# Supplementary material for: A draft genome of Drung cattle reveals clues to its chromosomal fusion and environmental adaptation
Source: Commun Biol. 2022 Apr 13;5:353. doi: 10.1038/s42003-022-03298-9 (PMC9008013; doi:10.1038/s42003-022-03298-9)
Supplement: Supplementary file 4 — Supplementary Data 1 [file 42003_2022_3298_MOESM4_ESM.xlsx]

## Sheet: Supplementary Data 1
Supplementary Data 1. Summary of genome assembly statistics in the Bovinae subfamily.
Organism	Bos frontalis (gayal)	Bos frontalis (gayal)	Bos frontalis (mithun)	Bos taurus (cattle)	Bos taurus (cattle)	Bos taurus (cattle)	Bos indicus (zebu)	Bison bison bison (American bison)	Bison bonasus (wisent)	Bos mutus (wild yak)	Bubalus bubalis (water buffalo)	Bubalus bubalis (water buffalo)	Bubalus bubalis (water buffalo)	Bubalus bubalis (water buffalo)	Bubalus bubalis (water buffalo)	Syncerus caffer (African buffalo)	Syncerus caffer (African buffalo)
Breed	Drung cattle	Chinese Gayal cattle	Indian Mithun cattle	Hereford	Hereford	Hereford	Nelore	American bison	European bison	wild yak	Mediterranean	Mediterranean	Jafarabadi	Egyptian buffalo	Bangladesh	African Buffalo	African Buffalo
Assembly name	Drung_v1.2 (this study)	Reference 1	NRC_Mithun_1	Bos_taurus_UMD_3.1.1	Btau_5.0.1	ARS-UCD1.2	Bos_indicus_1.0	Bison_UMD1.0	Reference 2	BosGru_v2.0	UMD_CASPUR_WB_2.0	UOA_WB_1	Bubalus_bubalis_Jaffrabadi_v3.0	ASM299383v1	Bubbub1.0	Reference 3	ABF
Assembly accession	-	-	GCA_007844835.1	GCA_000003055.5	GCA_000003205.6	GCA_002263795.2	GCA_000247795.2	GCA_000754665.1	-	GCA_000298355.1	GCA_000471725.1	GCA_003121395.1	GCA_000180995.3	GCA_002993835.1	GCA_004794615.1	-	GCA_006408785.1
Sequencing technology
Illumina	+	+	+			+		+	+	+	+		+		+	+	+
PacBio	+		+		+	+						+
10×G	+
Sanger				+	+
SOLiD				+			+							+
454								+			+		+
Assembly size (bp)	2735978229	2848570279	3002445034	2670123310	2724980740	2715853792	2673965444	2828031685	2575955350	2645161911	2836150610	2655780776	3759980894	3005952034	2770260352	2688614675	2929427825
Longest scaffold(bp)	35743982	13764521	6540000	33900000	158972876	158534110	161108492	43721425	31654992	8785736		202105980	-	-	-	16927952	-
Number of scaffolds	109010	460059	5015	6336	5998	2211	32	128431	29074	41192	366982	509	117845	99165	33821	442401	148371
Scaffold N50 length (bp)	4082714	2737757	1003348	6380747	6806220	103308737	106310653	7192658	4691650	1407960	1412388	117219835	102345	3579700	6957949	2411048	2316376
Scaffold L50	184	320	900	107	104	12	11	116	-	568	581	9	10206	241	118	312	382
Number of contigs	135219	583373	179865	75617	42267	2597	253770	470415	339090	233198	630367	919	432941	447289	235948	561609	248905
Contig N50 length (bp)	157671	14405	28709	96955	276285	25896116	28375	19971	14530	22822	21938	22441509	13977	14568	25038	42601	52316
Contig L50	4951	50585	29339	7930	2849	32	25227	37835	-	33281	35881	36	68158	54293	31355	17587	15319
Assembly level	Scaffold	Scaffold	Scaffold	Chromosome	Chromosome	Chromosome	Chromosome	Scaffold	Scaffold	Scaffold	Scaffold	Chromosome	Scaffold	Scaffold	Scaffold	Scaffold	Scaffold
GC%	41.4	42.1	41.7	41.5	41.87	41.94	42.37	42.2	-	42	42.2	41.81	32.3	42.6	41.9	41.7	40.9
Gene	20181	26667	28044	32432	32776	34966	26205	26592	21542	25577	28453	33931	-	-	-	19765	-
Protein	18176	25916	26884	21299	28999	63696	35992	35554	58385	28881	41499	58204	-	-	-	19296	-
Date		2017-10-05	2019-08-05	2014-11-25	2015-11-19	2018-04-11	2014-11-25	2014-10-08	2017-04-01	2013-01-09	2013-09-30	2018-05-14	2018-02-22	2018-03-12	2019-04-15	2016-11-07	2019-06-24
Reference:
1. Wang, M.S. et al. Draft genome of the gayal, Bos frontalis. Gigascience 6, 1-7 (2017).
2. Wang, K. et al. The genome sequence of the wisent (Bison bonasus). Gigascience 6, 1-5 (2017).
3. Chen, L. et al. Large-scale ruminant genome sequencing provides insights into their evolution and distinct traits. Science 364, eaav6202 (2019).
