# Supplementary material for: A draft genome of Drung cattle reveals clues to its chromosomal fusion and environmental adaptation
Source: Commun Biol. 2022 Apr 13;5:353. doi: 10.1038/s42003-022-03298-9 (PMC9008013; doi:10.1038/s42003-022-03298-9)
Supplement: Supplementary file 5 — Supplementary Data 2 [file 42003_2022_3298_MOESM5_ESM.xlsx]

## Sheet: Sheet1
Supplementary Data 2. Summary of sequencing data for Drung cattle (Bos frontalis) genome assembly.
Data type		Insert size	Read length (bp)	Raw data (Gb）	Clean data (Gb）	Depth (raw data, X)	Depth (clean data, X)
Illumina	Illumina_Miseq	450 bp	250	38.5132	38.222	14.2641	14.1563
	Illumina_Hiseq	200 bp	150	204.15	173.102	75.6111	64.1119
		450 bp	250	78.9054	77.68	29.2242	28.7704
		450 bp	125	138.244	114.611	51.2015	42.4485
		800 bp	150	264.121	230.048	97.8224	85.203
		2 kb	150	275.026	111.889	101.861	41.4403
		2 kb	125	68.3778	46.8737	25.3251	17.3606
		5 kb	150	135.38	53.44	50.1407	19.7926
		5 kb	125	70.9139	16.83	26.2644	6.23333
		10 kb	150	136.738	63.5905	50.6439	23.5521
		20 kb	150	205.546	66.9698	76.1281	24.8036
	Total			1615.92	993.256	598.487	367.873
PacBio RSII	SMART cell	20 kb	150	46.3	30.96	17.1481	11.4667
10×Genomics	Chromium	50 kb	150	206.24	203.52	76.3852	75.3778
