# Supplementary material for: A draft genome of Drung cattle reveals clues to its chromosomal fusion and environmental adaptation
Source: Commun Biol. 2022 Apr 13;5:353. doi: 10.1038/s42003-022-03298-9 (PMC9008013; doi:10.1038/s42003-022-03298-9)
Supplement: Supplementary file 6 — Supplementary Data 3 [file 42003_2022_3298_MOESM6_ESM.xlsx]

## Sheet: Sheet1
Supplementary Data 3. The result of assembled statistics of Drung cattle genome in this study.
	Drung_v1.2 (Illumina+PacBio+10×Genomics)				Drung_v1.1 (Illumina+ PacBio)				Drung_v1.0 (Illumina)
	Contig		Scaffold		Contig		Scaffold		Contig		Scaffold
	Size(bp)	Number	Size(bp)	Number	Size(bp)	Number	Size(bp)	Number	Size(bp)	Number	Size(bp)	Number
N90	31723	18804	605519	753	31723	18804	330258	1819	3114	463248	331063	1818
N80	63051	12944	1589561	495	63051	12944	681301	1261	6364	149677	681937	1260
N70	92586	9420	2418099	358	92586	9420	994395	933	9960	76957	995779	932
N60	122879	6895	3187068	259	122879	6895	1296932	693	13825	47099	1300565	692
N50	157671	4951	4082714	184	157671	4951	1670983	507	18169	30800	1676168	506
Longest	1320985		35743982		1320985		7637079		207835		7646897
Total Size	2703162791		2735978229		2703163211		2728440194		2656201550		2736743804
Number>=100bp		135219		109010		135220		110200		384099		110200
Number>=2000bp		41190		15249		41190		16438		213412		16437
