# Supplementary material for: A draft genome of Drung cattle reveals clues to its chromosomal fusion and environmental adaptation
Source: Commun Biol. 2022 Apr 13;5:353. doi: 10.1038/s42003-022-03298-9 (PMC9008013; doi:10.1038/s42003-022-03298-9)
Supplement: Supplementary file 7 — Supplementary Data 4 [file 42003_2022_3298_MOESM7_ESM.xlsx]

## Sheet: Sheet1
Supplementary Data 4. Genome size estimation of Drung cattle (Bos frontalis) using C value measurement.
Sample No.	Cell Count	C-value of Gallus gallus domesticus	C-value of Bos frontalis	Coefficient variation	DNA content (2C) (pg)	Genome Size (Gb)
D1	23765	60.06	132.68	3.76	5.52281	2.70065
D2	21543	58.94	132.32	3.42	5.61249	2.74451
D3	22387	60.79	137.68	3.62	5.66212	2.76877
D4	23453	59.58	140.05	4.99	5.87655	2.87363
D5	22890	62.96	141.5	3.25	5.61865	2.74752
D6	24812	54.29	115.82	4.2	5.33339	2.60803
D7	21131	64.11	151.45	3.02	5.90586	2.88797
Mean	22854	61.1	135.93	3.75	5.56178	2.71971
