# Supplementary material for: A draft genome of Drung cattle reveals clues to its chromosomal fusion and environmental adaptation
Source: Commun Biol. 2022 Apr 13;5:353. doi: 10.1038/s42003-022-03298-9 (PMC9008013; doi:10.1038/s42003-022-03298-9)
Supplement: Supplementary file 8 — Supplementary Data 5 [file 42003_2022_3298_MOESM8_ESM.xlsx]

## Sheet: Sheet1
Supplementary Data 5. Assembly completeness evaluation in the Bovinae subfamily using BUSCO.
Breed	Bos frontalis (Drung cattle)		Bos frontalis (gayal)		Bos frontalis (mithun)		Bos taurus (cattle)		Bos taurus (cattle)		Bos indicus (zebu cattle)		Bison bison bison (American bison)		Bison bonasus (wisent)		Bos mutus (wild yak)		Bubalus bubalis (water buffalo)
Assembly Name	Drung_v1.2 (this study)		Reference 1		NRC_Mithun_1		Bos_taurus_UMD_3.1.1		ARS-UCD1.2		Bos_indicus_1.0		Bison_UMD1.0		Reference 2		BosGru_v2.0		UMD_CASPUR_WB_2.0
	Number	Percent (%)	Number	Percent (%)	Number	Percent (%)	Number	Percent (%)	Number	Percent (%)	Number	Percent (%)	Number	Percent (%)	Number	Percent (%)	Number	Percent (%)	Number	Percent (%)
Complete BUSCOs	3778	92.05	3494	85.14	3752	91.5	3779	92.0809	3859	94.0302	3698	90.11	3779	92.08	3794	92.45	3841	93.59	3817	93.01
Complete and single-copy BUSCOs (S)	3738	91.08	3433	83.65	3298	80.4	3729	90.8626	3805	92.7144	3644	88.79	3735	91.01	3763	91.69	3809	92.81	3780	92.11
Complete and duplicated BUSCOs (D)	40	0.97	61	1.49	454	11.1	50	1.21832	54	1.31579	54	1.32	44	1.07	31	0.76	32	0.78	37	0.9
Fragmented BUSCOs (F)	158	3.85	320	7.78	182	4.4	203	4.94639	124	3.02144	158	3.85	165	4.02	180	4.39	138	3.36	142	3.46
Missing BUSCOs (M)	168	4.09	290	7.07	170	4.1	122	2.97271	121	2.94834	248	6.04	160	3.9	130	3.17	125	3.05	145	3.53
Total BUSCO groups searched	4104	99.99	4104	99.99	4104	100	4104	100	4104	100	4104	100	4104	100	4104	100	4104	100	4104	100
Reference:
1. Wang M S, Zeng Y, Wang X, et al. Draft genome of the gayal, Bos frontalis[J]. GigaScience, 2017, 6(11): gix094.
2. Wang K, Wang L, Lenstra J A, et al. The genome sequence of the wisent (Bison bonasus)[J]. GigaScience, 2017, 6(4): gix016.
