# Supplementary material for: A draft genome of Drung cattle reveals clues to its chromosomal fusion and environmental adaptation
Source: Commun Biol. 2022 Apr 13;5:353. doi: 10.1038/s42003-022-03298-9 (PMC9008013; doi:10.1038/s42003-022-03298-9)
Supplement: Supplementary file 9 — Supplementary Data 6 [file 42003_2022_3298_MOESM9_ESM.xlsx]

## Sheet: Sheet1
Supplementary Data 6. Assessment of the transcript coverage with the transcriptome assembly contig (TAC) data.
Species	Dataset	Number	Total length (bp)	Bases covered by assembly (%)	Sequences covered by assembly (%)	with >90% sequence in one scaffold		with >50% sequence in one scaffold
						Number	Percent	Number	Percent
Bos frontalis	>0bp	91913	92183834	94.5361	92.902	79622	86.6276	83468	90.812
	>200bp	91913	92183834	94.5361	92.902	79622	86.6276	83468	90.812
	>500bp	45263	77195004	95.9253	96.4364	40517	89.5146	43007	95.0158
	>1,000bp	27132	64504801	96.6553	97.8586	24547	90.4725	26291	96.9003
