# Supplementary material for: A draft genome of Drung cattle reveals clues to its chromosomal fusion and environmental adaptation
Source: Commun Biol. 2022 Apr 13;5:353. doi: 10.1038/s42003-022-03298-9 (PMC9008013; doi:10.1038/s42003-022-03298-9)
Supplement: Supplementary file 10 — Supplementary Data 7 [file 42003_2022_3298_MOESM10_ESM.xlsx]

## Sheet: Sheet1
Supplementary Data 7. Classification of transposable elements.
Group	No.	Total bp	% in TE	GC_rate(%)	Coverage of Genome(%)
LINE
L1	866263	342450976	30.3421	37.83	12.5166
RTE(BovB)	702019	389831909	34.5402	38	14.2484
L2	47798	13020195	1.15362	42.92	0.475888
CR1	3298	814154	0.0721362	41.57	0.0297573
Other	3497	654385	0.0579803	40.91	0.0239178
Total	1622875	746771619	66.166	40.246	27.2945
SINE
BovA	976749	183635494	16.2706	39.83	6.71188
tRNA	230494	39080561	3.46264	40.55	1.42839
MIR	80603	8985167	0.79611	44.78	0.328408
Other	20077	1633891	0.144767	43.31	0.0597187
Total	1307923	233335113	20.6741	42.1175	8.5284
LTR/ERVs	344402	103195029	9.14336	41.29	3.77178
LTR other	7132	1010125	0.0894998	42.52	0.0369201
DNA	146678	34597432	3.06543	41.11	1.26454
Other and unkown	21456	9724448	0.861612	40	0.355429
Total TE	3450466	1128633766	100	38.68	41.2516
