# Supplementary material for: A draft genome of Drung cattle reveals clues to its chromosomal fusion and environmental adaptation
Source: Commun Biol. 2022 Apr 13;5:353. doi: 10.1038/s42003-022-03298-9 (PMC9008013; doi:10.1038/s42003-022-03298-9)
Supplement: Supplementary file 11 — Supplementary Data 8 [file 42003_2022_3298_MOESM11_ESM.xlsx]

## Sheet: Sheet1
Supplementary Data 8. Statistics of annotated protein-coding genes.
	Gene set	Number	Average transcript length (bp)	Average CDS length (bp)	Average exons per gene	Average exon length (bp)	Average intron length (bp)
Homolog	Bos_taurus	113958	5350.45	463.75	2.65	174.76	2955.08
	Bos_mutus	122466	4899.68	419.42	2.51	167.37	2975.16
	Ovis_aries	114652	5213.63	462.12	2.61	176.85	2945.68
	Capra_hircus	50130	11620	843.71	4.65	181.5	2953.6
	Bison_bison	70041	8492.82	636.07	3.54	179.51	3089.03
Denovo	Augustus	21787	46162.2	1415.39	8.45	167.52	6007.03
	Genscan	46078	36255.5	1211.88	7.38	164.16	5490.65
	GlimmerHMM	14457	10115.9	885.53	4.81	184.12	2422.91
GLEAN		20956	30305.5	1483.92	8.34	177.96	3927.44
RNA-Seq		95570	10537.9	2704.98	3.25	831.35	3475.54
Merge		20181	30394	1532.55	8.47	180.93	3753.15
