# Supplementary material for: A draft genome of Drung cattle reveals clues to its chromosomal fusion and environmental adaptation
Source: Commun Biol. 2022 Apr 13;5:353. doi: 10.1038/s42003-022-03298-9 (PMC9008013; doi:10.1038/s42003-022-03298-9)
Supplement: Supplementary file 12 — Supplementary Data 9 [file 42003_2022_3298_MOESM12_ESM.xlsx]

## Sheet: Sheet1
Supplementary Data 9. Statistics of RNA sequencing data for fourteen tissue samples of Drung cattle (Bos frontalis).
Tissue	Raw Output1		Clean Reads2		GC(%)	Q20(%)	Q30(%)	Total Mapped Reads Rate (%)		No. Expressed Genes	Specific Expressed Genes
	Reads	Size (bp)	Reads	Size (bp)				in Bos frontalis	in Bos taurus
Heart	84484924	12672738600	62635042	9395256300	50.47	96.56	92.89	64.5	62.9	13505	12
Lung	79276932	11891539800	68924460	10338669000	49.79	97.09	93.65	86.3	84.5	15572	31
Liver	85017952	12752692800	67775342	10166301300	49.34	97.17	93.74	84.9	83.6	14718	33
Spleen	95859536	14378930400	78266424	11739963600	51.57	97.34	94.14	82.8	81.3	15567	75
Kidney	77448590	11617288500	65662158	9849323700	49.34	96.45	92.46	78.2	77.2	15553	84
Rumen	77604808	11640721200	63681190	9552178500	51.62	96.88	93.35	81.8	81.1	14795	57
Testis	85017952	12752692800	69851632	10477744800	49.72	97.2	93.87	84.9	83.7	17048	608
Striplion	80128488	12019273200	62340594	9351089100	54.53	95.11	90.1	74.7	75.7	14054	23
Rump	80221306	12033195900	62335286	9350292900	50.53	96.67	93	72.9	72	13326	5
Tenderloin	85678826	12851823900	66441538	9966230700	52.09	96.58	92.9	70.2	69.6	13320	12
Chuck	82068980	12310347000	64496478	9674471700	51.22	96.65	92.95	72.2	71.3	13596	9
Neck	83938632	12590794800	67314736	10097210400	52.08	96.5	92.75	71.6	71	13455	10
Abdominal fat	86600704	12990105600	74140942	11121141300	52.47	96.92	93.5	75.4	74.1	14710	33
Subcutaneous fat	84688264	12703239600	72275922	10841388300	52.38	96.62	93.09	71.2	70	14670	28
Total	1168035894	175205384100	946141744	141921261600	51.225	96.6957	93.0279	76.5429	75.5714	18176	1020
1Raw output means the RNA-seq output of raw data.
2Clean reads means the RNA-seq reads which have been filtered.
