# Supplementary material for: A draft genome of Drung cattle reveals clues to its chromosomal fusion and environmental adaptation
Source: Commun Biol. 2022 Apr 13;5:353. doi: 10.1038/s42003-022-03298-9 (PMC9008013; doi:10.1038/s42003-022-03298-9)
Supplement: Supplementary file 13 — Supplementary Data 10 [file 42003_2022_3298_MOESM13_ESM.xlsx]

## Sheet: Sheet1
Supplementary Data 10. Statistics of gene expression in fourteen tissues of Drung cattle.
Gene ID	Heart	Lung	Liver	Spleen	Kidney	Rumen	Testis	Striploin	Rump	Tenderloin	Chuck	Neck	Abdominal fat	Subcutaneous fat
CCG000001.1	0	0	0	0.0687962	0	0	7.48179	0	0	0	0	0	0	0
CCG000002.1	0	0	0	0	0	0	1.38529	0	0	0	0	0	0	0
CCG000003.1	0.723041	5.67256	0	1.51244	9.93018	3.87325	29.6277	25.0961	11.823	16.9817	17.1986	16.686	5.90883	4.36724
CCG000004.1	0	0.426546	0	0	2.29501	3.17851	1.52132	0	0	0	0	0.721272	0.745272	0
CCG000005.1	35.4415	0	0	0.464669	8.00308	2.28386	17.3877	1.30931	2.19522	1.96539	0.929327	1.61079	0.796335	1.27857
CCG000007.1	0	0	0	0.249545	0	0	30.6084	0	0	0	0	0	0	0
CCG000009.1	7.09488	0.666117	19.1054	0	14.6698	2.32087	4.17644	1.56326	0	4.40499	2.97968	3.7056	0.487144	1.09944
CCG000011.1	3.84927	9.03927	3.22018	15.7253	10.7841	1.50328	5.61982		3.97427	3.33678	2.70643	2.0148	10.1737	6.59377
CCG000016.1	0.133654	1.09071	0	0.0617394	0	0	0.0560026	49.6787	79.0479	260.408	35.4573	74.156	0.199201	0
CCG000017.1	0	0	0	0	0	0	85.0723	0	0	0.908321	0	0	0	0
CCG000020.1	14.1457	9.06946	7.86875	13.3955	8.24034	6.80788	13.089	13.6107	12.6136	14.2666	11.449	12.5894	24.3192	21.5512
CCG000021.1	25.1888	46.246	84.9263	57.1774	36.5339	60.0389	88.578	23.1011	19.6415	22.3624	18.9372	18.0953	36.1126	38.8538
CCG000024.1	0.0908282	1.76519	21.897	0.28627	0.893744	0.168695	0.56579	0.191945	0.275835	0.17024	0.322781	0	4.67254	1.8141
CCG000025.1	24.2745	10.5758	14.4047	12.9974	13.4375	13.4382	14.2604	14.3578	15.3645	13.6961	16.4853	14.1023	9.61606	9.20176
CCG000026.1	35.1116	30.1739	28.2413	43.9103	30.5348	22.2065	44.8984	44.4532	30.3517	32.5212	33.2435	33.0851	35.1184	32.9183
CCG000027.1	4.79762	4.65305	2.19381	9.82752	2.04812	4.25887	5.97899	3.86199	3.9327	5.98102	6.77359	6.01605	2.19376	2.26754
CCG000028.1	0	7.44945	0	0.582876	0.911862	0	0	1.57846	1.19592	0	3.06808	0	0.490208	0
CCG000029.1	0	0	0	0	0.36244	0.18495	0	0	0	0	0	0.199655	0	0.180349
CCG000030.1	0	0	0	0	0	0	4.63497	0	0	0	0	0	0	0
CCG000031.1	0	0	0.589915	0	0	0	30.0847	0	0	0	0	0	0	0
CCG000032.1	0.995529	1.63588	0.848245	0.135006	2.13053	0.0837767	2.8932	0	0.707305	0.628111	0.638829	0	1.25883	1.978
CCG000033.1	19.8806	255.036	35.7379	42.7013	54.361	6.77762	150.122	30.0867	10.4031	16.7599	17.6994	15.4359	36.198	165.868
CCG000034.1	4385.42	14136.8	15754.5	16712.2	3547.16	2634.91	5671.39	4616	2578.06	3095.51	2889.26	1891.49	4717.36	4827.36
CCG000035.1	0.316837	0	0	0	0.18256	0.0407591	2.13928	0	0	0	0	0	0.0989692	0.0710534
CCG000036.1	0	1.08723	0.996692	6.3522	0	0.119634	0	0	0	0	0	0	0.100603	0.430378
CCG000038.1	0	0.0611696	0	0	0	0	7.17729	0	0	0	0	0	0	0
CCG000039.1	0	0	0.112301	0.0626324	0	0	52.6105	0	0	0	0	0	0	0
CCG000043.1	0	0.076356	0	0.0777542	0	0.0981089	0.210951	0	0	0	0	0	0	0
CCG000044.1	0	0	3.19767	0	0	0	0.27156	0	0	0	0	0	0	0
CCG000046.1	0.275992	5.55528	1.50916	58.7562	0.535686	0.836883	0.164156	0.145426	0.123855	0	0	0.0550141	0.560905	0.430403
CCG000049.1	0	0	0	2.15619	0	0	0	0	0	0	0	0	0	0
CCG000051.1	0	0	0.162281	0.140077	0	0	82.2501	0.126523	0	0	0	0	0	0
CCG000052.1	0	0	0	0	0	0	0.351725	0	0	0	0	0	0	0
CCG000053.1	0	0.124319	0.144987	0.122678	0	0.0512955	0	0	0	0	0	0	0.0419316	0.0444316
CCG000054.1	0.178624	0	0.400862	0.316036	0.205138	0.194354	0.145162	0	0.197185	0.384254	0.512954	0.167949	0.0891262	0.0971383
CCG000056.1	0	0	0	0.153011	0	0	16.9435	0	0	0	0	0	0	0
CCG000057.1	0	0	0	0	0	0	17.0111	0	0	0	0	0	0	0
CCG000058.1	9.80542	33.6471	618.881	14.74	128.165	2.68502	8.65109	24.6607	28.3479	21.2292	20.8442	24.1582	7.33087	6.90133
CCG000059.1	2.2697	8.27827	0.940076	3.35297	6.20181	49.3093	2.50623	6.21792	1.43389	1.45675	1.4839	0.488917	6.25631	9.22113
CCG000060.1	0	0.0452245	0	0.0446977	0	0	0.0420891	0	0	0	0	0	0	0
CCG000061.1	0.0567382	0	0	0.0539203	0.163211	0.778675	0	0	0.0617317	0.0666132	0.0551832	0	0.0323787	0
CCG000064.1	7.61561	10.3288	10.8768	16.8506	8.64149	10.5596	12.8962	25.8002	21.018	22.2573	26.861	24.8216	14.0843	9.98029
CCG000065.1	39.6017	111.697	83.9159	139.312	47.9827	63.294	73.9645	35.9824	21.049	25.7839	24.3679	15.8579	87.3541	79.7304
CCG000068.1	0	0	0	0	0	0	15.5864	0	0	0	0	0	0	0
CCG000071.1	42.5269	39.0845	32.0685	47.432	32.9357	26.7354	29.1534	40.1622	39.0008	39.868	36.2651	43.0495	32.6273	34.0842
CCG000074.1	0	0	0	0	0	0	13.9248	0	0	0	0	0	0	0
CCG000075.1	0	0.250518	0	0	0	0	0	0.355942	0	0	0	0	0	0
CCG000076.1	0	0	0	0	0	0	0	1.35253	1.54441	0	0	0	0	0
CCG000077.1	0	0	0	0	0	0	0.779337	0	0	0	0	0	0	0
CCG000078.1	0	0	0.249253	0.2268	0.27859	0.290291	0.0650374	0.199758	0.162069	0.174462	0.144632	0.447426	0.0804636	0.36195
CCG000079.1	0	0	0	0	0	0	13.7342	0	0	0	0	0	0	0
CCG000081.1	0	0.165426	0	0	0.893989	0	0.303902	0	0.36554	0	0	0	0	0
CCG000083.1	0	0.384278	0	0.861373	0.185217	0.619161	0.238526	0	0	0.293649	0	0.237837	6.33973	4.2805
CCG000084.1	4.07188	49.976	38.724	2028.58	8.39588	23.6866	50.2856	0	0	0	0	0	0.406523	0.891532
CCG000085.1	0	0	0	0	0	0	0.30983	0	0	0	0	0	0	0
CCG000087.1	0.592032	1.00466	0.428943	1.51477	0.749714	1.89867	1.41971	1.58043	1.04072	0.754059	0.828531	0.325821	0.668588	0.947098
CCG000089.1	0	11.6674	3.59739	9.26891	24.91	7.73506	127.599	0	0	0	1.41731	0	0	1.47522
CCG000090.1	0	0	0	0	0	0	0.238128	0	0	0	0	0	0	0
CCG000091.1	0	0	0	0	0	0	31.2468	0	0	0	0	0	0	0
CCG000092.1	0	0	0	0	0	0	8.02434	0	0	0	0	0	0	0
CCG000093.1	0	0	0	0	0	0	0	0	0	0	0	0	0.20645	0
CCG000094.2	4.967	2.81041	2.3449	2.26752	2.61472	2.85519	1093.26	9.67202	5.65469	9.90343	10.36	5.59796	2.97978	3.80909
CCG000097.1	0	15.324	2.26452	5.90264	0.291944	1.61734	0	0	0	0	0	0	0.10319	0.680667
CCG000099.1	0	0	0	0	0	0	0.102522	0	0	0	0	0	0.192688	0
CCG000100.1	38.0086	56.984	34.879	11.3929	19.5176	14.4744	2.42019	28.6412	25.6049	31.6797	29.3722	15.141	55.9525	62.4654
CCG000103.1	0	0.0959338	0	0.902427	0	0	0	0.540736	0	0.12079	0.315463	0	0.256805	0.675142
CCG000104.1	0	0	0	0	0	0	51.3697	0	0	0	0	0	0	0
CCG000105.1	0	66.2649	0.297235	19.2282	0.73703	0.213708	0	0.950554	0	0	0	0	5.15067	3.76542
CCG000106.1	0	0	0	0	0	0	0.125095	0	0	0	0	0	0	0
CCG000109.1	0	0	0	0.180248	0	0	0	0.48814	0	0.444583	0	0	0.567432	1.00628
CCG000113.1	28.2219	47.9586	46.4029	39.5386	46.9938	46.9174	42.4972	66.2963	57.04	77.3653	74.4956	53.7116	33.3485	34.4219
CCG000114.1	0	0.0310152	0.0544558	0	0	0	18.8236	0	0	0	0	0	1.33923	1.57952
CCG000116.1	54.9987	250.971	1255.2	908.387	295.303	233.483	105.236	43.4725	14.852	17.7597	17.9923	14.0676	170.389	130.777
CCG000117.1	0	18.2268	38.0957	24.2776	63.9407	20.3751	25.0687	0	0	6.02269	11.9695	4.85331	9.53558	9.81331
CCG000120.1	0	3.87938	2.24401	3.91048	1.83948	3.16059	0.981888	2.49052	3.6676	7.44649	9.40345	5.12698	10.7765	5.46842
CCG000121.1	0	0	0	0	0	0	1.12195	0	0	0	0	0	0	0
CCG000122.1	3.26744	5.20816	7.28835	3.54258	4.27042	2.71697	2.94414	3.48153	14.5621	13.7813	12.027	12.2988	6.15253	5.08217
CCG000123.1	0	0	0	0	0	0	13.6186	6.47604	0	0	0	0	0	0
CCG000126.1	0	8.88111	7.23724	19.647	0.481144	3.07071	0.155183	0.811546	0	0.417007	0.380026	0.11062	1.15203	1.52819
CCG000127.1	1.96628	6.09921	4.22621	9.84674	2.67532	0.149441	406.751	15.6852	2.40446	0.906748	1.5025	2.61418	11.8842	6.12033
CCG000128.1	0	0	0	0	0.282125	0	0	0	0	0	0	0	0	0
CCG000130.1	0.669833	0.311912	0.301948	0.400476	1.33686	0.477658	1.05673	0.296919	0.261893	0.182334	0.233316	0.233506	0.42489	0.512703
CCG000131.1	0.23171	0.159812	0	0.167157	0.627464	0.287985	0.190033	0.698734	0.122651	0	0.217919	0.225845	0.253545	0.142282
CCG000133.1	0	0	0	0	0	2630.69	0	0	0	0	0	0	0	0
CCG000134.1	0	0.100274	0.0568756	0.490228	0.521021	0.871546	0.151913	0.0894116	0	0.165751	0.141594	0.286166	0.155896	0.0432567
CCG000143.1	0	0	0	0	0	0	0.916884	0	0	0	0	0	0	0
CCG000146.1	156.336	99.0692	164.554	89.5584	97.4523	115.232	136.622	185.78	184.58	212.261	205.808	171.853	90.7452	85.938
CCG000147.1	2.48357	16.7189	10.8769	4.90639	9.2486	3.23169	4.54778	10.5147	3.98498	1.89861	2.87767	3.6727	75.6924	50.5021
CCG000148.1	1.00916	0.668014	1.08837	0.629913	2.03505	1.3876	1.51208	0.856478	0.503347	0.436596	0.373204	0.30233	0.738473	0.820059
CCG000150.1	0	0	0.105497	0	0	0	70.6027	0	0	0	0	0	0	0
CCG000151.1	0	0	0	0	0	0	0	0	0	0	0.543187	0.462743	0	0
CCG000155.1	0	0	0	0	0	0	3.81027	0	0	0	0	0	0	0
CCG000156.1	1.13572	0.457386	0.393622	1.10129	3.17386	0.297906	3.25061	4.07627	0.74538	1.54369	0.215099	0.67065	0.250613	0.420769
CCG000157.1	0	0	0	0	0	0	0.230977	0	0	0	0	0	0	0
CCG000159.2	0	180.926	36.2264	196.257	2.75727	0.975627	1.98589	27.8349	5.86722	6.63812	9.82641	18.2833	13.4521	26.2071
CCG000160.1	29.2468	49.4501	33.3315	58.4136	24.2566	18.3542	47.3115	42.9683	31.6467	29.0828	28.3444	28.5355	30.6582	30.8023
CCG000163.1	0	0.234225	0.538835	0.657162	0.90457	0.842906	1.1796	0.826817	0.16673	0.702847	0.74123	0.306478	0.345612	0.291322
CCG000164.1	0	0.120505	0.480775	0.132355	0.313204	0.223749	0.143497	0.917691	0	0	0	0	0.047566	0.161065
CCG000165.1	23.6373	22.5573	17.9842	22.0438	25.7394	20.3967	51.3684	4.36793	8.2646	8.15788	6.82832	4.1202	38.5216	37.3712
CCG000168.1	0.976112	1.18302	0.496486	4.22321	2.38316	0	0.655594	1.02781	0.34144	0.560207	0.844679	0.243304	2.04871	1.65017
CCG000170.1	0	0	0	0	0	0	10.1268	0	0	0	0	0	0	0
CCG000171.1	0.354245	1.22505	0	0.365266	1.58198	0.862817	11.3889	7.13555	5.41112	4.23682	7.03369	4.19034	1.19443	0.747495
CCG000172.1	0	6.40238	0	0	0	3.6491	7.14959	0	0	0	0	0	0.764703	0
CCG000175.1	6.09456	6.04053	11.3855	5.68097	11.2713	6.14437	15.6241	1.76709	3.1052	2.95075	2.51065	1.89458	8.63024	7.43557
CCG000176.1	0	0	0	0	0	0	8.74967	0	0	0	0	0	0	0
CCG000177.1	6.4487	0	0	0	0	0	0	0	0	0	3.22487	0	0	0
CCG000178.1	1.46565	0.26486	0.223185	0	2.22271	0	11.0025	0.700064	0	0	0	0	0.264431	0.286484
CCG000180.1	0	0	0	0	0	0	8.60734	0	0	0	0	0	0	0
CCG000181.1	5432.48	3000.97	3650.2	4848.52	3574.68	5722.63	1798.68	5129.34	3055.15	3394.41	2797.21	2818.8	2667.11	3090.85
CCG000182.1	8.08011	17.8603	385.941	27.543	8.52895	2.60253	23.6275	18.779	2.5438	3.95917	7.54318	2.70237	12.7932	36.8483
CCG000184.1	10.3293	2.14899	6.43542	5.33991	8.61684	3.31753	11.8274	6.34252	4.18958	3.76087	2.93495	1.63861	2.75513	3.57708
CCG000185.1	0	1.81427	0	0	0	1.74565	3.33444	0	3.2823	0	0	0	1.09747	0
CCG000187.1	1.19391	0.870142	0.496653	0	2.84777	0.69978	1.5977	0.742294	0.66776	1.22569	0.56276	0	9.23077	4.97788
CCG000189.1	1.47903	0.789585	0.542796	0.471647	1.98116	0.371401	1.1637	0.389037	0.324154	0.953546	0.570267	0.537582	0.725744	0.637104
CCG000190.1	15.9748	10.4039	2.22373	4.56871	18.1165	2.41942	3.31317	17.1202	1.54008	2.35974	2.32067	2.86965	1.64604	0.106348
CCG000191.1	0	3.25171	0	2.32445	0	0	986.982	0	0	0	0	0	0	0
CCG000192.1	100.5	40.1128	71.1402	52.9665	89.5356	74.158	70.1945	179.781	105.564	127.56	107.609	109.575	71.5364	53.304
CCG000193.1	144.179	547.337	849.188	771.894	759.521	57.7005	57.8144	55.5242	50.4559	41.5298	35.6117	52.5149	258.363	215.677
CCG000194.1	0	0.652102	1.12252	1.33346	2.03484	0.161971	0.729989	1.12558	0	0.297138	0	0	3.08951	2.60117
CCG000195.1	0	0	0	0.080378	0	0	0.141969	0	0	0	0	0	0	0
CCG000196.1	0	0	1.45414	0.660463	0	0.876465	120.851	0	0	0	0	0	0	0
CCG000198.1	0	0.718972	0.431612	0	0	0	130.517	0	0	0	0	0	0	0
CCG000199.1	0	0.403493	0	1.0946	0	152.318	0	0	0	0	0	0	0.312586	0
CCG000200.1	1.07468	0.503375	0	0.167875	0.664975	0	0.910382	1.77048	0	0	0	0	0	0
CCG000201.1	0	0.431251	0	1.60684	0	1.5528	0.437155	0	0	0	0	0	0.0535952	0
CCG000207.1	0	0	0	0	0	241.512	0	0	0	0	0.272313	0.50965	0.262438	0.59913
CCG000208.1	13.6134	4.46516	1.14158	3.57592	10.7541	0.196252	2.03376	8.73569	1.85119	1.90933	2.32808	0.893864	0.702252	0.310517
CCG000209.1	0.190025	0.466854	0.479269	0.191507	1.83065	0.500776	0.585423	0.737556	0.410587	0.21127	0.181046	0.734681	0.408393	0.114363
CCG000211.1	0	0.247842	1.06271	0.24909	3.32153	1.55961	0.566131	0.343298	0	0.278621	0.242915	0.705375	0.240921	0
CCG000216.1	0	0.355974	0.927538	0.543794	7.96873	2.90783	1.83213	1.00064	0	0	0	0	0.170981	0
CCG000217.1	0	0	0	0	2.18174	0	0.251572	0	0	0	0	0	0	0
CCG000218.1	4.34006	0	0	0	0.722686	0	2.16768	1.78674	0	1.92254	0.359418	0	0	0.1681
CCG000220.1	0.881157	0.808189	36.1167	0.356519	6.82332	43.6193	3.17949	0.685528	0.138814	0.436074	0.276499	0.148444	0.829544	0.729635
CCG000221.1	38.1785	14.3447	89.747	20.4949	465.78	29.5769	9.9156	28.6805	31.8925	33.7424	35.7099	26.6044	19.8316	21.6161
CCG000223.1	0	2.47495	0	0.555976	0	0	1.98754	0.44359	0	0	0	0.0775498	0.0410905	0
CCG000224.1	4.34017	2.47993	8.62877	2.64831	6.04291	5.62739	6.70717	1.88597	0.467105	1.40588	0.40986	1.19108	2.39587	1.71847
CCG000226.2	7.82689	12.2183	17.7078	14.6862	14.7153	17.4143	10.8746	5.07871	7.10505	8.92071	6.47797	6.30245	6.41811	7.56039
CCG000227.1	1.67142	8.09778	47.8021	5.36856	32.2653	11.0289	10.8435	3.18011	4.52637	4.09957	4.49237	3.53517	1.57448	3.35199
CCG000228.1	0.274302	0.876738	3.73047	1.06463	1.44555	0.890549	27.2684	0.940692	0.710128	0.140046	0.125169	0.469388	2.67954	3.30102
CCG000230.1	53.825	131.195	353.044	97.2848	144.893	224.451	82.5205	86.1996	122.484	120.045	152.086	128.866	151.436	134.373
CCG000231.1	2.03455	0	0	0	0	0.0988235	2.62056	3.66988	6.06545	4.05646	2.13939	3.96057	0	0
CCG000232.1	118.731	0	0	0	0	0	0	143.881	186.895	131.904	120.133	125.808	0.611325	0.592546
CCG000235.1	0	13.5555	3.3277	9.01754	1.81106	8.78838	5.6653	0.100664	0	0	0	0	0.696977	0.722868
CCG000236.1	13.7578	10.2061	26.6792	11.4776	11.1002	17.4946	24.0175	20.604	19.854	18.7963	14.9378	29.4222	17.0002	13.9368
CCG000237.1	0.0525699	0.306494	0.192732	0.847954	0.721964	0.0422815	1.4213	0.212578	0.122877	0.218436	0.218529	0.0568366	0.171258	0.125549
CCG000238.1	0	0.12225	0.208892	1.01252	0.542574	0	1.08471	0.331913	0.14056	0	0.12577	0	0.252348	0
CCG000239.1	0.546609	0.417145	0.494027	0.778201	0.867034	0.353256	21.7295	0.111225	0.704339	0.398355	0.443685	1.35279	0.695347	1.17412
CCG000241.1	71.1278	57.8148	61.0801	60.6888	51.8645	24.7898	323.21	97.6326	65.5704	58.9319	62.4414	76.8548	58.3483	41.0912
CCG000242.1	0	1.3525	0.578188	1.55906	0	0.796935	0.308518	0	0	0	0.637744	0	0	0
CCG000243.1	0	0.238814	0.335436	0.394419	0	0.0641032	0	0	0	0	0	0	0	0
CCG000244.1	0	0	0	0	0	0	1.29316	0	0	0	0	0	0	0
CCG000245.1	0	3.54256	0	0.306896	0.838769	0	2.5199	0	0	0	0	0	0.0376282	0.127061
CCG000246.1	1759.62	1904.4	1500.71	3293.58	1850.1	2777.37	1382.78	3500.58	1396.76	1774.3	1416.96	1472.83	1560.77	2305.91
CCG000247.1	32.5165	63.0727	254.088	106.293	79.6589	99.8506	36.913	50.3217	37.8124	50.7607	37.4991	38.4697	55.4086	51.8877
CCG000248.1	2.13902	0	41.0602	1.83212	12.8446	0.176942	0.0427769	23.9927	92.5885	100.087	93.2977	37.8657	14.7909	5.76054
CCG000251.2	0.367541	2.18117	0.805926	1.25819	5.18716	2.31393	16.4826	0.212102	0	0.403161	0.176291	0.171634	0.088446	0.29234
CCG000252.1	0	0	0	0	0	0	0	0	0	0	0	0	0.160772	0
CCG000253.1	12.0904	10.0285	12.2776	6.91609	10.3118	10.5181	13.1575	32.0285	27.7089	37.8648	35.8881	20.5327	10.806	13.411
CCG000257.1	4.99363	4.73007	2.81179	4.12467	4.20483	7.71015	2.68869	10.963	12.7629	8.54837	16.1839	10.8381	6.55595	5.72727
CCG000261.1	15.8463	13.8189	53.1234	13.2495	15.5026	8.03809	4.88201	9.88319	20.7206	14.6627	12.5322	17.0543	39.5189	32.9487
CCG000262.1	0	0	0	0	0	0	0.278835	0	0	0	0	0	0	0
CCG000264.1	0	0.0689098	0	1.3901	0	0	4.63082	0	0	0	0	0	0	0
CCG000265.1	0	0	0	1.30682	0	0	0	0	0	0	0	0	0	0
CCG000268.1	0	0	0.0904749	0	0	0	0.100045	0	0	0.13308	0	0	0	0
CCG000269.1	3.85365	13.1958	11.995	8.64783	20.658	7.83583	27.0243	9.19257	8.72315	13.6094	9.70237	11.5501	5.96628	8.1114
CCG000270.1	0	0	0	0	0	0	0	0	0	0.573264	0	0	0	0
CCG000271.1	0	0	0	0	0	0	0.117489	0	0	0	0	0	0	0
CCG000274.1	1.90252	4.40302	6.91536	4.92698	5.6181	11.8841	11.3737	5.74944	8.66801	12.6536	7.78578	8.42449	1.55883	2.22772
CCG000277.1	4.39726	2.01766	24.471	0.938836	54.5422	2.01629	33.9302	1.44416	0.5659	0.868119	0.954834	0.264066	5.37614	3.85033
CCG000279.1	1.62771	6.11945	3.80602	5.66347	6.51048	2.19171	6.94619	4.6406	1.6567	1.34627	1.8901	1.8216	6.77041	8.21703
CCG000281.2	191.44	63.6534	101.508	43.1285	104.434	124.469	89.4631	251.805	124.61	152.948	112.468	79.2437	46.271	35.2544
CCG000282.1	0	0	0	0	0	0	6.8626	0	0	0	0	0	0	0
CCG000283.1	0	0	0	0	0	0	1.95197	0	0	0	0	0	0	0
CCG000284.1	31.1351	19.0254	24.3676	21.8684	22.6377	26.6454	40.0558	67.1683	32.4572	49.6019	44.2605	47.302	28.6788	24.3081
CCG000285.1	19.3568	10.83	9.94333	15.3784	12.2005	5.50261	71.8905	35.7003	18.1997	24.6576	21.3084	20.011	12.2266	10.1815
CCG000286.1	2.89828	1.45436	3.68476	4.51187	2.29285	3.60791	0.409938	2.91028	1.90341	3.28116	2.3139	1.83128	18.9889	26.2294
CCG000287.1	7.1691	7.69146	12.7145	13.4592	9.50259	26.3953	55.4277	12.6072	11.116	11.0013	10.43	11.4793	5.41394	7.10291
CCG000289.2	23.8273	21.1361	7.84681	10.4168	11.6373	8.0525	4.90408	21.9192	35.5249	40.6819	28.1716	34.3375	6.75125	8.08389
CCG000291.1	0	1.0279	0	0.235176	0.371435	0.140863	9.94485	0	0	0	0	0	0	0
CCG000292.1	0	0	0	0	0	0	0.10261	0	0	0	0	0	0	0
CCG000293.1	28.8571	80.6386	75.8318	93.2851	65.9078	93.9184	62.0777	96.1202	48.3405	24.656	37.063	43.0033	17.4836	39.5534
CCG000294.1	3.53435	6.85163	1.73543	1.99941	56.2739	2.9798	45.0408	0.975543	4.06813	0.833595	2.0444	2.52242	7.26223	21.8994
CCG000295.1	0	0	0	0	0.0213846	0	0.0653959	0	0.777945	0	0.0322946	0.279644	0	0
CCG000296.1	0	2.92637	0	0.115753	0	0	1.186	0	0	0	0	0	0	0
CCG000298.1	2.80016	2.01101	5.48025	1.88954	6.34205	2.71233	2.05552	4.58023	2.76833	4.65815	5.51859	5.09585	6.39374	4.42332
CCG000299.1	5.74483	11.8135	12.6617	12.7643	7.86427	13.6632	17.6583	7.12474	16.7881	16.0079	17.8388	16.4163	11.2938	12.1999
CCG000300.1	23.21	17.4882	47.0589	32.0289	46.5151	12.7356	12.4988	7.99097	12.9303	10.6365	15.3981	8.18168	33.3798	34.4603
CCG000301.1	20.4289	25.7834	23.5289	40.2834	16.2884	37.8083	47.0231	9.88364	15.0407	17.0695	20.3497	12.4825	22.5257	17.7447
CCG000302.1	0.235149	5.43529	0	4.06325	12.7092	14.4368	2.00617	3.95848	5.71261	2.17366	5.19294	5.74609	4.40989	3.98499
CCG000303.1	7.64613	8.2249	8.96964	6.68667	6.94191	9.94842	7.87575	3.40275	13.7811	7.10523	11.8101	8.64724	6.99134	9.41072
CCG000305.1	0	0	0	0	0	0	0.700609	0	0	0	0	0	0	0
CCG000306.1	0	0	0	0.519678	26.2507	0	1.76136	0	0	0	0	0	0.388763	0.0817287
CCG000307.1	0	8.97833	14.404	9.07092	4.1238	10.0038	0.466945	3.55779	1.3719	8.82857	8.94851	10.3733	1.69515	5.88562
CCG000310.1	26.5515	26.4502	82.3563	39.2131	182.359	11.2607	106.933	13.2268	8.85675	12.2035	17.5119	14.3907	39.0016	44.796
CCG000312.1	5.30722	1.51599	13.9774	2.02175	14.6463	3.16724	2.92789	8.11066	7.15134	7.1662	5.53473	6.48179	2.89763	2.77036
CCG000313.1	31.2995	26.3467	15.6125	25.3744	15.4377	35.44	21.3561	83.7275	162.504	110.118	134.166	168.113	46.488	27.313
CCG000314.1	11.4261	13.1463	15.9498	20.0763	11.9137	6.35275	31.7861	12.009	10.7391	13.7847	20.0392	10.5199	10.5614	12.5607
CCG000315.1	6.30651	8.92265	10.6811	7.90929	4.95436	9.08949	6.36598	5.13051	12.3771	9.67508	12.0903	14.5299	7.03238	7.90593
CCG000316.1	39.2274	26.8361	28.7967	18.8148	14.298	18.6512	29.6782	46.0324	89.6482	88.4608	86.5227	86.6469	13.5119	15.768
CCG000317.1	9.29266	17.026	3.21583	10.7722	12.9005	17.4824	8.82484	12.5653	14.5953	19.07	23.7349	14.9535	12.9165	14.063
CCG000318.1	0	0	0	0	0	0	17.5376	0	0	0	0	0	0	0
CCG000319.1	3.2781	6.69141	5.95655	7.20079	4.73794	10.8207	10.5487	5.89386	10.7432	7.86776	12.9566	10.0317	6.26839	5.53352
CCG000320.1	32.426	7.18919	23.5327	13.4519	15.8897	10.2539	55.7427	31.9776	27.7015	35.9128	31.8167	26.2322	72.6102	48.8554
CCG000321.1	104.46	44.5326	71.8322	51.7585	58.6364	51.0186	69.3716	119.447	95.9471	120.734	100.597	90.8616	63.0571	46.7821
CCG000322.1	16.7204	20.6164	25.8036	13.1779	17.045	28.5987	70.0565	54.5967	46.1949	57.7359	61.4035	44.4249	23.8134	20.1813
CCG000323.1	1.98793	0.834518	0.484453	1.41948	0.918854	0.976691	4.45678	3.08401	1.47977	1.85087	1.12582	2.42373	1.38742	1.25792
CCG000324.1	0.134389	5.24325	0.37347	0.219219	2.75429	0.970732	41.9964	0.147615	0.141352	0	0	0	0.599364	0.19274
CCG000325.1	0	0.0303341	0	0.0624571	0	0	12.5229	0	0	0	0	0	0.499711	0.437343
CCG000326.1	0	0	0	0	0	0	0.579159	0	0	0	0	0	0	0
CCG000327.1	3.61947	8.75371	5.81286	1.72546	8.68254	17.9148	2.1979	2.89756	4.46582	4.34537	4.78942	3.51076	10.9407	11.071
CCG000328.1	0.0898485	1.24105	0.0640962	0.142138	0.159073	0	0.140263	0.284569	0.175622	0	0	0.0646857	0.300031	0.375837
CCG000329.1	16.6506	101.22	52.4491	32.0831	144.861	131.581	31.1219	0	23.6526	0	17.7368	0	42.6406	6.89272
CCG000330.1	11.1233	18.4937	11.5962	5.39946	14.6137	22.2035	6.17814	6.82741	6.87602	6.10216	7.48311	7.70602	25.7747	28.9461
CCG000332.1	0	0	0.281637	0	65.5946	0	2.13557	0.428556	0	0	0	0	0	0
CCG000333.1	8.18963	11.3081	22.1607	13.8514	11.1881	36.3808	21.8177	7.89858	9.31167	7.64935	9.34441	8.37036	10.3301	12.1431
CCG000334.1	14.8448	13.2451	7.06424	6.1813	10.9319	1.97642	0.821381	4.91681	7.05141	7.4188	7.26702	4.86498	11.2355	11.4726
CCG000335.1	11.5432	30.491	12.3449	18.9121	32.964	31.4467	12.5266	10.6513	4.81905	7.26979	7.6372	5.70872	45.9502	42.3729
CCG000338.1	8.87947	12.4959	10.7913	18.3008	17.6208	11.4124	53.7756	11.7339	7.38815	11.7162	10.3819	9.18622	25.6795	18.9964
CCG000339.1	0	1.40955	0.396443	1.08463	2.37695	2.83242	0.663387	0.296995	2.13188	1.78993	2.30781	1.47061	0.420976	1.25416
CCG000341.1	0.958868	1.81099	1.58804	2.57347	1.90927	0	1.7912	1.95773	2.11498	0	1.74983	2.74711	4.43459	3.39811
CCG000342.1	3.62564	1.17352	0.434225	1.22704	2.34858	7.93608	0.390435	2.8529	1.85238	5.58083	1.63639	1.90183	25.6445	23.3606
CCG000344.1	62.377	24.7749	2.90564	43.548	19.8173	30.1857	7.34828	29.2823	48.4793	38.6494	37.5628	38.643	17.8024	25.5611
CCG000347.1	0	0	0	0	0.323377	0	0.119476	0	0	0	0	0	0	0
CCG000348.1	0	4.96232	0.0907526	0.743374	3.23622	4.10002	2.39248	0.153223	0	0	0.113659	0	0	0.0571138
CCG000350.1	1.42308	6.20258	2.97974	2.69706	5.00381	3.93512	17.5228	1.35972	2.34953	2.03071	1.56494	2.15695	3.5711	4.30282
CCG000351.1	3.19566	3.83292	21.8319	4.53817	8.17074	33.7946	3.26059	6.1704	5.87129	6.23926	3.94673	4.19626	9.72621	8.03123
CCG000352.1	0	0.555217	0	0	0	11.0789	0.256849	0	0	0	0	0	0.519089	0
CCG000355.1	0.720752	2.84483	0.185874	0.238211	4.0288	0.112498	6.42006	0.689888	0.230682	0.180085	0.488601	0.374098	1.40845	0.757302
CCG000356.1	0	0	0	0.211438	0.0777126	0	0.557893	0	0	0	0	0	1.77556	1.15408
CCG000357.1	2.07479	35.3246	23.9056	17.8766	12.3816	20.9377	8.30894	0.920153	10.1387	4.23028	6.41345	13.252	8.33399	11.1826
CCG000358.1	0	0	0.0646814	0	0	0	24.9447	0	0	0	0	0	0	0
CCG000359.1	340.285	178.026	182.076	220.633	211.585	130.872	260.839	251.483	141.166	167.363	158.427	199.954	265.654	224.336
CCG000360.1	0	0	1150.58	0.40736	0.221834	0	0.523224	1.35922	0	0	0	0.158299	0.317408	0.175722
CCG000361.1	0.786113	0.182693	0	0.169468	0	5.24298	0.332412	0	0	0	0	1.06295	21.5863	23.3883
CCG000362.1	21.7137	4.06187	62.5627	8.98923	9.31614	7.52115	0.770028	3.96912	9.94977	7.1002	8.16534	7.4554	3.84331	4.20192
CCG000363.1	0	0.0871048	0	0	0.113734	0	0	0	0	0	0	0	0.168323	0
CCG000364.1	992.002	640.872	693.956	712.857	669.998	745.748	509.724	949.295	1219.35	1949.3	1523.21	1293.55	192.399	216.152
CCG000365.1	1.57582	11.3912	1.71228	20.6872	7.7203	22.3356	6.38402	3.37656	2.3103	1.21346	2.021	2.30038	9.23221	15.8861
CCG000366.1	0	1.18622	0.687131	1.66203	2.24378	0	1.94462	0.881927	0	0	0	2.26432	0	0
CCG000367.1	0.890557	0.968942	0	2.20718	4.35865	0	5.4212	0	0	0	0	1.41714	0	0.398317
CCG000368.1	1.5761	3.80976	0.930082	3.31392	12.5409	0.360131	18.1468	3.12077	5.75789	4.05197	3.25277	4.11584	2.52786	1.31488
CCG000369.1	249.917	0	0	0	0	0	0.194904	5.74346	21.3841	24.4359	18.3577	1.48805	1.91435	1.86039
CCG000370.1	4.88699	5.37195	3.73104	12.2129	2.75535	3.35747	6.42363	3.51631	3.16174	5.29963	4.06196	7.18551	5.6735	6.03356
CCG000372.1	2.12272	2.57913	6.74924	2.43712	2.72308	3.93627	2.85569	1.27303	3.44332	2.04275	1.7963	2.9286	1.72072	2.87754
CCG000373.1	0	0	30.7974	0.540466	0.239797	0	0.0578464	0	0	0	0	0	0	0
CCG000374.1	4.59467	4.22638	3.06382	7.62779	5.40544	7.72712	2.05802	10.0102	8.12599	10.6373	8.50548	10.713	3.52512	7.07353
CCG000376.1	0	0	0	0.185491	0.0672257	0.0510744	0.969432	1.47322	0.661768	0.587236	0.19241	0.318336	0	0
CCG000377.1	0	0	0	0	0	0	0.426164	62.1285	48.7364	101.141	66.7219	79.1852	0.153657	0.225955
CCG000379.1	0.0390311	0.201977	0.167244	3.03002	0.0323995	0.00874744	0.505511	0.69404	0.259279	0.149116	0.0879818	0.341037	0	0
CCG000380.1	0	0.153961	0.541892	0.558484	9.26809	0.0379569	0.838137	0	0	0	0	0	0.129132	0.104614
CCG000381.1	18.4587	4.00436	0.0241669	4.12911	0.39373	0.0167205	2.07481	5.41591	2.4926	1.94238	2.16028	2.51435	0.0547804	0.189265
CCG000382.1	74.0835	0.559169	0	0.460816	0.779491	0	0.528347	258.482	118.452	219.21	188.545	152.987	1.56577	1.67025
CCG000383.1	81.2381	1.08934	0.93362	0.126067	0.573937	0	0.899891	215.549	111.827	200.661	179.906	155.562	0.348378	0.740908
CCG000384.1	13.3949	10.9982	34.3492	16.4508	10.6545	20.416	13.2172	5.96344	4.48958	4.97732	4.54988	2.61339	9.75701	11.3191
CCG000385.1	12.9041	5.27507	120.853	3.94806	24.6122	23.1904	5.09628	9.1187	13.2343	11.0799	10.7215	10.1164	10.7517	8.67461
CCG000386.1	27.7521	24.7656	26.0285	43.822	18.8316	35.4458	17.102	48.6844	27.9168	37.3262	26.8774	29.7347	30.2892	33.0408
CCG000387.1	5.85781	3.33486	8.60785	0.569133	24.8441	11.6844	9.04253	0.868362	1.12891	0.804016	1.02931	1.05742	1.21035	1.97385
CCG000388.1	83.2041	68.9758	85.0499	82.2591	77.2312	77.3655	99.3625	124.638	112.432	105.402	90.2847	95.9265	79.9045	71.2614
CCG000390.1	0	0.634179	0.171704	0.0475588	0	0	0.238884	0	0.120822	0	0.212019	0	0.637403	0.275423
CCG000391.1	0.0398407	4.16184	0.984159	0	0.0221742	0	0.0295683	0	0	0.042587	0	0	0	0
CCG000392.1	0	0	0.22603	0	0.337814	0	0.125102	0	0.311012	0	0	0	0	0.300642
CCG000393.1	0.464963	0	0	0.586551	0.285011	0.142123	0	0.983536	0.255847	0	0.228078	0	0	0
CCG000394.1	0.543439	0.495111	1.25811	0.530743	0.641372	1.14602	0.742638	0.548228	0.872406	1.08781	0.392805	0.651877	1.17644	1.48269
CCG000398.2	0.104189	0.0905063	0.0785944	0.0486267	0.479647	0.197283	0	0	0	0	0	0	0	0
CCG000399.1	73.466	39.9645	48.1572	54.6055	38.8305	45.3354	57.3117	51.9392	27.8224	24.7073	25.4987	36.8525	82.0922	52.4814
CCG000400.1	0.20668	0	0.246833	0.0514358	0.186133	0.379758	0.133296	0.129409	0.11463	0.35619	0	0.205273	0.0555649	0.185297
CCG000401.1	0	0.0317015	0.0541693	0	0.203571	0.293615	0.0288316	0.166495	0.0770689	0	0	0	0	0
CCG000402.1	0	0	0	0	0.623399	0.85265	0.184978	0	0	0.447577	0	0.37877	0.0994585	0
CCG000403.1	39.8241	164.702	189.23	218.073	193.996	353.109	86.443	54.8238	27.8281	31.9605	26.5502	33.3472	174.309	223.308
CCG000404.1	0.460719	0.906005	2.01342	2.90907	0.135524	0.129	1.86261	0	0	0	0	0	0	0
CCG000405.1	34.8157	16.2055	217.066	104.614	234.322	23.5217	26.3571	34.3074	16.1618	24.2494	20.998	19.4236	18.2717	24.1502
CCG000406.1	7.61919	4.9717	6.67963	4.44291	3.6182	4.17228	70.369	3.28871	4.46834	5.95197	3.9549	2.5769	4.55658	5.432
CCG000407.1	47.7217	5.57665	5.56934	4.9612	5.09125	6.16541	15.3272	1.99453	4.16333	5.3247	4.9222	7.81483	3.20317	3.68067
CCG000408.1	2.99782	5.85091	6.15505	3.10174	1.98193	1.48305	5.54652	1.07192	1.97444	2.06264	2.4357	2.05435	1.04376	2.55786
CCG000409.1	0	0	0	0.268072	0	0	0	7.78881	0.613652	0	0	1.46903	0.254105	0.274659
CCG000410.1	0.668799	0.21359	0.289637	0.215992	0.109177	0.0785173	0.0260239	0.563302	0.250495	0.153017	0.509113	0.741035	0.0902422	0.100339
CCG000411.2	0	0	0	0	0	0	0	0	0	0	0	0.921739	0	0
CCG000412.1	0.0541564	0.191146	0.161288	0.151842	0.397488	0.127875	0.242941	0.731457	0.182888	0.253322	0.161089	0.0555165	0.29455	0.163348
CCG000413.1	0	7.5912	0.125763	4.21253	0.0946378	0.09379	1.60755	0	0	0	0	0	0.237685	1.4105
CCG000414.1	0	0	0	0.0577771	0.291651	0.0742832	0	0.753475	0.129894	0.13428	0	0	0.125862	0.0698101
CCG000415.1	0	0.382314	0	0.156919	0.100409	0.0976374	0.351726	0.196978	0	0	0	0	0.168849	0.467361
CCG000416.1	0	0	0	0.0180666	0.156769	0	0	0.599097	0.126168	0.364797	0.757367	0	0	0
CCG000417.1	1.4322	2.38881	5.9782	0.588495	0.859495	1.29753	0.10036	0.911268	1.54555	1.11755	2.11116	1.83842	5.02273	3.71301
CCG000418.1	6.24835	4.41757	13.6711	3.22228	5.26522	7.41255	11.831	5.46101	14.8441	14.0134	19.0926	18.3391	6.07096	6.29054
CCG000421.1	0	0	0	0	0	0	0	0	0	0.899364	0	0	0	0
CCG000423.1	0	0	0	0.106449	0.200805	0	0.0947084	0	0	0	0	0	0	0
CCG000424.1	15.2037	274.728	13.5457	128.75	20.6356	7.95108	26.5707	0	0	0	0	0.0974879	1.79537	0
CCG000425.1	6.76862	24.1022	21.7152	14.4369	11.9542	22.404	123.013	9.95285	9.96058	6.94415	10.6895	5.76432	13.2482	12.0161
CCG000426.1	2.24945	0.523952	0.275254	0.84986	0.627203	2.91992	4.6807	2.51643	5.88257	5.9264	5.45998	4.25411	1.32411	1.11373
CCG000428.1	14.7382	103.492	124.449	68.9832	188.391	41.6068	44.0471	31.3905	18.3965	40.9511	24.9473	18.1325	121.002	163.232
CCG000430.1	0.193007	0.0648403	0	0.0232058	0.0275813	0.759265	0.118353	0.0599123	0	0	0.0473976	0.0493617	0.0263237	0.0294148
CCG000432.1	3.20879	4.00647	21.3192	3.81842	59.9599	4.94612	1.15844	1.13132	0.840072	0.561954	0.395544	0.939896	4.117	3.29883
CCG000433.1	1.43529	1.84453	2.92152	0.901436	3.21892	1.89209	1.52512	1.93574	0.844417	1.40761	1.2012	1.23006	1.03467	1.5545
CCG000442.1	0	2.36163	2.93883	1.14218	5.87498	2.99581	0.251799	0	0	0	0	0.705558	0.704871	1.11731
CCG000443.1	0.0579462	0.350981	0.372512	0.125049	0.301986	0.0915575	0.364539	1.6232	0.590864	0.573304	0.723432	0.480386	0.240054	0.134086
CCG000445.1	14.1533	15.4813	9.31163	8.92374	11.5124	11.8061	16.0288	29.4271	31.3509	27.7074	32.8503	37.3599	14.6438	17.8116
CCG000448.2	30.0656	24.284	31.5872	23.9016	27.0573	31.8704	47.2505	57.6575	36.994	43.6455	43.7242	41.2799	19.5736	20.6026
CCG000453.1	0.217364	0.4056	1.37863	0.0413387	0.0247851	0.077779	0.175253	0.518955	0	0	0.12586	0.0872476	0.383257	0.294044
CCG000455.2	28.0649	46.5527	156.239	38.2442	63.902	72.5082	18.3458	125.819	113.813	124.588	163.117	116.175	68.1907	52.7676
CCG000458.1	9.36686	8.34809	6.61318	11.3153	5.0976	10.9493	1.48445	13.3388	4.10247	6.62686	5.98624	5.2583	53.372	47.369
CCG000459.1	2.0309	155.923	12.0487	899.986	3.82473	3.47919	6.34974	5.72772	0.256369	1.87387	1.44034	0.578053	16.0041	42.3095
CCG000461.1	1.70146	0.457977	0.250348	1.66082	8.15867	4.27024	1.7536	2.43606	0.615622	1.50907	1.19986	0.565076	5.10893	3.05653
CCG000466.1	12.9296	10.0049	6.4926	4.25338	8.13153	11.5258	5.53004	6.55605	9.66435	6.78884	8.13655	7.82424	9.58996	7.96697
CCG000467.1	18.4309	46.2899	22.9665	8.48457	20.5185	15.5611	123.217	36.9593	14.5194	25.8377	20.7045	23.9813	12.8259	8.94018
CCG000468.1	79.9254	29.25	52.6981	40.6872	42.9658	56.2501	36.2001	122.742	56.0622	86.3769	63.6017	50.9539	30.1511	27.1355
CCG000469.2	26.3747	150.197	3.55301	120.245	336.478	11.7579	26.2107	21.2014	18.5008	7.93043	17.1799	15.6457	60.983	159.61
CCG000470.1	26.9328	13.1547	14.0789	25.5067	17.7955	17.0498	26.9746	48.0078	12.3555	17.1671	37.7958	19.1369	17.2684	17.1151
CCG000471.1	0	0	0	0	0.164438	0	0.127536	0	0	0	0	0	0.691067	0.926264
CCG000472.1	4.35139	4.55707	5.15928	1.5243	6.41079	7.91098	4.43899	6.27011	17.5427	10.525	14.2246	19.5386	5.95321	9.70451
CCG000473.1	30.7806	19.5811	16.2413	18.7611	13.7327	14.9284	30.343	25.1882	39.5423	31.3566	28.3515	36.5277	22.5013	21.7816
CCG000474.1	0.039935	0.0891914	0.120902	0.0963458	0.523902	0.0987415	0.112932	0.150506	0.0441639	0	0.0785474	0.0412919	0.0448463	0.0752358
CCG000475.1	0	0.076404	0.0643739	0.121192	0.540131	0.102291	0	0.207025	0	0	0	0	0.0906013	0.0508019
CCG000476.1	0	0	0	0	0	0	3.98749	0	0	0	0	0	0	0
CCG000478.3	398.295	35.5773	72.5377	44.3646	77.3754	55.1639	24.885	252.967	130.752	190.149	126.96	95.6089	50.5277	40.9118
CCG000479.2	121.532	110.972	58.3748	57.659	73.8253	70.4784	29.9133	64.8084	88.416	110.393	107.693	104.854	122.812	103.764
CCG000480.1	0	3.46122	0.0332114	0.100856	0.158981	0.0253134	8.46263	0	0	0.050275	0.131736	0.126467	0.0222851	0.0244512
CCG000483.2	0	0	0	0	9.86444	0.577194	0.551024	0	0	0	0	0	0	0
CCG000484.1	0.211639	3.72319	0	2.95891	17.8178	3.92472	0.373248	3.97131	1.14049	2.02136	1.56143	0.554173	11.2732	14.9611
CCG000485.1	0	12.0913	0.322591	6.7432	111.591	10.6606	0.924186	6.07704	0.418377	5.72115	2.88092	4.82314	27.1978	44.8205
CCG000486.1	0.297694	6.44993	0.708175	1.24667	9.82218	3.21697	0.522486	1.00525	0	0.517035	0	2.22628	5.14022	7.86681
CCG000487.2	2.0993	6.55135	3.08811	8.44592	18.1511	3.56194	0	8.11178	2.49556	2.19304	5.07286	14.9403	14.0947	14.6202
CCG000488.1	12.9271	12.9974	5.03088	23.8819	38.9242	4.90687	4.80239	16.0624	2.49766	6.6804	7.11308	12.3784	45.8798	39.2079
CCG000489.1	0	0	0	0	0	0	0	0	0	0	0	0	0	0.195209
CCG000492.1	0	0	0	0	0	0	0.319431	0	0	0	0	0	0	0
CCG000493.1	0	0.032397	0.112329	0	0.986469	0	2.48947	0.335277	0.461214	0	0	0.411468	0	0.660464
CCG000494.1	2817.06	2881.85	1990.94	4937.31	2827.12	3978.4	1948.15	3111.33	2735.73	2794.47	2424.64	2515.02	2557.83	2955
CCG000495.1	14.7782	26.9459	34.0614	5.54091	14.0917	84.6126	17.1487	2.90075	8.97517	4.96601	7.44889	8.9692	8.04237	11.328
CCG000497.1	0.0773584	0.0631496	0.219493	0.226913	0.0869698	0.196885	10.4958	0.179625	0	0	0.142573	0	0.133534	0.144473
CCG000499.1	0.0349215	0.110012	0.0266272	0.0840198	0.296065	0.476603	0.0288499	0.520997	0.155782	0.0818206	0.103491	0.0358818	0.171324	0.12696
CCG000502.1	167.275	147.664	166.79	294.018	242.218	361.782	122.269	400.805	143.731	161.718	124.694	157.239	183.082	245.306
CCG000505.1	1.88281	15.0051	9.72245	26.9056	11.683	22.3346	25.6456	2.77528	19.4071	8.30028	16.9952	35.984	4.53684	5.34638
CCG000506.1	0	0.610292	0.778794	0.254697	0.825465	0.322368	25.022	0.331379	0.198067	0.892331	0.523683	0.169377	0.320557	0.100161
CCG000507.1	3.34863	6.77012	8.23733	7.93622	3.30257	5.96141	5.82109	0.311736	2.97562	2.20469	4.30267	2.62311	2.87716	7.5053
CCG000508.1	23.5619	24.6843	20.9038	37.6535	20.4984	22.3665	31.9123	26.8579	20.5808	19.949	20.4073	31.4339	23.9749	30.3491
CCG000509.1	99.6855	18.9212	24.3581	19.7562	20.5869	37.5963	103.582	78.3074	106.654	113.31	100.648	108.351	26.7777	30.5003
CCG000510.1	0	0.0523588	209.357	0.0535253	53.1406	0.0636492	0.293318	0	0	0	0	0	0.168105	0.0600371
CCG000511.1	0	0.194368	94.5952	0.190852	17.6139	9.31478	4.02614	0	0	0	0	0.177707	0.637586	0
CCG000514.1	22.6373	17.8694	106.514	12.756	119.571	23.406	14.5031	21.3225	23.8122	19.8894	29.12	21.2384	15.009	14.1339
CCG000515.1	0	0.035868	0.710319	0	146.41	0	0.270681	0	0	0	0	0	0.0203153	0
CCG000516.1	0.609563	0.279913	0.595836	0.5188	1.01754	1.03685	0.382622	0.386375	0.336168	0.69014	0.741143	0.300966	0.648752	0.724567
CCG000517.1	8.16177	0.383606	0.185189	0.649804	0.307613	3.01557	1.71976	0.702187	5.82789	1.46081	2.14575	6.51538	11.7354	7.30351
CCG000518.1	24.0403	11.6017	12.289	12.2617	14.7705	22.7158	19.9454	27.1862	73.1657	57.9087	68.7989	64.5571	12.9664	10.5281
CCG000520.1	0	0	0	0.0841657	0	0	0.234132	0	0	0	0	0	0.834383	0.269871
CCG000522.1	14.0533	2.64069	4.5022	2.08085	12.9979	1.74333	1.65882	15.9161	30.8767	11.2884	18.982	12.7501	7.94465	3.71551
CCG000524.1	0	0.176886	0.300726	0	1.12993	0.429603	0	1.34336	0	0	0	0	0.170097	0
CCG000525.1	0.0431154	0	0	0	0.71859	0.126024	0	0.260628	0.047453	0	0	0	0	0
CCG000527.1	0.204523	0.0461225	0.0260735	0	0.477594	0.0817084	0.0427634	0.824901	0.15552	0.0818699	0.171862	0.215938	0.245302	0.229281
CCG000531.1	0	0.0690154	0	0	0.482601	0.0934971	0	0.284652	0	0	0.0740362	0	0.0418327	0
CCG000532.1	0	0	0	0	0.0259758	0	0.304752	0	0	0	0	0	0	0
CCG000533.1	0	0.233143	0	2.74292	0	0	0	0	0	0	0	0	0	0
CCG000534.1	5.2374	4.26487	10.7624	5.05993	8.27255	8.55833	4.80577	3.2017	16.9393	12.8186	14.9548	11.9217	5.21163	5.9309
CCG000535.1	16.0488	21.2257	195.51	28.4634	128.356	22.3509	35.3069	7.21482	6.95875	9.16082	8.02854	3.8511	7.38541	8.01833
CCG000537.1	0.103002	0	0	0	0	0	0.21704	0	0	0	0	0	0	0
CCG000538.1	12.5785	8.8752	27.0786	8.19682	21.7623	18.5173	18.4257	7.17576	6.54253	6.36786	11.9264	10.342	16.5556	12.5697
CCG000539.1	0	0.559598	0	1.79902	0.704328	0.998262	3.15929	0.213541	0.198109	0.400147	0.172428	0	0.806454	0.682757
CCG000540.1	0	0	0	0.556293	0	0	0.277022	0	0	0	0	0	0	0
CCG000541.1	0	0.00340225	0.00385984	0.0188528	0.0229875	0.0214695	0.00956455	0.00338687	0.011422	0	0.00510257	0.00275655	0.00832458	0.00308896
CCG000542.1	0	0	0	0	0	0	0.932897	0	0	0	0	0	0.0586023	0
CCG000544.1	6.63081	10.636	10.4089	8.9361	9.33033	8.11194	9.15608	2.56134	11.7658	11.358	11.7551	13.1683	7.28016	8.85778
CCG000545.1	0	0.0349338	0.0295253	0.019046	0.083903	0	1.72597	0	0	0.0460361	0	0	0.151344	0.144207
CCG000546.1	5.48035	8.82008	4.57528	22.2548	10.6671	6.36281	12.1466	0.788173	1.68712	1.9625	1.75509	1.78579	9.91333	9.45124
CCG000547.1	3.84529	47.7075	14.9489	16.8385	11.6434	6.20636	4.30282	3.6758	8.67168	6.16565	11.5453	8.56605	25.2926	47.2319
CCG000548.1	2.50651	47.7569	17.158	9.23014	10.364	4.99177	4.42121	3.39656	6.42419	6.01855	3.93167	2.11496	17.07	36.4579
CCG000549.1	0	0.0651144	0.0740503	0.0467613	0	0	31.7654	0	0	0	0	0	0	0
CCG000550.1	0	0.0606549	0	0.255346	0	0	9.14683	0	0	0	0	0	0	0
CCG000551.1	1.3973	3.14284	1.61627	2.68238	0.902934	1.4163	2.5514	0.523484	0.731364	1.34376	1.56247	0.774995	1.25107	2.34192
CCG000552.1	51.2736	165.06	43.4096	35.2405	47.9503	25.251	4.04798	45.047	37.3221	36.0764	35.885	20.1779	157.5	196.007
CCG000553.1	75.6182	11.9703	16.5735	5.86835	50.7169	22.5799	52.6753	39.5332	111.173	98.3072	106.13	94.7855	31.0157	20.0537
CCG000554.1	0.531655	2.18257	4.40828	2.04339	2.20881	2.10032	1.11408	1.45424	0.788281	0.575001	1.28145	0.799363	1.50643	1.58656
CCG000555.1	0.676555	0.157229	0	0	0.0500978	0	0.249894	0.312852	0.0934684	0	0	0.0848516	0	0
CCG000556.1	34.6563	16.9114	19.3073	15.1543	23.1004	21.7178	16.4801	27.0787	54.6873	43.9648	49.0106	46.2486	14.5951	16.9962
CCG000557.1	8.27484	0	0	0	0	0.205289	0	31.208	118.007	62.4029	49.4972	70.7613	0.484164	0
CCG000558.1	0.28666	0	0	0	0	0	0	0	0.416817	1.43063	0.466882	0.474009	0	0
CCG000559.1	1.92618	0.311461	0	0	0	0	0.513495	0.239935	0.707426	0	0	0	0.819414	0.159525
CCG000560.1	10.0745	1.00383	0	0	0	0	3.22078	0	1.95816	0	0	0	2.29773	0.421078
CCG000561.3	0.540965	0.146699	0.0945804	0.118104	0.66012	0.835694	0.0170581	0.245289	0.406796	0.200699	0.127523	0.234548	1.26607	1.10682
CCG000562.1	201.24	82.6273	563.071	71.6443	350.348	63.0728	98.2384	45.2105	64.1223	66.759	68.2413	79.4387	137.373	116.835
CCG000564.1	35.7921	11.8332	1.83593	17.5811	5.64253	8.40197	22.6182	8.84582	7.84283	4.07914	3.05722	10.5106	5.26825	9.57043
CCG000565.1	4.63171	0.168555	0.14491	0.105796	0.31149	0.443347	0.0780683	0.728931	0.299791	1.07267	1.30019	1.01449	1.57748	1.36519
CCG000566.1	77.3678	10.209	4.22756	12.7232	22.0432	11.5911	2.4187	26.102	18.3443	10.7491	32.9765	23.3203	26.7321	15.7294
CCG000584.1	0	0	0	0	0	0	0.347247	0	0	0	0	0	0	0
CCG000587.1	0	0	0	0	0	0	0.285667	0	0	0	0	0	0	0
CCG000589.1	28.8992	28.0007	18.2888	34.5883	15.8557	11.8613	35.4857	24.8369	27.6206	21.8589	22.8272	34.3437	21.5546	20.3751
CCG000590.1	1.78607	6.83483	6.97319	4.05642	5.86279	11.9273	3.78328	1.82374	7.33346	5.3971	5.89111	6.13415	1.79577	4.71504
CCG000591.1	0	0	0	0	0.308992	0	1.69833	0	0	0	0	0	0	0
CCG000592.2	134.595	18.1618	12.5825	5.31468	31.6201	45.8189	5.23799	21.9229	27.9523	17.3751	21.1855	31.9813	38.3872	33.3394
CCG000593.2	11.2058	13.6412	13.0075	9.44423	12.9185	10.1183	7.79448	12.0857	9.29154	9.36727	9.94914	11.9902	29.9278	27.5226
CCG000594.1	23.2778	23.3122	29.361	24.7781	20.3179	27.8388	16.6587	31.9075	39.611	38.4476	33.1915	40.843	20.9878	23.1112
CCG000595.1	0.162851	13.446	0.323056	0.346932	6.51329	0.143043	68.9309	0.0965803	0.0870823	0	0	0	0.209929	0.23063
CCG000596.1	6.74689	27.0304	100.719	114.741	20.5948	19.3396	16.4164	5.17491	4.11022	3.29982	2.99833	1.39901	17.6895	17.3812
CCG000597.1	442.96	89.1031	115.296	167.421	97.5517	75.4838	243.129	554.389	258.114	315.251	227.36	230.691	87.9743	57.0271
CCG000598.1	10.7348	12.2162	9.02546	8.93586	15.5408	14.5277	8.72366	4.23696	14.5628	9.6313	8.19701	11.5735	11.6934	12.7001
CCG000599.1	0.688951	0	0	0	3.35052	0	0.31602	0	0	0	0	0	0	0
CCG000600.1	8.72079	2.38889	7.96873	4.00943	7.50847	7.50699	6.61894	5.22838	8.69128	6.51201	5.9337	9.47818	4.10253	4.53848
CCG000601.1	0.345792	0.319812	0.13616	0.425463	0.672638	0.238369	2.62441	0	0.325424	0.135374	0.115423	0.0583754	0.425571	0.467372
CCG000602.3	0	0	28.929	0.0697997	76.96	0	0.197708	0.365912	0	0	0	0	0	0
CCG000603.3	2.46179	3.44296	1.97957	2.44293	3.35856	2.56199	13.3319	1.57645	1.33047	1.60646	0.89091	1.9583	2.31124	2.19254
CCG000604.1	0.324646	0.9253	0.752893	0.431174	1.08119	0.958846	2.90838	0.747095	1.12339	0.61919	0.141617	0.633979	0.470276	1.5364
CCG000605.1	6.60008	9.69541	11.2214	16.6102	7.88787	9.0947	21.5985	8.2809	4.11525	6.79632	6.05531	5.78571	6.42543	7.53575
CCG000606.1	2.93336	1.52801	30.1003	1.08611	11.7115	0.739269	17.1052	2.09845	3.70631	2.96036	3.75285	2.15454	0.225574	0.38218
CCG000607.1	6.31406	9.7158	12.4308	8.82803	7.46624	8.57293	6.10461	8.17836	9.83053	6.81345	8.69212	10.8897	8.20365	8.80706
CCG000608.2	0	0	0	0	0	0	4.83796	0	0	0	0	0	0	0
CCG000609.1	3.39522	1.70081	0.323466	4.37014	1.13717	2.69673	4.61756	68.6602	39.8176	46.21	26.3216	50.8759	3.54375	4.31449
CCG000610.1	0	0	0.101523	3.62609	0.0807315	0.0649018	0.575594	9.9794	4.15198	13.9827	3.6524	6.02135	0.0527412	0
CCG000612.2	3.01203	17.569	196.04	25.6985	7.89472	64.1157	1.07913	1.90279	5.26217	3.06052	3.11403	3.22714	462.708	281.876
CCG000613.1	17.0812	26.7562	26.3195	14.5089	10.2446	26.6382	51.9422	32.4514	37.4774	18.8585	24.3621	32.9246	16.7742	25.4191
CCG000614.1	19.2586	42.4682	138.851	79.3608	266.724	26.8557	46.0064	28.8798	15.7323	20.1307	18.4022	17.9444	62.1403	85.2675
CCG000615.1	0.518124	0.214553	0	0.0500628	0	0	0.365758	0.2739	0.127348	0.112813	0	0.0881846	1.68776	3.29007
CCG000616.3	4.73291	16.725	5.82582	14.3624	14.3089	63.5029	2.29242	14.1713	16.1026	12.1949	15.9429	14.223	13.0674	18.6511
CCG000617.1	2.51776	9.85964	169.848	0.292837	2.89037	1.09965	2.36679	0.789828	2.08287	1.95265	2.39214	1.63527	50.0099	25.3148
CCG000618.2	11.564	5.02775	0.313647	5.59227	0.247358	2.84476	1.68435	13.9301	10.6612	12.6445	16.2292	14.1371	53.5384	67.5112
CCG000620.1	0.184036	0.251756	0.143244	0.174729	0.540211	0.110065	0.500475	0.556684	0.504895	0	0.177262	0.362696	0.444517	0.383743
CCG000623.1	0	0	0	0	0	0	21.9437	0	0	0	0	0	0	0
CCG000624.1	0	0	0	0.0932178	0	0	0.0850312	0	0	0	0	0	0	0.478196
CCG000625.1	0	0	0	0	0	0	0	0.296982	0	0	0	0	0	0.123607
CCG000626.1	0	0	0	0	0.431477	0	0	0	0	0	0	0	0	0
CCG000627.1	2.28114	1.97523	1.06464	1.73867	0.58994	1.05458	1.3115	2.06467	3.26513	2.1841	2.61348	3.48027	2.3253	3.53454
CCG000630.1	14.077	15.8385	28.0756	9.96511	25.6528	19.2852	24.6142	11.7271	18.0663	17.5851	20.5268	15.0918	19.0551	22.1596
CCG000631.1	0.0411716	0	0.096003	0.0202245	0.470289	0.0766339	0.223061	0.474089	0	0.100161	0.0416544	0	0.0472479	0.0262959
CCG000632.1	111.374	95.121	96.8813	97.6293	106.496	49.0696	42.4595	93.5622	137.131	79.2396	81.3069	125.835	181.129	199.723
CCG000633.1	12.0657	13.4928	15.287	13.133	11.4825	19.7368	13.3092	7.28693	14.0589	13.0834	16.3978	14.518	9.65279	11.2422
CCG000634.1	16.4017	16.3067	19.1192	14.0055	15.4761	20.0648	18.2275	21.127	30.461	28.2572	30.6014	28.2038	14.7263	14.7934
CCG000635.1	0	6.94841	0	0.097193	0	0.309761	0	0.252566	0	0	0	0.322327	0	0
CCG000636.1	0	0.506488	0	0	0	0	0	0	0	0	0	0	0	0
CCG000637.1	0	0.231489	0	0	0	0	1.28292	0	0	0	0	0	0	0
CCG000638.1	0	1.15153	2.3085	2.31395	0.273143	0	0.0956947	0	0	0	0	0	0.106228	0.234701
CCG000639.1	0	1.59527	2.17335	9.70366	1.04969	0.495486	4.09469	0.217956	0	0	0.167486	0	0.164646	0.176767
CCG000640.1	2.9792	39.427	0	20.156	12.2569	0.238215	2.10308	0.52692	2.76805	0.974516	0.46867	0	1.02805	4.62378
CCG000641.1	0.270762	0.541017	0.155715	0.429242	0.271696	0.228401	0.242955	0.698684	2.83229	3.49115	3.1951	3.23398	0.420311	0.304268
CCG000643.1	7.98827	21.2886	10.022	13.1234	6.95663	19.353	1.70836	4.75652	12.5516	9.95556	11.807	12.1681	11.7298	15.9032
CCG000644.1	0.553055	0.951974	1.07036	5.46105	0.0650808	0.601973	0.17874	0.24971	1.30134	0.230172	0.413464	0.19559	0.259597	0.222671
CCG000645.1	0.189168	1.13943	0.287288	0.351732	2.76025	1.16653	3.08875	0.116101	0.434738	0.333232	0	0.391437	0.153002	0.055854
CCG000647.1	12.4117	12.6574	3.9021	6.68115	11.9515	3.57043	34.6199	8.60794	7.24438	5.71096	5.25192	5.90865	8.98735	11.1249
CCG000654.1	3.93662	3.23256	5.97631	3.34462	6.97621	18.8252	2.11491	15.5777	15.902	14.7502	17.6503	14.5164	3.68901	3.95403
CCG000655.1	0.0895675	0	0.073048	0.0456081	0.265105	0.0564648	0.0393025	0.856953	0.100699	0	0	0	0.0484154	0
CCG000663.1	22.1116	12.6043	38.2959	19.3321	21.0803	21.6529	43.9331	19.8707	12.2112	13.668	12.9536	10.8514	122.473	54.974
CCG000664.1	0.136649	2.59098	1.10068	2.4299	0.176316	0.240039	0.345823	0.0238209	0	0.0425875	0.0354586	0.0366765	0.136852	0.241625
CCG000665.1	3.04265	12.8994	20.1175	5.7116	9.45385	0.943269	11.6839	2.03398	2.71645	2.14535	2.55057	2.73514	8.87671	6.50282
CCG000666.1	44.2515	7.5337	6.37893	14.9607	16.2171	8.86302	17.3334	11.1499	14.4317	17.2993	9.91219	14.6341	6.75	4.08622
CCG000667.1	0.0558602	0.332063	0.250121	0.425852	0.0610145	0.0482837	0.107296	0.0566891	0.0139111	0.0252441	0.0121341	0	0.076693	0.073297
CCG000668.1	36.9245	146.796	459.91	108.027	58.4228	54.0325	91.2709	42.2895	35.4137	15.9568	15.0563	16.5002	145.641	156.347
CCG000671.3	20.7758	37.7822	99.4346	77.2812	28.7485	60.4523	38.1464	34.5525	15.6473	21.5927	17.859	20.3313	30.9141	29.4912
CCG000672.1	0	1.25656	0	0.0204376	2.97792	0	0.565606	0.213054	0	0	0.126634	0.26119	0	0
CCG000673.1	0.288215	0.506639	0	0.280925	0.934283	0.0733452	4.07283	0.204406	0.458946	0.479812	0.284329	0.420859	0.112909	0.149961
CCG000674.1	1.37745	0.124562	0.752392	0.387883	0.56188	0.458769	5.849	0	0.153457	0.15404	0.270294	0.260435	0.129605	0.070341
CCG000679.1	19.3716	53.8744	14.768	14.9596	11.8444	5.05896	2.69019	7.56607	8.528	7.7101	5.70655	6.11994	43.1369	45.6454
CCG000680.1	4.12243	2.71074	12.2322	4.19132	3.16202	3.53785	3.73813	1.12965	1.21407	1.97742	3.63635	0.775063	6.90183	3.08126
CCG000681.1	0	0.149935	0.258303	0.295239	0.634815	0	3.26748	0	0	0	0	0	0	0
CCG000682.1	98.8785	30.5837	41.1759	47.8043	38.5446	43.1741	60.929	100.089	110.776	118.074	101.662	96.8898	41.74	36.4972
CCG000683.2	25.2325	5.28407	10.14	7.31843	6.64462	6.94805	7.33947	31.5098	23.947	29.0831	24.8284	28.4258	10.1135	8.31476
CCG000685.1	359.111	67.7685	63.7416	117.094	91.6594	78.3424	153.826	617.585	587.693	580.178	569.524	474.551	96.5707	78.8645
CCG000686.2	0	0.0478651	0	0	0	0.0617031	0	0.130452	0	0	0.302373	0.10154	0.0538657	0.239189
CCG000689.1	0	2.84471	1.26993	2.00303	0	0.158783	0.682995	0.632156	0	0	0.257573	0.254492	0.409969	0.152714
CCG000690.1	0	0	0	0	0.137019	0	0.190648	0	0	0	0	0	0	0
CCG000693.1	0.360845	2.09607	3.84771	1.27891	2.06931	4.40647	3.3604	1.62986	3.20361	4.29118	3.38885	3.30913	0.705863	1.11012
CCG000694.1	273.478	12.7378	186.61	12.097	134.797	24.4338	10.6355	73.0746	41.8946	52.8858	41.746	35.2553	24.2254	16.9071
CCG000695.1	10.7905	9.48568	7.64966	12.7584	8.50725	7.72896	27.8583	81.9173	23.5809	32.3115	34.2094	23.5107	6.89174	7.67298
CCG000696.1	118.342	7.72296	6.6989	9.8162	19.6221	5.37102	20.7829	34.1035	24.8097	26.2698	24.2998	28.2153	23.5163	14.1377
CCG000697.1	6.01519	1.99566	1.37009	0.436194	0.59697	1.14749	5.54723	3.90663	0.844932	1.40278	0.839952	0.853883	3.93706	5.47046
CCG000698.1	4.53559	0.229456	1.02375	0.0540955	0.382322	0.030442	0.34313	3.69746	47.8966	2.20773	6.3386	45.2201	0.598675	0
CCG000700.1	16.8546	0.25414	0	0	0	0	0.084373	1.98687	15.1064	0.563032	0.924776	33.0746	0.138921	0
CCG000701.1	36.2298	29.3155	23.3662	27.8343	27.6928	18.7781	12.1629	40.9778	29.4145	16.7353	17.1806	37.1172	24.4602	24.2413
CCG000702.1	65.0996	37.2548	32.8073	39.0042	36.3846	41.6226	20.5075	199.511	77.1061	95.8159	78.3248	101.033	26.3824	26.1279
CCG000704.2	49.5258	12.8646	12.562	14.4321	18.211	7.41342	13.1207	26.7813	20.8978	12.2418	14.9006	30.149	15.4311	10.7976
CCG000705.1	22.9432	8.93286	7.56862	10.1219	8.79805	12.1465	9.77144	18.8713	11.6187	12.0723	10.0821	10.912	16.7182	14.8405
CCG000706.1	111.042	25.7872	27.1013	29.529	34.3381	29.8195	58.8915	110.996	101.126	103.36	91.0462	61.6556	28.2697	36.6531
CCG000707.1	8.9235	2.57615	1.90346	2.67384	2.47322	3.47391	4.83929	12.8852	6.41465	9.92588	5.31473	4.30666	2.18256	2.23846
CCG000708.1	0.0777157	0	0.122666	0.0770498	0.557304	0.0971939	0.23129	0	0	0.182317	0.153997	0.158893	0.0429895	0.0956817
CCG000709.1	848.434	253.454	179.451	433.065	222.61	162.191	374.446	339.935	356.067	496.479	284.11	337.63	278.096	364.974
CCG000712.1	0	7.28667	0	0	0	0	42.836	0	0	0	0	0	0	2.00427
CCG000713.1	0	1.62697	0.12314	0.468632	0.275773	0.0980624	4.07723	0	0	0	0.159256	0	0.0870761	0.292784
CCG000714.1	0	0.0361687	0	0	0.0481303	0	1.22356	0	0	0	0	0	0	0
CCG000715.1	0	25.6874	0	0	0	0	23.2639	0	0	0	0	0	0	11.0399
CCG000717.1	23.6744	9.24726	10.3827	7.4949	7.23468	5.99531	12.7985	18.7327	19.9771	14.5405	16.8798	16.5908	13.0215	8.31087
CCG000718.1	4.57227	4.13168	8.4425	3.06004	6.06178	4.13382	9.75506	3.9461	6.39411	4.74486	8.19452	5.95689	3.64368	4.16766
CCG000719.1	0	0.313481	2.01987	0.0710182	0.719396	1.28882	0.289553	0.0613807	0.0579491	0.0594701	0	0.155613	0.0549528	0.15072
CCG000720.1	0.0618082	0.0289495	0	0.0310253	0.368733	0.115356	0.106387	0.489205	0.137939	0.219371	0.0618092	0.379074	0.201289	0.0738409
CCG000721.1	0.166188	0	0	0	0.299294	0	0.0678252	0.314295	0	0	0	0	0.0443744	0
CCG000722.1	1.19424	0.545513	1.25717	0.167568	0.741345	1.16151	1.40867	0.433929	1.29926	2.32265	1.49003	1.60129	2.30679	1.51497
CCG000723.1	0.201671	2.05265	3.75804	2.73946	1.55688	2.28322	1.14743	0.372912	0.556248	0.576514	0.592867	0.498786	2.07709	2.09965
CCG000724.1	36.7052	14.8781	31.9941	31.3119	28.3394	18.2201	32.3369	44.467	24.1873	36.8028	31.3528	31.8926	18.1662	12.4935
CCG000725.1	6.27089	14.4243	14.3977	8.14349	6.91373	18.73	16.8119	2.82408	25.0991	21.746	21.5983	26.1676	8.31988	11.0122
CCG000726.1	89.2982	119.404	255.754	190.854	93.4608	245.446	55.0255	47.638	64.3115	57.9516	54.9639	57.7769	82.0416	76.8272
CCG000729.1	7.41279	11.0171	11.6888	1.9165	12.1272	26.4428	5.79318	12.4168	14.2375	11.538	20.3726	11.4081	3.8511	4.55771
CCG000730.1	26.9566	10.1679	15.5027	15.1509	10.4748	6.35746	27.3355	26.474	10.4279	15.8617	12.6499	10.6225	6.89201	7.47675
CCG000731.1	40.9564	12.0221	25.18	17.7952	19.1812	9.33737	39.5947	29.8954	26.1988	26.6666	23.6987	20.7356	13.1741	12.05
CCG000732.1	61.0515	68.1255	81.1763	92.5722	66.1205	63.6511	144.645	67.3988	41.3313	41.6826	36.5492	35.9877	60.0325	61.6472
CCG000733.1	0	0	1.61874	1.00063	8.97724	0.369967	4.42836	0	0	0	0	0	0	0.150238
CCG000734.1	32.3285	22.013	57.905	38.547	51.5657	43.443	31.919	47.9862	42.6489	47.9477	49.3457	35.5636	29.3314	24.187
CCG000735.1	0	0.0830117	0.195093	0.378308	2.23764	0.0329258	2.16589	0.269463	0.132516	0	0.0577133	0.0494784	0.0554441	0.0284317
CCG000736.1	24.9675	13.8957	87.6716	19.784	22.8016	22.8744	17.259	19.9344	20.9426	31.8845	33.1112	25.861	43.556	32.2826
CCG000737.1	38.4478	10.4438	17.3901	9.28501	15.3639	18.2058	40.3321	68.2311	79.438	81.8361	82.7296	71.6211	24.1903	21.8323
CCG000738.1	0.325735	0.415419	0	0	0.195885	0	0.129575	0	0.343236	0	0	0	0.277455	0.451486
CCG000739.1	75.3382	19.2381	32.5494	17.0146	33.7358	19.3797	40.0597	147.274	52.4209	73.5765	52.4986	44.1075	19.3203	18.5821
CCG000740.1	22357.4	1542.44	5099.83	1892.06	5979.84	3741.44	3465.15	30178.1	12008.1	16964.4	11951.9	8720.67	2114.77	1654.09
CCG000742.1	13.1091	6.95847	7.91786	12.299	8.1285	19.8911	12.7878	42.1378	24.9159	27.7456	23.2532	26.3361	24.8796	27.9032
CCG000744.1	20.6431	20.3286	17.4226	14.375	23.4423	44.4067	21.5197	44.0308	90.3599	58.9799	75.3198	97.7345	31.5248	29.4537
CCG000746.1	0	0.543996	1.27331	0.33826	0	0	41.1773	0	0	0	0	0.215218	0.44439	0.247123
CCG000748.1	0.455423	1.01632	0.160706	4.04282	0.550913	0.314905	0.538533	0.736792	0.221767	0	0.584342	0	1.01954	2.40538
CCG000749.3	24.7201	69.7993	49.2138	55.544	58.37	46.921	34.4593	29.9332	11.132	11.89	11.9553	9.34541	44.5256	54.6856
CCG000750.1	58.558	56.3995	47.5543	82.8334	56.4316	79.245	107.647	81.846	41.7208	43.675	52.4383	47.3697	67.4605	84.9368
CCG000751.1	2.58943	2.37856	0.414183	0.792407	2.62575	2.33862	68.6751	0.876475	0.0741677	0.317726	0.0637618	0.30318	0.267438	0.212199
CCG000752.1	27.7979	29.384	16.7545	31.7081	20.8196	21.0331	24.5264	18.3698	8.12715	8.50613	10.5343	9.85505	22.8091	27.9045
CCG000753.2	0.530551	0.865193	523.767	2.14389	19.3272	0.202689	42.7787	0	0	0	0	0	0.0583937	0.124067
CCG000754.1	0	419.9	11.0375	0.283168	0.0792218	0	14.4367	0	0	0	0	0	0.0598028	0
CCG000755.1	0.542913	37.4676	21.6868	6.69482	1.33275	0.393294	2.00216	1.45664	0.280975	0.520956	0.610351	0.430846	1.00149	1.57221
CCG000756.1	0	0.786626	226.33	0.121713	0.34046	0	0.0569751	0	0	0	0	0	0	0
CCG000758.3	17.8296	18.7636	23.9816	27.669	24.6471	21.164	26.1089	24.9171	18.3698	17.4488	20.9301	20.2199	17.3153	16.8594
CCG000759.1	269.332	467.948	693.479	295.913	869.064	97.6674	61.8953	235.633	99.1113	132.78	125.052	87.9487	706.153	664.16
CCG000760.1	36.5406	10.7279	14.9509	5.81563	41.0919	3.02674	2.71892	39.379	30.9348	23.1234	22.6769	32.1294	6.72853	6.21768
CCG000761.1	0	0.96294	0	1.32404	1.69782	0.808813	16.8102	1.81437	0.520945	0	0.909024	0.383538	0.58106	0
CCG000762.1	0.447649	2.27741	0.363935	1.59521	0.819283	0.225362	115.122	0.527437	0	0.436762	0.813802	0	3.07978	0.557856
CCG000763.1	7.85053	0.0976405	0	0	0.275555	0	9.3765	1.48117	0.246973	0	0.426093	0.17824	1.2762	1.66903
CCG000764.1	17.805	0.634044	0	1.47813	0	0.629934	90.6938	1.35857	0	1.08212	0	1.75319	2.21094	1.36944
CCG000765.2	27.0325	15.1391	18.7891	21.3278	20.5527	27.7877	53.3036	21.7994	23.5807	23.5142	22.8454	24.0177	22.4287	23.8081
CCG000766.1	434.052	24.0999	11.9647	54.1863	31.1559	98.3882	24.0444	142.747	94.3999	82.7713	62.7525	72.7273	60.168	66.3057
CCG000768.1	6.38633	0.772329	0.231882	0.0446062	28.5776	3.15637	4.56848	0.576484	0.227648	0.753869	0.455924	0.126	0.413337	0.258276
CCG000769.1	0.133925	0.551295	0	0	0.506646	9.01799	0.238327	0.286942	0.135641	0.323786	0	0	0.156363	0.327341
CCG000770.1	16.3893	20.8574	44.4997	13.021	18.963	28.886	17.8747	34.7862	41.1641	44.2284	43.1451	47.487	31.0602	23.0526
CCG000772.2	22.1601	21.0517	6.12983	11.4305	20.4466	148.818	15.8762	23.0356	7.56079	10.3803	10.1136	10.9166	13.0869	12.5429
CCG000774.1	12.9819	13.4871	5.94925	14.7869	12.2437	4.28415	9.17989	19.7192	21.844	13.0734	14.9211	24.9525	10.9006	10.6324
CCG000775.1	43.8587	26.5438	39.8403	33.2018	28.6253	33.6892	161.412	74.0549	54.9278	48.1983	53.9112	50.0098	27.7316	19.4282
CCG000776.1	32.2024	20.0751	15.0449	18.5601	19.6942	25.3602	14.6172	26.3444	32.3646	28.4406	32.726	39.9297	16.3792	16.4225
CCG000778.1	1.40928	1.56606	9.05073	0.665295	3.11654	3.40605	1.1065	1.15807	3.88663	3.51493	3.15181	2.73391	1.11766	0.941126
CCG000779.1	1.5444	8.62768	2.69642	7.25762	7.24834	11.5687	13.3017	1.02465	1.90433	1.50356	1.11068	0.4946	14.4315	9.82853
CCG000780.1	3.15435	1.398	3.64473	1.69525	3.51188	2.09391	1.67433	0.515586	1.023	0.930599	0.915471	0.796807	1.21296	1.51376
CCG000782.1	0	0	0	0	0	0	0.0660059	0	0	0	0	0	0	0
CCG000784.1	0	0	0	0.896922	0	0	0	0.813091	1.84488	0.601253	1.62887	0.490595	0	0
CCG000786.1	16.3349	30.825	30.09	26.3406	8.30493	9.79348	0.973088	5.74743	1.30724	5.47129	7.39192	3.13987	19.9926	13.0279
CCG000787.1	0.132995	3.53346	1.53925	3.83789	0.224882	0.403935	0.144117	0	0	0	0.240653	0	0.174403	0.190621
CCG000788.1	0	0.206838	0.251179	0.30247	0	1.07985	0.0573256	0	0.055457	0	0	0	0.164087	0.0514441
CCG000789.1	23.8574	34.838	43.6599	43.8809	6.86913	11.5413	1.27851	8.86973	2.34583	8.14382	9.12663	4.27234	39.5546	24.5899
CCG000790.1	0	0.112641	0.194298	0.105306	0.466792	0.133573	1.16461	0	0	0	0.227935	0	0.22114	0.117634
CCG000791.1	2.54908	16.911	8.63258	1.23978	10.2612	7.04208	2.35555	1.21041	1.2646	1.51858	0.745905	0.574927	9.04129	7.18651
CCG000792.1	13.2783	12.3131	15.8659	12.5815	9.17019	8.44758	29.956	4.10768	11.8708	10.6805	10.9582	9.65148	12.027	11.9168
CCG000793.1	141.713	26.5435	62.9549	29.6822	38.189	24.9915	128.759	100.46	132.187	136.193	102.624	89.5796	20.1965	23.4337
CCG000794.1	1.39619	5.21319	10.7534	3.49634	2.43575	6.08208	1.22652	1.08802	1.96436	0.994538	0.734343	0.862437	2.58266	1.94657
CCG000796.1	0	0	0	0.206011	0	0	9.8392	0	0	0	0	0	0	0
CCG000798.4	18.8893	22.3918	16.6283	32.662	18.8213	21.9757	23.0485	26.1274	24.0212	21.5147	23.0531	19.9697	19.5528	19.954
CCG000799.7	233.17	37.7203	28.3212	29.9138	35.3717	34.938	48.5605	234.201	257.525	250.843	260.259	237.845	36.2319	35.5923
CCG000800.1	36.7358	8.29959	53.6662	15.64	87.4258	6.85124	61.4659	61.031	30.7518	42.0552	38.2225	33.4017	21.3954	8.97887
CCG000801.1	12.3356	2.62314	145.132	6.6726	81.6286	2.74136	30.1473	7.60679	5.13103	7.38538	7.52827	6.08554	10.3596	6.45598
CCG000802.2	5.0743	4.6511	5.75998	5.21161	9.51802	2.31757	34.7366	8.78285	2.16011	4.46903	4.20538	2.80159	3.96345	7.47773
CCG000803.3	13.8888	40.4512	32.6041	66.7624	22.1842	51.6561	15.262	34.0373	19.797	22.8698	21.4098	20.3666	38.7729	43.0355
CCG000804.1	3.89196	2.03243	0.798127	1.89821	1.10723	1.17436	7.25902	2.12888	1.51051	2.16813	1.43729	1.31141	0.983851	1.03294
CCG000805.1	14.421	24.9086	17.3534	19.402	27.4829	20.2278	25.2332	22.1309	19.3144	17.3031	20.2752	13.8942	26.9118	27.3872
CCG000806.1	211.25	65.1413	15.9813	9.96227	33.8723	8.2866	11.9494	179.871	54.8471	100.158	51.8276	39.7015	86.6942	75.2138
CCG000807.1	215.158	71.6587	104.142	97.9718	133.276	79.8386	257.711	328.699	120.445	206.81	109.708	136.999	57.8488	54.783
CCG000808.1	5.65837	25.9247	8.343	22.6866	23.4086	18.2193	21.9035	6.71525	9.60326	9.5302	9.64852	11.8483	23.8474	25.7883
CCG000809.1	40.1571	15.4387	13.0097	20.9866	36.0488	32.7626	44.9174	20.0498	17.6974	18.3919	18.6358	25.0573	15.6431	13.2714
CCG000810.1	65.5818	93.3544	54.7158	51.5451	63.9321	56.8425	71.765	47.9561	45.2781	53.0579	39.1284	29.2645	112.933	90.9014
CCG000811.1	0.214148	0	0	0	0.150074	0	0.0792502	0	0	0	0	0	0.747818	0.448659
CCG000812.1	0.926176	2.23849	2.31595	5.52623	1.83653	3.17322	2.70018	0.275717	0.737084	0.67053	0.902797	1.02279	0.802446	0.78909
CCG000813.2	4.79477	11.8371	12.2657	14.3567	9.7987	8.03471	16.0685	6.30658	3.68336	2.68148	2.19424	4.13003	12.7545	12.1958
CCG000814.1	8.65564	13.1888	9.19395	8.30375	6.38102	16.1421	55.0408	12.3217	13.8113	11.0623	13.5218	10.9114	11.0808	12.0317
CCG000815.2	2.7315	2.00308	10.4823	2.95654	7.03927	9.99768	6.69957	3.62228	2.34651	3.48103	3.18385	3.33583	1.61457	2.02366
CCG000816.1	0	0	0	0	0	0	0.313745	0	0	0	0	0	0	0
CCG000818.1	2.72885	2.39989	1.87105	3.35445	1.12024	5.35276	9.15576	9.35701	5.17027	2.80764	5.3955	7.23231	5.37343	6.68522
CCG000819.1	0	0	0	0	0	0	0.194173	0	0	0	0	0	0.0625819	0.138964
CCG000821.1	0	0.34791	0.296346	0.435024	0.566608	0.212545	0.660396	0	0.634661	0	0.735223	0.179016	0.0917437	0.0995461
CCG000822.1	0	0.636669	0	0	0.0487577	0	1.77589	0	0	0	0	0.0820817	0	0
CCG000823.1	29.3507	24.5265	56.1494	31.3948	37.1017	65.9408	58.2397	54.8508	53.3434	24.3588	47.0567	36.2028	30.784	39.6857
CCG000824.1	10.4131	13.6256	20.5628	13.0278	19.855	34.7815	18.1121	13.4058	29.7734	20.5232	29.2802	21.8601	18.8148	18.2317
CCG000826.1	0	0	0	0	0.78501	0.322829	0	0.13269	0	0	0	0	0	0.122392
CCG000827.1	18.1294	15.6071	29.6809	18.2128	21.5759	49.5341	24.8834	13.0293	46.099	35.7448	34.9081	18.0021	21.0353	18.1726
CCG000829.1	4.06407	9.83913	14.2476	5.96095	6.79191	18.5431	28.7892	2.84175	7.61609	5.69726	7.58985	6.58376	5.64446	7.95654
CCG000830.3	0.953569	6.11308	14.2088	2.36697	1.18696	4.86367	0.861344	0.408045	0.239146	0.548406	0.475808	0.259149	1.08468	0.800553
CCG000831.1	0.392322	3.14436	2.70526	2.65723	1.30899	0.168922	0.316313	0.482109	0.209977	0.539824	0.373834	0.366702	0.869907	1.34698
CCG000832.1	0.652703	1.65922	1.30685	2.06029	0.617972	0.231858	0.877839	0.299426	0.270322	0.286394	0.25899	0.166605	0.607616	0.570206
CCG000834.1	0.173563	2.27483	51.7331	6.96679	73.4429	92.1272	4.18266	0.134098	0.0441303	0.0406997	0.0383647	0	0.269116	1.71318
CCG000835.2	0.653764	4.89052	4.112	7.48753	0.4688	1.96467	0.38767	0.1999	0.280762	0	0	0.0714056	21.9188	21.1352
CCG000836.1	0.975265	0.202938	0	0.0991313	0.142995	0.236375	0	0.277627	0.24969	0	0	0	0	0
CCG000837.1	10.5316	0.844261	0.115129	0	0.724939	0.242164	1.49854	2.83844	19.3456	2.44255	3.46587	12.4165	0	0
CCG000838.1	0	1.15925	0	0	0.892563	0	4.16887	0	0	0.119197	0	0	0.0545422	0
CCG000841.1	1.34902	1.08955	1.299	0.222309	1.85421	0.280401	0.399221	1.13321	0.987023	0.502099	0.431751	0.21796	0.472744	0.655609
CCG000845.1	4.79368	4.91498	0.970928	2.16132	6.85959	17.541	2.0818	3.2258	8.43574	5.52915	9.05676	7.01313	2.13221	2.03299
CCG000848.1	0	0	0	0.0923344	0	0	16.9443	0	0	0	0	0	0	0
CCG000849.1	0	0	0	0	0	0	4.32978	0	0	0	0	0	0	0
CCG000850.1	0	0.340815	0	0.0296063	0.168085	0	0.214443	0	0	0	0	0	0	0.0184872
CCG000851.1	0	28.0441	10.425	32.8722	2.16411	0.784013	0.289934	0	0	0	0	0.511223	0.511449	0.859167
CCG000853.1	0	0	0.168839	0.403981	0.13539	0	0	0	0	0	0	0	0	0
CCG000854.1	0.195215	0.563352	0.641135	0.0970366	0.370025	0.122927	0.258272	0.490713	0	0	0.372676	0.18769	0.718723	0.458142
CCG000856.1	0	0.0213559	0	0.0213708	0.244243	0	1.06568	0.0560374	0.31592	0.150877	0.0933933	0.165602	0.0869942	0
CCG000857.1	0	0	0	0	0	0	2.05762	0	0.418832	0	0.726383	0	0	0
CCG000858.1	2.23932	14.5916	18.8879	24.6399	7.65456	10.1448	3.91668	1.48917	1.90609	1.29253	1.76288	0.772706	9.17656	7.30202
CCG000859.1	4.89008	3.8677	4.18808	2.51644	1.9133	3.67414	11.3534	0	13.7436	4.96283	12.5042	15.8555	5.96365	3.49511
CCG000860.1	9.48755	8.93543	14.5248	8.69338	8.59946	9.5745	26.8863	14.3302	20.0024	17.2786	24.6145	23.8007	10.043	10.1193
CCG000861.1	5.83849	9.34805	5.27287	35.3827	2.82088	6.71105	2.19289	2.72759	3.73937	2.14604	4.07462	2.24032	7.06686	15.5103
CCG000862.2	5.37706	3.3832	2.28562	4.46506	4.29543	4.38162	7.42476	2.45048	1.42935	1.62402	1.4053	1.27564	2.6721	2.06898
CCG000863.2	0.102864	3.42467	2.1268	19.114	0.790441	0.166691	0.66106	0.121866	0	0	0.0923643	0	0.587395	0.902263
CCG000864.1	0.678833	7.87973	3.27056	61.767	1.40438	0.248691	2.78654	0.527528	0	0	0.207193	0.192723	1.5407	1.00991
CCG000865.1	0.403775	13.1623	6.94964	178.6	2.21505	0.656049	11.7581	0.239465	0	0.203367	0	0	2.17816	2.27961
CCG000866.1	13.9386	69.5806	48.5515	106.163	49.7022	26.4224	57.7164	9.07277	5.85267	5.97607	5.01919	2.98971	32.1146	30.1511
CCG000867.1	0	0	0	0.224959	0	0	0.217988	0	0	0	0	0	0	0
CCG000868.1	0	0	0	0.243808	0	0	0	0	0	0	0	0	0	0
CCG000869.1	0.302301	14.8275	4.16014	60.2835	1.33583	0.696248	0.628761	0.726073	0.32474	0	0	0	0.140874	0.618953
CCG000870.1	0	1.52083	0.246103	7.6708	0.314503	0.0435211	0.01462	0.141898	0	0	0.0725605	0.0365796	0.226881	0.126874
CCG000871.1	0	0	0	1.4474	0	0	0	0	0	0	0	0	0	0
CCG000872.1	5.84578	13.6142	21.2296	6.97597	20.9906	5.32259	12.4645	10.0105	1.93353	2.87721	2.03622	3.60369	10.0218	19.4579
CCG000873.1	3.43913	5.86633	9.83976	6.77691	5.17455	5.17622	9.72942	4.94127	2.78101	1.77499	3.3447	1.82107	9.66585	7.09454
CCG000874.2	5.10297	16.2511	15.7011	19.5064	10.3446	8.61678	3.09821	7.40983	4.8879	4.34976	4.56586	4.2836	8.72683	9.82754
CCG000875.1	0	0.0312336	0	0.0581008	0	4.5577	2.10017	0.0742643	0	0.0652299	0.132993	0	0	0.0521863
CCG000876.1	6.77393	11.1389	0.438292	26.3669	2.93803	2.76795	14.4518	19.0011	5.90809	7.07187	7.17609	8.22397	16.2171	59.6537
CCG000877.1	0	0.0420788	0	0.628983	112.365	0.725342	3.35768	0.117134	0.207285	0	0.459965	0.390279	0	0.0398785
CCG000878.1	0	0	0	0	0	0	0.123174	0	0	0	0	0	0	0
CCG000879.1	0	0.156253	0	0	0	0	1.15153	0	0	0	0	0	0	0
CCG000880.1	0	6.31009	66.6316	42.0315	3.12838	0.224867	21.1742	0.244064	0	0	0.13664	0	0	0
CCG000881.2	26.2379	27.8122	16.9774	64.5511	27.9334	59.3112	19.5815	114.069	17.1405	37.7226	20.5489	28.2766	26.0057	37.0295
CCG000882.1	46.3805	23.1031	6.68383	96.2047	3.10333	2.00909	58.1307	29.209	14.6863	18.6707	20.1554	11.1896	31.5342	36.0597
CCG000884.1	193.605	57.5154	92.8308	76.4142	58.5915	47.2963	45.7352	168.702	127.485	158.231	122.323	105.019	51.8565	46.2016
CCG000887.1	2.90789	3.49152	3.03219	5.15706	1.70871	2.86995	12.6644	4.80762	4.57801	3.46326	4.39403	4.76844	3.92411	3.71953
CCG000888.1	48.0855	56.3292	44.5541	55.0427	36.9005	35.3234	67.0623	88.8373	56.1466	67.6498	64.8869	62.6844	57.025	68.1508
CCG000889.1	9.08967	27.7324	7.78744	8.01291	10.8592	10.2478	10.2499	12.2064	17.9712	12.8716	14.4172	16.6978	10.7499	9.34408
CCG000890.1	14.2824	5.43317	10.0981	4.4917	8.96729	12.6319	11.7826	15.0196	87.9194	44.8158	50.8037	81.9869	9.19365	7.95965
CCG000891.1	2.23364	5.68468	3.37603	6.34369	8.27636	4.55451	10.3403	0.968656	4.64576	3.58749	2.11228	3.08283	2.52067	2.79606
CCG000892.1	0.0979632	0.31761	0.0360298	0.364404	0.37167	0.172409	0.135976	0.0601666	0.133489	0.0281661	0.0949723	0	0.20845	0.217383
CCG000893.1	0.195787	0.887545	2.46845	0.555509	87.1919	6.87914	0.496883	0.0811255	0	0	0	0	0.0545262	0.0299859
CCG000894.1	0.041136	0.41	0	0.0544424	0.0939789	0.0666094	0.158792	0	0	0	0	0	0	0
CCG000895.1	37.5868	22.1323	8.15839	34.7346	12.0192	17.4414	39.5307	64.4043	26.0588	31.8628	40.0013	39.5852	53.037	35.6372
CCG000896.1	26.9815	9.21052	11.2493	6.34986	11.3929	23.4753	6.15012	3.35975	27.1491	16.0794	9.96032	36.6168	1.82966	1.89628
CCG000897.1	0.0955302	0.0400915	0.34383	0.107964	0.301228	0.541808	0.0365102	0.480871	0.0496005	0	0	0.0437706	0.0454724	0.0501673
CCG000898.1	0.207486	0.0790294	0.315024	0.0673353	0.399891	0.403119	0.0960413	0.133163	0.363374	0.122222	0.202786	0.0419528	0.238471	0.17009
CCG000900.1	10.4471	9.42484	19.4519	11.0069	11.4806	3.40623	13.886	16.9886	16.9275	14.9027	17.5118	15.5689	10.0791	10.8017
CCG000901.1	0	0.282901	4.20531	0.194691	32.5913	0	0	0	0	0	0	0	0	0.214272
CCG000902.1	3.34045	2.18218	3.36566	2.9529	2.24643	1.34526	6.10989	3.44729	7.87173	3.27267	4.50553	4.7336	2.04611	1.58719
CCG000903.2	0	0.0380272	0	0	0	0	0.106524	0	0	0	0	0	0	0
CCG000904.1	12.0874	0.0275336	0.541713	0.0297539	0.140433	0	0.330951	0.159702	0.13798	0.0365757	0.0612597	0	0.164078	0.146955
CCG000905.1	324.968	127.91	326.356	106.389	50.6634	27.3068	227.209	41.7195	72.3238	57.6442	58.7817	55.2499	348.776	337.986
CCG000906.1	20.6272	0	47.6017	4.37207	29.5663	1.8415	20.6904	12.4738	10.0766	8.91112	4.25816	7.24039	4.71287	1.30536
CCG000907.4	0.235747	0.232583	2.61498	0.236453	1.76354	0	2.05609	1.25718	2.05973	1.0274	0.682457	0.216444	0.111547	0
CCG000908.4	3.80462	0.338018	0	9.91994	5.66297	0	19.4593	0.105861	0	0	0	0	0.504819	0.212904
CCG000909.1	216.115	199.438	212.55	286.962	197.634	325.062	199.007	327.028	269.572	301.249	298.247	286.945	264.692	257.911
CCG000910.1	0.181954	0.942931	0.301096	0.60802	0.570514	0.785825	6.2314	0.0825576	0.551214	0.600642	0.36862	1.05605	0.529247	0.474075
CCG000911.1	0	0.0418408	0	0	0	0	0.797465	0	0	0	0	0	0	0
CCG000912.1	0	2.66171	7.42218	0.173925	12.6694	6.40971	0.448599	0	0.759725	0.382746	0.333019	0	0	0
CCG000913.1	2.06222	7.17002	8.23948	3.14086	6.80342	10.6031	7.65964	2.02979	8.60801	7.26293	6.6556	7.86152	2.60874	3.47985
CCG000914.1	0.709693	1.52951	29.9551	4.54276	26.1368	1.30485	9.77095	1.51632	3.48221	1.99705	2.01724	3.1081	0.768342	1.18472
CCG000915.1	7.96394	6.90426	10.247	9.95894	9.32858	5.54857	15.6997	3.05535	9.11387	12.1064	11.208	12.0658	6.51581	7.39668
CCG000916.1	0.196082	0.25719	0.468724	0.357559	0.5234	0.666848	0.454579	0.253505	0.17932	0.143765	0.318677	0.212078	0.0455669	0.253742
CCG000917.1	0.691658	1.95844	0.225149	6.38343	4.62619	0.51162	14.758	0.356474	0.150031	0.157119	0.531296	0.27398	0.224957	0.332661
CCG000918.1	0	52.0888	19.5861	1.56566	75.0574	8.69641	0.632672	10.0817	1.33392	2.21054	0	0.881983	28.1081	37.4941
CCG000921.1	5.15254	9.63679	6.43751	9.22528	5.75621	6.43451	14.7344	6.08944	17.7026	11.862	13.9996	22.8979	7.69768	9.64126
CCG000922.1	21.7634	96.4875	321.739	27.0063	313.063	15.1223	7.60644	12.5303	12.2083	9.40657	14.8355	8.32328	107.156	89.6189
CCG000925.1	0	0	2.85656	0	0	0.571895	0.537258	2.53571	0	0	0	0.8387	0	0
CCG000926.1	5.58898	4.36288	6.08827	5.44529	6.14327	6.9109	6.58291	1.74446	3.51581	3.68682	4.42119	4.96572	5.84522	4.60327
CCG000927.2	0.165977	5.14961	9.58045	7.88317	2.27353	11.4422	0.748224	0.185197	0.173703	0.496712	0	0.410808	1.5188	0.73912
CCG000928.1	0	0.112517	0	0	0	0	0.241495	0	0	0	0.0800716	0	0	0
CCG000930.1	1.10156	0	0	0.0995331	0	0	0	254.251	474.533	432.156	354.911	459.539	0.637598	0.288353
CCG000931.1	1.43161	64.3365	25.4086	138.831	32.3238	8.06399	1.68624	0.524127	1.01855	0.88769	0.429208	1.10275	5.38304	7.41282
CCG000932.1	147.398	142.953	115.16	216.651	133.353	96.5488	215.366	185.154	148.999	169.928	137.896	149.427	216.356	198.51
CCG000933.1	0.0813456	0.187733	0.217787	0	0.893445	0.102843	0.952171	0	0.081243	0	0	0.0574586	0.0286108	0.0580039
CCG000934.3	52.197	46.3953	41.5827	53.4625	48.475	34.8564	137.797	137.286	87.6311	99.7982	92.2682	95.5696	48.4426	46.7571
CCG000935.1	8.20772	9.01371	55.1918	10.2864	19.2012	23.0273	15.3474	8.88981	3.74691	5.5933	4.13478	6.03853	11.4137	10.1781
CCG000936.1	4.37829	6.18041	5.01925	6.71604	5.10052	6.35922	33.624	9.34809	8.88734	6.25628	7.90548	9.30827	6.96416	6.4323
CCG000937.1	4.33546	3.89222	5.14527	7.3767	3.33077	4.6954	4.47403	5.63033	4.29393	3.89193	4.18415	5.46729	3.044	2.30416
CCG000938.1	83.13	37.3752	30.7185	49.1072	36.2265	35.7899	20.3184	99.3553	52.8641	73.7456	65.6632	57.1604	27.8578	30.5188
CCG000939.1	0	0.0896348	0	0.180527	0.0643677	0.056816	0.699739	0.117786	0	0	0	0	0	0
CCG000940.1	3.45652	12.3526	138.176	11.1054	16.8558	10.8563	7.10656	7.70635	3.18857	3.60505	3.23403	2.84876	6.50022	8.04699
CCG000941.1	6.50592	7.4434	4.97069	8.35853	7.8822	10.056	7.57312	17.6204	9.29662	8.64252	10.8889	12.0148	11.0126	10.7055
CCG000942.1	15.0105	23.0778	18.0455	52.1551	10.6946	11.1045	30.8305	8.43476	3.10778	5.65188	3.58263	3.50543	22.0142	22.0113
CCG000943.1	6.97088	10.8207	3.65151	13.0614	14.1517	27.9273	45.1896	5.29608	2.17106	3.83988	2.09529	3.15764	5.8888	7.3062
CCG000944.1	0.619367	0.441525	0	0.603006	0.484117	0.265183	0.623405	0.767093	0	0.417656	0	0.25096	0.705415	0.622262
CCG000945.1	37.7521	15.4986	1.44886	1.38771	18.2287	7.62866	3.4834	23.1075	18.0328	23.7634	16.7207	26.8124	25.9142	17.6992
CCG000946.1	131.863	125.311	85.2164	197.415	87.3182	57.5826	201.04	90.58	38.7545	37.7352	30.5849	33.7934	93.5648	97.6426
CCG000947.6	16.2926	18.4593	14.9437	21.4081	21.1405	26.6882	33.4031	26.5991	17.9007	17.2018	19.994	18.3212	24.4494	24.2965
CCG000948.2	13.3591	19.7225	16.7136	30.3659	14.5455	17.2763	17.4899	22.1981	14.3685	18.4078	15.7102	16.1271	16.8821	17.2196
CCG000949.2	10.5457	4.59489	12.5226	8.06862	7.4671	9.30905	5.60592	13.0663	10.3113	21.1498	11.9394	11.3229	5.61188	5.07941
CCG000950.1	9.39546	10.005	6.85474	10.2684	8.14446	8.88708	4.9629	12.0087	10.6298	12.2388	10.8703	18.1526	8.33864	7.72067
CCG000951.1	118.116	20.1201	31.212	17.6857	22.9898	17.8434	23.1345	132.475	103.384	145.779	120.916	104.655	26.7154	21.292
CCG000952.1	0.471809	41.0371	24.9295	50.3413	2.96769	3.95559	3.50102	1.13483	0.569779	0.877355	1.20528	0.69371	3.39121	3.54435
CCG000953.1	45.4705	43.4461	324.526	63.0546	218.31	69.2767	64.1318	171.89	81.2851	140.969	121.097	68.6404	36.2244	32.958
CCG000954.4	66.1891	29.472	95.2516	37.467	70.2503	14.7896	86.4532	169.149	74.4911	141.555	105.437	85.5925	46.5274	35.5062
CCG000955.1	8.92871	4.68749	7.49259	7.84447	8.65189	5.41892	6.28392	8.0197	7.40454	7.88168	9.25461	8.27867	3.75244	3.52941
CCG000956.1	1.26266	12.158	8.33887	96.015	2.36705	4.01895	11.0673	0.584585	0.289995	0.415917	1.01664	0.584304	1.0532	1.7997
CCG000957.1	75.1452	0.848257	0	0	21.8742	0	18.6057	80342.8	14056	32841.5	20129.1	20511.1	48.973	45.2257
CCG000958.1	42.9404	33.6632	14.7943	41.332	21.2383	23.5859	27.9383	92.0035	66.2953	95.3686	89.1208	74.5949	34.0884	34.3062
CCG000959.1	23.9506	20.0806	42.3296	29.7538	36.1115	24.6274	38.4718	24.2838	18.6048	21.3966	19.2285	14.4282	21.5673	19.5203
CCG000960.1	75.231	45.6067	71.0963	71.038	54.1865	50.0972	55.0858	121.388	70.8675	84.7012	80.3462	75.2132	71.7783	57.9464
CCG000961.2	0.892574	11.5705	80.4891	13.512	50.9102	3.68863	5.6046	0.993312	0.228528	0.365153	0.801245	0.0599613	13.5565	8.308
CCG000962.2	0.317574	3.48811	2.49671	13.2462	0.579739	0.734029	1.2407	0.344616	0	0	0	0.212308	1.15082	0.867897
CCG000963.1	0	0.222247	0	0	0	0	0.206995	0	0	0	0	0	0	0
CCG000964.1	1.96052	1.8578	2.67539	22.8806	1.04295	5.7117	45.3528	39.6276	9.87422	12.4576	12.7456	23.1177	0.895962	0.952716
CCG000965.1	27.0668	15.0209	14.3304	30.6432	14.7433	13.6669	16.6935	35.9954	16.612	29.5136	22.1109	20.0349	10.5674	9.74083
CCG000966.1	41.6878	75.0422	82.6541	116.398	78.645	71.8536	12.8043	53.7105	38.0837	42.8312	44.822	45.5883	123.757	94.9445
CCG000967.1	3.50702	3.8625	11.1046	7.62025	11.0402	5.92859	3.24344	5.27806	2.88298	4.59125	2.55542	3.45566	4.66116	4.49798
CCG000968.1	0	0	0	0	0	0	0.257339	0	0	0	0	0	0	0
CCG000969.2	12.0906	14.5545	9.14406	23.1228	9.39902	6.38605	103.648	9.90706	5.10089	5.98101	5.0723	4.23836	12.7433	12.44
CCG000971.1	3.99963	2.73279	2.89346	3.61316	2.95628	2.23504	5.51056	5.50786	4.66847	6.02747	6.12354	3.63454	4.26435	4.71521
CCG000972.1	23.1297	8.21737	10.4472	10.9621	5.91755	8.85699	12.0727	28.24	29.6412	40.2524	41.914	36.6403	10.7161	8.56428
CCG000973.1	4.3123	9.3436	7.95082	13.6841	8.73365	8.94784	40.8179	5.62201	7.97789	11.0437	14.9149	12.0053	8.3942	9.09689
CCG000974.1	3.05686	9.98193	2.90349	3.13999	3.53675	2.63788	1.64157	2.69261	3.80227	3.18482	3.3652	3.50512	1.80869	1.83617
CCG000975.1	0	12.4737	29.3703	0.204912	0	0.758614	0.0469165	0	0	0	0	0	0	0
CCG000976.1	0.509262	1.08741	194.575	1.56052	35.7972	1.12631	1.36483	1.65337	0.545126	0.342155	0.472572	0.722936	2.15867	1.30087
CCG000977.1	0	0.0407369	2.16317	0	0	0	1.55043	0	0	0	0	0	0	0
CCG000978.1	350.71	217.92	215.419	388.321	326.7	175.184	464.739	283.278	151.146	158.908	116.228	135.336	95.4137	106.499
CCG000979.1	0	0.033828	0.172113	0.108601	0.415545	0	0.248538	0.372748	0	0	0.0708105	0.0746705	0.0796132	0
CCG000980.1	8.60114	15.8937	0.705491	7.84235	19.7432	1.68156	2.65229	1.86089	13.6927	4.79686	4.954	2.84653	5.70136	7.84952
CCG000981.3	0	1.20469	0.443477	6.10652	0.500208	0.575503	0.365662	0.106225	0.0922653	0.190187	0.0825674	0	0.330714	0.274607
CCG000984.1	0	0	0	0	0	0	0.105552	0	0	0	0	0	0	0
CCG000992.1	0	0.435171	0	0	0.575281	1.12471	0.810609	0.248657	0	0	0	0	0	0
CCG000993.1	19.8291	14.8629	14.3055	17.8774	11.4719	8.0063	14.3763	11.2624	19.2986	16.7079	16.8066	17.4681	11.4895	11.4018
CCG000994.1	2.45379	14.6735	4.02486	10.752	8.5517	105.587	2.12189	1.53803	2.1716	2.25456	2.13662	2.58596	7.59422	7.15797
CCG000995.1	0	0	0	0	0	14.2784	0	0	0	0	0	0	0	0
CCG000996.1	1.4273	2.47884	2.56336	2.00053	2.0017	3.32167	2.09173	1.28544	2.2021	2.48416	2.41856	2.10968	1.70624	1.7548
CCG000997.1	0.169805	0.0571384	0.12996	0.0203383	0.195473	0.0258597	0.0173118	0.264895	0.558047	0.148106	0.207195	0.215573	0.0703368	0.0523794
CCG000998.1	0	0	0	0	0.541021	0.13282	0	0.315571	0.464111	0	0.210881	0.20004	0	0
CCG000999.1	0	0.232575	0	0	0	0	1.9023	0	0	0	0.861634	0	0	0
CCG001000.1	2.53597	0.0672136	0	0.141767	0	0	1.89876	0	0.0840729	0	0	0	0	0.0435981
CCG001001.1	0	3.0944	11.6123	2.25832	1.19006	3.68118	0.705294	4.02038	36.4259	4.43321	1.52805	18.7697	1.62163	0.469089
CCG001002.1	30.4287	23.9621	30.8022	20.7902	38.1628	124.489	19.2318	25.7781	40.9618	44.5589	47.999	35.162	109.403	35.1689
CCG001003.1	1.00825	8.5789	0.849862	2.13423	0.203923	3.78721	6.16687	7.1763	23.89	13.0838	12.4807	34.4366	8.17122	6.7042
CCG001004.1	0	0.112796	0	0.0921212	0.0276929	0.195273	0.745552	0	0	0	0.039504	0	0.018463	0.0372719
CCG001007.1	0	0	0	0	0	0	3.98647	0	0.689759	0	0	0	0	0
CCG001008.1	0.601306	0.173624	0	0.611957	0.69409	0	9.30106	0	0.213087	0	0	0.35557	0.0911272	0
CCG001009.1	1.04657	2.2503	0	0.977899	0	1.27911	4.17245	1.39901	0	0	0	0	0	0
CCG001010.1	0	0.50156	0.288299	0.660774	0.664475	1.0243	2.18039	0	0.394284	0	0	0	0	0
CCG001015.1	0	0.283117	0.242963	0.959735	1.14352	2.37202	0.655155	1.47783	0.645926	0.3151	0.281842	0.26553	1.08856	5.32861
CCG001017.1	0	0	0	0	0	0.0564221	0	0.522183	0.107493	0.669	0.191957	0	0	0
CCG001018.1	4.64754	4.8842	6.33667	4.56929	5.02403	9.18226	11.035	2.00016	8.04856	6.88024	9.86744	9.59515	6.13693	6.56072
CCG001019.1	2.81662	3.58282	5.14764	1.81096	3.13933	8.86004	1.09061	2.36794	2.91648	3.76308	3.08664	5.16637	5.85504	6.38352
CCG001020.3	2.37635	0.64899	1.03275	0.0147506	0.101143	0	0.855218	0	0.247741	0.303675	0.125984	0.528302	0	0
CCG001021.1	39.0686	21.0557	26.9139	32.7493	32.6015	42.8332	59.1224	72.2449	49.6427	64.5894	53.4293	52.0234	25.6319	20.0316
CCG001022.1	33.465	25.7849	21.7817	36.8995	27.4381	38.1318	17.6748	39.107	53.2622	45.6878	53.3036	61.1882	38.2466	38.7087
CCG001023.1	0	0	0	0	0	0	9.68009	0	0	0	0	0	0	0
CCG001024.1	0.603056	0.635481	0.0295324	0.72543	0.278249	0.209271	0.234591	0.972536	5.33348	3.44254	3.79515	6.70066	0.164242	0.0679714
CCG001025.1	13.2114	116.458	59.6669	111.419	65.4798	59.89	52.7319	33.904	8.69162	0	19.9151	0	39.7254	24.6929
CCG001026.1	147.111	0.78482	0	1.23636	0	1.59252	0	220.593	315.792	229.684	116.097	186.934	0	0
CCG001027.1	3.76327	4.57291	3.36264	4.37533	3.04635	4.47998	7.028	7.48867	10.1821	8.76992	8.98009	7.60121	5.54229	6.50786
CCG001029.3	40.4581	56.7619	27.5875	66.9655	76.7659	25.6035	5.52985	58.1039	143.638	125.645	57.7113	106.221	23.1388	25.9498
CCG001030.1	0	0.796565	0.0935741	5.50025	0	0	0.6101	0	0.405184	0.069407	0.179074	0.0601787	0.0318868	1.16624
CCG001031.1	0	0	0	0	0	0	0.314974	0	0	0	0	0	0	0
CCG001032.1	1.31422	0	0	0	0	0	0	0	0.140438	0.0758734	0.062631	0	0	0
CCG001034.1	0.0278581	0.026384	0.178269	0.145592	1.00197	0.109804	0	0.0756699	0	0.326458	0.176583	0.0324874	0.085201	0.247134
CCG001036.1	0.924941	7.6628	34.0349	2.57381	30.221	2.62647	0.552356	1.12586	1.75001	1.97111	3.13538	1.68181	10.7887	9.37429
CCG001037.1	0.229251	0.100865	0.0857795	0	0.600097	0.142527	0.0456417	0.142828	0.249917	0	0	0	0.0620577	0.208885
CCG001038.1	0	0	0	0	0	0	4.65381	0	0	0	0	0	0	0
CCG001041.1	0.102827	0	0	0	1.26475	0	0	0	0	0	0	0	0	0
CCG001049.1	0	0.752826	1.04282	0	0	0	547.894	0	0	0	0	0	0	0
CCG001050.1	0	0	0	0	0	0	0.331475	0	0	0	0	0	0	0
CCG001052.1	0	0.0642966	0.0561889	0	0	0	29.4856	0	0	0	0	0	0	0
CCG001053.1	0.272687	0	0.201415	0.334398	0	5.3839	7.86629	0.305717	0	0	0	0	0.106893	0
CCG001054.1	0	0.124934	0	0.118014	0	0.418571	0	0	0	0	0	0	0	0
CCG001055.1	0.134575	0.138551	0.144408	0.0278884	0.0774215	1.32477	0.979655	0.153168	0.0695125	0	0	0	0.301107	0.0868258
CCG001056.1	50.5775	40.8179	16.3937	23.6353	8.00526	5.34343	22.2709	67.8027	35.8689	28.3804	35.0208	21.9368	61.7754	117.089
CCG001057.1	90.0559	12.5637	59.6298	15.0678	20.321	12.011	17.8085	72.0648	31.8861	40.3072	35.3582	35.9728	23.3085	24.2053
CCG001058.1	0.358917	0.299371	0	1.77774	0.236045	0.247674	3.37821	1.049	0.293066	0.417289	0.0512592	0.205234	0.438309	0.502211
CCG001059.1	13.348	15.3894	30.7796	19.558	12.2373	26.4354	15.6817	29.0523	29.7333	32.6946	38.5682	29.383	11.6746	10.2002
CCG001061.1	0.225778	1.10628	2.28788	0.563064	1.42707	1.66266	0.811576	0.604323	0	0	0.2125	0.206843	0.979489	0.12119
CCG001062.1	0.570484	2.93394	3.29612	0.647829	2.62433	4.05082	11.538	0.237321	0.833899	0.647529	0	0.377938	0.302043	0.221579
CCG001066.1	0	0.852759	0	0	0	0	188.758	0	0	0	0	0	0	0
CCG001067.1	0	0	0	0	0	0	0	0	0	0	0	0	0	1.6365
CCG001068.3	0.940341	0.433228	0.110008	2.83057	0	7.85288	0.321664	0	0.0762326	0	0.0665921	0	0	0.030542
CCG001070.1	0.514356	0.165151	0	1.65149	0	4.72531	0.589071	0	0	0	0	0	0	0
CCG001071.2	2.44181	4.79515	3.65731	3.70625	2.80041	9.79815	3.07607	1.2146	4.94381	4.40221	4.81645	4.62944	4.17765	5.08877
CCG001072.1	1.92044	2.9327	1.43255	3.02154	1.61282	3.23822	2.21541	0	0	0.159956	0	0	0.137851	0.4601
CCG001073.1	5.27318	4.22576	4.38322	5.72527	6.18325	3.92003	2.65823	3.52692	4.2414	5.1945	4.76436	3.98465	3.90819	3.79613
CCG001074.1	9.80335	11.5045	43.5698	7.72259	17.6775	25.5904	18.9945	5.01021	32.9402	26.6257	34.7797	27.6756	10.446	10.8339
CCG001075.1	0.0638565	0.490217	0	0.357991	0.22462	0.317474	4.78776	0.0817843	0.219694	0.154253	0.0648825	0.204027	0.217556	0.203611
CCG001076.1	0	0	0	0	0	0	7.71062	0	0	0	0	0	0	0
CCG001077.1	0	0	0	0	0	0	2.0181	0	0	0	0	0	0	0
CCG001078.1	0	0	0	0	0	0	1.39467	0	0	0	0	0	0	0
CCG001087.1	4.43159	3.15254	6.15189	2.98261	3.12628	1.33821	0.367758	1.01277	2.24293	2.13743	1.95618	2.8496	1.43241	3.16075
CCG001088.1	46.7949	17.259	17.1856	18.0637	27.8976	14.6539	39.2598	31.2516	37.2365	37.721	27.1559	19.9574	13.9949	17.8137
CCG001089.1	320.274	229.061	358.668	137.544	218.925	171.213	247.508	585.96	501.275	576.496	545.925	383.523	193.776	177.314
CCG001090.1	0	0	0	1.26756	0	0	0.372512	0	0	0	0	0	0.341522	0
CCG001091.1	0.780778	0.827126	0.453698	8.48164	1.13404	0.390935	1.22594	0	0	0.111874	0	0	0.134459	1.2172
CCG001092.1	43.803	57.3672	77.1725	55.4999	42.409	33.1509	105.435	64.623	75.049	61.7575	71.2166	82.367	59.9778	50.4549
CCG001093.1	0.105663	1.23772	1.04865	0.821381	1.7166	9.36455	1.86289	0.579801	0.719507	0.682757	0.267485	1.67514	0.137406	0.262158
CCG001095.1	0	0	0	0	0.657942	1.26488	0.448602	0.41265	0.340697	0	0	0.576274	0	0
CCG001096.1	0	0	0	0	0.205974	0.247905	0.0176399	0.164743	0	0	0.042916	0.0449298	0	0
CCG001097.1	0	1.75044	1.24564	1.52054	2.57825	10.1436	3.76295	2.04298	1.09656	0.526179	0.276117	2.09716	0.159034	0.302522
CCG001098.2	25.6416	24.4541	33.0013	30.9466	28.6445	32.3212	48.1546	38.2383	33.4022	28.8663	37.3947	29.8184	28.2613	28.3726
CCG001099.1	5.68298	5.33002	6.1336	3.99875	3.43209	5.69769	4.85238	10.7814	21.5482	21.2218	25.3346	16.8186	7.98794	6.42608
CCG001100.1	4.17446	2.95788	1.8109	2.08199	3.12993	1.48542	9.12718	2.48836	3.3714	3.81664	3.51485	3.01509	2.7443	3.10742
CCG001101.1	19.6027	70.8494	23.8911	7.47027	26.0669	6.00319	1.90168	7.10895	10.1879	14.425	11.7363	6.61063	47.6487	48.364
CCG001102.1	0.149752	0.447449	0.114187	0.31499	0.231285	0.15176	0.650633	0.191402	0	0.403372	0.193103	0.0499936	0.18705	0.450146
CCG001103.2	0.72444	0.741305	0.210048	0.894138	0.322733	0.161073	33.2896	0.660611	0	0	0	0	1.00234	0.558004
CCG001105.1	1.59667	8.97259	6.20689	5.51971	4.05598	3.07076	8.33575	10.5893	2.54075	4.79455	6.97732	2.96348	7.58684	11.4597
CCG001106.1	6.48439	10.7433	8.51139	7.95781	8.53438	11.7129	9.7394	8.12247	7.8512	8.09403	9.55663	7.95291	10.4761	12.7056
CCG001108.1	0.453865	2.71238	0.225199	0.675626	0.836954	26.4373	0.495474	0.792366	0.769136	0	0.942258	0.654411	1.01315	1.37726
CCG001109.1	0	0.0673588	0	0.137431	0.0865261	0.433532	0.0617668	0.174123	0	0	0.272452	0.137426	0.149502	0
CCG001110.1	0.155243	1.28656	5.84533	1.54121	1.58681	0.181513	5.91456	0	0	0	0	0	0.226041	0.664551
CCG001111.1	0	0	0.249074	0.783739	0	0	0.139857	0	0	0	0	0	0	0
CCG001112.1	55.8094	50.1948	62.1315	15.7562	15.2659	6.76871	21.4801	146.151	48.3812	31.2668	70.3128	47.4315	292.716	756.08
CCG001113.1	3.11507	6.00935	2.80218	3.92062	2.36126	4.24764	3.79763	4.71778	14.9734	8.32177	13.3886	13.9306	5.07201	6.07408
CCG001116.1	7.4801	8.58184	12.325	9.49592	12.1721	22.3429	1.49458	4.48402	3.15581	3.05362	2.89542	3.66038	17.3006	14.2098
CCG001117.1	6.43663	8.74279	10.9779	7.41696	9.92627	28.7386	6.4426	7.10946	18.8045	16.1938	18.5889	14.2126	11.673	11.0599
CCG001118.1	19.2859	15.8653	18.2138	17.1258	9.5832	14.9034	28.9478	20.4341	38.6959	30.0879	41.932	35.8032	10.6173	11.2488
CCG001119.1	8.46652	4.00625	46.4881	2.70883	32.951	13.8503	11.0721	4.27159	24.0811	19.7769	26.5529	17.2923	7.59662	6.64109
CCG001120.1	69.1956	24.549	21.7707	26.1954	21.0454	22.6406	164.916	51.2124	70.0083	75.3558	74.5048	71.8328	35.9444	44.3219
CCG001121.1	12.6434	7.54396	14.4618	10.4923	13.2475	11.2945	2.47845	2.36474	3.84436	1.8193	1.91777	2.3852	90.6234	35.776
CCG001122.1	108.424	63.3662	98.8778	76.3705	77.4059	77.6321	47.1044	200.247	244.714	163.175	228.17	255	184.701	89.0859
CCG001126.1	0.181648	2.72712	5.17085	5.09453	0.431033	0.766988	4.09488	0.619514	0.55045	0	0	0	0.636347	1.21135
CCG001127.1	0.473705	12.6328	2.07492	6.91851	3.2197	25.3745	2.95179	19.8982	6.48208	3.48352	6.42304	4.22387	127.639	66.8205
CCG001128.1	0	0.681512	0.784024	1.45456	0	0	0	0	0	0	0	0	0	0.242996
CCG001129.1	0	0	0	0	284.179	0	0.785344	0.945551	0	0	0	0	0	0
CCG001130.1	37.3241	9.6194	14.6003	6.08223	12.364	14.0567	6.1098	60.6647	46.3585	46.8533	47.9108	45.4831	6.22069	5.68467
CCG001131.1	224.35	67.0503	106.333	56.3757	172.473	221.533	113.115	194.66	171.259	190.012	163.748	145.224	166.307	119.813
CCG001132.1	14.1432	20.195	21.6233	41.718	25.1396	29.7411	20.8054	52.6738	21.2431	37.8445	29.1912	35.822	18.1601	16.6261
CCG001133.1	30.5955	46.5137	67.1357	82.4022	71.1761	83.7896	52.8304	136.308	60.9286	81.6081	77.4397	85.4188	31.2328	28.9447
CCG001134.1	0	0	0	0.757474	0	0	1.02575	0	0	0	0	0.478501	0	0
CCG001135.1	38.6684	12.7502	18.6149	27.13	24.3258	10.0377	62.5519	23.5184	3.85586	18.0506	12.4323	12.9769	14.6725	13.8672
CCG001136.1	46.9773	99.6597	24.0407	153.868	23.4105	27.2733	27.0304	14.8743	4.61744	4.38355	7.63183	6.19063	32.1413	47.1488
CCG001137.1	16.6844	19.2934	18.7702	20.996	16.8184	27.3223	13.0344	22.0526	15.2415	14.1398	12.9464	19.1819	22.5401	21.7476
CCG001138.1	59.1359	81.5553	70.3204	83.5075	74.5435	95.9712	114.313	80.032	95.4262	92.506	103.941	90.6609	105.063	110.147
CCG001139.1	7.32865	73.9145	27.5459	64.8795	12.0224	18.0448	27.1817	16.8264	8.24742	5.51044	10.2	8.07102	83.4478	91.6894
CCG001140.1	0	7.56769	1.63668	0.471379	0.361288	5.37646	0.0950051	0.128325	0.130042	0	0.112513	0	0.140923	0.241588
CCG001141.1	99.3695	17.1083	20.9182	12.2132	24.2264	36.9101	17.1023	25.03	82.004	83.847	58.3967	61.5319	15.1893	8.32102
CCG001142.1	2.25325	675.802	303.832	0.358452	87.5221	51.7569	0.702746	2.0857	2.06565	2.51366	2.5736	3.23188	677.53	292.496
CCG001143.1	0	0.0160171	0.0554416	0	0	0	0.0298375	0	0	0	0	0	0	0
CCG001144.1	0	17.7189	1809.34	0.872476	0	0	0.740154	0	0	0	0	0	0.278547	0.380999
CCG001145.1	0.114667	331.548	0.337213	0.0983462	2.46327	0	0.0907327	0	0.115577	0	0	0	1.71283	6.01338
CCG001146.1	0	26.4049	0	0.764678	0	0	0	0	0	0	0	0	0.929172	0.245844
CCG001147.1	0	0	0	0	0	0.421063	0	0	0	0	0	0	0	0.325349
CCG001148.1	88.7117	70.9316	68.5346	73.1842	56.6775	70.7161	121.54	160.923	122.659	143.057	128.73	89.3404	64.4216	58.1893
CCG001149.1	28.618	44.6549	25.6947	75.0915	31.8051	35.3851	39.0445	29.0584	14.4506	18.1864	17.1422	11.0502	32.0881	29.3472
CCG001150.1	51.5966	45.979	38.7068	77.5548	40.6571	40.6924	50.5122	51.4091	37.1685	38.5697	26.1813	37.1424	22.9747	20.5971
CCG001151.1	4.43134	2.37426	1.94894	2.15741	3.50819	2.49583	2.04333	8.40251	9.64506	7.77423	8.85758	8.25514	4.88689	4.17704
CCG001152.1	0.596187	10.9927	2.9504	3.03386	1.61747	10.8953	4.0098	4.14588	3.91128	1.16535	1.6629	2.41505	3.98201	7.54009
CCG001153.1	6.4961	27.8252	12.7183	12.5655	6.02504	43.9364	14.3609	8.22626	11.4314	8.83671	12.1173	10.8485	17.7013	13.3405
CCG001154.1	14.3346	15.111	11.4035	25.9697	17.3416	17.9845	14.2278	9.76173	3.38827	4.67534	5.23566	4.27104	12.4172	12.6152
CCG001155.1	4.17449	6.45451	1.11981	6.71889	4.14304	5.81664	15.2266	8.61794	3.47815	3.00857	3.77311	4.49926	10.9856	18.1802
CCG001156.1	95.391	77.5318	9.65005	56.4792	31.3248	94.5854	113.746	165.063	57.1847	36.7898	67.8857	58.0396	174.157	200.184
CCG001157.1	26.0469	46.9215	34.6119	99.2092	29.7378	75.3833	34.7857	29.8311	16.5096	19.2226	13.2166	14.5557	68.0925	56.8506
CCG001158.1	0.497267	0.0926984	0.0741167	0.248434	0.667266	2.41466	3.18742	0.140443	0.298798	0.109067	0.164699	0.222644	0.231779	0.244845
CCG001159.1	143.24	100.812	128.741	406.549	84.8545	746.367	26.6712	167.253	147.963	152.224	114.06	122.331	118.185	74.3936
CCG001160.1	65.226	108.439	46.6649	72.7134	42.2734	81.7729	46.8352	142.28	64.7495	57.9167	68.6815	68.5703	65.7073	76.7568
CCG001161.1	70.5169	113.776	73.556	64.4922	37.9865	49.6902	25.7439	67.2659	49.5763	72.8146	47.6911	56.2761	34.4211	36.5198
CCG001162.1	1.07928	44.5451	0.721339	0.976903	2.93065	1.34967	1.94885	7.49317	0.553364	0.246085	1.82759	1.5936	0.22509	0.300017
CCG001163.1	0.689109	0.839693	0.0697934	0.269698	2.88427	0.310965	46.5029	0.302887	0	0.261345	0.0851892	0.208342	0.105948	0.144391
CCG001164.1	194.643	93.6164	145.944	455.638	169.511	182.41	189.138	67.3372	40.7206	39.7474	37.4995	55.9695	71.5666	94.4307
CCG001165.1	72.7764	14.8641	29.2272	18.9435	18.6121	28.9852	41.0856	150.456	102.302	106.232	93.9997	106.211	108.389	58.137
CCG001166.1	0	0.122834	0	0.90206	0.170427	1.23734	1.5965	0	0	0.251395	0	0.401572	3.98307	9.65557
CCG001167.1	0	0.152225	0	0.139916	0	0.952646	1.05504	0.361567	0	0	0	0	1.44309	2.06595
CCG001168.1	35.7835	8.76532	6.17881	8.78402	9.02466	9.39971	7.81354	33.525	24.0145	28.8155	27.5752	27.1334	11.2024	11.7452
CCG001169.1	89.8154	40.2936	94.549	57.8573	63.7903	51.4972	53.4267	200.963	113.254	142.765	111.991	93.2018	48.4345	37.3411
CCG001170.1	0	0	0	0	0	0	0.239691	0	0	0	0	0	0	0
CCG001171.1	8.06619	19.5941	5.4504	11.8647	6.83168	8.64839	12.2124	22.3545	21.5836	17.5031	18.1087	21.0193	6.17184	6.07852
CCG001175.1	0	2.82956	1.19805	1.2292	0	0	9.72705	5.06325	1.33633	1.20196	0	0	0	0
CCG001176.1	4.91686	18.4038	5.44274	5.93851	3.16175	1.96854	2.82062	2.51076	3.32252	3.10694	2.82961	1.66984	10.9556	9.77531
CCG001177.1	24.0076	64.56	10.5198	35.2869	11.679	4.83613	5.3565	14.5747	10.8779	13.9044	15.3185	7.83007	34.2973	36.8136
CCG001179.1	8.38317	31.3894	6.32855	14.3053	4.26487	1.68713	2.4807	3.32226	3.49388	4.56495	3.74618	2.54134	17.5114	14.8076
CCG001181.1	20.0309	9.21636	6.56011	3.88271	10.2952	24.0137	11.2857	21.1369	42.8607	24.101	22.7771	50.2638	20.2529	17.7726
CCG001182.1	0.452906	0	0	0	0	0	0.484476	7.49075	0.626805	0.149668	0.547867	1.48613	141.234	93.9256
CCG001183.1	35407.8	0.496667	0	0.866191	5.27294	0.861758	1.6113	22162.6	31280	20417.6	17636.6	25024.8	65.3681	56.0561
CCG001184.1	5.69067	7.31147	5.03025	26.5795	6.43604	6.38787	26.0244	10.4844	5.69853	6.73626	5.18056	4.47489	5.60943	6.10192
CCG001185.1	7.58666	452.335	278.007	2145.17	157.855	7.53748	17.6187	84.5248	22.2203	33.9541	79.8874	34.6806	129.693	33.66
CCG001186.1	36.3172	18.1873	27.2338	22.3065	33.4187	56.3623	22.5566	77.4682	75.7329	72.5162	57.3502	86.6968	25.5018	23.0144
CCG001187.1	3.64249	4.86579	4.04186	4.18767	3.39959	5.94138	4.22945	3.57843	5.04248	3.08474	3.89377	7.39351	4.35899	4.85889
CCG001190.1	0.0546832	0.173461	0	0.0595555	0.0763474	0.0286213	0.110121	0.291442	0.180821	0.0296585	0.0264616	0.0249242	0.301532	0.546008
CCG001191.1	3.26963	5.61852	0.274866	3.08978	5.58389	1.80099	8.37277	0.823006	0.756542	1.76514	0.327239	0.579224	2.76374	2.42989
CCG001193.1	0.0828467	40.0603	8.49913	46.16	0.964912	0.844537	1.8186	0.551244	0.121379	0.200745	0.144608	0.064154	1.14443	1.79766
CCG001194.1	0.111822	10.5792	3.97469	19.7408	0.379563	0.694912	1.42337	0.882588	0.111493	0.106878	0.197164	0	0.384494	1.22318
CCG001195.1	1.42683	1.93925	2.58838	2.41052	2.34261	2.37173	2.13227	2.31348	2.83792	3.38778	3.00168	4.71501	2.49665	1.50416
CCG001196.1	4.38259	8.19019	5.26112	7.37155	4.93695	4.94736	6.28996	2.10591	3.0844	3.82338	3.90779	4.60873	6.19746	6.77269
CCG001197.1	0	0	0	0	0	0	2.14152	0	0	0	0	0	0	0
CCG001198.1	0	0	0	0	15.6097	0	0	0	77.5132	34.0587	0	0	5.17528	2.57973
CCG001199.1	0	0	0	0	6.91203	0.0860343	1.81941	27.9538	49.392	74.4714	0	0.518627	11.4267	0.549065
CCG001200.1	0.0285481	0.00725685	0.0127441	0.0294529	7.00317	2.20831	0.498082	10.3803	3.56279	4.34155	0.128498	0	5.85068	3.31231
CCG001201.1	0	0	0	0	10.9715	58.9314	0.798802	82.8016	9.10296	10.493	0.548162	0	62.946	59.4907
CCG001202.1	0.31469	0.421399	0	0.139587	32.4218	104.559	14.9582	83.5704	14.6504	19.0027	6.23476	0	72.2768	73.7345
CCG001203.1	0	0.293488	0	0	2.97651	27.3262	0.445456	4.40308	0.563779	0.898956	0.5028	0.0557673	3.76058	3.56286
CCG001205.2	0	0.332863	0	0.168295	2.72047	12.0308	0.838317	2.31782	0.682308	0.665716	0.852888	0	3.03617	4.48261
CCG001206.1	10.7708	8.72085	10.0733	10.3315	9.01846	18.147	7.14	14.5219	8.57131	9.74223	9.83739	8.20752	19.6069	18.459
CCG001207.1	21.0951	9.46585	11.832	17.6351	20.4887	6.55104	21.12	32.9162	28.8022	35.0588	28.492	16.8242	3.48326	5.50619
CCG001208.1	96.0101	107.246	52.1778	142.661	98.8621	94.2415	63.6193	95.7708	148.452	152.925	148.971	166.071	108.193	98.7904
CCG001209.1	1.83991	4.09272	4.94492	5.65071	5.25107	14.7511	3.27	2.58948	6.55356	5.40669	6.94184	6.12474	6.25626	5.68046
CCG001211.1	0.176995	0.155494	0.0439089	0.112723	0.746098	0.219709	0.0936794	0.228985	0	0.0700288	0	0	0.0326716	0
CCG001212.1	0.531338	1.59081	1.05974	1.23022	1.90284	3.24958	1.79083	1.08321	2.05591	1.49125	1.49262	1.65658	0.647962	0.556912
CCG001213.1	4.47722	5.90573	3.67349	17.0808	11.057	2.70799	5.72573	4.9626	3.37806	4.4508	3.84127	3.05413	4.24746	9.8638
CCG001216.1	0	0	0	0.119751	0	0	1.33589	0	0	0	0	0	0	0
CCG001217.1	0	0	0	0	0	0	7.84562	0	0	0	0	0	0	0
CCG001222.1	8.34428	6.38154	11.3382	4.80094	7.68524	8.45303	21.1237	1.7728	6.98485	5.81845	5.68892	7.74191	4.34503	4.41025
CCG001223.1	14.874	19.4972	20.7375	16.9017	21.0542	24.4027	16.5374	6.18025	15.9898	11.58	13.8931	13.1202	18.8835	18.8269
CCG001224.1	6.14064	11.8592	8.49322	11.6191	7.39399	10.0678	6.99135	4.09209	8.7202	5.44603	8.64946	12.1823	10.2367	12.2506
CCG001225.1	0	0.492786	1.33738	0.833409	0.482833	0.0431193	0.13238	0	0	0.0868096	0.157944	0.14271	0.108529	0.427258
CCG001226.1	0	1.3123	317.057	0.478993	165.843	5.85587	0.165572	0.0958934	0	0	0	0	0	0.044134
CCG001227.1	0.968567	4.35731	0.918911	0	2.89587	0	0	0	0	0	0	2.6929	0.459481	1.54679
CCG001228.1	0.406435	2.31417	1.0367	1.38952	2.78167	0.622148	0.80867	0.0764228	0.262015	0.680521	0.349632	0.466833	1.82949	3.05344
CCG001229.1	2.18572	0.265954	0.282833	0.283859	0.211085	0.130355	0.304962	0.442893	1.45635	1.17229	0.928289	0.515562	0.198466	0.306049
CCG001230.2	22.151	11.378	0	9.7157	1.06597	1.22656	0.116289	1.39649	2.69851	3.63455	3.42351	5.98933	2.71727	10.4885
CCG001231.1	0	0.430969	0.0722202	0.228334	0.265924	0.0575558	0.392547	0	0.197537	0	0.175873	0	0.100185	0.168046
CCG001232.1	0	0	0	0	0	0	0.110255	0	0	0	0	0	0	0
CCG001233.1	1.50619	3.93633	5.55802	2.75484	3.88538	7.04413	2.94779	1.10017	4.35636	3.63577	3.87144	3.58576	1.58038	2.14016
CCG001234.1	5.52212	9.41027	8.56464	4.28609	4.67805	15.2066	3.37991	9.59589	19.2973	13.134	19.8166	23.7963	6.18912	7.19929
CCG001237.1	10.3364	11.8971	8.66733	11.2237	8.55053	10.5338	7.57046	7.40637	13.8146	10.3252	10.3321	10.8145	8.46055	10.0481
CCG001238.1	0.162212	4.13988	0.307729	1.01226	76.9838	1.05538	5.26144	0.57595	0.0560763	1.44882	0.702416	0.34262	1.07136	2.09818
CCG001239.1	0	0	0	0	1.2897	0	0	0	0	0	0	0	0	0
CCG001240.1	0	0	0	0	0	0	0.89591	0	0	0	0	0.560322	0	0
CCG001241.1	0	0	0	0	0	0	2.03924	0	0	0	0	0	0	0
CCG001242.1	0.380233	2.14312	2.56719	0.779204	1.29435	6.9124	1.54357	3.12057	1.77053	4.23789	1.7744	2.0092	1.32256	1.37244
CCG001243.1	41.2251	54.1652	63.4715	13.8353	30.282	19.3145	20.6536	30.993	86.5177	71.9595	69.2845	72.8167	48.9875	58.1383
CCG001244.1	0.506388	0	0	0.0777263	0.101211	0	0.337305	0	0	0	0	0	0	0.100831
CCG001246.1	5.65706	6.16997	3.34964	6.45613	5.49393	3.2186	8.69854	3.83233	2.92476	2.357	3.5414	2.37715	6.18495	6.87226
CCG001249.1	0	0.0878942	0.0389791	0.547317	0.0330199	0.0720149	1.55114	0.0561392	0.0537615	0	0	0	0.0192162	0.0386633
CCG001250.1	4.74112	3.21346	3.35825	2.71527	2.35466	1.26283	3.17231	5.77106	2.54228	2.3014	1.70879	3.0967	3.45634	3.30505
CCG001251.1	6.20527	11.0594	7.18404	13.3729	5.76406	9.38914	2.89997	5.29165	2.67097	3.946	3.10377	4.23567	3.30668	3.99946
CCG001252.1	0	0.171837	0	0	0	0.401012	0.163303	0	0	0	0	0.309746	0.313808	0
CCG001253.1	0.0283937	0.4757	0.185216	2.28583	0.068334	0.144967	0.11604	0.0285568	0.0414771	0	0.0369251	0.0160164	0.0542606	0.0794779
CCG001255.1	0.208769	5.62678	4.69937	25.5173	0.385371	1.32438	2.42127	0.290538	0	0.250763	0.633886	0.21452	0.217123	0.60372
CCG001256.1	3.81999	0.978487	0.357946	7.44706	2.2164	0.157569	0.541045	5.64293	4.9597	8.66874	6.5148	1.929	57.7783	47.642
CCG001257.2	32.1488	16.1329	17.1736	19.0382	15.1521	12.1699	13.455	18.1902	16.6408	25.6486	16.992	18.6002	29.7317	26.5532
CCG001258.3	2.78933	4.05093	0.928809	4.36434	5.20777	6.91639	9.11205	4.85314	1.68304	1.70315	1.40587	1.42053	4.45076	7.66656
CCG001259.1	185.627	168.572	347.464	219.211	83.9175	103.355	110.177	825.31	1711.41	1330.15	1336	892.702	204.236	164.907
CCG001260.1	46.9834	42.2208	97.515	92.0041	122.701	134.048	54.2628	29.6037	20.5986	21.9108	21.2168	22.8943	21.5333	27.7338
CCG001262.1	0.169393	0.268798	0.197062	0.528211	0.493558	0.355002	0.524551	0.414539	0.183003	0	0.162932	0.333437	0.0453434	0.152106
CCG001264.5	0	0	0	0.17402	0.253336	0	3.86599	0	0	0	0	0	0.362045	0
CCG001265.1	0.182009	0.0725365	0	0.0688257	0.106227	0	0	0	0.17478	0	0	0	0.120936	0.0611498
CCG001266.1	1.21148	4.79324	1.93351	3.57771	4.49725	6.84257	5.8791	1.57134	1.54384	1.66552	0.785752	1.4118	1.88856	2.40496
CCG001267.1	0.669953	0.588761	0.875997	1.06755	1.28421	0.849702	0.703523	1.31194	0.45971	0.557137	0.564746	0.490133	1.12666	1.13023
CCG001268.1	0	0	0	0.156082	2.51431	0	0.14671	3.87045	1.79202	1.78693	3.43444	10.5277	0	0
CCG001269.1	1.64767	3.90456	2.27936	2.87808	2.29354	1.54776	4.87772	1.08016	1.7555	1.21572	1.56004	1.52468	2.66243	3.13343
CCG001271.1	0	0	0	0	0.160126	0	0.240809	0	0	0	0	0	0	0
CCG001274.1	18.4881	19.0474	23.2066	22.8196	16.7753	27.4472	20.2072	32.5457	34.728	37.8647	35.7927	34.7914	20.8666	21.597
CCG001277.1	46.8647	48.4986	47.3254	60.6971	31.6302	36.0828	81.0845	103.161	48.6639	59.6179	50.1434	52.0652	46.9977	41.489
CCG001278.1	62.7097	62.8558	83.3481	83.658	99.929	97.1406	75.16	70.363	76.6056	63.4459	62.1431	81.3516	40.8364	53.5427
CCG001281.1	3.49115	4.81782	3.38493	5.98904	5.92188	6.50138	8.17563	2.85116	5.42405	5.43732	5.73796	4.73628	4.07026	5.76025
CCG001284.1	3948.2	4487.34	3284.78	6108.09	3378.65	4508.21	2554.14	5772.84	3597.81	4003.5	3338.33	3843.88	2440.53	3159.9
CCG001285.1	13.6941	13.0206	10.9893	15.0922	12.4488	14.1502	23.5375	11.5712	13.833	13.2111	13.4745	13.9737	18.2341	17.0425
CCG001286.1	7.47036	7.30371	15.8962	4.21061	12.1673	9.59539	5.42062	7.36454	10.6759	6.09972	7.45107	7.06197	23.5369	20.4361
CCG001287.1	10.0174	12.1985	18.6717	6.4838	12.1606	8.48809	11.7206	9.18614	11.6642	6.68269	9.71291	9.49618	25.2197	23.6533
CCG001290.1	0	0	10.0499	0	0.9132	2.66567	0	1.50252	1.41485	5.96272	3.5188	9.82612	0	0
CCG001297.1	1.85933	3.93975	1.08121	2.77797	2.8389	0.542148	11.8675	4.86398	2.36729	1.17216	3.27012	5.45109	0.179714	0.662917
CCG001300.1	3.25357	3.99453	1.42554	18.9298	0.550842	7.42347	9.47638	0.189085	0.156224	0	0.561962	0.380555	0.45227	0.493709
CCG001301.1	7.17494	7.34919	8.90948	9.2003	6.33534	5.38637	5.3135	8.59443	13.8281	15.917	17.3997	15.9045	9.48227	8.14774
CCG001302.1	16.2401	53.5436	38.9011	40.2932	25.5564	12.9278	24.2209	13.7815	19.2087	18.673	15.7951	15.0623	25.3959	24.7672
CCG001303.1	0	0	0	0.568883	0	0	0.563533	0	0	0	0	0	0	0
CCG001305.1	51.3668	44.3681	35.3061	33.0864	28.6189	59.9008	70.3541	59.9725	44.8877	52.3093	42.5848	36.2121	34.1311	30.0719
CCG001306.1	10.115	3.35742	5.43604	3.1617	4.57031	4.46756	8.70446	11.9508	9.85255	13.8073	10.0276	9.54223	5.43354	4.89351
CCG001308.1	0.0201662	0.326293	0.0320615	0.15699	0.177316	0.160749	0.83023	0.0455923	0.0643175	0.0342666	0.0284259	0.0902912	0.0759219	0.137394
CCG001309.1	0.342989	0.10885	0.1859	0.227022	0.353231	0.417805	0.150477	0.573045	0.124656	0.125838	0	0.108675	0.236415	0.0652826
CCG001310.1	5.12679	8.96039	20.1513	8.88581	17.6208	12.3324	17.3238	3.03164	2.2965	1.61152	2.46397	2.24154	8.21358	4.754
CCG001311.1	1.87204	2.68472	1.95927	3.02839	1.78021	1.61824	1.90495	1.96985	2.28112	2.29056	2.31456	2.23887	1.69978	1.90945
CCG001312.1	8.85461	5.87149	9.28568	4.99714	7.15841	10.6941	23.5816	22.9487	83.6534	42.0752	73.346	89.1868	4.78708	3.81878
CCG001313.1	0	35.9368	8.76095	26.7	0.949402	0	0.678313	0	0	0	0	0	0	0.595945
CCG001314.1	0	0.132614	0	0	0	0	6.74514	0	0	0	0	0	0	0
CCG001315.1	0	0.181863	0.0626327	0.261485	0.923667	0	33.2667	0	0	0	0	0	0	0
CCG001317.1	0	2.17143	2.00533	5.3627	2.65136	1019.73	4.61563	0.41853	0.192284	0	0	0	0.273471	0.213012
CCG001318.1	2.76401	8.30343	6.39307	10.4409	8.20114	54.9481	35.8514	4.95947	3.14281	3.1068	3.57912	4.96714	3.061	4.09445
CCG001319.1	39.8903	20.5668	40.8513	32.5014	22.9019	159.547	37.5817	27.955	18.96	21.6302	18.9278	17.9314	18.9959	19.9108
CCG001320.1	0	0.145707	0	3.85314	0	0	0.805485	0	0	0	0	0	0	0
CCG001321.1	8.18474	3.22122	4.06401	1.40089	7.28747	8.5852	1.16641	6.11437	13.7562	13.1588	16.0171	13.6876	3.53889	2.80108
CCG001322.1	88.2203	69.3174	58.3023	80.2542	54.8734	52.1603	52.6528	136.25	31.9767	60.5611	42.0431	58.1038	80.0055	103.96
CCG001323.1	8.12364	17.656	3.37176	8.36686	6.71656	13.309	7.0583	8.76638	7.87847	6.01383	4.98926	3.67594	6.70751	7.82122
CCG001324.1	0.136745	0.88745	0.296236	0.958754	0.236064	3.60825	0.325003	0	0.209247	0.0700206	0.062485	0.167325	0.792884	0.322819
CCG001325.1	0	0.426266	0	0	0	0	0	0	0	0	0	0	0	0
CCG001326.1	0.417909	1.83782	0.914941	1.26562	0.330237	0.0573804	359.457	0.792392	0.135097	0.114527	0.466375	0.273455	0.418781	0.320966
CCG001327.1	0	0.625513	0	1.55431	0.0896362	0.0692088	78.0907	0	0	0.138909	0	0	0.0565048	0
CCG001328.2	15.409	15.0424	7.63413	16.9365	12.5897	9.75125	29.5527	24.8594	13.4742	15.3885	16.5276	14.0169	13.0241	12.8001
CCG001329.1	0	14.2827	0.242061	7.4898	0.100367	6.13149	0.141126	0	0	0	0.471178	0	0.385965	1.41262
CCG001330.1	0	0.260237	0	0.126017	0	153.517	0.249185	0	0	0	0	0	0	0
CCG001331.1	2.25961	3.62601	1.47228	3.36677	1.9987	1.70923	2.98243	0.934852	1.7008	1.18355	0.942226	1.00303	4.1117	4.87367
CCG001332.1	2.04503	1.4491	1.43246	0.967238	1.39187	1.84322	1.39216	0.996239	1.66909	1.05334	1.32751	2.17891	1.85962	1.89321
CCG001333.1	0.694662	0.834413	0.841597	0.300955	0.916941	0.769521	0.546827	0.903263	2.27261	1.23207	1.47368	1.60236	1.00853	0.893377
CCG001334.1	2.32619	0.738464	0.0452836	0.412717	0.261514	0.346105	0.318169	0.901556	3.64292	3.3121	4.00856	2.14571	0.488614	0.407241
CCG001335.1	5.75856	4.45072	1.61274	1.98126	1.23332	5.76117	0.278976	6.6847	7.16213	8.24529	9.46321	8.67405	9.12867	11.2408
CCG001336.1	10.8348	36.1949	28.4583	48.2942	7.60865	34.5022	10.5823	13.6302	10.535	9.30285	9.95385	11.0548	16.3503	22.6323
CCG001337.1	133.165	120.028	160.932	57.0159	82.0451	67.0572	134.453	77.4871	46.3954	51.7123	56.1388	33.8729	106.646	95.5669
CCG001338.1	143.233	36.6424	54.9799	52.7862	73.7687	89.0636	41.3341	161.926	124.216	129.956	121.268	83.7767	75.9465	53.9108
CCG001339.1	39.5277	490.322	14259.3	383.894	702.264	14.6361	748.101	141.387	29.8151	84.961	28.3679	19.9721	2965.95	1560.26
CCG001340.1	0	1.43854	4413.85	3.31906	48.8004	0	2.63636	0	0	0	0	0	0	0
CCG001341.1	125.879	88.4608	158.997	87.3625	144.002	129.978	89.6468	234.012	139.231	154.065	162.495	122.96	125.21	121.185
CCG001342.3	19.7598	19.0361	13.554	26.3954	21.5547	18.5656	13.2345	25.5797	17.7728	18.64	16.8249	15.8156	21.4813	24.8408
CCG001343.1	0	3.39183	0.836655	16.0665	0.199878	5.27328	5.85653	0.530819	0.0839561	0.15106	0.0736888	0.119178	0.209221	0.270886
CCG001344.1	11.6227	20.8268	19.2803	28.5184	18.6141	22.7247	30.9114	38.9999	11.3872	24.0063	28.8442	25.0285	11.8982	17.3094
CCG001345.1	46.3168	24.2343	19.2809	21.4436	34.8795	26.6568	28.453	70.2122	42.1803	54.1246	42.4304	46.5398	31.3211	33.0577
CCG001346.1	0.679096	5.78332	1.02906	1.33465	1.22804	51.0602	5.53493	2.1425	0.661816	0.34641	0.216377	0.269996	1.94636	2.12425
CCG001347.3	2.70048	4.13638	5.19055	6.99259	6.12727	14.5763	4.68105	0.394347	3.25232	0.728988	4.94889	4.11802	5.00378	5.26435
CCG001349.1	0.423831	0.798901	1518.75	1.04547	585.797	0.332505	1.63509	2.07537	0	0.215247	0.587548	0.183019	0.966843	1.12472
CCG001350.1	3.88574	4.91685	13.1813	3.77954	17.4573	5.23193	8.42198	8.61676	5.50493	11.4705	6.83411	8.62759	9.56781	8.01046
CCG001351.1	0.18547	0.618579	28.4441	6.08169	30.5368	11.7207	3.05831	0	0	0.156685	0.0784137	0.125115	2.02832	4.34827
CCG001352.1	5.73862	8.57991	6.12358	10.5232	6.8484	13.0443	53.5984	14.3797	7.48628	8.34552	9.25614	5.91632	9.0255	12.0244
CCG001353.1	11603.7	0	0	0	7.85651	0.215697	0.423433	36657.4	17634.1	30549.7	28236.1	13832.5	49.3179	39.9833
CCG001354.1	0	8.37558	0.152839	0.120555	1.90608	43.3223	21.3764	0	0	0	0	0	0	0
CCG001355.1	14.1663	12.5446	16.559	15.3927	11.7727	20.0277	25.8323	12.9179	10.4644	12.7206	11.7956	9.4318	18.5468	14.3519
CCG001356.4	171.678	15.3542	5.02808	6.45492	9.18956	71.493	5.86776	24.1238	8.17702	10.8437	10.559	6.81686	40.5343	34.5381
CCG001357.1	4.63236	5.52691	7.01928	13.806	5.91301	5.39745	5.7472	12.2729	8.85761	10.7053	11.3628	11.1775	5.19523	4.61384
CCG001358.1	0.187896	95.5125	0.656953	12.6354	4.70981	2.10465	0.708719	22.4018	11.3904	13.405	5.11024	12.5183	71.1574	111.524
CCG001359.2	3.92319	6.13283	2.82651	6.7761	3.07989	1.41429	2.65074	609.604	260.096	314.849	234.124	244.241	4.47297	2.98912
CCG001360.3	29.0851	54.9029	16.5512	104.743	13.0986	27.6321	6.79827	11.1347	6.33801	9.34431	6.58687	4.63438	36.1743	40.5092
CCG001361.1	3.9743	0	0	0	0.57175	0.415977	7.43032	0	0	0	1.46308	0.597657	0.308406	0.317648
CCG001363.4	0.0439977	0.768565	15.134	22.4706	3.56215	11.592	0.0976955	3.00293	1.19915	0.214677	2.51879	0.492048	3.02743	5.58054
CCG001364.1	0	1.42122	1.45368	2.11422	0	0.862082	1.05474	0	0	0	0	0	0.134415	0.146694
CCG001366.1	5.03895	3.44254	1.82266	2.4321	4.34152	0.412512	31.2429	32.2994	14.0928	18.2759	30.8862	14.3736	0.861001	0.816571
CCG001367.1	13.6903	3.04018	6.02819	6.36194	7.58236	0.385432	22.1491	6.8753	4.29166	4.90729	4.96986	5.0922	1.80335	1.51034
CCG001370.1	0.0663934	0.00924604	0.0159195	0.049493	0.099353	355.467	0.0599099	0.107974	0.409465	0.775434	0.214181	0.064301	0	0
CCG001371.1	14.4576	16.955	23.1394	0.472908	18.9062	8.40618	1.0861	0.140087	0.0423558	0	0.0751972	0	0.019274	0.0833448
CCG001372.1	0	10.5391	26701.9	14.9075	86.4821	7.07326	7.83796	6.09127	0	0	0	0	0	0
CCG001373.1	0.353163	13.3591	8.68086	10.6612	1.09101	0.821568	2.05315	1.72923	0.386717	0.755985	0.670116	0.651902	0.513624	0.564054
CCG001374.1	7.1395	0	0	0.0874266	0.224564	1.74118	0.231538	0.235891	0	0	0.0930167	0.0930761	0	0
CCG001375.1	0	0	0.0899149	0	0.392463	0	4.06978	0	0	0	0	0	0	0
CCG001376.1	4.761	9.93015	3.82985	27.4914	12.5326	5.03074	123.726	7.20197	2.89987	5.38007	6.73154	6.8756	11.2246	15.5596
CCG001377.1	46.7203	23.193	16.6343	32.7827	24.0915	20.5156	43.5851	32.3123	34.798	34.0387	28.4786	39.1909	20.1145	20.2272
CCG001385.1	0	0	0	0	0	0	1.29282	0	0	0	0	0	0	0
CCG001386.1	0	0	0	0	0	0	2.19375	0	0	0	0	0	0	0
CCG001387.1	0	0	0	0	0	0	0.0420307	0	0	0	0	0	0	0
CCG001389.1	0	0	0	0	0	0	0.226021	0	0	0	0	0	0	0
CCG001391.1	0	0.043998	0	0	0	0	0.0839544	0	0	0	0	0	0.0881264	0
CCG001392.1	2.72881	11.1231	13.4709	34.1977	52.2627	4.78001	5.14123	1.95733	0.420417	1.72666	3.26737	2.282	34.5802	47.72
CCG001393.1	2.21966	5.54631	8.07343	20.378	33.7476	3.18705	1.41467	0.332946	0.866376	0.572942	0.510138	1.90998	19.1306	30.2195
CCG001394.1	0	0	0	0	0	0	0.213323	0	0	0	0	0	0	0
CCG001396.1	0	0	0	0	0	0	0	0	0	0	0	0	0.103748	0
CCG001409.1	0.374413	1.01984	3.19887	0.0875737	8.50534	1.6321	0.156779	0.229371	0.213085	0	0	0	4.7026	3.42331
CCG001411.1	0	0	0	0	0	0	0.0426476	0	0	0	0	0	0	0
CCG001413.1	0	0	0.0307415	0.0178656	0	0	0.0825299	0	0	0	0	0	0	0
CCG001414.1	0	0.0258231	0.292646	0.066512	0.0180997	0	0.610847	0	0	0	0	0	0	0.0163167
CCG001417.1	0	0	0	0	0	0.0682273	0	0	0	0	0	0	0	0
CCG001418.1	0	0.0167718	0	0.285918	0	1.66467	0.0942466	0.128923	0	0.0402714	0.0748135	0	0.198939	0.0568812
CCG001420.2	0	2.05467	0.0358378	0.0843312	0.056491	680.343	0.0577888	0	0	0	0	0	0.0434706	0.0232008
CCG001421.1	0.419166	87.9538	403.968	0.631455	126.872	2.40267	7.15329	14.6966	0.318116	0.100588	4.10957	2.67766	0.138444	0.294483
CCG001422.1	0.296676	41.7232	506.447	0.62008	86.318	0.661878	18.5329	4.80701	0.0976849	0.0913827	2.29872	1.81175	0.0816379	0.384008
CCG001423.1	121.22	95.0517	89.5116	96.6343	79.8165	168.754	41.1207	141.303	205.487	214.754	255.259	182.038	255.055	222.304
CCG001424.1	30.7858	40.1789	6.52351	33.8931	24.6401	3.04862	52.2928	114.384	19.4989	31.1139	21.7414	22.1689	54.0783	95.9137
CCG001425.1	11.7451	16.2995	34.5085	9.5267	36.3979	260.041	12.3476	11.8711	5.38393	8.58522	7.41638	6.12441	25.6456	16.2811
CCG001426.1	6.10031	18.7289	13.2472	9.15233	11.9926	10.0174	5.79077	6.55331	11.4279	11.1157	17.0351	9.89805	13.1933	14.5604
CCG001427.1	9.52519	29.6826	14.0647	34.8565	6.36544	28.8592	5.08415	6.18875	3.71413	5.10559	5.58285	4.83221	8.84651	8.95584
CCG001428.1	26.4447	43.2659	35.5142	56.2462	54.049	115.671	25.2665	85.814	36.6008	51.5394	55.9455	50.0332	27.2268	23.7388
CCG001429.1	0.395615	0.525522	0.550088	3.69135	0.276409	2.77353	7.70381	0.0276862	0.125507	0.0485137	0.0222311	0.0196777	0.150403	0.24366
CCG001430.1	298.804	199.843	130.889	228.303	200.113	138.955	192.069	310.141	176.269	206.7	176.396	162.389	157.901	199.913
CCG001431.1	49.4462	26.5863	19.5973	42.6037	29.4932	45.9134	53.3522	57.8008	20.9719	27.7191	27.4642	27.253	29.2204	29.49
CCG001432.1	10.6328	9.73428	6.5224	21.1328	9.26338	7.55047	17.8622	13.0973	6.42764	12.5396	8.81884	10.5338	8.10205	6.5089
CCG001433.1	0	0	0	0.256304	0.154558	0.0636803	0.0488744	0	0.135723	0	0	0.201908	0.349579	0.367933
CCG001434.1	3.65985	12.9253	15.7983	11.4723	11.2884	23.4812	12.4182	5.86781	11.0725	9.89011	9.99711	11.6906	10.0482	13.1458
CCG001435.2	0.798432	0.901898	0.389648	0.267829	0.454181	1.20686	8.77651	3.07364	1.0587	0.755626	0.617599	1.03375	1.00132	1.12709
CCG001436.1	0	0	0	0	0	0	0.618215	0	0	0	0	0	0	0
CCG001437.1	13.4666	7.74759	4.30742	9.7835	10.1746	4.74955	11.4432	6.64618	8.47015	3.85201	3.18913	4.54411	5.04804	5.88217
CCG001438.1	0	0.0890172	0	0.0979282	0	0	0.0397921	0.126843	0	0	0	0	0.279223	0.25249
CCG001439.2	0.620831	3.68181	6.50841	0.579031	1.94584	6.48779	9.10021	0.647446	0.632975	0.873551	1.09541	0.718914	5.98855	3.92989
CCG001440.1	1.56672	11.1212	5.37171	10.5653	2.15513	5.21262	2.76682	0.866844	0.605606	0.534677	0.894866	0.732159	3.22604	4.33419
CCG001441.1	2.59393	8.68401	5.54923	11.4973	2.86912	4.70433	4.39237	1.55313	2.58047	1.5608	1.86236	2.37399	3.43876	5.5738
CCG001442.1	58.2053	82.5272	185.166	99.5377	79.0888	71.4803	174.918	87.7612	49.85	45.3264	50.4092	48.1182	69.4112	55.0954
CCG001444.2	0	0	0	0	0.542724	0.259143	0.380954	0	0	0	0	0	0.56166	0
CCG001445.1	4.09058	5.52987	8.61282	4.35824	3.14046	4.03231	3.64186	0.741193	2.7359	2.92042	2.57381	2.73053	2.80237	3.26124
CCG001448.1	0.114962	0.157807	0	0	0.136694	0	0.0471535	1.7198	0.12464	0	0	0.113476	0	0
CCG001449.1	0.149199	7.10826	3.3231	0.51012	4.90406	0.184517	13.2003	4.04582	0.506073	0.272307	0.887745	0.673139	0.46523	0.39221
CCG001452.1	0	0.123658	2.62634	0.0325263	0.211765	0.0406195	0.257339	1.53303	0.155824	0.158565	0.553236	0	0.0341611	0.0749208
CCG001453.1	75.9293	28.8096	147.75	12.5913	43.403	6.7175	7.59407	61.3684	48.7946	56.049	87.5649	62.1338	71.3923	59.3012
CCG001454.1	3.50217	0.232122	617.754	0.286393	357.792	0.0223498	0.110952	0.485751	0	0.0444932	0.170817	0.073068	21.8183	6.28026
CCG001455.1	5.43869	10.1568	2.45286	13.1907	33.93	15.3235	76.7514	36.2835	7.08005	19.3443	19.3915	13.052	18.3583	19.3134
CCG001456.1	3.39624	4.65155	175.692	6.19761	7.53309	5.19099	16.4805	5.0807	2.86129	3.06846	3.92882	3.41601	7.59885	6.56274
CCG001457.1	0.829996	0.212176	58.8338	0	0.311089	0	0.822953	0.264839	0	0.479613	0	0.19348	2.45502	3.02589
CCG001459.1	4.85211	2.66773	4.9491	4.50136	5.13227	2.85951	19.5209	3.41731	2.17279	1.953	2.72708	4.00452	8.13626	5.97721
CCG001460.1	2.39813	6.13579	3.91414	11.6787	12.9949	4.40593	56.6877	9.33212	1.52941	2.58849	1.30005	2.82793	14.4491	10.6756
CCG001462.1	3.68724	5.26928	5.22	7.14507	23.3799	29.8379	14.2281	9.10352	9.88531	7.39951	10.2903	6.83349	5.89391	6.64438
CCG001466.1	60.2662	63.9346	76.4963	64.1484	72.78	53.0001	62.9029	174.93	83.4436	97.5135	98.5676	87.1208	84.5862	61.1703
CCG001467.1	15.4208	24.2805	13.9221	32.3707	13.936	14.2044	25.8482	29.4056	11.1012	13.1033	10.869	11.5943	19.2531	20.6744
CCG001468.1	34.7311	30.2479	26.4198	16.1412	4.54937	3.20252	12.255	29.7526	50.4533	48.5342	59.9473	34.8161	459.627	221.146
CCG001470.2	44.1828	0	0	0.0687924	0.0062425	0.575027	0.00440154	41.0446	58.6359	59.9299	41.8594	45.8173	0.100464	0.109067
CCG001471.2	33.0729	88.2728	328.748	139.662	86.3585	151.592	150.277	46.5568	30.7804	29.4347	33.5805	29.9218	133.187	127.201
CCG001472.2	35.9295	14.17	16.2033	22.7462	23.2458	20.1343	63.4593	42.5687	28.9575	38.2076	28.4843	29.3786	12.5655	11.042
CCG001473.1	15.6735	9.49531	17.4748	16.9037	25.1724	12.4697	15.9902	44.9966	17.161	22.9033	21.2235	17.2363	15.3484	14.0509
CCG001474.1	0	0.173036	0	0	1.97575	0	346.102	0	0	0	0	0	0	0
CCG001476.1	13.1278	38.206	1.19813	8.01021	16.651	1.47806	2.23147	14.1335	4.17645	5.24289	4.15971	2.42532	12.6303	14.0098
CCG001477.2	136.199	119.701	286.085	184.818	148.709	176.485	230.251	173.604	93.5494	138.301	138.265	102.727	166.636	139.457
CCG001478.1	0	0.208137	0	0.803182	0.274904	0.248619	0.194051	0.528515	0	0	0	0.372998	0.391447	0
CCG001479.1	288.514	194.824	213.156	247.092	210.667	221.876	145.499	340.046	237.65	308.244	284.704	196.156	221.786	218.154
CCG001481.1	235.097	283.386	204.554	632.239	304.082	141.2	202.819	810.882	329.437	283.389	262.986	246.124	223.461	251.827
CCG001482.2	13.3488	19.2506	12.7586	58.9438	13.4262	26.4418	18.646	14.4514	7.53983	8.44743	9.747	9.26962	18.9159	22.6962
CCG001483.1	66.8324	78.2239	124.449	117.469	85.7941	116.162	98.4064	86.5519	57.0708	77.1111	64.2098	57.5838	86.8083	84.1806
CCG001484.1	483.913	230.927	276.649	272.137	245.698	297.705	231.582	2227.53	1777.59	1540.33	1426.54	1397.64	342.185	314.149
CCG001485.1	32.5877	32.0671	38.7297	50.3589	28.1453	25.9707	25.6889	59.9531	30.3541	37.2689	26.4405	28.8021	31.5026	30.5901
CCG001486.1	4.56473	14.8989	30.4061	14.2412	17.896	8.91102	7.8135	10.7152	0.584251	1.55507	3.04838	1.89173	15.9131	11.2267
CCG001487.1	0	0.864219	0.48693	1.01172	0.414726	0.833663	0.570823	1.33639	0	0	0	0	0.865585	2.28968
CCG001488.1	4.2302	2.95915	3.28634	2.76945	1.58332	1.81728	0.869808	1.45115	0.850824	0.47037	0.722275	1.31978	2.73533	1.83549
CCG001489.1	0.242281	0.36367	0	0.0190525	0.136598	0.0222585	5.39479	0.100289	0	0	0	0	0.0375755	0.077364
CCG001490.1	37.4857	8.19164	13.0589	13.488	6.98704	3.44415	5.06799	19.8655	30.1501	23.901	23.6363	25.7052	13.5332	10.5569
CCG001493.1	1.99171	8.41043	8.12241	17.1886	5.49156	0.575439	4.35427	2.9232	2.94838	2.05847	2.69168	2.37691	0.5477	0.65222
CCG001494.1	12.7337	4.11835	6.14796	6.57757	8.0175	13.6443	47.4756	21.3014	14.7457	14.8578	13.8245	16.1371	5.95416	3.74497
CCG001495.1	25.9958	36.8962	2.06414	7.60722	4.57522	8.17825	23.9334	69.9527	23.071	19.1408	28.3223	29.6698	113.74	186.79
CCG001496.1	0	5.75377	0.22656	0.811239	0	9.56722	0.629093	0	0	0	0	0	0	0
CCG001498.1	51.4825	39.9182	37.4669	38.5707	72.9333	61.6041	55.6527	57.6509	51.0769	53.1319	32.965	50.95	36.6454	32.6008
CCG001500.1	0	0.182927	3.14285	0.181153	1.69042	0.232927	1.68183	0.985352	0.81631	0.406844	0	0	0.367795	0
CCG001501.1	1.39586	0.845259	0.364899	0.183319	0.301784	1.52019	0.82084	2.3892	2.0502	1.28479	0.430876	2.47024	0.361939	1.46121
CCG001502.1	18.492	17.1765	40.8549	13.0018	30.1029	75.8627	5.74775	32.0592	83.943	42.0865	35.1175	139.085	9.07492	16.6861
CCG001504.1	1752.2	0	0	1.31205	9.09561	0	2.36713	0	2.15474	2.81406	1.81467	1.5436	0	0.422236
CCG001505.1	1.37874	0	0	0	5.79125	0	0	0	0	0	0	0	0	0
CCG001506.1	0.241977	0	0.18441	0.218348	0	0	65.9846	0	0.260174	0	0	0	0	0
CCG001507.1	7.26577	0	0	0.467424	0	0	8.11595	0	0	0	0	0	0	0
CCG001510.1	1686.75	236.482	248.694	326.637	511.979	284.362	864.65	356.091	297.157	278.003	184.188	512.623	311.34	313.6
CCG001511.1	0.994366	0.470466	0.343077	0.71296	2.90448	4.61367	1.36053	0.273261	0.581844	0.164149	0.21992	0.481533	0.211195	0.869898
CCG001513.1	3872.26	249.784	533.534	387.054	715.533	532.766	345.294	1916.1	1427.38	1789.25	1372.71	1011.23	426.516	286.273
CCG001514.2	5.84103	6.34656	8.19936	2.97007	6.03221	2.71071	3.48408	3.83102	11.277	8.25207	10.4077	8.64399	7.41131	8.60968
CCG001515.1	0	17.47	6.64208	20.3317	0.682568	0	0.567857	0	0	0.450351	0	0	0.197393	0.209815
CCG001516.1	0	0	0	1.02879	33.2917	0	8.49335	0	0	0	0	0	0	0
CCG001517.1	1.28426	2.21493	3.35177	2.52007	1.725	1.63886	6.61935	0.405262	1.90199	1.49788	0.863655	1.47434	0.873104	1.01613
CCG001518.1	7.92956	10.404	8.41956	8.68729	7.05893	3.41624	6.03064	2.91659	4.2303	4.55138	4.28602	4.01358	10.4992	12.2265
CCG001519.1	14.2361	15.0901	16.7655	12.9974	13.8872	5.69492	12.2099	10.0704	17.9614	8.39443	7.65049	8.89617	19.5138	15.2336
CCG001520.1	769.66	47.4563	75.2406	65.4496	106.796	112.737	37.6422	423.899	467.864	551.592	487.396	268.717	91.161	61.4302
CCG001522.1	279.288	41.6502	55.9563	48.7005	75.4808	93.6489	30.9185	265.785	400.517	328.238	367.075	228.32	58.4156	47.0113
CCG001524.1	0.077912	0.0791166	0.133507	0	0.362836	0.3572	0.0753045	0.354736	0.394441	0.326462	0	0.0955976	0.0917039	0
CCG001525.1	0.592972	1.97328	4.61792	0.600932	1.11236	0.969637	0.55698	1.07371	1.08641	0.818872	2.77819	1.54453	5.67225	2.60001
CCG001528.1	0	0.111117	0.375968	0.222769	0.151005	0	0	0.305055	0	0	0	0	0.637956	0.697143
CCG001529.1	0	0	0	0	0	0	0	0	0	0	0	0	0	0.106336
CCG001530.1	0	7.19076	1.24998	9.42557	1.52343	1.21331	30.9517	0	0	0	0.489967	0	0.50336	0.275821
CCG001531.1	0	0.398391	0	0	0	408.194	0.0609151	0	0	0	0	0	0	0
CCG001532.1	7.346	16.8834	8.81844	6.16604	6.93172	7.43262	18.751	2.63137	4.75387	4.59876	5.47584	3.72399	7.7017	9.68194
CCG001533.5	0	0	2.17888	0	5.44135	0	27.1451	0	0	0	0	0.278891	0	0.279729
CCG001534.1	0	0.443598	2.88782	7.11568	16.5306	0.624886	9.78799	0.0622868	0.0570537	0.11712	0.050384	0	1.46911	0.530392
CCG001535.2	0.249483	2.34894	0.960373	0.268204	0.36907	0.911488	0.340889	1.14672	0.73905	0.555673	0.89663	0.477884	1.11347	1.71985
CCG001536.1	20.0146	30.8844	49.0343	33.4527	14.3338	24.8705	8.52528	50.3925	92.6516	43.7393	42.244	57.0161	19.7619	16.4343
CCG001537.1	39.8217	69.8776	30.5876	42.4649	18.1009	22.8286	8.23359	35.9899	26.4021	23.6418	21.9959	25.2616	115.03	118.559
CCG001539.1	1.02817	0.383688	1.09361	0.311788	0.499664	0.243871	5.99397	0.460782	0.173749	0.246206	0.229936	0.133977	1.74197	1.50537
CCG001540.1	0.272442	0	0	0.706106	0.333339	1.7797	0.117188	1.26676	0	1.075	2.2725	0	0	0.342058
CCG001541.1	0	0.0563844	0	0	0	0	0.509022	0	0	0	0	0	0	0
CCG001542.1	0.892871	0.0881803	0	0	0.12562	0	0.344778	450.653	339.699	232.604	220.711	245.544	0.332675	0.251091
CCG001544.1	0	2.45866	0	1.56587	0.786042	0	0.553976	0	1.09988	0	0	0	0.858154	2.92644
CCG001545.1	0	0	0	0	0	0	0.461158	0	0	0	0	0	0	0
CCG001546.1	0	0.0178633	0	0.225583	0	0	1.61489	0	0	0	0	0	0.0167597	0.0169421
CCG001547.1	0	0	0	0	0	0	0.20221	0	0	0	0	0	0	0
CCG001548.1	0	0	0	0.0453115	0.0633964	0	0.239808	0.238339	0	0	0	0	0.0638699	0
CCG001549.1	7.15872	4.20661	5.17298	6.06303	5.02673	3.72415	2.91335	15.9004	5.94882	6.55264	7.01425	6.64914	6.75598	4.85533
CCG001552.1	0	0	0	0	0	0	0.62863	0	0	0	0	0	0	0
CCG001553.1	0	0	0	0	0	0	2.68188	0	0	0	0	0	0	0
CCG001554.1	0	0.0498431	0	0	0	0	4.6482	0	0	0	0	0	0	0
CCG001555.1	0	0	0	0	0	0	0.861308	0	0	0	0	0	0	0
CCG001559.3	14.1843	57.3217	12.1113	16.0045	36.7736	27.1782	2.94067	10.2014	8.37524	11.2916	9.99579	5.476	30.0751	18.6414
CCG001561.1	6.17159	17.6195	3.54473	6.14803	13.6771	12.5434	1.35405	5.14159	5.24173	5.44316	5.23495	2.6691	13.638	10.8591
CCG001562.1	17.181	33.8281	32.0592	28.9436	12.9262	5.91203	33.9416	5.27812	3.95487	4.19186	2.6322	5.43884	8.17354	11.0339
CCG001563.1	225.042	17.9279	23.1266	17.3188	11.9705	27.5973	13.7086	869.948	2334.82	1605.05	1359.92	626.928	221.192	157.474
CCG001564.1	3.3305	4.72259	6.05178	3.67543	4.6879	5.20874	4.61423	2.07682	4.03633	5.00171	3.15053	2.66183	4.3645	5.30871
CCG001565.1	0.176463	1.80076	0.0640236	0.325423	1.51808	16.9624	0.17085	0.0964973	0	0.0853345	0.238145	0.211197	0.730732	0.571434
CCG001567.1	0	0.121224	0	0	0	0	0.227074	0	0	0	0	0	0	0
CCG001573.1	3.5365	5.06711	2.49403	2.07093	5.06372	6.63524	2.61727	1.24836	6.44224	5.42329	5.65464	4.29085	4.20369	5.47923
CCG001576.1	11.9326	12.3119	7.42836	13.2919	5.76012	15.4043	13.5655	13.2772	18.9904	11.7692	14.8194	18.5898	14.4905	15.1225
CCG001577.2	15.7367	16.1858	39.6244	22.1213	19.7762	12.4202	20.1496	19.1036	21.438	17.3753	23.4586	21.6084	13.2991	12.5305
CCG001578.1	29.6973	19.5175	59.5498	21.9458	29.44	28.4034	60.0827	30.2611	25.5594	36.1865	27.0349	28.789	25.6823	18.4051
CCG001579.1	21.9311	49.6984	43.8882	31.8654	47.1446	82.4272	39.0654	172.571	225.723	296.813	303.229	246.715	40.0918	40.4416
CCG001580.1	15.0597	44.7446	16.1518	49.7748	11.8953	9.20936	13.9487	37.202	19.9447	27.5965	29.4837	47.2403	73.4019	70.7514
CCG001582.1	0	0.138964	0	0	0	0	2.68842	0.390065	0	0.344586	0	0.297035	0	0
CCG001583.1	0	0	0	0.985573	0	0	3.72988	0	0	0	0	0	0	0
CCG001584.2	0	0	0	0.503826	1.55878	0	0	0	0	0	0	0	0	0.472233
CCG001585.1	1.38827	0.856956	0	1.91467	2.76674	1.80248	22.0113	1.16258	1.75144	1.2743	0.221654	0.427533	0.682744	0.757649
CCG001586.1	215.109	169.103	311.486	291.013	242.065	74.1582	250.509	284.966	241.962	157.444	135.404	220.843	417.54	323.627
CCG001587.1	0	0.0756455	0.128458	0	0.338773	0.355041	0.138132	0	0	0.18866	0	0	0.0448552	0
CCG001588.1	0	2.83747	0.0820596	0.0254964	2.24206	0	0.374484	0	0	0	0.0265561	0	0.0276548	0.0302365
CCG001589.1	0	0.065399	0	0	0	0	0.0597126	1.03825	0.458809	0.471096	0.269081	0.137028	0	0
CCG001590.1	0	0	0	0	0	467.702	20.2455	136.935	161.336	108.655	136.348	103.089	0	0
CCG001591.2	0.0125275	0.0071856	0.0220091	0.00944123	0.00174479	3.9419	0.0362808	2.8319	1.34527	1.51808	1.84521	1.49578	0.0105822	0.00391904
CCG001593.1	2.51428	14.7471	8.69571	44.8818	43.7383	4.2424	32.475	7.66055	9.82871	10.0251	14.7705	5.66415	8.31784	7.33978
CCG001594.1	0.813346	0	0	0	0	0	0.0490235	0.586549	0	0	0.112924	0.231661	0.0623673	0
CCG001595.1	0.151162	0	0.124565	0.152123	1.76252	0	0	0	0	0.172876	0.149633	0	0	0
CCG001596.1	32.4816	31.9632	30.5544	19.2725	27.4082	32.9065	43.9917	38.5192	53.6577	60.2877	53.1356	48.2851	34.7574	33.3113
CCG001599.1	53.0468	45.3289	20.9895	17.698	24.4564	7.09902	9.50664	25.9792	12.9878	10.937	17.7738	13.9219	95.9213	73.2076
CCG001600.1	117.26	87.8099	101.909	80.6952	110.858	96.1369	63.6859	106.591	45.8809	84.6925	51.5143	49.1522	34.6931	37.535
CCG001601.1	11.4747	6.61287	6.02588	5.82686	3.8881	3.52933	36.6186	3.0677	4.33695	3.75001	4.18999	3.85941	5.15835	5.41366
CCG001602.1	3.34551	0	0.0895779	0	0	0	0.146036	1.08972	11.794	40.2662	15.5434	3.1057	0.0511351	0
CCG001603.1	0	0.0231323	0.0397854	0.0242185	0.0292832	0	0	0.323687	0.17287	0.354163	0.101341	0	0	0
CCG001605.1	0	0.223585	0	0.2198	0.299704	0.551154	0.205196	0	0	0	0	0	0.212	0.233058
CCG001606.1	7.59853	11.057	3.34853	8.41703	5.56509	11.8592	1.87054	10.2042	10.7787	9.64914	8.26717	10.0739	9.43461	10.2753
CCG001607.1	16.2234	43.7381	66.8348	29.7634	21.9213	31.5141	20.5923	10.57	17.9111	16.0931	17.0195	21.4354	28.3046	31.7914
CCG001610.1	0.196142	0	17.7537	0.080992	7.44593	0	0.076218	0	0	0	0	0	0	0.0822615
CCG001611.1	0.179566	0	0.125166	0.0724898	0.408192	0	1.79152	0.592531	0	0	0	0.146877	0	0.0789375
CCG001612.1	0	0	1.07709	0	0.882439	0	4.71162	0	0	0	0	0	0	0.540346
CCG001613.1	7.40217	2.5455	187.418	6.30764	31.1375	9.78092	183.908	2.02082	1.78433	3.1351	2.09115	4.2543	0.468243	0.243401
CCG001614.1	5.7869	19.4327	2.84778	4.90167	6.48201	14.8258	4.82378	12.8992	5.29506	3.58725	5.23973	5.2357	12.8092	16.216
CCG001615.1	0.241524	0.555365	0.759062	0.694953	0.0696956	0.896203	1.34787	0	0.66621	0.136665	0.117784	0.117321	0.0612133	0.20058
CCG001616.1	0	0	0	0	0	0.0714272	0.101703	0	0	0	0	0	0	0
CCG001617.1	0.0250895	1.53845	7.35234	0.17634	0.445089	0.392714	2.15902	0.397392	0.0277054	0.0287531	0.271505	0.0614592	0.398528	0.557356
CCG001618.1	220.654	94.437	175.509	105.064	107.49	105.334	98.816	442.07	261.977	321.75	291.769	238.081	127.68	92.7965
CCG001619.1	53.8015	23.9196	34.0398	31.4631	22.0864	15.0651	52.5711	54.5222	70.119	65.7738	58.3135	59.4137	24.4872	24.4835
CCG001620.1	86.5028	20.7018	50.5938	27.4791	44.2139	36.3	43.1727	128.562	87.0269	105.426	101.481	52.8756	37.2944	24.0509
CCG001621.1	0	0	0	0	0	0.170801	0.0608335	0	0	0	0	0	0	0
CCG001622.1	0.600755	5.1554	2.71814	13.4461	0.182549	6.57057	0	0.381369	0	0	0	0	1.27838	0.178075
CCG001623.1	0	0.123988	0	0	0	0	0	0	0	0	0	0	0	0
CCG001624.1	0.382416	0.335543	0.305963	0.370925	0.670514	0.783404	0.951646	0.0977165	0.601795	0.282962	0.213518	0.439057	0.538623	0.484449
CCG001625.1	0	0.444775	1.52609	1.32204	1.15884	1.30308	0.626737	1.74039	0.493062	0	0	0	2.2299	1.56082
CCG001626.1	3.67283	4.36035	3.26227	3.63038	3.56139	2.66164	3.72734	0.878699	5.29639	3.09523	4.16826	4.99479	5.75571	6.323
CCG001627.1	0.181427	0	0	0.0921005	0.112457	0	0.170521	0	0	0.20924	0	0.180403	0.282864	0.203262
CCG001628.1	0	0	0	0	0	3532.01	0	0	0	0	0	0	0	0
CCG001629.1	43.1478	29.0914	13.9109	22.7453	13.9845	120.621	36.113	19.172	12.5414	11.5645	13.8143	16.4398	86.9093	81.5449
CCG001630.1	6.33191	4.43797	2.72454	0.917782	12.1818	25.4844	18.1903	0.593706	0.454005	0.209428	0.356362	0.341875	2.8427	2.28689
CCG001632.1	0.426705	2.94648	20.5098	7.70405	2.83135	4.21038	3.24575	0	0	0	1.15042	0	1.59262	1.33842
CCG001634.1	1.36024	4.37161	26.0814	12.4402	3.66296	8.29021	3.78143	1.12375	0.894903	0.851312	0.78575	0.284023	2.68298	4.0488
CCG001635.1	28.9585	18.8879	32.3823	8.62012	29.6216	25.8545	15.1871	43.3537	194.862	109.05	120.317	199.601	8.20179	9.47396
CCG001636.1	5.27372	6.7224	43.4074	7.05314	3.11301	1.43069	7.786	4.92537	5.09634	3.03798	3.04325	4.84637	6.87968	6.01962
CCG001637.1	14.4299	9.92946	15.4693	16.929	11.5289	6.28176	41.9819	11.0685	11.3117	10.0705	10.2823	9.37236	12.485	10.0426
CCG001638.1	0	0	0	0	0.357942	0.11544	0	0.248958	0	0	0	0.188658	0.199329	0.218772
CCG001639.1	0.151415	1.26481	1.13685	1.57869	1.55497	2.27294	3.82375	0.208353	1.32757	2.28034	2.36437	3.44735	0.938923	1.12816
CCG001640.1	0.0694876	0.90101	1.23779	0.82473	0.555396	1.02566	1.02597	0	0.160609	0.17544	0.107705	0.310099	0.184983	0.159194
CCG001641.1	1.63701	0.726932	0.911427	10.2237	0.289411	1.60605	26.2413	0.771653	0.928465	1.04379	2.15646	1.44485	0.204504	0.45263
CCG001643.1	1.78847	0.0790291	0.951317	0.0798447	1.03917	0.0399352	2.79764	9.46625	5.22286	5.86153	12.5638	8.02581	0.0524135	0.0552385
CCG001644.1	92.6107	47.3549	64.2454	62.3193	55.533	48.4799	74.5718	50.7108	77.6067	56.702	64.2971	47.9527	40.4461	37.405
CCG001645.1	141.802	107.965	231.179	179.848	448.056	58.1176	124.448	108.94	131.018	95.8091	100.201	123.457	135.307	91.509
CCG001647.1	0	0.214028	0	0.202172	0	0	0	0	0	0	0	0	0	0
CCG001648.1	0.161358	0.415189	0.0597403	0.361058	0.0445561	0.089926	0.44933	0	0	0.268043	0.308318	0.154036	0.406203	0.49688
CCG001649.1	0.403298	0.502278	0.106761	0.396991	0.161481	0	0.0573132	0	0.149291	0.153931	0.132471	0	0.281223	0.234061
CCG001650.1	0	0	0	0	0	0	0	0	0	0	0	0	0.196792	0
CCG001651.1	0	0.380965	0	0	0	0.221406	0.178445	0	0	0	0	0	0.33392	0.181867
CCG001654.1	0	0.479354	0.120932	0.68257	0.185562	0.16308	0.518239	0.18293	0.167567	0.159035	0.289471	0	0.203859	0.806049
CCG001655.1	0	0	0	0	0	0	0.223258	0	0	0	0	0	0	0
CCG001656.1	0	0	0	0	0.255928	0	0.177237	0	0	0	0	0	0	0
CCG001658.3	0.570996	15.9571	10.4695	54.4621	9.16989	3.6446	3.51468	0.5841	0.257859	0.273018	0	0.318459	0.670117	1.31345
CCG001659.4	0.229559	0.16086	0.410488	0.200599	0.507279	0.250174	0.244483	0.292406	0.447718	0.135741	0.170985	0.11904	0.129239	0.179709
CCG001660.1	36.812	16.1297	28.2858	14.4652	24.6224	21.7084	21.8049	24.2145	33.938	35.7189	36.3285	31.4524	22.2544	14.0807
CCG001667.3	0.327993	2.14114	0	0.0831239	0.123191	0.050022	0.059859	0	0.16386	0.0505752	0.047783	0.123191	0.0424901	0.0661181
CCG001668.1	3.73447	7.10222	8.0382	4.24714	5.10072	13.9927	10.467	5.05328	13.9285	12.1214	11.2453	11.0632	3.93001	5.07596
CCG001669.2	0.608907	14.4998	3.45806	3.05176	20.0388	55.807	0.162888	0.0652737	0.123713	0.0573042	0.0544394	0	0.023372	0
CCG001671.1	174.899	0.73769	101.962	12.0006	44.0715	0.32984	37.1561	0.110019	0.10009	0.0346439	0.118712	0.449185	1.85737	2.99147
CCG001674.1	14.9375	0.0205542	4.84744	0.500414	2.34659	0	1.96805	0	0	0	0.045794	0.0240552	0.0252462	0.11215
CCG001675.1	0	0	0	0	0	0	2.46753	0	0	0	0	0	0	0
CCG001677.2	0	3.20333	0.17872	0.297257	0.304084	0.311891	9.76221	0.490859	0.0857794	1.25858	0.764268	0.38833	0.0797973	0.131032
CCG001678.1	4.11403	32.6537	7.16636	64.2176	18.463	4.0523	34.6603	18.0047	3.67904	4.74025	4.64192	0.642378	10.9212	15.6232
CCG001679.2	16.144	53.2862	498.929	19.2196	12.8536	29.7986	44.1439	13.8401	1.50719	6.23291	2.84218	0.849912	11.3722	8.3991
CCG001680.1	52.3198	25.5031	57.9431	43.3657	25.7288	31.7303	20.7347	28.0618	15.4407	16.9485	13.937	16.935	16.3181	11.3716
CCG001681.1	42.3073	51.3967	58.3079	49.9317	50.603	50.1673	71.0529	65.7675	76.9814	66.8626	70.9879	84.061	63.3895	56.0556
CCG001683.1	0	0	2.31713	0	0	0	0	0	0	0	0	0	0	0
CCG001684.1	0.408098	0.350338	29.8314	0.112855	0.186055	0	0.288425	0.10204	0	0	0	0	0.0902387	0.0513827
CCG001687.1	0.672012	18.0513	7.68297	22.7431	16.1031	0.526514	8.36011	0.93751	0.291379	0.556445	0.596535	0.304638	2.18497	2.11732
CCG001689.2	0	0	0.225992	0	38.9957	27.8778	0.12422	0	0	0	0	0	0	0.123698
CCG001691.1	15.7892	39.722	18.1685	99.8278	28.2282	6.25209	2.4616	29.38	13.6371	19.2755	16.5437	19.8217	29.4729	53.556
CCG001692.1	45.3845	272.928	834.605	44.4314	166.577	100.186	61.0453	22.1435	17.6067	25.9453	23.3012	17.9036	166.409	181.799
CCG001693.1	0	0	0	0	0.101912	0	0.764175	0	0	0	0	0	0	0
CCG001694.1	0.0696365	0.480075	0.660747	0.680234	2.27725	0.420838	7.3854	0.0893843	0.0745846	0.0785963	0.0668278	0	0.852333	0.627128
CCG001695.1	0	2.51955	0	0	0	11.9563	0	0	0	0	0	0	0	0
CCG001698.1	81.217	72.8352	10.2718	33.5199	53.4045	8.22061	60.3112	47.9272	34.2155	31.9382	35.5289	23.0788	109.26	106.602
CCG001699.2	150.979	20.1296	426.88	3.40694	94.7387	28.2166	7.16071	76.082	126.098	115.405	72.4795	74.5376	28.2504	20.1337
CCG001700.1	18.4462	19.5255	11.6736	13.8339	23.9113	12.2159	13.1296	17.8617	21.4329	22.0631	26.0801	21.4205	31.2207	25.0134
CCG001701.1	766.52	71.8794	187.368	87.3233	142.658	149.537	122.818	468.841	638.442	694.601	560.594	383.665	100.483	69.0882
CCG001702.1	6.55396	11.1594	21.7404	10.036	9.49225	13.7661	8.45338	9.67944	18.6815	16.7146	19.5554	19.7142	12.2677	12.1318
CCG001703.2	17.4613	26.8161	24.9192	30.6517	25.5952	21.6342	31.5572	50.7493	57.7819	37.4485	62.002	37.3387	27.238	18.4459
CCG001704.1	15.4796	8.97242	10.622	8.12606	8.10974	24.1831	2.64825	3.80825	3.14939	2.06544	2.99033	1.17684	36.8609	23.1953
CCG001705.1	0.222085	12.2114	120.239	358.64	83.01	0.874966	2.09092	0.267116	1.16417	0.229708	0.41273	0.767679	11.9778	8.98961
CCG001706.1	0	0.35721	0	0	0	0	3.49305	0	0	0	0	0	0	0
CCG001707.1	100.643	47.9803	19.603	28.8778	39.3142	75.1556	14.85	25.2215	12.9038	24.2965	22.1658	9.14754	157.048	139.843
CCG001708.1	57.649	9.8157	8.96156	16.3598	8.02558	20.8493	10.2264	22.9741	42.7243	30.2011	26.1837	36.782	13.4821	13.6551
CCG001709.1	10.323	21.3243	13.7815	18.4303	14.1562	10.2814	12.7045	8.19641	19.4996	9.29537	12.9862	16.6742	27.0036	32.1167
CCG001710.1	72.3486	136.594	158.281	119.127	151.965	102.943	158.521	52.3734	75.9949	76.1814	79.8595	78.3984	152.988	143.023
CCG001711.1	8.18936	5.07313	8.29575	4.67236	6.23665	15.3865	7.17753	3.63301	10.6676	9.12869	10.2983	8.17602	2.55057	1.83547
CCG001712.1	0.872455	0.56948	2.054	0.293953	0.941975	1.20147	0.974429	0.183943	0	0.322728	0.280777	0.139674	0.305925	0.255669
CCG001713.1	0.0275335	0.262143	0.245245	0.0714652	0.224599	0.192636	0.614788	0.0363314	0.0632138	0.0336876	0.0280434	0.0897046	0.11073	0.0703016
CCG001714.1	0.486501	2.37246	1.90597	14.1733	16.6911	10.0072	0.626507	0.0953354	0.36905	0.183007	0.241565	0.0786228	1.08539	1.58968
CCG001715.1	0	0	0	0	0	0.0235586	1.85456	0.309037	0.219878	0.0476937	0.0391509	0.125571	0.0212735	0
CCG001716.1	0.0644077	0.0366484	0.00389666	0.0780215	0.529241	0.012408	0.066015	0	0.0115282	0	0	0.0109614	0.00562187	0.0124635
CCG001717.1	3.91539	5.61696	9.28587	4.99228	3.70928	5.3641	2.88746	6.77755	9.30141	9.20749	9.89495	12.8044	6.98034	6.79141
CCG001718.1	0	0.125172	0	0	0	0.0785183	1.22184	0	0	0	0	0	0	0
CCG001719.1	1.13703	0	0	0	0	0	0	3.0784	0	0	0	0	0	0
CCG001721.1	43.4015	47.3064	31.0715	78.6337	49.3732	39.8503	35.6227	61.9287	44.7179	56.8543	47.9786	51.7595	40.0218	56.3129
CCG001722.1	0	0	0	0	0	0	19.0126	0	0	0	0	0	0	0
CCG001724.1	43.853	30.4666	84.9131	28.7976	50.2869	21.5528	50.3763	19.0323	63.8483	31.2897	28.2789	60.5168	25.8746	25.5243
CCG001725.1	0	0	0	0.0435734	0.630734	0.166252	0	0.222947	0	0	0	0	0.0490698	0
CCG001728.1	4.14726	5.82915	5.33724	3.72847	5.68545	4.1213	2.20455	0.779066	9.00528	1.97973	3.92004	9.50836	2.3699	2.30828
CCG001729.1	79.4703	25.7601	19.2939	34.404	20.8085	16.3038	21.409	106.983	64.3652	71.8375	65.4227	58.6888	21.9502	16.4225
CCG001730.1	260.906	182.833	36.1777	104.224	69.3428	40.1688	45.8343	236.182	128.97	144.454	140.941	135.072	79.2088	76.797
CCG001731.1	4.66513	6.49494	9.68638	7.15384	7.33939	20.5356	11.9315	4.89243	6.08883	5.71824	5.26719	4.19249	7.64874	5.28991
CCG001735.1	0.849821	28.1233	12.2689	15.5668	1.21654	5.60703	12.4207	0.675947	1.1652	0.281302	1.01695	0.463863	1.58302	5.3115
CCG001736.1	0	0.735611	0	1.55444	0.256764	0	1.56782	0	0	0	0	0	0	0
CCG001737.1	107.615	15.6683	32.0697	8.96126	17.0275	16.9407	24.7382	14.1898	20.1723	15.2663	16.8378	16.3719	13.3087	11.2504
CCG001738.1	0	0	0	0	0	0.180155	0	0	0	0	0	0	0	0
CCG001740.1	1.44163	0	0.9587	0.424693	1.08891	0.884948	1.03051	0.360435	1.56511	0.312592	0	0.534033	0	0.318802
CCG001742.1	0.0254314	0.0508157	0.0356511	0.0301523	0	0.0576977	0.507688	0.105292	0.0506182	0.139864	0.111226	0.0187659	0.201976	0.158483
CCG001744.1	54.0457	27.5117	19.2943	31.5224	23.1728	49.1965	27.8021	50.6092	116.958	67.6475	75.4909	127.71	25.7297	26.7828
CCG001745.1	39.2545	158.912	194.534	91.5335	102.343	117.581	69.8529	25.9066	33.8062	37.376	37.5676	29.5627	126.125	119.677
CCG001746.1	8.04224	50.9551	12.119	108.356	28.701	7.22546	13.49	14.3572	1.66511	5.43154	7.73765	5.15091	23.6107	25.8474
CCG001748.1	91.6961	18.7103	3.41052	13.3343	6.90191	10.2011	16.0805	5.62098	18.2301	17.638	16.6105	13.1686	8.60942	8.94039
CCG001751.2	2.89003	0.579082	2.62616	2.05726	13.6686	5.61811	21.0182	1.52171	3.48662	2.8893	1.89728	2.36516	0.707648	2.46704
CCG001752.1	6.77195	10.2689	50.839	8.06911	26.6585	3.63502	35.7512	2.00999	13.3977	7.38428	6.94443	12.5451	18.6914	14.0932
CCG001753.1	3.83783	8.55149	3.42801	8.86585	2.81389	3.74016	12.8511	2.19729	2.25398	2.11855	3.36107	1.04256	9.78133	11.177
CCG001754.1	3.99813	4.75929	5.89746	3.59667	4.45885	4.17395	3.72418	3.63359	5.43342	4.68726	5.26718	5.45699	4.68294	4.80272
CCG001756.1	3.34421	11.2664	11.0789	7.18292	6.01793	12.0436	18.0778	4.0292	11.8672	11.6733	16.5309	15.1786	9.35145	8.78548
CCG001757.1	4.84024	17.0752	8.25905	9.26244	12.7118	8.10586	4.3055	12.8426	10.6385	7.77378	6.89103	12.2357	18.1575	11.1184
CCG001758.1	0.89773	0.279763	16.7537	1.13763	1.44574	0	0.462529	4.75786	0.222527	1.33347	0.772498	1.07667	0.0798807	0.235113
CCG001760.1	186.134	135.761	65.1328	232.393	129.317	189.74	73.3594	199.37	145.864	154.528	136.078	129.568	193.901	224.477
CCG001761.1	10.8681	0.0233882	0	0.11714	0	0	0.129883	0	0	0	0	0	0.0983335	0.310491
CCG001762.1	0	0.0563169	0	0.111898	0	0	0.160885	0	0	0	0	0	0	0
CCG001763.1	49.1629	53.1418	48.1156	59.1119	34.7851	29.9743	149.671	70.9565	43.1596	41.3685	43.2414	56.6787	44.5251	50.4199
CCG001764.2	46.1596	80.9064	26.676	13.7839	33.4543	62.6938	37.5601	43.2911	51.4924	50.9898	56.8709	39.5821	66.54	65.3261
CCG001765.1	0	0	0	0	0.214	0.164479	0.438743	0	0	0	0	0	0	0
CCG001766.1	0.901823	3.93288	0.253053	3.18169	4.59138	6.2343	16.9344	1.68973	0.761956	1.2231	0.830429	0.725609	1.74425	2.688
CCG001767.1	18.9781	32.8645	32.5379	43.085	19.0017	32.3968	35.4824	18.7592	13.7903	18.4225	13.8138	16.2484	19.4869	19.5141
CCG001768.1	0	0	1.63359	0.624698	0.133743	0.655995	0.384094	0.523723	0.688	0.926557	0.200811	0.200131	0.327927	0.857771
CCG001770.1	0.068489	0.0606324	0.930022	0.0659899	0.0784965	0.0411532	0.111304	0.1784	0.0768853	0.164296	0.068951	0.0706217	0.220703	0.0409622
CCG001771.1	10.636	6.17445	148.635	3.62668	7.34803	22.6725	3.33684	7.34302	5.20622	3.60181	5.96628	7.91184	10.5836	20.2966
CCG001772.1	109.327	75.5973	67.3712	93.9454	57.2398	43.0061	110.571	114.674	87.9802	91.2825	74.61	69.745	131.165	98.3498
CCG001774.2	0	0.315404	0.268951	0.152637	0.210985	0.563501	0	0.395678	0	0	0.313706	0	0	0.33071
CCG001775.1	0	0.499711	0.432964	1.19083	0	0.289282	0	0	0	0	0	0	0	0
CCG001780.1	8616.66	16.1118	3.71107	4.64206	139.314	170.935	2.72589	282.86	438.302	333.141	285.628	350.642	6.19336	10.1621
CCG001781.1	178.556	157.697	28.8245	78.1274	93.5679	681.044	51.0805	152.299	248.439	164.757	136.099	205.324	116.697	95.4143
CCG001783.1	407.986	409.142	66.0298	607.793	214.332	227.612	100.25	308.876	73.653	89.466	70.7026	45.9487	316.131	381.505
CCG001786.1	1.10867	1.99067	0.726447	1.59583	2.82788	3.63461	2.64713	1.78806	2.95444	1.89843	0.366438	1.18368	7.2694	9.37583
CCG001787.1	3.31772	2.2936	1.04782	1.71202	4.38362	3.25787	8.15211	4.61764	1.74897	2.12783	3.49759	2.52464	7.06533	11.5301
CCG001788.1	7.05552	6.43161	2.27409	8.3859	4.31538	5.48327	32.1463	13.7813	5.03612	10.3688	8.87648	3.73563	19.6317	26.8712
CCG001789.2	61.7414	29.5527	23.1904	23.3551	23.9692	30.6167	22.6415	176.147	87.6844	102.299	83.1347	92.6731	62.3104	55.5389
CCG001790.2	7.28339	31.6562	3.84898	84.4887	17.9512	65.5208	6.58215	303.704	86.3091	210.292	256.403	172.242	24.1684	47.0951
CCG001792.1	20.7418	22.9636	21.3204	18.8351	51.801	27.738	22.9478	35.2471	16.2698	15.784	13.6609	12.4698	12.1643	12.3918
CCG001794.1	6.41641	0.238789	0.62282	0.34219	1.17197	0.667696	0.231176	6.68458	2.54216	1.97894	1.35487	0	0.450137	0.346772
CCG001799.1	1.72726	0.039474	0.888569	0.325853	0.689809	0.469976	1.08397	1.06036	0.710827	0.253977	0.174959	0.262374	0.351702	0.588614
CCG001800.2	0.120271	0.268471	1.79009	1.37683	2.31518	0.0652318	4.97741	0.0684835	0.024906	0.0862651	0.0990536	0.0504956	0.0919968	0.104058
CCG001804.1	0.164144	1.92524	0.884954	3.12584	0.6128	0.90535	0.427248	2.4368	1.25966	1.04008	0.787495	1.67161	0.225483	0.740697
CCG001805.1	6.51784	3.42664	18.0061	1.75648	10.9377	6.02712	8.56237	13.3796	35.382	27.7399	38.1007	32.4273	6.28661	4.94508
CCG001806.1	0.223863	0	2.04561	0	0.0966443	0	2.69506	0.442353	1.1845	0.614408	0.941829	0.0745652	0.0188487	0.0188177
CCG001808.1	5.20973	3.54877	5.21815	5.42973	3.98169	9.82717	3.41638	6.44977	4.71645	8.29241	7.43133	6.72775	6.95505	5.60798
CCG001809.1	29.7544	10.9307	11.1077	18.4114	10.4986	20.3088	7.39633	38.43	24.0071	31.6054	29.9444	20.9828	16.2694	15.3294
CCG001810.1	11.9764	6.22039	65.1234	8.02019	20.1659	8.42242	8.28828	4.33424	8.60028	6.01526	6.16357	7.34946	20.1673	15.1395
CCG001811.1	2.33874	23.3293	17.2119	58.4944	8.16705	32.9536	9.49859	2.35355	4.38196	3.38954	2.14148	6.12935	11.821	10.3483
CCG001813.1	1.44062	4.24772	5.02044	2.89578	4.07841	8.60281	1.97602	1.06841	5.45159	3.83747	4.0963	5.96495	1.98994	1.89055
CCG001814.1	3.08576	2.55347	3.82324	2.37176	2.05288	1.72072	2.33038	5.619	4.26573	2.76832	4.31293	4.18997	1.90136	1.73081
CCG001815.1	0	2.45534	2.93891	2.524	1.97289	5.09211	0.451521	1.30936	6.08186	1.08362	1.90741	1.36923	0	0
CCG001816.1	0	0.728331	0	0.616658	0	0.790784	1.31002	0	0	0	1.09378	0	0	0
CCG001817.1	4.90024	15.6006	10.7335	12.4537	5.96304	11.2291	14.2652	3.62059	10.8444	10.4706	10.557	11.6309	6.96295	8.3072
CCG001818.1	0	0	0.351055	0	1.49763	0	0.127533	0.378678	0.0891629	0	0.233038	0.730853	0.947693	0.570216
CCG001819.1	0.00976547	0.0160314	0.0212274	0.0310555	0.0732197	0.0128475	0.0615281	0.032466	0.0185434	0.00998513	0.0165447	0.0138413	0.0132802	0.0206452
CCG001821.1	0	0.102482	0.263043	0.707938	1.77233	0.0687376	3.18473	0	0	0	0	0.11004	0.754491	0.65579
CCG001822.1	0.28086	1.02189	2.53771	1.16712	5.87838	2.36413	19.2474	1.4347	0.745411	0.217583	0.376307	0.466879	0.423383	0.411545
CCG001823.1	9.12277	3.04794	3.02787	4.47349	2.36862	2.97137	2.28467	3.64987	1.7696	2.28298	2.15354	2.51481	4.0128	4.1297
CCG001824.1	5.76059	6.07089	5.48454	8.60031	6.27024	8.61703	12.5831	9.35993	9.05749	10.505	12.2738	9.49897	17.8826	16.0237
CCG001825.1	1.10642	5.96785	0.897788	3.41096	26.36	0.440184	2.89551	4.63316	0.792367	4.57561	4.52297	4.10307	2.61258	23.5357
CCG001827.1	9.1938	22.4199	11.6197	34.9183	65.6343	14.6006	12.9464	5.63186	5.8266	5.9358	4.78426	6.46265	34.8327	29.7254
CCG001829.1	0	0.0920811	0	0	6.86455	0	0	0	0	0	0	0	0	0
CCG001831.2	0.164019	6.68525	3.00101	0.156556	7.43863	2.29146	13.7068	0.595874	0.547022	0.180933	1.12095	0.768994	0.392621	0.843707
CCG001832.1	161.923	19.5149	128.256	27.9418	171.84	349.16	23.8451	173.739	173.715	222.064	218.557	156.063	151.356	77.1337
CCG001833.1	0	0.0807897	0.134466	0.240333	0.112657	0.716168	27.8864	0	0	0	0	0	0.259216	0.190072
CCG001834.1	5.30587	5.99368	5.90065	5.49239	5.80829	6.46092	5.18499	4.89303	2.9024	4.16348	6.37968	5.60954	9.07275	6.89797
CCG001835.1	10.6567	11.0787	8.542	13.5518	10.7847	9.57087	5.16603	5.64125	9.22311	8.49881	11.309	10.066	9.29646	10.2181
CCG001836.1	20.2043	16.2163	23.5031	27.345	21.7168	35.5119	22.7742	34.0949	27.4311	21.0877	23.6392	24.3389	15.3477	14.2689
CCG001837.1	0	0	0	24.4221	24.624	15.5859	67.6405	0	0	0	0	0	0	0
CCG001838.1	3.25258	7.15038	5.38664	7.19051	3.47121	1.93642	1.10531	0.908461	3.49046	5.3568	4.54312	2.06813	15.0429	20.3717
CCG001839.1	16.2961	22.8109	43.3418	20.1308	12.0459	34.6236	15.3962	16.6099	46.9177	49.0392	66.649	37.05	14.4151	15.4409
CCG001841.1	7.77694	14.0022	13.5413	13.8781	7.60956	10.2797	18.0686	8.08269	12.0992	8.1418	9.66019	10.5311	11.885	11.3746
CCG001842.1	5.88218	24.9179	14.1998	21.667	9.35235	3.57602	11.6009	1.97668	7.90774	7.42669	2.5319	9.13682	11.9363	11.0411
CCG001843.1	47.6079	47.0853	27.3552	42.0143	41.3825	25.3041	31.6654	30.1696	48.5467	37.713	45.3086	48.9901	29.076	25.342
CCG001844.1	0	0	0	0	0.793074	0.0548977	0.48716	0	0	0	0	0.0935971	0	0.103721
CCG001845.1	16.7676	11.0753	9.70366	12.995	13.309	8.97511	21.1227	15.6755	23.462	28.6541	27.4176	25.8643	9.66634	12.1176
CCG001846.1	1.89139	2.38453	2.60177	3.28852	0.571082	0.380124	0.210242	0.567252	0.757696	0.89069	0.980734	0.528075	4.70867	4.05912
CCG001847.1	165.545	94.7177	138.412	169.58	134.201	141.418	103.548	191.905	118.107	153.715	117.498	118.492	83.2994	85.4913
CCG001848.1	5.23802	8.25152	2.651	6.34113	4.26056	4.12129	5.09404	6.71002	2.42906	2.72536	2.92266	1.80516	12.0984	12.2942
CCG001849.1	119.568	54.2482	95.297	98.3506	79.6213	63.4484	60.1458	146.488	78.7983	83.1385	66.0332	76.6322	82.727	69.4946
CCG001850.1	247.269	98.459	64.9071	120.784	72.4669	59.9041	56.25	121.966	108.437	120.333	100.571	82.2202	142.801	116.273
CCG001851.1	2.06227	2.99175	2.99324	3.79994	4.35164	5.81767	2.3589	1.29767	1.05886	4.19225	2.5885	2.03582	2.69238	2.62915
CCG001852.1	0.0432509	0.0215696	0.0297226	0.123444	0.10869	0.0367761	5.37123	0.0479071	0.011107	0.0214033	0.0196606	0	1.59762	0.771607
CCG001853.1	26.1193	22.5012	24.705	25.9076	24.315	39.0522	17.9976	50.7078	13.2666	12.6296	16.4065	19.4724	20.602	15.8498
CCG001854.2	7.75915	10.8282	2.513	11.5448	16.2367	18.4272	9.01473	6.68691	4.90682	6.79869	5.54649	5.81161	13.8951	11.9741
CCG001855.2	12.8987	17.3038	2268.12	7.60379	9.71781	5.82299	3.15551	12.2964	11.0407	11.9156	10.746	10.7692	22.1692	25.9787
CCG001857.1	16.8092	7.68666	0.895779	10.1976	16.8676	5.01289	8.75019	18.499	11.1597	9.98417	10.0528	12.0441	12.05	11.9917
CCG001858.1	33.2948	22.1397	67.1144	25.4163	56.6441	19.8724	8.39911	30.0208	15.0431	21.4038	21.529	18.7159	32.5091	24.423
CCG001859.1	0	0	0	0.244375	0	0	0	0	0	0	0	0	0.121836	0
CCG001860.1	91.369	106.27	8.47316	77.7408	38.7832	28.472	29.9997	86.4522	36.4407	50.1766	39.3318	21.1347	360.757	291.583
CCG001861.1	0.168362	0.0703627	0	0	0	0	0	0.173587	0	0	0	0	0.0620852	0
CCG001862.1	0	0.0427965	0	0	0	0	0.607648	0	0	0	0	0	0	0
CCG001863.1	14.424	9.7091	6.89273	8.07623	8.15154	14.828	16.0675	14.6157	12.8709	15.8394	13.8014	13.4467	14.639	15.8663
CCG001864.1	1.01135	1.88448	1.02373	1.20052	2.16172	6.16975	30.9873	0.476548	0.412462	2.4244	0.37065	0.482541	0.639002	0.593417
CCG001865.1	0	0	0	0.103482	0	0.126694	0	1.45304	0	0	0	0	0.106305	0
CCG001866.1	0	0	0	0.118725	0.152139	0.140493	0	0	0	0	0	0	0.111606	0
CCG001871.1	0	0	0	0	0	0	0	0	0	0.270812	0	0	0	0
CCG001874.1	0	0	0	0	0	0	0.114518	0	0	0	0	0	0	0
CCG001879.1	0	0	0.108862	0.0627816	0	0	0.114233	0	0	0	0	0	0	0
CCG001887.1	0	0	0.419539	0.465943	0	0	2.49145	0	0	0	0	0	0	0
CCG001888.1	0	0	0.148648	0	0	0	0.0403047	0	0	0	0	0	0	0
CCG001889.1	28.9186	0	0	0	0	0	0.0836115	40.3332	48.0264	24.5116	15.0675	29.8487	0.200423	0
CCG001890.1	1.81574	0	0	0	0	0.78514	0	2.42047	0.647472	0.622722	0	0	0	0
CCG001897.1	36.0457	0.839546	0.146752	0.249511	1.27586	3.13125	0.0797522	36.2028	73.2457	30.7298	31.4887	41.4519	2.96883	1.24215
CCG001899.1	0	0	0	0.0457694	0.274907	0.0563177	0.0390381	1.62563	0	0	0	0.0899448	0	0
CCG001903.1	0.467908	0	0.121911	0.457031	0.0905615	0	0.0654545	1.40987	0.174675	0.729761	0.770067	0.480912	0.171134	0.0956969
CCG001904.1	0.0701963	6.08108	0	0.0317335	0.0417992	0	0.483111	0.0843831	0	0.217458	0.193872	0	0.092887	0
CCG001905.1	1.379	0	0	0	0.462915	0	0.489549	0	0	0	0	0	0	0.0918661
CCG001907.1	0	0	0	0.34518	0.746303	0.121754	0	0	1.28932	0	0	0.202636	0.101701	0.288033
CCG001908.1	0.0810853	0.0402355	0.546016	0.155541	0.22714	0.118959	0.182036	0.0853743	0.0763507	0.0638352	0.0463157	0.0593895	0.0863499	0.086015
CCG001909.1	0	0	0	0.376189	0	0	0	0	0	0	0	0.347936	0	0.408223
CCG001911.2	0.604459	5.21807	1.13079	2.44453	2.86543	2.03545	16.6253	0.637216	0.332524	0.419071	0.487892	0.295215	1.21192	1.67477
CCG001912.1	0.467999	2.96815	0.136266	0.872189	0.682791	0.714579	6.04125	0.10886	0	0	0.173053	0	0.325167	0.304147
CCG001913.1	91.4302	17.778	126.367	19.0171	110.194	40.8335	15.408	58.4914	128.887	149.063	145.649	100.02	78.1777	51.2891
CCG001914.1	5.7379	8.29808	9.81847	5.5136	5.35393	10.1533	10.7813	4.06409	7.81047	4.67412	6.52651	8.21584	5.11212	6.16405
CCG001915.1	0.764151	2.39067	5.06802	2.41437	1.89002	3.49965	2.2172	0.637441	0.982986	1.08724	0.564313	1.30066	0.92605	1.33341
CCG001916.1	0	0	0	0	0	0	2.32746	0	0	0	0	0	0	0
CCG001917.1	0.240162	0.111381	0.190352	0	0.577266	0.199809	0.404502	0	0.086961	0.0913347	0.0774117	0.158987	0.0434069	0.146014
CCG001918.1	1.33085	4.43836	11.6875	0.758882	3.44651	15.972	0.804127	0.512004	1.09192	0.77548	0.845359	0.813515	2.50174	2.74182
CCG001920.1	71.9293	17.0493	11.1104	13.3054	3.54215	8.84412	22.8563	127.994	260.914	253.432	354.824	405.676	12.2045	14.8555
CCG001923.1	0.151252	0	0	0	0.496554	0	0	0.564744	0.0820283	0	0.0732175	0.0773392	0	0.144985
CCG001924.1	0	0.0518921	0	0.083864	0.256616	0.070734	0.14369	0	0.129155	0.0697936	0.057398	0.0614001	0.0957791	0.179632
CCG001925.1	0	0	0.139687	0	0.106038	0.216798	0	0	0	0	0	0.167915	0.0909685	0.303229
CCG001926.1	13.494	4.40616	15.2654	14.7951	15.8531	47.8111	0.946431	0.732034	1.61486	0.970585	1.27891	0.555686	10.8982	8.17549
CCG001927.1	179.644	30.4239	9.52355	30.4181	17.4951	41.3638	202.618	11.137	10.5819	12.4683	10.7624	8.35274	104.852	90.8094
CCG001929.1	0	0.428259	0.729855	0.288832	0.747939	0.91634	21.2854	0.392067	0.959976	0.659581	0.284106	3.3435	0.723689	0.162651
CCG001930.1	5.01566	7.15642	3.68408	9.24844	2.92667	3.60997	16.6849	8.8465	4.58853	6.30732	4.47722	2.32542	4.3976	3.67984
CCG001931.1	0	0	0	0	0.32423	0	0	0	0	0	0	0	0	0
CCG001933.2	2.99764	4.67848	5.05695	3.41708	4.46213	6.23469	2.96772	3.26764	9.7657	11.2988	11.9745	9.43941	3.65306	4.18588
CCG001934.1	0	0.613122	0	0.419638	0	0	0.255585	0.258016	0	0	0	0	0.180723	0.252584
CCG001935.1	0	17.4375	0.0783349	0.329002	3.16774	1.06968	0.166715	0.124074	0.34252	0	0.100543	0.0997501	5.75815	5.38099
CCG001937.1	0	0	0	0.508893	0	0	0	0	0	0	0	0	0	0
CCG001938.1	0.756881	1.85213	1.39818	1.73859	1.41558	0.501212	1.80225	1.11762	1.05401	1.41895	1.66235	1.54783	2.1182	2.31647
CCG001939.1	0.257916	4.79028	3.49831	8.29129	1.72728	5.12369	13.1601	0.450601	4.43649	1.18214	1.1724	3.56032	6.74391	4.53977
CCG001940.1	17.4568	16.2829	12.423	10.9442	15.7572	9.35856	49.3145	15.9818	9.7973	11.0995	10.0346	10.6364	16.5521	16.2258
CCG001941.1	4.95142	4.8436	4.78664	3.11618	5.94076	4.14899	23.7142	5.55678	5.61252	5.67451	3.43411	4.78208	6.07744	6.48959
CCG001943.1	0	0.101491	0	6.27545	0	0	1.22814	0	0	0	0	0	0	0
CCG001945.1	0	0	0	0	0.0857503	0	0	0	0	0	0	0	0	0
CCG001946.1	24.5477	72.7207	29.6838	17.1378	34.3772	3.42368	46.4875	4.91484	1.34241	2.32416	1.63709	0.875601	8.46391	16.2037
CCG001947.1	71.2062	85.1183	12.572	77.3723	19.0574	21.7237	9.8549	602.377	464.939	467.828	319.39	588.984	23.1545	24.2612
CCG001948.1	33.6943	25.0027	35.8833	24.0344	33.3675	37.8401	30.8366	23.5844	17.8472	20.7746	19.2998	30.7821	28.9284	25.1346
CCG001950.1	7.14273	3.4542	3.76864	4.58459	3.68221	5.73615	10.3406	19.858	10.4587	18.9666	14.4544	15.6665	5.62636	6.82685
CCG001953.1	0.96713	1.56432	2.81874	2.12539	1.90122	1.9789	4.89846	0.539001	0.971423	0.829458	1.82505	1.17133	0.818505	0.685103
CCG001955.1	0	0	0.365129	0.137691	0.212304	0.221026	0.511552	0.355644	0.203286	0.107695	0.0907742	0.371834	0.336645	0.216346
CCG001956.1	0.461353	0.0228767	0.0181177	0.0475569	0.0288633	0.0210936	0.0726582	0.205153	0.120255	0.141681	0.155785	0.0881701	0.0716153	0.0232453
CCG001957.1	0	0	0	0	0	0	0.351876	0	0	0	0	0	0	0
CCG001959.1	11.0718	0.347888	0.416472	3.42281	0.453716	0.0618118	9.48467	0.270717	0.2519	0.249318	0.219359	0.107135	0.275432	0.12041
CCG001960.1	844.988	1036.42	975.417	1703.4	1018.24	1510.64	782.131	1777.89	796.609	926.931	779.309	760.745	698.321	772.933
CCG001961.1	0	0.239713	0.405662	0	0	0	0.652943	0	0	0	0	0	0	0
CCG001962.1	1.89712	0.33267	0	1.24366	0.148446	0	2.76523	0	0	0	0.231199	0	0	0
CCG001963.1	0	0	0	0.0859897	0	0	0.50714	0	0	0	0	0	0	0
CCG001964.2	0	4.55795	0.0442671	1.08842	0.0339975	0.373825	3.28629	0	0.0633388	0.0666787	0.113989	0.223581	0.0576334	0.127804
CCG001965.1	34.1798	13.0705	46.3741	15.8178	25.6219	23.0127	23.3197	48.3388	103.704	107.136	108.86	91.0785	16.4977	16.9355
CCG001966.1	0	0	239.678	0.180541	190.841	0	0.334258	0.245402	0	0	0	0	0	0.108984
CCG001967.1	0	0	1.9984	0	0	0	0	0	0	0	0	0	0	0
CCG001968.1	0	0	0	0	0.892392	0	0	0	0	0	0	0	0	0
CCG001969.1	39.0541	53.5211	27.1782	344.085	41.9549	99.3777	59.6924	136.021	56.8371	183.98	116.875	52.7018	108.283	124.337
CCG001970.1	6.0764	18.9701	20.554	12.816	15.6922	26.579	10.3135	5.22913	15.3356	21.3273	22.4815	17.4645	16.094	14.8733
CCG001972.1	80.2948	5.17605	0.84698	2.88174	4.0745	26.6563	25.5763	77.3917	140.153	99.3611	114.537	136.614	11.624	11.3405
CCG001974.4	21.0251	0.663959	0.207212	0.484576	0.685537	20.7104	0.668373	47.514	155.141	88.9336	139.427	139.684	1.31166	1.01082
CCG001975.1	11.7894	18.9909	56.1575	25.9512	33.544	14.3005	11.9329	10.5636	11.3808	13.5998	12.2571	10.3396	10.7482	12.6832
CCG001976.1	0	0.0654503	0.220119	0	0.757994	0.0868181	0.472087	0.353134	0	0.157995	0	0	0	0
CCG001977.1	1.94195	0.196205	0.335988	0.302705	0.268433	0.393083	8.61708	4.91439	0.787431	1.61323	1.60057	1.48189	0.271067	0.120354
CCG001978.1	4.042	4.10217	5.31157	2.68178	5.28381	4.27654	12.3035	4.26168	18.239	11.9266	12.5487	14.0516	3.84673	3.03151
CCG001979.1	0	1.21189	7.84166	2.37492	2.49172	0	7.82212	0.275094	0	0	0	0.212503	0.673967	0.374289
CCG001980.1	0	0	0	0	0	0	1.79592	0	0	0	0	0	0	0
CCG001981.1	0	0.283339	0	0	0.391609	0	1.34897	0	0	0	0	0	0	0
CCG001982.1	5.1384	7.54617	1.30676	2.21792	1.7261	2.06009	0.805144	3.46815	3.55307	5.7963	3.91546	2.71581	7.72633	8.47426
CCG001983.1	0	0.0540723	0	0.0558595	0	0	1.14931	0	0	0	0	0	0	0
CCG001985.1	0.68031	1.62491	1.67306	0.669165	1.02904	1.41957	4.99072	0	0.544634	0.66604	0.573904	1.06275	0.507616	0.443236
CCG001986.1	1112.68	1089.36	749.727	1926.59	754.604	1755.81	895.793	1747.43	886.16	961.616	775.835	795.638	1065.84	1074.33
CCG001987.1	0.432457	4.94008	1.95196	1.05111	3.70106	0.20987	56.2525	0.211762	0.274008	0.0959578	0.0812038	0	1.43532	1.40343
CCG001988.1	5.02143	10.5039	3.91824	5.3111	4.35433	5.29329	5.1437	3.63496	10.8916	10.9571	11.1025	13.9926	9.48448	9.54214
CCG001989.1	3.03751	9.74125	5.01556	4.41694	7.85509	4.03722	9.71072	3.52061	7.43383	6.94955	4.25084	5.70211	7.51337	8.9541
CCG001990.1	11.3684	8.26625	33.8495	14.5735	11.9291	4.07378	0.341383	11.5483	28.6933	20.5596	29.0722	17.0196	8.9612	10.8696
CCG001991.1	0	0.683211	15.6548	3.95085	0	0	0.207118	0	0	0	0	0	0	0
CCG001992.1	8.97917	9.78507	64.925	6.27409	15.2178	18.7864	7.64084	4.49317	14.3977	12.6547	17.271	18.4202	27.1779	18.4038
CCG001993.1	0	0.964223	0.729517	1.86669	0	5.64511	0	0	0	0	0	0	0	0.116857
CCG001994.1	38.4736	45.419	33.1707	38.3759	28.3607	46.0103	42.9036	21.6759	46.0295	35.7419	47.9705	41.3574	75.5161	84.1038
CCG001996.1	0	0	0	0	0	0	0	0	0	0	0	0	0.127733	0
CCG001998.3	6.27436	4.15058	2.30143	1.12286	1.91441	6.69187	4.91552	0.646892	2.41296	1.114	1.10114	2.20819	3.49812	5.04654
CCG001999.1	258.268	26.7977	40.0917	44.3545	56.1121	22.9786	98.7603	345.522	201.625	266.532	209.546	178.596	34.2543	30.4612
CCG002000.1	0	0.126569	0.286711	0.762608	0.664466	0.512471	0.192558	0	0	0	0	0	0.152691	0.399098
CCG002002.2	7.1299	10.903	21.1074	8.95167	10.8263	19.6173	10.2341	9.46812	27.7641	21.7568	20.749	19.0346	6.26869	6.228
CCG002003.1	0.288497	0.385577	0.223935	0.358933	1.882	2.32693	4.52683	3.19649	16.9454	10.6472	10.9862	12.6689	1.59031	5.89298
CCG002004.1	0	0	0	0.0467647	0	0	0.813604	0	0	0	0	0	0	0.0245185
CCG002005.1	3.10452	4.60052	6.37193	3.25391	7.17289	5.187	2.3994	1.10462	5.54364	3.17538	5.7996	5.85618	2.64844	3.79647
CCG002006.1	0.0344334	0	0	0.0163146	0.329672	0.124688	0.0275846	0.0420258	0	0	0	0	0.0191587	0
CCG002007.1	6.4303	10.2791	22.8032	6.41225	16.9699	16.2311	14.7196	8.55661	26.8014	27.9375	40.001	23.5319	9.8422	7.98455
CCG002008.1	6.97556	21.1151	17.1011	13.3971	11.2943	45.0556	47.2931	2.18784	5.19392	4.65495	5.70504	4.50279	21.2277	20.744
CCG002009.1	0.194488	0.346067	0.230237	0.266007	1.39106	0.149667	7.60734	0.0680585	0.174797	0.146722	0.174292	0.327849	0.310026	0.378763
CCG002016.1	4.2904	7.33266	29.6418	12.4037	13.4722	2.43318	26.913	1.73322	3.89931	2.11402	2.95622	5.46611	10.4832	8.31162
CCG002017.1	0	0	0	0	0	0	0	0	0	0	0	0	0	0.161786
CCG002019.1	1.39673	2.06023	6.77469	2.20577	1.82201	1.12611	8.46303	1.39372	1.30767	1.06284	1.10212	3.10351	3.27129	3.16393
CCG002022.1	0	0	0	0	0	0	0.996729	0	0	0	0	0	0	0
CCG002023.1	17.1809	23.3649	58.4904	50.0332	210.532	28.6726	25.3519	10.8411	7.75253	5.72069	7.33623	6.25732	26.6696	18.753
CCG002024.1	6.34367	3.24548	8.34731	3.94088	20.5172	39.4824	1.98739	17.3904	1.80384	4.80979	4.99469	2.97436	25.9907	24.3061
CCG002025.1	0	0	0	0	0.0633597	0	1.76895	0	0	0	0	0	0	0
CCG002027.1	38.1773	6.97169	12.9381	7.48758	14.0054	7.90041	13.9058	22.6896	23.1642	35.8153	32.5694	18.7361	15.4702	7.65642
CCG002028.1	20.4889	6.43915	2.7366	3.21897	4.50153	1.37631	64.2	4.7216	2.95293	4.84082	5.34181	2.54146	2.14758	1.57803
CCG002029.1	2.39273	0	0	0	0	0	0	0	0	0	0	0.543248	0	0.160062
CCG002031.1	0	0.10044	0	0	0.133269	0.122999	0	0	0	0	0	0	0	0
CCG002032.1	6.79368	23.988	5.931	53.7579	2.63275	17.8581	3.72798	5.41659	2.46897	0.465243	4.87699	0.791192	11.8173	29.3275
CCG002033.1	0.962206	2.44527	1.32901	1.74834	4.87989	1.89777	2.39578	1.26543	0.424847	0.452602	1.10683	0.807852	3.89199	6.55643
CCG002034.1	20.6027	29.0979	41.3185	29.0825	70.3068	28.2587	44.6161	33.6718	57.0416	54.8814	52.4381	48.0868	57.0059	49.6751
CCG002035.1	0	0.214446	0	0	0	0	20.7675	0	0	0	0	0	0	0
CCG002036.1	2.49071	3.93454	3.80198	3.06594	3.68179	17.367	5.74078	2.60641	18.1542	14.4531	14.8275	9.97875	1.99143	2.68316
CCG002037.1	22.3439	5.06127	41.8601	11.7872	35.4729	8.68028	0.22728	3.3187	8.78328	6.58401	4.44589	5.56753	2.95237	2.00232
CCG002039.1	4.53197	87.8573	54.3734	154.111	74.4541	14.5474	72.9306	20.2786	2.64287	9.89442	4.01387	1.7935	12.5897	12.8539
CCG002040.1	2.58545	49.0621	61.6383	140.529	132.233	6.91053	52.7897	25.0322	2.31345	6.7847	3.01557	0.869715	13.4258	17.5579
CCG002041.1	20.316	7.2703	406.966	11.1213	10.225	6.02414	176.275	39.3452	15.8449	24.4994	21.3398	13.3109	6.75836	5.72185
CCG002042.1	0	0.124086	0	0	0	0.147239	0.116916	0.314174	0.292474	0	0	0	0	0
CCG002043.1	0	0	2.60268	0	0	0	0.282018	0	0	0	0	0	0	0
CCG002044.1	12.2887	0.867855	0.427858	2.52918	2.76896	0.974469	44.6576	7.25674	8.81766	7.43404	7.37287	5.01976	2.7831	3.23406
CCG002045.1	6.07519	11.2696	12.2813	6.41906	6.77309	6.36021	22.9831	3.99268	10.9658	7.0347	6.90346	11.7586	5.86298	6.72368
CCG002046.1	10.6802	4.39092	7.88258	5.14095	8.01168	7.47133	7.9102	7.40534	6.23803	9.18196	6.96722	7.56927	6.89516	5.84234
CCG002047.1	5.36937	4.77136	6.1961	6.0638	4.59448	4.47744	7.15679	4.89784	3.90523	4.71589	4.33831	3.98443	5.1109	5.36717
CCG002048.1	50.7625	70.3842	56.8854	88.4709	37.0096	43.1426	90.136	113.727	213.747	136.378	133.587	202.466	41.0569	38.2912
CCG002049.1	0	0.0881969	0	0	0	0	136.169	0	0	0	0	0	0	0
CCG002050.1	0	0.119489	0	0	0.0823402	0.142147	0.788488	0.158674	0	0	0	0	0.9656	0.547458
CCG002051.1	4.46121	10.7022	0.792799	2.15843	10.2932	1.82916	84.6639	1.82444	1.07875	1.92188	2.82466	0.951613	6.39327	4.81234
CCG002053.1	0.335683	0.272297	0.266552	0.4509	0.793063	0.663322	0.77315	0.722677	0.182445	0.284891	0.322495	0.165448	0.2736	0.509331
CCG002055.1	21.5329	51.4656	50.0671	109.224	25.4415	27.0444	28.1117	15.7026	21.5131	18.793	22.6978	23.6322	19.139	21.7166
CCG002056.1	0	0.0399395	0.0335901	0.0215368	3.49162	0.0537128	1.9224	0.0576731	0.0490869	0.0528491	0.0440916	0	0.0238464	0.053359
CCG002057.1	0	0	0	0.452647	0	0	0	0	0	0	0	0	0	0
CCG002058.1	1.44494	3.75239	2.14108	3.33088	2.8631	2.99607	7.37844	1.25542	2.5696	2.09368	2.08704	3.78827	1.34664	1.39669
CCG002062.1	0.420765	0.0934426	0.786488	1.95043	0.961659	1.4062	0.351299	0	0.474801	0	0	0.20455	0	0.111343
CCG002063.1	14.3675	48.7783	27.3592	23.3931	30.754	30.6607	18.464	11.112	34.7936	11.8142	29.3421	24.7734	22.4324	29.1892
CCG002064.1	39.404	69.746	33.0649	53.5962	52.8173	63.3601	34.7475	32.1137	56.0433	43.5068	46.4341	59.3332	28.0895	32.4461
CCG002065.2	16.3579	30.0481	17.4901	21.4761	17.5733	30.6415	41.4302	13.6619	14.7605	14.7687	11.9221	15.6516	21.6174	22.2722
CCG002066.1	4.88864	19.642	7.21022	16.9786	10.1129	20.5306	32.1667	9.2511	13.6165	15.1591	12.8902	20.2429	5.07421	9.62086
CCG002067.1	0	0.107497	0	0	0	0	2.55838	0	0	0	0	0	0	0
CCG002068.1	100.175	90.4859	99.6467	41.6714	59.9086	58.6538	77.8136	147.186	227.793	233.094	232.462	221.214	50.8913	47.6832
CCG002072.1	19.3807	45.6267	12.2115	26.0725	6.47828	33.3731	4.78442	12.5414	5.63427	6.26415	5.56579	6.62064	189.513	140.404
CCG002073.2	18.472	15.1065	27.4809	12.3119	16.4005	22.1634	20.855	24.617	29.111	32.2611	31.8596	28.1865	28.6429	21.8584
CCG002074.3	0.172243	1.75395	0.0739683	0.918999	1.47193	0.229003	5.22131	0.302507	0	0.0345491	0.0934366	0	0.38714	1.68188
CCG002075.1	18.6472	16.8862	22.25	14.7808	19.1974	20.5817	34.3022	13.1066	38.0098	27.0427	30.2452	31.8371	19.2264	20.7917
CCG002077.1	2.98152	11.0322	7.78503	12.9802	3.93947	13.1031	8.21887	1.92904	3.92489	3.92946	3.36309	2.56737	17.9876	13.7117
CCG002078.2	22.4217	45.7543	42.0517	28.5209	43.2429	47.5186	21.1907	15.7545	30.7339	28.8255	31.1872	29.4465	30.2774	38.3182
CCG002079.1	8.89554	8.70021	0.725215	1.24063	1.47037	12.9432	0.418477	2.31781	3.35181	1.57551	1.88171	3.93525	4.38084	3.24826
CCG002081.1	5.24396	5.77	0	0	0.743198	2.67194	0.24737	2.52731	2.5304	0.558684	2.69255	1.81744	0.233189	0.243576
CCG002082.1	0	0	0	0.387072	0	0	0	0	0	0	0	0	0	0
CCG002083.1	8.08705	3.6591	8.47338	4.44245	3.67687	4.86443	4.10335	6.77993	16.2831	12.7158	21.0319	12.7059	4.79979	4.52948
CCG002084.2	3.14147	3.86998	3.84077	2.73628	4.31718	5.99191	1.66085	1.1757	6.3047	5.21969	6.47409	5.15031	2.58101	2.75674
CCG002085.1	17.4013	50.2308	21.5086	75.9788	35.2456	68.2798	31.9965	49.652	11.579	22.907	22.2275	20.0791	38.0341	34.0986
CCG002086.1	64.1602	20.4672	30.7586	25.0846	26.4272	51.2415	152.715	101.333	59.3496	74.6497	49.8648	64.3159	21.2071	19.9488
CCG002087.1	29.173	17.796	25.2198	21.4955	20.6894	21.3597	34.2889	43.6079	33.8062	40.498	32.685	29.738	16.1757	16.3347
CCG002088.1	284.707	134.65	203.921	277.469	237.514	220.764	207.006	786.989	148.266	214.886	141.998	203.239	167.915	136.02
CCG002089.1	7.97294	8.04922	11.2377	13.1536	22.1191	16.0386	32.2086	9.14102	8.51815	7.86269	8.00251	8.24655	33.8185	24.4331
CCG002090.1	0	0.815306	162.45	8.35291	60.3813	0.0521922	0.425647	0.367774	0	0	0	0.0860153	0.727612	0.173673
CCG002091.1	2.82311	14.4238	2.71319	6.70679	9.49634	15.7545	5.25161	2.9504	0.786489	1.08546	0.812917	0.858411	3.00211	3.98606
CCG002092.1	6.27099	4.49722	4.10338	6.72904	7.195	4.22488	2.8543	8.22627	3.2722	3.56372	2.3682	2.7965	6.96195	6.5981
CCG002093.1	0	0	0	0.285299	0	0	0	0	0	0	0	0	0	0
CCG002094.2	37.4518	28.4472	23.5219	40.9121	29.4052	37.3743	38.4454	45.5146	25.8897	27.8337	26.6728	23.2562	29.3799	29.2402
CCG002095.1	0.193467	0.0798142	0	0.154068	0	0	22.8178	0.218694	0	0	0	0	0	0
CCG002096.1	806.489	273.816	178.457	194.289	139.395	254.62	871.076	359.453	299.402	443.5	316.663	304.232	105.379	82.0763
CCG002097.4	34.7121	19.4605	11.4349	28.6783	24.94	27.2459	19.2383	46.0089	26.6083	30.7809	27.3602	26.7468	23.6445	23.1807
CCG002098.1	63.9342	78.7024	103.079	87.2155	74.9265	82.8148	113.791	96.201	38.0379	77.5169	73.6875	62.645	77.622	77.5213
CCG002099.1	22.2052	17.0404	17.0658	15.957	45.3176	17.7764	17.7005	30.0719	15.3341	16.9784	20.1086	17.1647	14.3179	14.1955
CCG002100.2	71.8101	53.9714	59.97	59.7236	65.1379	59.321	70.4833	131.134	72.4162	72.3295	83.4565	69.0223	68.1577	61.4924
CCG002101.2	0	0.110528	0	0	0	0.68066	0.133678	0	0	0	0.0579527	0	0	0
CCG002102.1	0	0	0	0	0	0	0	8.31847	0	0.378393	0	0	0	0.171917
CCG002104.1	0	0	0	0	0	0	0	0	0	0	0	0	9.69339	5.90317
CCG002105.1	0	0.294967	0.4098	0.345085	0.258309	0.0663126	318.985	0	0	0	0	0	0.0537073	0.164563
CCG002106.1	0.121592	0.513156	0.0881005	0.464803	0.29094	0.0631074	119.404	0.138413	0	0	0	0.296975	0.0513831	0.276116
CCG002107.1	7.37989	5.15356	6.66233	5.30532	12.1359	12.8078	14.1677	4.46212	16.9117	13.5742	14.8688	13.0277	5.21293	4.40276
CCG002108.1	25.8387	15.6443	16.8564	16.652	18.5043	15.3197	29.3306	15.9132	13.7902	26.3582	22.0025	15.6318	16.6377	17.069
CCG002109.1	34.9212	35.8186	12.1406	13.4764	28.4008	4.95738	24.3192	15.4479	45.8172	26.9526	32.8114	48.4034	16.8556	14.7152
CCG002110.1	2.84651	4.27106	4.62552	3.152	3.92977	11.475	3.34881	3.08943	8.95129	10.2699	7.35688	9.46953	1.59827	1.90768
CCG002111.1	1.24148	1.0876	0.555497	1.37736	1.17494	0.39796	1.71607	0.85635	0	0	0.232744	0.439345	0.788346	1.23376
CCG002112.1	9.62431	0.439038	1.17177	0.165512	4.83128	30.1241	1.34591	0.126761	1.55193	0.703439	0.993388	1.34401	0.244545	0.585954
CCG002117.1	7.22662	2.0593	7.66251	2.09738	8.8457	4.18105	0	0.851393	2.43656	1.6165	2.5842	1.05323	2.59381	0.952896
CCG002118.1	2.22048	4.54639	2.07733	1.62853	2.73849	5.54672	0.268695	0.902367	0.932807	0.956078	0.968493	0.941128	4.13202	3.19897
CCG002119.1	6.7402	4.74812	6.94592	11.4375	11.9272	5.75867	12.0137	9.37324	10.275	3.40032	6.93192	4.48689	6.87356	5.5571
CCG002120.1	6.58415	8.94235	7.59735	8.81949	6.38171	8.71112	5.37475	6.1026	8.51415	9.17497	8.55563	8.4345	8.98959	9.07339
CCG002121.1	0	2.6105	0.182876	0.667793	0.0477534	0.0888974	47.8635	0	0	0	0	0	0	0
CCG002122.1	0	0.0488886	0	0.0488238	0	0.172876	0	0.134514	0	0	0.213064	0	0	0
CCG002123.1	0.185323	1.36237	0.0479635	0.72015	0.0359138	0.0731209	0.101127	0.0790481	0.066656	0.140318	0	0.121431	0	0.143259
CCG002124.1	0	0.174342	44.6166	0.359032	0	0	155.704	0	0.221773	0.444115	0	0	0.732019	0.100108
CCG002126.3	11.5694	51.221	23.5977	8.48913	40.1137	21.1671	6.35128	4.35478	8.04426	5.90353	4.71653	2.65131	28.4198	32.5497
CCG002128.1	0	0.114774	0.00983281	0.0858736	13.9524	0.0151964	0.0530859	0.0166281	0	0	0.0131248	0	0.0136028	0.00749798
CCG002129.1	0.90203	2.2594	0.778755	1.91407	1.2549	3.85859	3.42158	10.5715	9.09585	9.70561	5.09023	7.27873	3.65303	1.93954
CCG002130.1	0	7.75852	192.766	2.71801	2.03379	2.64675	20.9826	0	0	0.297476	0.255449	0	8.4296	5.41953
CCG002131.2	4.78701	7.63743	3.59458	9.94937	5.54716	4.95816	4.29797	7.28656	7.06527	6.0726	7.95282	12.473	7.43087	6.59307
CCG002132.2	27.1922	41.3768	31.0296	38.5671	31.1062	31.2765	19.0078	39.0714	31.9885	34.054	33.5336	32.1557	65.2157	66.3992
CCG002133.1	3.1411	7.49598	12.6662	9.66104	7.87595	6.25605	1.09608	16.1023	8.88016	7.97125	12.2975	20.1346	10.6696	11.0434
CCG002134.1	0	0.817494	11.8303	0.324002	8.05642	3.0509	0.0311948	0.454985	0	0	0	0	0.0628963	0.0323985
CCG002135.2	27.2385	16.2462	72.5603	15.3172	10.0669	7.55603	2.81553	4.94424	8.51362	4.79318	10.9896	4.5291	6.74751	6.46379
CCG002137.1	0	2.87756	0.199461	0.0405112	0	0	51.8884	0	0	0	0	0	0	0
CCG002139.1	5.33456	13.1993	20.7292	10.1697	73.4517	14.961	33.1472	2.23394	3.0543	4.86688	5.00691	4.52292	9.99387	10.3311
CCG002140.1	2.19972	10.5417	6.61979	8.39946	12.5802	13.0144	0.728352	0.262026	0.756033	0.831061	0.768083	1.76928	5.3778	5.40178
CCG002141.1	1.35822	2.37426	4.59778	2.92823	1.69237	3.21713	1.28095	2.42286	2.48549	2.70724	2.17989	2.28306	2.63679	2.47574
CCG002142.1	27.2941	39.9772	36.0272	31.5544	17.1789	64.8656	42.6833	26.5074	86.5014	70.0462	86.7426	72.1249	48.3045	41.7801
CCG002143.1	16.528	19.4645	23.5304	33.4101	10.6356	17.7328	67.0487	29.8315	16.9854	16.3063	18.0017	14.7776	13.7617	12.8226
CCG002144.1	6.60317	93.8168	28.3761	14.5699	15.4864	13.8517	13.1199	7.38705	4.90111	3.68235	5.99105	7.31166	37.6155	25.1849
CCG002145.1	0.184812	9.12944	1.05728	3.84623	3.89466	5.99423	0.433819	0.410046	0.197916	0.556136	0	0	1.05067	1.98404
CCG002146.1	0.305598	18.6155	1.11154	0.863206	0.355935	23.6984	4.60898	0.76346	0.466691	0.857603	0.450795	0.318499	1.06226	2.61619
CCG002147.1	2.57488	4.88994	29.7028	3.18216	8.45106	8.40787	74.7358	4.25323	7.69296	4.35742	6.41915	9.05515	0.584341	0.784096
CCG002148.1	14.6036	15.681	39.9896	7.84307	19.9627	12.1213	25.0594	10.2578	23.0957	27.4895	25.8592	17.7291	23.6455	21.6195
CCG002149.1	2.88351	4.06625	5.37503	3.99344	4.71196	4.8203	7.76712	2.08044	6.95822	5.26669	3.77781	5.82226	6.21638	6.23121
CCG002150.1	0.904143	2.65283	0.574999	4.63068	0.315902	0.311897	0.697797	0.708836	0.595538	1.01313	0.700509	0.686899	0.348946	0.852617
CCG002151.1	3.16144	2.93264	0.376614	0.91161	1.08566	1.43133	1.25585	1.61791	4.81635	3.0927	4.08451	1.13478	1.70932	3.60586
CCG002153.1	7.46554	42.6288	14.0721	10.0958	15.746	28.2573	26.4447	15.7214	22.3093	18.327	21.0754	24.2275	17.7575	14.8422
CCG002155.1	5.31942	2.75312	1.93938	2.02494	4.12677	4.77727	13.1136	5.46199	3.41144	4.88149	2.45832	3.09525	0.796222	1.54701
CCG002156.1	0	0	0	0	0	8.47821	0	0	0	0	0	0	0	0
CCG002157.1	0	0.0181665	0	0	0.0234246	81.253	0.134648	0	0	0	0	0	0	0
CCG002158.1	2.60651	4.05174	3.98088	4.14037	2.82646	5.67476	7.92	1.04558	3.52618	3.52524	3.67397	3.20518	3.30877	3.08199
CCG002159.1	0	4.22212	10.049	13.5822	6.59148	0.107105	0.989144	0	0	0.192015	0.164144	0	0.539903	0.40478
CCG002160.1	4.41622	9.07555	7.77792	7.13722	8.02582	6.00943	11.8378	3.03022	7.89317	7.21832	8.32657	8.57569	7.50619	11.0689
CCG002161.1	37.7916	22.0087	42.2857	19.7014	22.6267	17.6116	48.788	30.2238	29.5888	40.0279	40.8019	26.9059	17.2	13.7939
CCG002162.1	2.63368	2.19042	0	0.549791	1.94803	1.21595	1.46131	0	0	1.17071	1.2376	0	0.909567	1.34642
CCG002163.1	0.79274	13.2038	2.90853	2.23678	4.03134	4.5957	0.397994	2.97052	0	0	1.48401	0.64504	5.23289	10.5934
CCG002164.1	10.2803	22.7959	0.951973	43.5492	6.20858	9.05037	2.12354	28.919	5.85199	8.25318	8.9128	5.82465	31.5638	62.0204
CCG002165.1	7.84127	11.5156	6.9511	14.5451	12.3994	12.9054	31.311	7.57108	3.90813	8.13225	6.44956	8.10728	12.8733	12.9732
CCG002166.1	103.403	9.75472	16.5039	15.6679	22.26	13.4022	227.159	145.766	78.7937	93.2163	76.8255	56.4332	15.9634	14.9926
CCG002167.1	3.26194	0.253561	0.598469	0.997299	0.720008	0.616793	101.97	13.0926	4.42535	9.53239	8.03342	6.29344	0.807487	0.870943
CCG002168.1	10.2912	21.2501	6.48725	32.1539	15.3116	10.1553	9.29487	15.433	3.17875	4.89246	4.8628	3.38621	19.7569	30.583
CCG002169.1	27.6767	24.9257	42.8404	28.1247	49.8966	98.824	84.767	85.4285	52.3694	51.048	46.0006	49.7775	39.7673	35.426
CCG002170.1	186.573	27.006	106.283	28.4763	138.38	95.3892	40.2177	435.176	709.773	650.555	589.405	491.732	71.1469	53.7344
CCG002171.1	9.61783	12.0361	97.4138	16.861	27.6196	25.6701	8.01547	13.3075	6.31436	7.17206	5.54077	9.6711	8.5565	10.516
CCG002172.1	30.0682	14.7488	29.5824	12.6808	32.3031	19.0181	10.6482	19.9613	21.1501	17.8742	16.5792	14.9785	28.4781	17.15
CCG002173.1	43.9204	25.8364	37.3081	29.5321	61.312	35.9287	60.1216	43.9244	15.2518	24.7237	19.9942	17.1645	45.7308	43.4946
CCG002174.1	9.95463	11.5556	9.85425	16.425	14.3887	14.2951	56.8935	5.87312	8.92291	7.22083	5.48357	7.45234	12.5665	12.0089
CCG002176.1	0.220499	3.25537	0.242661	2.37269	1.06918	2.64465	0.585739	0.485324	0.486637	0.357609	0.430947	0.0410507	0.494734	0.961026
CCG002177.1	14.0109	14.4793	10.5307	10.7792	17.3821	8.60902	27.9856	16.1634	24.8945	21.5272	24.9352	25.4593	10.6614	12.1709
CCG002178.1	59.5723	21.9786	33.5341	29.2854	36.3689	25.876	42.8491	40.3378	57.9972	49.8893	49.468	55.9807	26.8324	27.4254
CCG002179.1	48.7483	32.039	40.3845	28.0066	40.1846	22.5031	46.2293	30.2572	32.5994	32.2258	31.8515	33.7874	29.5318	26.0824
CCG002180.1	0	0	0	0	0	0	0	0	0	0	0	0	0	0.0954293
CCG002181.1	19.3871	6.44848	9.74536	7.1776	7.87417	7.63651	9.75181	22.4019	13.2759	16.0299	15.4224	16.9573	5.89124	3.85247
CCG002182.1	7.95534	14.0913	17.3481	21.5588	9.12307	7.9232	5.52498	5.30789	6.59554	3.43486	5.05526	4.39768	7.64581	8.42797
CCG002183.1	11.742	3.72221	8.42211	5.81589	5.11663	4.26462	10.5089	4.49168	7.73692	7.73469	7.30597	7.058	4.25187	5.87018
CCG002184.1	1.18799	4.89389	1.15271	2.05869	1.85814	1.21971	53.6653	1.65851	1.33619	0.841147	1.2624	1.39611	1.71114	1.66825
CCG002185.1	0.544627	1.73816	1.81057	8.0244	1.75035	0.777921	0.736258	0.0644105	0.842302	0.460792	0.402484	0.481602	0.582118	0.559815
CCG002186.1	40.7323	22.9338	28.1459	20.2491	23.2971	17.0099	26.5486	22.9791	31.7718	25.639	26.1627	27.3164	21.1924	18.3366
CCG002187.1	2.79296	15.8225	16.2444	7.16901	10.2532	10.652	5.90452	2.65526	4.79885	4.1051	3.48723	4.25377	7.84131	12.4298
CCG002188.1	0	0	0.187254	0	0	0	35.8845	0	0	0	0	0	0	0
CCG002189.1	6.02184	2.14013	2.75061	3.47686	9.29493	6.80146	1.26546	0.678251	0.587178	0	0.255637	0.714965	4.06864	3.02085
CCG002190.1	0.681171	0.320889	0	0.749828	1.56509	0.227958	13.9304	0.268258	0	0.119377	0	0	0.515194	0.84054
CCG002191.1	71.5383	43.9244	61.5337	48.3058	48.2193	112.392	85.7679	98.1299	42.6536	57.9845	55.458	55.8512	59.6364	48.4567
CCG002192.1	1.79406	11.0779	0.189679	1.29426	1.37164	1.75161	46.7475	10.5982	5.42226	5.68009	6.54647	6.29207	3.53984	6.69391
CCG002193.1	27.1055	18.3334	22.3482	30.8384	23.1137	18.73	28.4588	28.4758	14.7605	19.8413	15.6536	15.3645	19.7111	20.256
CCG002194.1	2.8039	3.17302	1.61544	2.24876	6.15167	9.48037	10.0631	9.83884	9.34228	4.91689	7.81321	7.7226	3.19423	4.77013
CCG002195.1	6.73249	2.2892	0.0318923	3.63252	0.757756	4.40659	15.6784	5.28107	2.10615	2.06919	2.20154	1.19969	8.123	14.9996
CCG002198.1	0	0	0	0.763569	0	1.06104	1.7444	0	1.84785	0	0	0	1.31815	0.733062
CCG002200.1	98.6935	105.687	19.7153	101.796	54.4636	46.3673	78.3602	150.349	58.6815	83.2503	68.7744	76.4552	142.543	186.318
CCG002204.1	3.80538	6.65404	2.21535	4.19119	3.56729	4.05422	1.19278	5.97941	0	0	1.83967	4.80558	0.806914	1.77669
CCG002205.1	0	0.17493	0	1.00961	0.241619	0	0	0	0	0.379526	0	0	0.167198	0
CCG002206.1	180.483	1415.76	68.6353	770.108	389.403	1841.19	228.297	941.56	184.535	130.59	103.214	119.287	519.384	911.984
CCG002207.2	0	4.9397	0	0	8.59689	4.52552	0	7.26837	2.78404	2.35798	0	0	0	3.00779
CCG002208.1	1303.28	315.113	250.66	14.1104	823.626	4509.71	67.5148	568.948	276.152	184.713	93.0392	267.206	12.7314	15.5993
CCG002209.1	106.015	71.2904	78.4426	39.3965	40.6151	119.981	9.50684	190.973	130.73	156.142	105.028	133.553	110.506	88.1683
CCG002210.1	127.724	112.112	178.29	77.0518	111.146	358.191	14.9486	228.058	254.095	254.643	164.833	281.186	109.283	109.907
CCG002211.1	190.043	169.196	74.0118	157.313	109.822	43.9169	75.8749	192.485	85.9715	106.985	92.4974	100.326	185.685	199.461
CCG002212.1	946.223	76.2654	94.0379	34.1775	15.4119	2.58718	22.0521	2038.82	1683.78	735.23	496.522	1568.36	5.91475	4.75314
CCG002213.1	167.718	108.049	114.734	135.272	67.1122	67.5063	94.4941	166.639	199.221	190.881	155.107	247.752	104.036	118.712
CCG002214.1	161.596	118.444	136.203	151.999	134.031	74.2468	156.855	660.643	256.962	325.48	227.62	262.012	138.629	103.899
CCG002215.1	64.4812	48.9803	59.9458	71.2606	56.475	48.2729	102.19	90.7992	85.8014	87.9737	77.9879	104.878	35.1203	30.3768
CCG002216.1	0.0713196	0.030282	0	0.064912	0.0392064	0	0.223361	0	0	0	0	0	0.937603	0.698138
CCG002217.1	21.7085	20.9688	19.6346	13.4591	24.1639	13.5177	12.7209	19.0808	24.8564	28.6761	29.779	20.5634	77.0504	58.7016
CCG002218.1	3.79827	3.04415	2.06288	5.70824	9.58685	15.0227	4.99824	4.78593	2.60219	3.93425	2.69295	1.55118	240.527	123.34
CCG002220.1	4.60853	7.48776	8.14834	5.41038	10.0822	11.5963	4.08729	19.4453	17.1368	7.15778	15.3988	15.2785	10.7214	11.0729
CCG002221.1	45.391	26.9976	12.2531	38.2055	12.5422	6.89543	3.99195	65.5921	93.5881	82.945	75.1865	75.2855	30.3976	30.1493
CCG002222.1	34.29	61.9958	102.742	61.0624	57.2453	44.475	29.5629	33.9699	21.8701	23.9398	18.9738	25.4222	68.52	61.1847
CCG002223.1	0.25683	0.648121	0.558251	1.42183	0.743323	1.05387	0.30418	0.305698	0.263333	0	0.233758	0.82724	2.81199	1.35712
CCG002224.1	105.543	80.7324	104.658	58.9678	125.725	87.6765	51.231	47.2494	35.4878	37.9561	34.3522	33.5527	142.122	107.336
CCG002225.2	0.810293	1.24	0.576788	1.84342	0.845957	0.737296	7.8905	0.171356	0.364888	0.448264	0.297452	0.356934	0.635866	1.23068
CCG002226.1	1769.22	29.8137	16.2908	35.8689	14.1127	9.33462	17.5013	5774.93	11397.2	6422.69	6071.88	5992.28	44.9193	34.382
CCG002227.1	0	0	0	0	0	0	4567.91	0	0	0	0	0	0	0
CCG002228.1	168.206	107.181	144.832	101.458	128.739	104.03	122.639	186.617	156.023	220.213	208.798	158.653	85.0605	67.5776
CCG002229.1	23.4481	22.6071	23.4092	27.7489	22.3056	38.1093	34.3482	32.6272	37.1518	37.9948	36.8624	34.0274	48.2251	42.7021
CCG002230.1	23.2575	5.45862	13.9477	10.1472	10.3208	6.42598	14.7126	58.5284	24.6781	35.4714	29.6534	25.5628	5.92998	7.19591
CCG002232.1	5.89417	10.1691	4.13598	24.1698	20.5059	10.7465	10.2644	6.80793	4.47025	3.10598	4.3227	3.92173	19.8358	20.6814
CCG002233.1	4.18393	24.6278	62.3461	26.9263	13.3419	7.05334	8.88439	5.28944	27.633	35.3346	65.6804	30.0295	51.5359	36.6434
CCG002234.1	1.84506	7.13134	4.04513	1.08505	1.7279	1.66974	2.95109	1.11749	2.59385	2.49715	2.15981	0.944761	10.7122	8.60735
CCG002235.1	0.478951	1.21399	13.9647	1.34944	0.555258	0.0802924	16.2359	1.46604	0.164719	0	0	0.645148	2.86015	3.30171
CCG002236.2	105.116	100.795	101.661	129.851	77.2944	97.1996	140.789	127.503	110.72	147.977	127.095	94.1067	111.928	105.012
CCG002237.1	0	0	0	0.118405	0.424215	0	0	0	0	0	0	0	0.0535411	0.05595
CCG002238.1	1.9952	4.50292	6.66776	5.8019	3.00181	3.72264	3.93263	1.96553	1.38725	1.47868	1.46822	1.53021	2.97848	2.72027
CCG002239.1	0.331689	1.24305	0.721199	3.48792	2.08971	4.70352	0.651857	20.1176	4.5916	5.25662	7.64097	5.98126	0.437173	0.52384
CCG002241.2	7.51163	0.330288	300.484	0.338939	52.9912	10.759	134.865	40.7222	26.4993	34.5019	55.4173	10.1929	0.565842	1.94927
CCG002242.1	0	0	0.419421	0.0626958	0.0833197	0.0749855	0.402336	3.07044	0.150722	1.48838	2.1438	0	0	0.0664376
CCG002243.1	0	0	0	0	0	0	0	0.531056	0	0	0	0	0	0
CCG002244.1	0	0	0	0	0	0	0	0.353065	0	0	0.261931	0	0	0
CCG002246.1	7.50994	53.8111	116.313	41.635	11.9078	9.15103	9.78956	18.314	1.39514	6.22508	0	4.10973	12.2506	26.2921
CCG002251.1	0	0	0	0	0	0	0.206816	0	0	0	0	0	0	0
CCG002253.1	99.2419	58.0287	39.5943	17.6204	37.7434	28.9944	8.0616	8.43099	7.73913	9.10122	10.443	6.21612	50.4518	76.6191
CCG002254.1	0	4.26307	0.947467	14.4478	0.727753	0.664903	0.259723	0	0	0	0	0	0.250595	0
CCG002256.1	0	1.04258	0	0	0	1.08598	2.85171	0	0	0	0	0	0	0
CCG002258.1	6.49619	3.1734	1.0674	2.4102	4.44464	4.19114	6.09888	4.13552	33.1699	35.5686	24.6466	14.2562	1.32633	2.77144
CCG002260.1	2.0037	0.635889	0.273661	0.474199	3.34324	1.35183	1.61066	0.857153	9.62119	4.64809	6.30602	5.64664	0.906768	0.496757
CCG002262.1	0	0.0330952	0	0	0.423676	0.0865408	0.0301035	0	0	0	0	0.0711106	0	0
CCG002266.1	0	0.39543	0	0	3.31516	0.252073	0	0	0	0	0	0	0	0
CCG002267.1	0	0.885746	0.775812	0	1.6963	1.44468	0.410029	0	0.857435	0.805423	0	1.32707	0	0.746935
CCG002268.1	0	0.153117	0.261052	0.394563	0.681035	0.393588	0.209701	0	0	0	0.455431	0.153266	0.249528	0.185956
CCG002269.4	9.33819	2.83883	5.18908	3.50516	8.67306	2.755	10.9358	5.2136	3.81873	3.71295	2.10141	2.52781	2.91195	3.72951
CCG002271.1	20.745	25.842	21.1736	33.1786	23.6417	27.0934	38.112	34.8124	23.2044	25.4265	25.3367	23.4054	20.5322	19.063
CCG002272.3	9.91362	15.5138	25.1613	20.1688	17.9077	19.3463	14.0712	8.17362	8.82275	6.03822	8.43344	6.50739	23.7397	19.3366
CCG002273.1	11.5349	6.94404	8.293	8.72167	7.78717	7.26973	9.26291	9.07502	5.45403	8.08315	6.30242	7.51237	10.6073	9.73151
CCG002274.1	52.5819	55.6441	63.1641	52.223	43.3401	63.8173	157.975	67.956	91.1027	79.1922	76.9771	80.0917	65.6484	54.7165
CCG002275.1	2.06509	3.28488	10.9624	2.31884	5.11821	10.1561	2.14468	5.62647	2.28263	3.95754	2.37493	2.67641	1.39787	1.93988
CCG002276.1	5.00478	4.091	21.6779	5.37543	4.98791	18.0293	7.08322	10.9881	7.29704	7.30341	7.60527	8.08509	4.3964	3.98997
CCG002277.1	0	0	0	0.093027	0.18982	0	0.0877074	0	0	0	0	0	0	0
CCG002278.1	86.5	43.1594	90.9315	31.8856	65.6452	28.4861	33.923	197.357	231.683	199.747	191.958	203.434	50.0494	40.7696
CCG002286.1	0	0	0	0	0	0	0.110327	0	0	0	0	0	0	0
CCG002290.1	0	0	0	0	0	0	0.10514	0	0	0	0	0	0	0
CCG002291.1	16.6756	12.3891	11.8883	19.3606	8.61025	8.20476	20.1248	31.4476	14.6764	16.8594	13.116	14.2087	10.1858	8.81013
CCG002292.1	0	0.479787	1.20655	0	0	4.20438	0.218967	0.627429	0	0.512837	1.40184	0	0	0.240713
CCG002293.1	0.0484663	0.139855	0.17504	0	0.0571206	3.4069	0.0192721	0.511832	0.0475868	0.132027	0.0421196	0.0354512	0	0.112231
CCG002294.1	0	0	0	0	0.420809	0	0	2.20943	0.317184	0	0.140329	0.732136	0	0
CCG002295.1	18.7414	19.2601	34.8177	13.5193	38.1797	21.9325	61.348	13.4892	7.13535	9.98326	9.59565	6.37814	14.5679	18.5925
CCG002296.1	2.07304	4.72122	0.744362	1.6143	2.62629	0.456488	0.863918	2.34178	0.911484	1.34285	1.20792	1.302	2.36816	7.33287
CCG002297.1	0.480114	0.268981	0	1.01341	0	0	114.67	0.642337	0.510889	0.493631	0	0.412322	0	0
CCG002298.1	0	0.0907971	0	0	0	0	44.3251	0	0	0	0	0	0	0
CCG002299.1	0	0	0	0	0	0	21.544	0	0	0	0	0	0	0
CCG002300.1	2.1143	3.05266	1.51188	2.85787	2.42812	1.21919	1.0981	1.09855	2.18644	1.51879	1.14825	2.50084	2.89797	3.7459
CCG002301.1	3.28876	6.40721	6.81576	4.70024	5.80006	2.82888	9.36145	3.03056	2.95515	2.42202	2.60702	2.5141	8.5348	6.0151
CCG002302.1	4.09531	7.59722	4.54955	5.73353	5.7913	2.21558	3.28809	2.36583	1.83825	2.5676	2.23592	1.4691	7.00814	5.54745
CCG002303.1	8.83451	12.1549	12.5028	13.4688	9.98718	5.78229	11.5871	5.57129	5.63069	4.72908	3.97152	4.51043	11.8498	10.1731
CCG002305.1	0	1.3516	0.0566463	0.0356349	0	0	20.5241	0	0	0	0	0	0	0
CCG002308.1	0.215201	1.75474	0	0.492527	0.506636	0.764873	1.97798	0	0	0	0	0	0.157019	0.628325
CCG002309.1	0	0	0	0	0	0	0.187086	0	0	0	0	0	0	0
CCG002310.1	3.64814	2.15694	4.16034	3.3598	2.95628	2.18167	3.40803	3.97126	5.98644	4.08814	5.42867	4.7158	2.04996	2.19406
CCG002311.1	0	0.83559	1.40667	0	0	0	3.01223	0	0	0	0	0	0	1.85372
CCG002312.1	12.7484	7.74211	10.5626	6.21333	6.26126	25.2963	12.7814	5.41269	38.6574	31.4656	34.1679	28.2255	10.9697	11.0767
CCG002315.1	2.22405	4.89249	6.37554	8.49297	5.2646	14.1363	9.62753	1.841	1.05616	0.489781	1.16301	0.98048	7.12792	9.85653
CCG002316.1	7.94011	24.8988	6.65585	39.6775	2.72932	9.99792	17.1022	17.0706	9.51371	20.3929	11.7505	6.39745	11.8548	12.2259
CCG002318.1	3.64616	0	4.57678	34.8815	0	0	29.6668	0	0	0	0	0	0	3.12125
CCG002320.1	0.423597	0.0682434	1.97149	0.211868	0.880198	0.876861	0.249806	0.545319	0	0.318177	0.137455	0	0.146719	0.16262
CCG002321.1	0	0	0	0	0	0.172234	0.114736	0.340865	0.317341	0	0	0	0	0.167399
CCG002323.1	0.712327	37.4279	8.92166	16.0712	12.0005	26.3095	25.6041	5.15363	5.57132	14.4285	16.5954	20.4787	6.44138	6.48363
CCG002324.1	11.9925	20.4702	10.9258	14.9114	9.50203	9.23064	21.0236	7.87289	7.83682	9.76078	6.29537	6.76393	30.6294	25.9474
CCG002325.1	215.816	60.5008	103.622	85.4255	101.769	138.518	65.8108	304.291	192.861	259.229	206.274	185.804	77.0051	67.1021
CCG002326.1	86.6153	58.6961	78.9646	69.9153	58.6422	90.3584	61.3116	144.9	140.57	191.523	173.937	150.76	81.3822	66.6269
CCG002327.2	124.616	4.08431	1.24602	7.15706	3.14877	8.53299	8.75801	89.8498	188.593	93.1792	70.1214	154.887	5.62043	5.5865
CCG002328.1	0.140593	0	0	0.17007	0.245639	0.495461	29.9364	0.630322	0.567458	1.07798	0.998345	0.32934	1.42291	1.33512
CCG002329.1	0.640182	0.0284653	0.0483687	0.0309233	0	0	0.103564	0.31992	0.0704795	0.0376953	0	0	0.0538617	0.0599907
CCG002331.3	0.172746	0.0118047	0	0.0375455	0.0162065	0	17.9225	1.6488	0.118135	0.121719	0.265106	0	0	0.0422249
CCG002332.1	0	0	0	0	0.247844	0	5.03972	0	0	0	0	0	0	0
CCG002333.1	0	0.0206101	0	0	0	0	0.45875	0	0	0	0	0	0	0
CCG002334.1	0	0	0	0	4.85081	0	6.7273	0	0	0	0	0	3.37542	1.81995
CCG002335.1	0	0.0153792	0	0.0166777	0.225487	0.0414003	0.231	0	0	0	0	0	0.0557965	0.185835
CCG002336.1	0	0.245464	0	0	1.19614	0.12862	0.181476	0	0	0.124563	0	0	0	0
CCG002337.1	0	2.29083	1.74206	7.45182	0.20309	0.345457	0.809729	0	0.761587	0	0.655464	0	0.304425	0.476625
CCG002338.1	0	0	0	0	0	0	8.15253	0.126436	0	0	0	0	0	0
CCG002340.1	0	0.0767648	0.132115	0.121398	0.501804	0.261005	0.173113	0.417866	0.362088	0.0957585	0	0.0829997	0.0917544	0.051645
CCG002341.1	0.254064	0.672933	0.399324	0.544435	0.803151	1.21548	0.364275	0.288315	0.754067	0.785485	0.333502	0.304527	0.230422	0.220631
CCG002342.1	6.37475	9.17888	7.87456	8.92386	7.17255	8.07279	4.5214	4.29215	8.68983	5.95396	6.47853	7.28307	5.94476	7.23648
CCG002343.1	0.240627	0.0354774	0.0606004	0.539082	0	0.274407	0.158565	0.291845	0.199866	0.15331	0.258007	0.0496937	0.186709	0.130801
CCG002344.1	10183.6	0.488483	3.5624	0.272276	3.07344	0.366674	0.0911458	129.962	40.1184	163.075	243.516	61.1427	3.05454	4.65011
CCG002345.1	2280.8	2161.61	1617.46	4181.67	1874.2	4275.4	1094.3	2900	1839.36	2119.86	1689.56	1914.23	2172.07	2452.79
CCG002346.1	0	0	0	0.101737	2.07202	0.234659	4.21855	0	0	0	0	0	0.192837	0.200625
CCG002347.1	3.05693	10.9364	5.34104	5.58979	7.17551	3.54744	13.5751	7.19069	1.4272	2.08079	2.86855	3.16312	8.02906	10.0555
CCG002348.1	57.6738	31.8731	10.0251	27.9869	46.9033	13.9713	75.8126	15.2104	10.9328	13.5788	11.4935	19.823	60.1974	68.7955
CCG002350.1	0	0.0491612	0	0	0.0705689	0	1.14906	0.121979	0	0	0	0	0.0484435	0.197031
CCG002351.1	0	0	0	0	0	0	0.166559	0	0	0	0	0	0	0
CCG002355.1	0	0	0	0	0	0	0.121138	0	0	0	0	0	0	0
CCG002357.1	0	0	0	0	0	0.174326	0	0	0	0	0	0	0	0
CCG002361.1	0	0	0	0	0	0.128852	0	0	0	0	0	0	0	0
CCG002362.1	0	0	0	0	0	0	0.396131	0	0	0	0	0	0	0
CCG002364.1	0	0	0	0	0	0	0.247264	0	0	0	0	0	0	0
CCG002365.1	0	0	0	0.115887	0	0	0.32723	0	0	0	0	0	0	0
CCG002367.1	21.1097	20.2063	36.9012	22.2765	31.5572	32.8248	29.7683	74.1007	46.8158	46.2262	55.4984	46.5265	30.5345	28.057
CCG002368.1	0	0.211693	303.13	0	0.280441	16.7972	0.0987625	0	0	0	0	0	0	0
CCG002370.1	0	0.158792	0.106493	0.0340763	0.986974	0.177858	0.200421	0.177893	0.0785542	0	0	0	0.161545	0.0451962
CCG002371.1	0	0.103004	0.527895	0.0532426	0.989322	0.395713	0.0943215	0.139207	0	0	0	0.107916	0.115627	0.128317
CCG002374.1	3.22768	3.23894	6.3785	3.08164	3.26501	3.04134	2.33786	2.53069	6.24527	6.69513	6.05058	6.72006	3.32745	3.1289
CCG002375.1	79.477	65.7768	83.2005	93.3981	59.2004	62.9719	129.389	109.689	87.0213	76.5519	93.0283	67.2215	47.072	45.7648
CCG002376.1	87.8439	64.2275	13.6277	47.358	22.398	29.4099	35.9052	153.712	174.49	165.679	150.309	167.246	84.072	86.746
CCG002377.1	1.40291	4.55262	5.1649	4.46826	3.01341	5.42697	3.19241	1.94478	1.38968	1.20994	2.44069	2.27343	1.54829	1.47925
CCG002378.1	1.95807	2.53422	5.8638	0.622871	1.04417	11.7704	0.389841	0.655594	1.22408	0.749957	1.62591	0.613328	3.88473	3.07035
CCG002379.1	0.626032	1.44468	4.02834	0.28423	1.58388	11.0988	0.130542	0.758774	0.331533	1.2902	0.858726	0.272483	2.02961	2.59759
CCG002381.1	3.31076	76.7627	39.045	177.221	9.38223	12.5172	6.67116	4.8515	3.42232	5.40397	6.42414	3.17812	19.8922	19.6641
CCG002382.1	4.53474	77.2202	26.5451	29.7832	4.48123	2.76917	2.05515	2.97376	0.94661	2.1481	1.07092	0.790186	5.56377	6.68871
CCG002383.1	17.0998	23.6265	24.8974	13.1679	22.7376	34.5026	12.5196	15.5003	45.5854	34.0458	44.9659	47.1126	18.2369	22.3097
CCG002385.1	0.353414	0.977782	0.495219	2.13903	2.49043	0.369192	0.439366	0.458833	0	0.394175	0.2861	0.399494	0.249776	1.29226
CCG002387.1	32.4547	34.6114	179.645	38.6077	57.8189	241.872	14.7525	18.2031	28.844	28.661	29.1522	25.9121	59.9805	44.3408
CCG002388.2	0.558397	2.22209	0.668995	1.19147	0.531862	0.631769	2.35849	0.255927	0.248943	0.455335	0.223834	0.226194	0.919239	0.914669
CCG002389.1	0	11.1684	19.0428	1.20223	2120.99	0	3.76513	2.24092	0	0	0	0	0	0.384245
CCG002390.1	0	0.208855	0.15231	0	0.0386655	0	0.111753	0	0	0	0	0	0	0
CCG002391.1	0	0.0346516	69.0772	0.0121362	92.6029	0	0.331209	0.0332835	0	0	0	0.0248742	0	0
CCG002392.1	7.52312	2626.4	4.23178	6.85813	0.122735	0.109415	3.12528	8.222	4.91874	1.6125	2.31999	2.84241	53.8781	39.3848
CCG002393.1	6.99133	8.98676	2.26601	8.67642	3.94923	20.1963	1.79432	9.93956	22.2733	10.053	16.3515	20.9268	26.0905	23.7071
CCG002399.1	0.0680507	0.0438615	0.1982	0.0315374	0.598939	0.0811219	0.079662	0.124387	0.0370632	0	0.132051	0	0.0739602	0.0206031
CCG002400.1	1.47407	4.74152	30.4357	3.00862	3.96274	5.30924	13.2761	0.530126	3.31155	1.83712	2.28655	2.78704	2.85866	3.23807
CCG002401.2	0.165726	0.122563	0.224366	1.04629	1.25738	0.114434	7.63913	0.0265466	0.0236477	0.0252661	0.0209769	0.0895903	0.0712049	0.0661257
CCG002402.1	0	0	3452.09	0	0	0	0	0	0	16.4284	0	0	0	0
CCG002403.1	0	0	0	0	0	0.747025	0	0	0	0	0	0	0	0
CCG002404.1	6.41617	20.3653	14.5466	29.9654	78.1627	10.2911	20.6599	14.3564	10.2427	8.203	7.10168	8.06457	14.2264	12.7065
CCG002405.1	0.499444	1.19129	0	0.196084	1.89643	3.1209	0.753084	0	0	0	0.232462	0	0.420491	0.33069
CCG002407.1	0	0	0	0	0	0	0.253124	0.0200956	0.0190697	0.130158	0.234938	0.189127	0	0
CCG002408.1	1.26693	0	0	0.0494506	0.0109973	0	0.726734	0.123936	0.114219	0.245917	1.26148	1.29091	0	0.0099181
CCG002409.1	0	0	0	0.0342091	0.0115182	0	0.309722	0.817917	0.199345	1.23018	1.16425	0.220023	0	0.0208894
CCG002410.1	17.0934	0	0	0	1.29752	0	0.111304	7011.32	1017.85	9513.28	7348.69	234.37	9.76699	8.77102
CCG002411.1	15.1555	0	0	0	0.578307	0	0.0137316	2194.24	5496.55	2914.99	2704.41	8183.8	11.4981	8.44718
CCG002412.1	0.920098	1.30304	0.550798	0.782062	0.675082	1.24458	0.81871	1.43273	0.774616	1.72605	1.12156	1.87501	4.3205	3.27843
CCG002413.3	7.23984	9.85503	5.67763	3.67014	5.50898	18.812	5.44059	3.93921	10.0971	6.37347	10.2549	7.45115	19.5208	15.2934
CCG002414.1	2.18346	3.84775	4.12779	4.29684	2.23945	2.57959	7.88629	2.58247	1.27947	2.98483	1.46739	2.82803	4.23753	4.07756
CCG002416.1	0	0	0	0	4.98785	0	0	0	0	0	0	0	0	0
CCG002417.1	0	0	1.51083	0	0	0	0.403025	0	0	0	0	0	0	0
CCG002419.2	1.72103	3.67824	2.56651	38.7372	1.34837	4.31724	22.5895	3.69836	2.21349	2.90452	3.11081	2.43205	21.2774	19.2519
CCG002421.1	0	0.0552241	7.33458	0.0542553	0	0	25.3334	0	0	0	0	0	0	0
CCG002422.1	0	0.699499	2451.46	1.13026	0	0	0.405688	0	0	0	0	0	0	0.102147
CCG002424.1	0	0	0	0	0	0	0.258279	0	0	0	0	0	0	0
CCG002426.1	0.224896	0.364377	0.0740551	0.28293	0.123807	0.0675535	0.450733	0.10627	0	0	0.0984246	0.0393708	0.235529	0.291053
CCG002427.1	0	0.128438	0	0	0	0	0.636264	0	0	0	0	0	0	0
CCG002428.1	0	0	0	0	0	0	0.762367	0	0	0	0	0	0	0
CCG002429.5	25.6783	15.3098	16.09	26.5797	15.7209	9.19079	8.00197	30.9156	15.7009	22.3941	17.3993	14.8693	16.0136	16.1816
CCG002430.5	10.8452	11.6209	14.9677	31.1045	12.3932	20.2549	19.4995	19.4556	10.402	13.4649	11.6941	9.39721	44.6511	34.2575
CCG002431.1	0	0.044245	0	0.0467811	0.116798	0.0607872	0	0.119359	0	0	0	0	0.106943	0.361186
CCG002432.1	0.964351	1.15102	1.88772	3.03972	1.1634	0.321187	0.571228	1.11945	0.396055	0.510501	1.13158	0.711316	0.984404	1.73487
CCG002433.1	883.947	78.4461	1650.92	98.6028	738.081	731.688	249.208	429.8	646.765	630.583	637.874	519.282	490.005	252.279
CCG002434.1	114.995	59.8463	83.4152	71.1568	148.206	129.557	16.1578	83.8564	77.1929	85.7624	55.437	54.1602	119.216	114.234
CCG002435.2	1.5126	0.25577	0.667273	0.717425	7.99452	0.719172	0.245039	0.65559	0.303695	0	0	0.217819	0.339827	0.351862
CCG002436.1	0	0.572913	0	0.529897	0.60642	0.634934	5.85306	0	0	0	0	0	0	0.127063
CCG002437.1	11.7075	59.8088	24.2676	68.4061	45.1311	9.79236	17.5446	15.6879	6.17094	6.73306	6.00558	3.26362	53.3119	36.5084
CCG002438.2	31.3828	13.1841	13.7615	18.0728	15.4386	13.1109	35.2363	59.4819	34.319	40.5836	32.2548	26.8046	25.4678	21.0678
CCG002439.1	0.450815	4.2638	1.95807	11.1117	3.12727	3.24051	35.2426	0.749074	0.39726	0.349548	0.345303	0.243707	2.79496	2.82573
CCG002440.1	0	0	0	0	0	0	3.47758	0	0	0	0	0	0	0.392208
CCG002441.1	0	0.157667	0	0.152915	0	0	0.723147	0.212269	0	0	0	0	0.035644	0.0363592
CCG002442.1	0.050617	0.019424	0	0.0187544	0.0285331	0.210317	0.661701	0	0	0	0	0.0333833	0.0169401	0.017024
CCG002444.1	0	0.0980978	0.171913	0.142603	0.179195	0.933712	7.09399	0	0	0	0	0.0429068	0.640208	0.215712
CCG002445.1	0.24085	1.74284	0.0256819	0.0801023	1.01785	8.28687	2.56132	0.0189828	0.0554146	0.0509869	0.0647715	0.0276747	0.23171	0.112401
CCG002446.1	10.1697	9.30994	6.83688	6.26559	7.25724	8.01707	6.45019	8.09857	9.92796	12.5645	9.81788	8.49784	8.50239	6.01702
CCG002448.1	20.0339	6.12491	13.7819	7.64325	11.004	10.9267	5.75041	41.3716	33.4389	46.4325	38.7769	32.3881	9.37737	7.24384
CCG002450.1	0	0	0	0	0	0	0	0.242003	0	0	0	0	0	0
CCG002451.1	1.56489	6.77396	6.04767	5.74858	4.79892	4.69307	9.60607	0.766572	1.70674	2.87668	3.52023	5.34051	4.3354	5.48491
CCG002453.1	5.6806	14.7301	11.3387	12.4007	11.9861	22.595	12.944	5.56779	10.4455	7.30677	7.6862	8.03444	9.02809	10.9024
CCG002454.1	96.991	76.2441	110.96	72.8841	116.694	138.859	195.219	225.596	263.505	276.383	205.516	150.455	108.302	88.4275
CCG002457.1	16.3747	29.7357	25.8524	27.8384	18.4777	14.0905	10.6582	33.9345	39.4472	21.3575	32.2829	43.9972	13.7772	20.7945
CCG002458.3	9.97875	12.4014	6.95642	14.3336	7.55127	7.8047	6.1683	9.17115	13.5254	12.8638	12.5025	11.7261	10.3579	11.2527
CCG002459.1	0.357329	0	0	0	0.212641	0	0.163486	0	0	0	0	0	0	0
CCG002460.1	0	0	0	0.214626	0.949062	0	9.04552	0	0	0	0	0	0	0
CCG002462.2	1.03717	0	0	0	0	0	0	0	0.55868	0	0	0	0.463029	0.76437
CCG002464.1	188.992	409.346	42.4187	263.707	350.443	208.211	98.2515	73.9563	39.5408	33.6039	38.4736	29.2017	177.044	165.685
CCG002465.1	0.457006	4.89518	0.946333	13.845	1.34419	0.845598	6.98374	6.31759	6.86129	2.92208	5.34934	5.15594	1.479	3.84316
CCG002466.1	23.2567	32.1211	20.347	17.1035	34.1566	18.9578	62.4792	63.8267	20.3492	28.9538	21.7057	17.1704	19.7166	18.4541
CCG002467.1	2.72165	8.0106	37.4633	5.46314	10.5338	12.1437	6.00234	3.94996	4.40359	2.63006	3.52821	3.09058	12.2404	8.44589
CCG002468.1	0	0.241055	0	0	0.648607	0.565371	0	0	0	0	0	0	0.220919	0
CCG002469.1	4.33139	2.40812	1.81751	1.52368	2.46439	4.91702	13.0632	4.97223	11.2378	8.53111	9.11379	10.3674	3.30053	3.44167
CCG002470.1	0.507103	0.380394	0.645914	0.548171	0.968118	0.486848	0.70153	0.746983	0.110628	0.45513	0.688599	0.590476	0.643291	0.415257
CCG002474.1	0	0.228535	0	0	0.305952	0.527777	0.21646	0	0.50752	0	0.444442	0	0.42289	0
CCG002475.1	0.283238	0.570437	0.248932	0.837603	0.449936	0.435212	2.20905	0.531543	0.17464	0.414022	0.310586	0.0988594	0.391551	0.861985
CCG002476.1	2.28791	3.96826	4.49668	2.82737	4.13496	5.16155	29.1996	1.94647	6.78735	4.03636	6.28447	6.55996	3.63948	4.14462
CCG002478.1	195.372	12.2844	9.76162	18.9263	9.92363	34.9795	16.6202	181.832	178.202	172.109	132.744	142.084	8.48634	8.96747
CCG002479.1	13.2805	11.1769	7.43467	10.2354	5.2217	11.1252	6.36419	9.52458	17.2839	13.9518	14.8484	16.077	9.34447	10.428
CCG002480.1	0.895425	1.58787	2.52475	1.45874	0.866793	2.00072	2.635	0.424344	0.407788	0.894597	1.17906	0.643624	0.720962	0.921597
CCG002482.1	0.2056	7.66772	9.81373	6.57384	0.398588	18.5077	79.0378	1.15096	0.691166	0.978958	2.46435	2.9281	2.94259	7.24179
CCG002483.1	0.617705	0.123669	0	0.135134	0.199773	0	0.110297	0.170863	0	0.0795241	0	0	0.0398593	0.0445291
CCG002485.1	0.446357	1.02307	0.192488	0.112115	2.52925	0.233873	2.41709	0.804544	0.852637	0.373464	0.663578	0.0786196	0.207949	0.269683
CCG002486.1	7.82862	14.8739	8.10296	15.9302	13.5083	4.32125	31.7531	8.09901	3.11118	4.69041	3.73119	4.86868	11.6797	18.4982
CCG002487.1	7.90704	7.98166	5.7034	3.62382	5.87514	7.00122	6.53665	3.89528	25.7344	18.7115	21.7457	17.3312	18.6575	13.5537
CCG002488.1	772.324	269.254	344.473	339.435	374.613	197.432	248.78	1512.54	615.958	810.623	648.799	668.429	532.307	477.165
CCG002489.1	3.7657	5.59954	105.637	4.39262	4.04733	0.862436	2.69396	10.5508	3.59876	3.6355	1.88504	1.87051	58.7127	30.0227
CCG002490.1	136.67	82.439	150.593	109.214	137.159	54.7758	67.4129	249.531	88.1059	140.543	104.363	93.0663	75.6308	74.3852
CCG002491.1	34.1915	39.1764	97.8291	59.5856	47.7962	15.6204	18.3584	25.807	14.3077	17.8096	19.4054	18.253	80.4752	88.2302
CCG002493.1	0	0	0.842039	0	0	0	0.660222	0	0	0	0	0	0.579412	0.208405
CCG002494.1	0	0	0	0	0	0	0.189029	0	0	0	0	0	0	0
CCG002496.1	0	0	0	0.0858179	0.0649374	0.0479588	0.970118	0	0	0	0	0	0.195769	0.117278
CCG002497.1	20.709	22.2879	9.2357	4.43349	11.0797	3.3982	0.79934	8.21437	8.15356	5.82203	6.7558	2.07529	26.4746	121.269
CCG002500.1	2.18353	6.65631	5.05481	3.32004	7.5088	4.83484	0.913293	2.17211	0.953756	1.11149	1.44204	1.3789	3.50264	4.12222
CCG002501.1	0	0	0	0	0	0	0.442843	0	0	0	0	0	0	0
CCG002503.1	0	0	0	0	0	0	0.0861138	0	0	0	0.198066	0	0.0827503	0
CCG002504.1	2.64805	5.84542	3.09404	4.11418	4.40525	6.94478	1.27805	1.25885	2.04296	1.05295	1.56363	3.78561	4.57661	8.21566
CCG002505.1	0	0.189628	0	0.0658065	0.752189	0.16716	0.0577839	0.178708	0	0.156506	0.134262	0	0.0716714	0
CCG002506.1	0.588019	1.34868	0.948625	0.849476	2.55378	2.43396	0.23035	0.726164	0.610959	0.440337	0.547339	0.717623	1.1987	2.44279
CCG002508.1	5.72418	26.771	11.7445	24.5136	13.1515	7.61381	19.0131	3.96665	4.08152	5.2327	4.16812	3.1766	12.2513	13.8371
CCG002509.1	3.54474	6.29484	7.22775	3.28109	5.79793	14.9535	3.21444	2.49023	6.72855	7.96185	8.14857	5.48621	4.32825	5.86975
CCG002511.1	13.5781	13.0331	27.8199	14.6807	12.1119	7.78735	12.32	16.6568	15.3974	16.3571	16.2217	13.0316	13.8811	11.5928
CCG002515.1	0	0.201134	0	0.206348	0.383488	0.12677	0	0	0	0	0	0.199218	0	0.335666
CCG002519.1	0	0	0	0.357612	0	0	2.89993	0	0	0	0	0	0.653952	0
CCG002520.1	8.99276	12.3737	150.967	11.9224	91.8404	17.2823	6.37079	7.94677	6.10563	7.02007	7.35588	9.84027	19.4132	14.5092
CCG002521.2	68.7444	151.21	103.525	177.712	97.6454	97.4827	117.77	54.0826	61.9291	64.065	58.8729	55.4121	68.4931	93.4586
CCG002522.1	0.0924097	0.930491	0.149588	0.335783	0.653914	0.0593703	45.5052	0.631597	0	0.347153	0.0963247	0.509716	0.579399	0.465108
CCG002523.1	23.2739	11.1487	23.5385	12.1195	29.5155	12.5429	64.7619	21.4965	13.939	25.2619	15.3461	15.0294	12.1887	13.8565
CCG002524.1	6.03583	5.48639	5.07414	4.445	7.89044	9.6434	7.64946	8.9031	13.4858	13.2569	12.3346	11.5062	6.13528	5.7709
CCG002525.1	0.470556	0.236754	0.362165	0.308537	0.498708	0.257586	1.07347	0.701692	0.278267	0.281145	0.123982	0.0594278	0.477718	0.312376
CCG002527.1	3.87185	5.68307	14.3072	4.82785	5.08121	10.3477	8.27608	6.2155	20.254	14.1443	12.9929	13.5998	5.1527	6.5447
CCG002528.1	0	0	0.11644	0	0.615448	0.179763	0	0.552116	0	0	0	0.1407	0	0
CCG002529.1	0.0480785	0.0230913	0.156652	0.0256341	0.595165	0.277782	0.10901	0.0686355	0.117945	0.129051	0	0	0	0
CCG002530.1	0.177277	1.83559	0.380473	0.121843	0.753356	0.335115	18.6759	0	0	0.0732572	0.120921	0	0	0.183817
CCG002531.2	4.00995	3.10996	2.99302	2.67508	2.3741	2.30718	1.98247	2.36448	5.0404	4.1427	3.76914	4.99312	2.4164	2.7377
CCG002532.1	0.0494174	0.0894241	0.0754875	0.119461	0.486143	0.1203	0.101389	0.854388	0	0	0	0.0504242	0.0550297	0.0306514
CCG002534.1	0	0	0	0	0.27623	0	0	0	0	0	0	0	0	0
CCG002535.1	27.9428	75.2908	53.6179	113.008	18.2493	13.2853	33.4271	22.973	16.2105	16.4061	14.0528	11.2528	52.3943	63.9621
CCG002536.1	5.49479	3.77598	2.41718	4.09746	2.74998	3.20955	1.80167	3.96217	3.10053	3.46737	3.99571	4.47225	4.35345	3.67426
CCG002537.2	131.501	35.0408	66.3176	57.124	62.6786	67.0408	149.841	118.378	57.4303	57.3346	54.1347	57.852	43.4216	28.9759
CCG002540.1	0	0.13614	0	0	0.195525	0	0.833781	0	0	0	0	0	0	0
CCG002541.1	0	0.505651	0	0.0381261	0	0	3.61443	0	0	0	0	0	0	0
CCG002542.1	86.2933	10.8739	5.25925	6.76007	7.30084	35.4392	9.04147	40.3931	41.6099	43.1871	54.5909	186.355	19.0614	37.1352
CCG002544.1	0.11766	5.28041	2.19387	7.93537	1.51389	12.7488	0.398766	0.143785	0.262719	0.132031	0.115463	0	0.115779	0.248553
CCG002545.1	0	71.047	93.8528	139.1	11.9176	0	5.09786	0	0	0	0	0	0	0
CCG002546.1	123.951	34.8637	48.556	38.1377	49.5934	57.7375	74.9119	331.858	302.348	326.378	295.968	222.731	34.2523	32.028
CCG002549.1	0	0	0	0	0	0	0.0202887	3.08982	1.7711	1.57883	2.84938	2.63734	0	0.0258538
CCG002554.1	84.7842	130.538	374.912	103.06	182.518	130.659	218.636	147.704	133.56	175.294	137.464	113.528	87.1995	81.4848
CCG002555.1	0	0	0	0	0	0	0.138211	0.200238	0	0	0	0	0	0
CCG002556.2	71.8736	40.0142	32.6722	37.178	61.583	40.9266	74.7875	62.4946	49.17	57.3251	39.3655	48.4165	46.9911	50.6663
CCG002557.2	0	0	0	0	2.57154	0	0	0	0	0	0	0	0	0
CCG002561.1	43.4849	32.2793	52.7321	47.4236	42.9592	37.3381	107.105	48.5269	46.9236	53.8619	56.499	37.7711	34.8878	34.1474
CCG002562.1	14.1167	23.9454	123.669	50.8968	65.7303	837.582	78.0518	27.3574	32.9671	29.724	46.1967	32.8647	11.5095	9.70562
CCG002563.1	0.117761	0.0513461	0	0	0.0676782	0.0357551	0	0.288791	0.258452	0	0.0574168	0.178441	0.0324454	0
CCG002564.1	211.023	51.5993	80.0632	42.6434	49.9123	68.1331	45.2745	88.8609	166.667	121.438	122.678	167.248	66.3148	71.2641
CCG002565.1	0	0.223938	0.358163	0.045994	0.0253292	0	10.0695	0.0195682	0	0	0	0	0	0
CCG002566.1	3.29482	1.46745	1.68798	1.71494	1.61613	0.670751	5.65709	0.961016	1.51512	1.56161	1.31299	0.831031	5.00466	3.48447
CCG002567.2	0.251259	0.802785	1.77232	0.902418	0.870295	0.91969	0.832245	0.135262	0.468051	0.401015	0.343566	0.556532	0.545495	0.549236
CCG002568.1	4.02875	5.89438	4.6196	1.5345	1.99342	10.857	9.19694	3.09351	9.83007	8.05065	9.33086	6.6231	3.08853	3.22315
CCG002569.1	2.09728	0.752204	1.99961	0.153598	0.806015	7.24326	4.52554	0.243015	1.50216	0.660227	1.61921	0.788853	0.35998	0.360138
CCG002571.1	21.2071	28.0152	40.5186	16.7547	16.47	17.5177	18.7762	16.3175	29.696	25.0658	33.6042	27.4723	39.1882	44.5959
CCG002572.1	0	0.124569	0.084815	0.105417	0.462618	0.167365	0.0683441	0.209262	0	0.0650821	0	0	0	0.0335816
CCG002573.2	11.7487	13.9904	20.6248	8.25356	4.452	2.88325	9.73454	8.25819	6.97272	7.34346	5.32612	9.46283	3.52866	4.2125
CCG002577.2	0	0.226252	0.387473	0.152905	0.486711	0.181591	41.3795	0	0	0	0	0	0.15955	0
CCG002578.1	7.83281	8.54472	5.97052	8.601	7.34967	10.201	7.04468	16.1856	19.7517	19.4431	21.5233	20.4054	9.11989	10.021
CCG002580.1	20.076	3.36178	6.38022	0.456664	3.4528	46.97	7.37619	53.6815	81.2248	76.7265	78.613	69.5787	14.4597	11.3022
CCG002581.2	36.2829	4.98494	16.3244	6.80398	21.5483	18.9206	8.9971	21.2443	33.7172	36.056	42.4804	26.1788	9.82197	7.8887
CCG002583.1	0.443828	1.61683	1.94711	1.68397	1.74323	3.46843	3.80571	1.58312	4.2065	0.909528	2.48514	1.84873	1.3394	2.06963
CCG002585.1	0.043916	0.0838255	0.96618	0.0836003	0.236385	0.100299	0.491674	0.824311	1.55183	0.585876	0.859993	0.145875	0.350954	0.200266
CCG002587.2	0.366537	4.07485	13.249	1.38038	4.08377	10.2602	1.86453	2.62598	3.6924	2.52045	1.69064	2.37334	1.2066	0.841613
CCG002589.1	9.88931	42.1037	38.4551	17.5116	15.2307	19.469	16.9124	13.8159	11.4567	14.9393	14.166	13.7417	71.0568	124.849
CCG002590.1	2244.17	180.994	420.344	228.815	509.573	248.94	432.087	2322.47	1257.18	1499.1	1152.99	909.419	198.651	129.621
CCG002591.1	5.49361	3.4066	629.143	1.87657	70.6671	2.25144	3.37872	3.56971	8.61853	7.43446	6.37301	8.49802	2.16434	2.02785
CCG002592.1	7.37506	6.42798	8.52779	4.96892	3.69965	5.16124	18.2239	4.27174	18.6864	11.4836	14.9214	19.8363	4.65391	4.61244
CCG002593.1	0.0360673	0.28264	0	0.0180618	0.145372	0	0.886912	0.0944919	0.162267	0.0434762	0.10886	0.226397	0	0
CCG002594.1	0.0168648	0.0932785	0.0927956	0.615351	1.2906	0.332109	1.50735	0.15337	0.268599	0.534551	0.273501	0.126482	0.0380367	0.0105841
CCG002595.1	67.6077	0.453882	0.46794	2.39703	11.8535	0.302318	0.228253	19.5458	186.35	110.572	112.62	113.599	0.661716	0.474243
CCG002596.1	4.27148	11.1173	14.1826	14.6028	13.8059	14.7719	4.90166	2.7571	3.95751	3.58889	3.91601	4.21048	5.45491	5.10454
CCG002597.1	0.24787	0.257083	0.714448	0.634084	0.418277	0.132708	0.431177	0.142953	0	0.131363	0.231045	0	0.406062	0.381111
CCG002598.1	0	0.0445756	0	0.117647	0.0570241	0.350236	1.52961	0	0	0	0	0	0	0
CCG002599.1	0	0.117685	0	0	1.40412	0.215544	0.223956	0	0.295062	0	0	0	0.126534	0.068852
CCG002600.1	3.30623	7.98385	4.63258	3.62431	18.9941	1.15621	5.30734	1.13144	2.30897	1.38718	1.12541	2.21577	3.20638	3.42658
CCG002601.1	0	0	0	1.36062	0	0	0	0	0	0	0	0	0	0
CCG002602.1	3.70314	7.70371	103.826	3.22416	72.6055	10.0181	5.95538	1.20275	2.70394	1.98007	2.9059	3.61103	5.51638	3.2756
CCG002603.1	6.0783	7.96858	6.29171	6.54204	7.97229	14.7003	7.15679	8.83662	10.5468	11.447	8.46504	10.3199	10.3749	9.17202
CCG002604.1	12.7192	18.9699	21.6504	26.7614	16.5456	21.5751	18.6023	11.9357	14.9425	15.7121	17.4224	15.5457	22.3834	27.638
CCG002605.1	3.56397	11.369	13.2727	7.98118	8.27406	11.0689	17.2075	1.45128	8.2321	7.43312	7.11974	6.52493	11.147	11.5424
CCG002606.1	0	0	0	0.0312968	0	0	0.400773	0	0	0	0	0	0	0
CCG002608.1	1690.23	613.85	1075	758.272	835.718	558.632	990.698	4357.79	1571.64	2033.17	1469.84	1227.16	515.518	387.891
CCG002610.1	0.0509848	0.511458	0.219352	0.0677616	0.110914	0	0.945559	0.305596	0.112711	0.291481	0.298216	0.201155	0.183026	0.638059
CCG002611.1	1.9526	2.37934	0.216684	0.0677756	1.85134	0.394429	29.4745	0	0.141191	0	0	0	0	0
CCG002613.1	0.612825	12.1761	24.0212	8.35509	43.9362	73.7943	27.7357	0.0990467	0.100368	0.0895666	0.0880912	0	3.10444	1.58965
CCG002614.1	0	0	0	0.088784	0	1.52598	0.477516	0	0	0	0	0	0	0
CCG002615.1	0.389397	9.45587	7.51617	89.6319	0	2.37245	3.27411	0	0	0	0	0.327984	1.15344	2.31621
CCG002616.1	0.576806	1.60062	12.6762	1.96878	1.88297	10.1749	7.08029	0.796406	1.54927	1.1695	1.23998	1.63565	0.544819	0.804453
CCG002617.1	3.63226	9.89381	14.3108	8.57824	7.70269	25.4825	4.44815	2.37753	12.5849	9.6681	12.3649	9.74583	4.68505	6.06716
CCG002618.1	30.6739	16.0706	31.1007	28.55	23.9747	26.2747	31.017	39.4681	18.1654	36.9929	25.1401	13.7649	21.1994	23.3938
CCG002619.1	4.41878	19.1276	169.159	13.9545	18.6222	172.056	4.35177	2.06113	7.3136	6.87296	5.82223	6.75685	14.5938	19.2466
CCG002620.1	126.255	12.4453	23.5497	11.0527	27.1551	31.5674	35.1246	52.1892	68.8666	79.1045	81.3362	47.0829	31.8922	22.3658
CCG002621.1	1435.96	1243.73	1315.93	1806	1228.54	1979.28	721.081	1534.57	1403.6	1444.01	1162.36	1255.76	1519.12	1588.89
CCG002622.1	0.047584	0.020182	14.3335	0	0.268915	0.0257453	0.0568892	0	0	0.103321	0.0453686	0.0436546	24.1773	15.3445
CCG002623.1	8.02721	15.0734	14.2579	17.2648	12.841	15.4557	39.798	4.83518	12.2256	9.58726	11.644	11.3273	25.2251	25.2173
CCG002624.1	3.07775	9.93474	3.64344	5.16228	7.0303	3.61932	8.11809	1.39898	1.64332	1.82391	2.73394	2.53559	4.94327	6.28394
CCG002625.1	0	5.17957	2.4579	5.24815	0	0.227846	0	0.469373	0.375354	0	0	0	1.23868	0.202569
CCG002626.1	6.30748	9.4031	12.647	6.53367	5.32235	5.7893	21.4576	2.18916	6.27327	5.0511	6.44033	5.47246	16.9875	16.8886
CCG002627.1	2.42732	11.1655	9.07558	12.4865	3.95087	3.37457	5.45705	2.58296	2.13425	3.37227	2.68822	2.36479	4.89455	5.32712
CCG002628.1	14.8111	65.8399	30.3132	65.6296	18.8993	4.79098	18.8126	3.86717	9.1142	9.83018	8.93966	3.27533	18.7692	22.677
CCG002629.1	0.252045	2.72253	1.21052	10.9772	0.66527	0.20186	0.398974	0.179026	0.437311	0.238612	0.848405	0.625667	0.602285	0.318269
CCG002630.1	4.59085	14.5628	19.201	8.10904	6.27732	47.2459	3.57696	10.6423	7.81651	9.96134	9.02089	9.57203	12.7847	14.0835
CCG002631.1	19.4982	7.98152	18.5616	6.37509	7.55946	12.2573	12.0488	30.4505	48.0339	47.3341	50.2156	48.5796	14.5636	9.57019
CCG002632.1	0	0	8.57773	0	10.8775	0	9.66472	0	0	0	0	0	1.48485	0
CCG002633.1	3.64238	2.41695	1.23341	2.12027	8.76351	1.23862	2.637	17.5261	19.7514	11.5266	11.2817	14.0793	11.5922	7.9047
CCG002635.1	685.889	38.7964	495.843	65.1974	381.059	35.6488	43.1107	727.108	500.724	632.904	500.667	387.355	200.289	121.427
CCG002637.1	1.53085	194.907	71.5943	422.472	21.0557	31.4372	22.303	6.37085	2.90886	2.04019	4.13786	2.10285	35.1414	23.4545
CCG002638.1	0	0.667982	522.291	0.927115	0	0	0.166659	0	0	0	0	0	0	0
CCG002639.1	10.5753	12.7347	7.38986	10.9919	13.1936	11.3432	8.45594	10.9585	12.4668	10.0414	12.3188	14.1155	11.6156	12.5641
CCG002640.1	0	0	0	0	0	0	26.4504	0	0	0	0	0.475171	0	0.251186
CCG002641.1	0	0.114609	0	0	0	0	1.65617	0	0	0	0	0	0	0.0371633
CCG002642.1	2.64906	6.58993	11.4931	7.03047	6.45934	9.80987	6.38383	2.83095	7.66208	6.37877	8.61109	7.70991	6.46411	6.90804
CCG002644.1	0	0	0.121233	0	0	0	11.5376	0	0	0	0	0	0	0
CCG002645.1	0	0	0	0	0	0	0.13391	0	0	0	0	0	0	0
CCG002646.1	0	0	0	0	0	0	0.0559098	0	0	0	0	0	0	0
CCG002648.1	0	0	0	0	0	0	0.152762	0	0	0	0	0	0	0
CCG002649.1	0	0	0	0	0.212669	0	0.216314	0	0	0	0	0	0	0
CCG002650.1	270.045	23.6317	4.56638	23.8681	58.4398	61.613	12.6399	129.138	102.323	147.93	105.854	64.1709	23.9094	21.9096
CCG002651.1	0	0	0	0.143149	0	0	12.2116	0	0	0	0	0	0	0
CCG002652.1	0.238644	3.48043	0.278655	0.563853	1.13303	0.750444	0.763679	0.461016	0	0.393084	0.684091	0.330336	1.21905	1.90277
CCG002653.1	0	0.141446	0	0.0951081	0	0	152.248	0	0	0	0	0	0	0
CCG002654.1	0	0	0	0	0.125449	0	1.50468	1.06705	0.807376	0.237145	0.411127	0.100228	0	0
CCG002655.1	5.46682	11.0479	0.772757	1.68099	9.01755	35.9528	4.22342	1.12224	7.10255	2.54195	7.64098	13.5487	0.721716	2.76443
CCG002656.1	2.40532	8.27233	20.5822	3.78132	9.82627	31.4191	15.1112	1.39533	3.21485	2.65316	2.20436	3.55999	12.1891	8.68002
CCG002657.1	1.96099	10.7356	11.8054	10.186	5.64334	8.65851	6.03286	1.83947	1.03899	1.70225	2.76656	1.08122	13.5968	13.1648
CCG002658.1	2.40345	3.45588	7.3349	4.5138	3.64914	5.79886	6.27162	0.746528	1.63382	1.40672	1.8355	2.00334	4.52146	3.93247
CCG002659.1	0.224167	0.0493304	0.0277346	0.0346907	0	0	0.0460187	1.67604	4.30271	2.2543	1.93738	4.49372	0.433927	0.194748
CCG002661.1	0	1.15617	0.924418	0.13737	0.984859	0.495972	0.577433	0.548141	0	0.163592	0	0	1.32793	0.378065
CCG002662.1	3.83821	7.471	2.79728	6.60911	7.37951	11.4363	3.41268	2.49113	3.2035	3.80074	3.60744	3.96182	14.0137	14.2162
CCG002663.1	590.198	2271.67	649.684	331.704	442.603	2271.48	292.106	533.188	538.868	569.727	497.99	447.772	586.228	385.5
CCG002664.1	0	0.52716	0.80248	0.0562904	1.86794	0.173071	4.79548	0.0720344	0.0656704	0	0	0	0.0639259	0
CCG002665.1	3.09213	6.29424	6.08866	8.24901	4.57769	2.80853	16.882	4.259	3.54858	5.23013	4.13896	5.79718	8.93123	8.89962
CCG002666.1	0	0.0444094	0	0	0	0	0	0	0	0	0	0	0	0
CCG002669.1	0	0	0	0	0	0	0.256207	0	0	0	0	0	0	0
CCG002671.1	0	0	0	0	0	0	2.86912	0	0	0	0	0	0	0
CCG002672.1	0.078695	0.0172147	0.0295491	0	0	0	2.88362	0	0.127734	0.0442129	0.075974	0	0	0
CCG002673.1	7.02463	8.825	11.2137	7.37778	5.53197	10.1638	11.3211	7.71788	7.28207	9.27659	6.34496	5.59847	2.89055	3.95563
CCG002674.1	13.7568	36.7136	10.2959	74.7135	12.6311	6.24467	12.6407	12.8541	4.9696	5.51728	10.7826	10.5007	41.6597	81.0506
CCG002675.1	0.525962	1.11373	0	0.524705	0.456072	0.421088	2.85651	0.333018	0.138432	0.511291	0.310619	0.308745	2.63008	2.05261
CCG002676.1	10.6482	6.61542	2.51063	4.71377	10.8303	6.9137	14.3071	14.4419	20.6687	13.2127	14.5446	19.699	2.65669	3.29957
CCG002677.1	12.0315	23.318	20.8832	18.2635	16.532	22.6074	16.21	13.0143	34.4108	24.2318	28.7241	30.3313	13.2571	14.6877
CCG002678.1	9.91991	13.7846	7.62642	15.744	10.048	14.5351	4.6982	9.98943	28.1652	15.5108	19.1157	27.7691	11.2468	9.30359
CCG002679.1	2.06235	8.32035	17.7395	5.96088	10.6087	9.13253	11.6398	2.6201	4.02272	3.74641	3.78155	3.84732	4.23707	3.72459
CCG002680.1	4.73765	30.7151	259.669	3.56753	21.6098	47.5587	1.33941	4.23591	3.98199	5.32056	11.4751	13.193	6.79576	6.91223
CCG002681.1	6.55103	39.5172	15.9232	6.14287	4.07281	6.92805	0.973471	26.2662	21.8676	33.7649	34.8607	31.6231	16.304	14.9895
CCG002682.1	21.6686	22.2294	11.3214	11.8584	6.85014	8.60643	2.32238	4.0667	3.64536	6.16309	5.77765	2.75332	4.01704	8.84778
CCG002683.1	0	0	4.88139	0	12.5014	0	0.117171	0	0	0	0	0	0	0
CCG002684.1	0	0	1.75228	0	0	0	1.86755	0	0	0.173159	0	0.723269	0	0
CCG002690.1	0	0.352118	0	0	1.16372	0.0759132	0.160265	0.644953	0.14178	0.146735	0.124928	0	0.0667644	0.0743511
CCG002691.1	0.624879	0.490612	0.620461	0.379799	1.15317	0.54441	0.734519	1.31287	0.830698	0.286563	0.491659	0.73444	0.648476	0.357378
CCG002692.1	0.0574169	14.8544	11.8766	2.88021	12.4613	40.8633	6.77867	0	0.0576384	0.0528945	0.151144	0.0433247	0.0456837	0.165063
CCG002693.1	27.128	24.7726	37.9067	32.9418	43.308	33.3415	11.8657	62.5859	34.536	42.9966	39.8559	38.5038	28.0637	29.636
CCG002694.1	87.1125	25.5251	63.2311	51.5666	42.3428	41.6965	30.3445	98.8665	51.755	76.1564	61.1833	44.4194	24.4322	26.1555
CCG002695.1	0	0.214048	0.371369	0.194567	0	1.42321	0.208074	0	0	0	0	0.373877	0	0.190888
CCG002696.2	2.95788	36.5152	12.0183	157.221	15.4293	155.255	10.3369	1.98441	1.6951	1.06962	1.2489	2.20906	3.68849	5.45746
CCG002697.1	0	0.0563114	0.148331	0.539554	1.06152	0.0625229	16.2356	0.518874	0	0.0626915	0	0.0486724	0.0247454	0.0248896
CCG002699.1	2093.62	0.0665669	0	0.267779	2.36181	0.0408107	0.494682	1284.03	670.124	1265.19	673.506	318.633	1.66066	1.93529
CCG002700.1	92.0366	37.2157	19.7469	18.0033	21.6758	36.5013	32.3612	67.6491	48.0916	57.3542	66.3336	39.0601	109.99	112.377
CCG002701.1	1634.91	707.623	875.354	820.627	907.008	1567.32	492.343	1367.71	2057.01	2120.4	2165.31	1956.22	1180.36	1254.73
CCG002702.1	0	0	2.14962	1.13341	0	0.469082	0.784623	0	0.817707	0	0	0.623106	0.322916	0
CCG002703.1	16.7471	15.3382	17.252	23.0465	25.3624	23.6854	31.9698	24.6172	19.5786	17.2924	18.1289	21.885	15.0494	17.1726
CCG002704.1	125.39	47.8303	81.5664	98.5216	66.4385	79.5263	48.8282	587.467	413.152	407.101	313.368	273.032	50.4874	47.1077
CCG002705.1	0	0.173221	194.485	0.0293063	3.00768	1.78842	0.566577	0.162478	0.0739574	0.288156	0	0.0583163	0.540109	0.288274
CCG002706.1	8.43463	7.86612	10.5353	15.9181	10.2055	117.919	10.693	11.204	6.64848	8.2683	3.67554	7.39567	8.66349	8.59928
CCG002707.1	1.06838	1.10188	0.559214	2.83703	0.691474	34.9086	2.06622	1.36857	0.806014	1.17759	0.538133	0.177382	4.88482	6.16037
CCG002708.1	7.29535	9.21341	9.14065	20.0571	6.44923	9.60177	8.31206	12.4574	5.94864	6.26216	5.19333	7.99081	9.51887	11.2036
CCG002709.1	0.655356	0.52019	2.95092	1.49238	1.43145	0.311949	8.95836	2.97046	0.48491	2.28985	1.28554	0.245591	0.704545	0.535623
CCG002710.1	0	0.590744	0.333136	3.66814	0.27426	0	1.09763	0	0	0.439555	0	0	0	0.195547
CCG002711.1	0.630644	0.341676	0.670274	1.61538	0.301929	0.155017	1.88213	0.112029	0	0	0.282791	0.0837408	0.0438283	0.0465853
CCG002712.1	1.66714	10.1709	184.851	3.65919	52.2683	47.6231	1.36279	3.69749	2.05826	1.89995	1.46797	0.99517	3.35602	3.14529
CCG002713.2	23.474	20.0801	61.5572	28.792	28.86	13.539	6.37252	13.3676	15.7795	24.1637	19.4606	20.0462	11.1586	8.99623
CCG002714.2	2.47882	2.2992	1.56	7.76564	1.94245	3.28981	11.8867	5.32415	3.20972	2.63461	2.67747	2.28416	5.44588	3.03967
CCG002715.1	42.2117	16.4855	20.049	21.7168	28.2314	29.7682	120.051	90.1534	41.5624	49.5812	46.4433	40.0858	56.5954	41.9231
CCG002716.3	79.6329	0.284806	4.09237	1.54467	0.929327	5.47605	0.129174	88.5425	135.467	121.696	142.568	116.074	972.763	473.393
CCG002717.1	53.4307	0.0457232	8.90714	0.0672174	1.47846	0.0526742	1.1236	54.2867	165.661	127.257	155.144	85.7326	8.12942	2.42273
CCG002718.1	0.1093	3.7086	2194.53	9.17907	0.554209	0.272215	0.614339	0.808129	0.338847	0.223063	0.299702	0.178766	2.09333	1.08018
CCG002719.1	7.19372	3.83494	5.02967	12.108	3.93498	3.66465	12.6899	5.30813	1.96036	2.66529	3.34916	1.74072	12.3503	11.7991
CCG002720.2	6.32908	5.92291	22.0454	3.40949	7.76793	5.95647	10.7473	6.00965	2.66399	5.52971	2.29096	0	9.41421	13.7571
CCG002721.1	16.5603	14.5142	19.7874	19.4816	9.49487	32.222	16.0888	61.0885	78.9391	71.2151	80.047	61.9641	12.2238	13.9662
CCG002722.2	205.613	29.587	45.5387	31.0853	40.0256	52.6972	48.1673	1440.12	1867.31	1677.18	1769.49	1571.51	44.492	29.0332
CCG002723.1	5.52155	6.14961	11.1515	7.96994	3.08478	14.336	1.40695	6.78582	5.87798	4.95868	4.64259	6.5478	17.197	27.4626
CCG002724.1	25.0563	22.9944	66.8887	42.9621	70.7514	115.091	25.4998	65.2292	65.3953	46.5315	37.9694	30.9495	24.091	23.6272
CCG002725.1	1.18597	2.54084	0.760504	6.28849	1.61018	1.09727	90.2831	1.42585	0.545597	0.357387	0.481374	0.147643	3.59921	3.75014
CCG002726.1	0.131531	1.0124	0.845336	10.1445	0.869331	3.62416	15.0044	3.62696	3.9852	3.26836	2.45433	2.3777	0.409682	0.45676
CCG002727.1	2.56364	2.47575	1.75882	2.67236	2.49148	3.70964	3.342	7.74189	5.33782	5.26309	5.93952	5.88216	3.94897	3.90772
CCG002730.2	10.1141	8.67257	4.16658	14.1972	22.7102	18.6722	14.8853	16.7904	6.10202	7.35515	7.88368	6.29888	91.9734	77.0533
CCG002731.1	0	0.0863439	0.445689	0.159318	0	0	157.405	0	0	0	0	0	0	0
CCG002733.1	43.832	32.7132	49.9939	35.7321	40.2694	24.571	31.7289	20.984	33.2535	31.3262	34.2618	33.2941	27.4857	32.5159
CCG002734.1	32.834	34.7009	27.1355	40.7166	27.5593	22.7327	25.6614	40.0403	31.9902	28.1932	29.6106	33.9373	28.4225	35.7566
CCG002735.5	115.947	29.3113	78.2758	39.9077	85.2163	77.1813	88.6034	101.08	105.087	111.429	104.335	88.6882	42.0253	39.5449
CCG002736.5	6.97401	8.32138	7.50664	10.4492	6.44947	27.3307	12.6045	13.9773	7.54613	8.24937	7.09313	7.31466	9.74032	11.1072
CCG002737.1	1725.9	68.4333	143.306	140.212	242.426	248.036	219.461	1256.53	594.591	843.03	605.274	465.917	69.3989	52.8196
CCG002738.1	6.19869	6.90273	12.5253	23.9102	6.46126	15.4198	29.0837	5.70017	8.58009	11.4041	6.11681	9.15824	18.7487	14.6607
CCG002739.1	0.902184	59.627	0.599231	6.99834	6.44054	3.40075	4.73796	2.94988	0	0.410381	1.23161	0.335598	1.88759	1.72099
CCG002740.1	69.1849	33.3502	30.2299	45.9624	27.7387	34.4581	29.3172	69.6469	60.6619	58.7471	57.7552	59.0152	44.4728	42.0923
CCG002741.2	2.95601	6.14804	0.700983	1.12517	1.81871	1.46685	38.2137	3.06683	5.34221	1.19265	0.947785	5.45448	2.90956	5.10958
CCG002742.1	1.30794	6.21905	9.48514	2.90722	6.74098	5.55848	1.27821	0.806036	1.84591	2.13994	1.30174	1.49057	3.12433	2.47824
CCG002745.1	24.077	0.0404984	0.0686916	0.043474	0.43448	0	0.056476	17.7477	65.5894	68.0399	53.1067	43.106	3.50586	2.05748
CCG002746.1	1.39822	0	0	0	0.277257	0	0.473424	0	0	0	0	0	0	0.264606
[truncated: 16,178 more rows]
