# Supplementary material for: A draft genome of Drung cattle reveals clues to its chromosomal fusion and environmental adaptation
Source: Commun Biol. 2022 Apr 13;5:353. doi: 10.1038/s42003-022-03298-9 (PMC9008013; doi:10.1038/s42003-022-03298-9)
Supplement: Supplementary file 14 — Supplementary Data 11 [file 42003_2022_3298_MOESM14_ESM.xlsx]

## Sheet: Sheet1
Supplementary Data 11. Tissue-specific genes (τ=1) and housekeeping genes (τ<0.20) identified from the fourteen tissues.
Gene ID	τ value	Heart	Lung	Liver	Spleen	Kidney	Rumen	Testis	Striploin	Rump	Tenderloin	Chuck	Neck	Abdominal fat	Subcutaneous fat
CCG000002.1	1	0	0	0	0	0	0	1.38529	0	0	0	0	0	0	0
CCG000030.1	1	0	0	0	0	0	0	4.63497	0	0	0	0	0	0	0
CCG000049.1	1	0	0	0	2.15619	0	0	0	0	0	0	0	0	0	0
CCG000052.1	1	0	0	0	0	0	0	0.351725	0	0	0	0	0	0	0
CCG000057.1	1	0	0	0	0	0	0	17.0111	0	0	0	0	0	0	0
CCG000068.1	1	0	0	0	0	0	0	15.5864	0	0	0	0	0	0	0
CCG000074.1	1	0	0	0	0	0	0	13.9248	0	0	0	0	0	0	0
CCG000077.1	1	0	0	0	0	0	0	0.779337	0	0	0	0	0	0	0
CCG000079.1	1	0	0	0	0	0	0	13.7342	0	0	0	0	0	0	0
CCG000085.1	1	0	0	0	0	0	0	0.30983	0	0	0	0	0	0	0
CCG000090.1	1	0	0	0	0	0	0	0.238128	0	0	0	0	0	0	0
CCG000091.1	1	0	0	0	0	0	0	31.2468	0	0	0	0	0	0	0
CCG000092.1	1	0	0	0	0	0	0	8.02434	0	0	0	0	0	0	0
CCG000093.1	1	0	0	0	0	0	0	0	0	0	0	0	0	0.20645	0
CCG000104.1	1	0	0	0	0	0	0	51.3697	0	0	0	0	0	0	0
CCG000106.1	1	0	0	0	0	0	0	0.125095	0	0	0	0	0	0	0
CCG000121.1	1	0	0	0	0	0	0	1.12195	0	0	0	0	0	0	0
CCG000128.1	1	0	0	0	0	0.282125	0	0	0	0	0	0	0	0	0
CCG000133.1	1	0	0	0	0	0	2630.69	0	0	0	0	0	0	0	0
CCG000143.1	1	0	0	0	0	0	0	0.916884	0	0	0	0	0	0	0
CCG000155.1	1	0	0	0	0	0	0	3.81027	0	0	0	0	0	0	0
CCG000157.1	1	0	0	0	0	0	0	0.230977	0	0	0	0	0	0	0
CCG000170.1	1	0	0	0	0	0	0	10.1268	0	0	0	0	0	0	0
CCG000176.1	1	0	0	0	0	0	0	8.74967	0	0	0	0	0	0	0
CCG000180.1	1	0	0	0	0	0	0	8.60734	0	0	0	0	0	0	0
CCG000244.1	1	0	0	0	0	0	0	1.29316	0	0	0	0	0	0	0
CCG000252.1	1	0	0	0	0	0	0	0	0	0	0	0	0	0.160772	0
CCG000262.1	1	0	0	0	0	0	0	0.278835	0	0	0	0	0	0	0
CCG000265.1	1	0	0	0	1.30682	0	0	0	0	0	0	0	0	0	0
CCG000270.1	1	0	0	0	0	0	0	0	0	0	0.573264	0	0	0	0
CCG000271.1	1	0	0	0	0	0	0	0.117489	0	0	0	0	0	0	0
CCG000282.1	1	0	0	0	0	0	0	6.8626	0	0	0	0	0	0	0
CCG000283.1	1	0	0	0	0	0	0	1.95197	0	0	0	0	0	0	0
CCG000292.1	1	0	0	0	0	0	0	0.10261	0	0	0	0	0	0	0
CCG000305.1	1	0	0	0	0	0	0	0.700609	0	0	0	0	0	0	0
CCG000318.1	1	0	0	0	0	0	0	17.5376	0	0	0	0	0	0	0
CCG000326.1	1	0	0	0	0	0	0	0.579159	0	0	0	0	0	0	0
CCG000411.2	1	0	0	0	0	0	0	0	0	0	0	0	0.921739	0	0
CCG000421.1	1	0	0	0	0	0	0	0	0	0	0.899364	0	0	0	0
CCG000476.1	1	0	0	0	0	0	0	3.98749	0	0	0	0	0	0	0
CCG000489.1	1	0	0	0	0	0	0	0	0	0	0	0	0	0	0.195209
CCG000492.1	1	0	0	0	0	0	0	0.319431	0	0	0	0	0	0	0
CCG000584.1	1	0	0	0	0	0	0	0.347247	0	0	0	0	0	0	0
CCG000587.1	1	0	0	0	0	0	0	0.285667	0	0	0	0	0	0	0
CCG000608.2	1	0	0	0	0	0	0	4.83796	0	0	0	0	0	0	0
CCG000623.1	1	0	0	0	0	0	0	21.9437	0	0	0	0	0	0	0
CCG000626.1	1	0	0	0	0	0.431477	0	0	0	0	0	0	0	0	0
CCG000636.1	1	0	0.506488	0	0	0	0	0	0	0	0	0	0	0	0
CCG000782.1	1	0	0	0	0	0	0	0.0660059	0	0	0	0	0	0	0
CCG000816.1	1	0	0	0	0	0	0	0.313745	0	0	0	0	0	0	0
CCG000849.1	1	0	0	0	0	0	0	4.32978	0	0	0	0	0	0	0
CCG000868.1	1	0	0	0	0.243808	0	0	0	0	0	0	0	0	0	0
CCG000871.1	1	0	0	0	1.4474	0	0	0	0	0	0	0	0	0	0
CCG000878.1	1	0	0	0	0	0	0	0.123174	0	0	0	0	0	0	0
CCG000968.1	1	0	0	0	0	0	0	0.257339	0	0	0	0	0	0	0
CCG000984.1	1	0	0	0	0	0	0	0.105552	0	0	0	0	0	0	0
CCG000995.1	1	0	0	0	0	0	14.2784	0	0	0	0	0	0	0	0
CCG001023.1	1	0	0	0	0	0	0	9.68009	0	0	0	0	0	0	0
CCG001031.1	1	0	0	0	0	0	0	0.314974	0	0	0	0	0	0	0
CCG001038.1	1	0	0	0	0	0	0	4.65381	0	0	0	0	0	0	0
CCG001050.1	1	0	0	0	0	0	0	0.331475	0	0	0	0	0	0	0
CCG001067.1	1	0	0	0	0	0	0	0	0	0	0	0	0	0	1.6365
CCG001076.1	1	0	0	0	0	0	0	7.71062	0	0	0	0	0	0	0
CCG001077.1	1	0	0	0	0	0	0	2.0181	0	0	0	0	0	0	0
CCG001078.1	1	0	0	0	0	0	0	1.39467	0	0	0	0	0	0	0
CCG001170.1	1	0	0	0	0	0	0	0.239691	0	0	0	0	0	0	0
CCG001197.1	1	0	0	0	0	0	0	2.14152	0	0	0	0	0	0	0
CCG001217.1	1	0	0	0	0	0	0	7.84562	0	0	0	0	0	0	0
CCG001232.1	1	0	0	0	0	0	0	0.110255	0	0	0	0	0	0	0
CCG001239.1	1	0	0	0	0	1.2897	0	0	0	0	0	0	0	0	0
CCG001241.1	1	0	0	0	0	0	0	2.03924	0	0	0	0	0	0	0
CCG001325.1	1	0	0.426266	0	0	0	0	0	0	0	0	0	0	0	0
CCG001385.1	1	0	0	0	0	0	0	1.29282	0	0	0	0	0	0	0
CCG001386.1	1	0	0	0	0	0	0	2.19375	0	0	0	0	0	0	0
CCG001387.1	1	0	0	0	0	0	0	0.0420307	0	0	0	0	0	0	0
CCG001389.1	1	0	0	0	0	0	0	0.226021	0	0	0	0	0	0	0
CCG001394.1	1	0	0	0	0	0	0	0.213323	0	0	0	0	0	0	0
CCG001396.1	1	0	0	0	0	0	0	0	0	0	0	0	0	0.103748	0
CCG001411.1	1	0	0	0	0	0	0	0.0426476	0	0	0	0	0	0	0
CCG001417.1	1	0	0	0	0	0	0.0682273	0	0	0	0	0	0	0	0
CCG001436.1	1	0	0	0	0	0	0	0.618215	0	0	0	0	0	0	0
CCG001529.1	1	0	0	0	0	0	0	0	0	0	0	0	0	0	0.106336
CCG001545.1	1	0	0	0	0	0	0	0.461158	0	0	0	0	0	0	0
CCG001547.1	1	0	0	0	0	0	0	0.20221	0	0	0	0	0	0	0
CCG001552.1	1	0	0	0	0	0	0	0.62863	0	0	0	0	0	0	0
CCG001553.1	1	0	0	0	0	0	0	2.68188	0	0	0	0	0	0	0
CCG001555.1	1	0	0	0	0	0	0	0.861308	0	0	0	0	0	0	0
CCG001623.1	1	0	0.123988	0	0	0	0	0	0	0	0	0	0	0	0
CCG001628.1	1	0	0	0	0	0	3532.01	0	0	0	0	0	0	0	0
CCG001650.1	1	0	0	0	0	0	0	0	0	0	0	0	0	0.196792	0
CCG001655.1	1	0	0	0	0	0	0	0.223258	0	0	0	0	0	0	0
CCG001675.1	1	0	0	0	0	0	0	2.46753	0	0	0	0	0	0	0
CCG001683.1	1	0	0	2.31713	0	0	0	0	0	0	0	0	0	0	0
CCG001722.1	1	0	0	0	0	0	0	19.0126	0	0	0	0	0	0	0
CCG001738.1	1	0	0	0	0	0	0.180155	0	0	0	0	0	0	0	0
CCG001871.1	1	0	0	0	0	0	0	0	0	0	0.270812	0	0	0	0
CCG001874.1	1	0	0	0	0	0	0	0.114518	0	0	0	0	0	0	0
CCG001916.1	1	0	0	0	0	0	0	2.32746	0	0	0	0	0	0	0
CCG001931.1	1	0	0	0	0	0.32423	0	0	0	0	0	0	0	0	0
CCG001937.1	1	0	0	0	0.508893	0	0	0	0	0	0	0	0	0	0
CCG001945.1	1	0	0	0	0	0.0857503	0	0	0	0	0	0	0	0	0
CCG001957.1	1	0	0	0	0	0	0	0.351876	0	0	0	0	0	0	0
CCG001967.1	1	0	0	1.9984	0	0	0	0	0	0	0	0	0	0	0
CCG001968.1	1	0	0	0	0	0.892392	0	0	0	0	0	0	0	0	0
CCG001980.1	1	0	0	0	0	0	0	1.79592	0	0	0	0	0	0	0
CCG001996.1	1	0	0	0	0	0	0	0	0	0	0	0	0	0.127733	0
CCG002017.1	1	0	0	0	0	0	0	0	0	0	0	0	0	0	0.161786
CCG002022.1	1	0	0	0	0	0	0	0.996729	0	0	0	0	0	0	0
CCG002057.1	1	0	0	0	0.452647	0	0	0	0	0	0	0	0	0	0
CCG002082.1	1	0	0	0	0.387072	0	0	0	0	0	0	0	0	0	0
CCG002093.1	1	0	0	0	0.285299	0	0	0	0	0	0	0	0	0	0
CCG002156.1	1	0	0	0	0	0	8.47821	0	0	0	0	0	0	0	0
CCG002180.1	1	0	0	0	0	0	0	0	0	0	0	0	0	0	0.0954293
CCG002227.1	1	0	0	0	0	0	0	4567.91	0	0	0	0	0	0	0
CCG002243.1	1	0	0	0	0	0	0	0	0.531056	0	0	0	0	0	0
CCG002251.1	1	0	0	0	0	0	0	0.206816	0	0	0	0	0	0	0
CCG002286.1	1	0	0	0	0	0	0	0.110327	0	0	0	0	0	0	0
CCG002290.1	1	0	0	0	0	0	0	0.10514	0	0	0	0	0	0	0
CCG002299.1	1	0	0	0	0	0	0	21.544	0	0	0	0	0	0	0
CCG002309.1	1	0	0	0	0	0	0	0.187086	0	0	0	0	0	0	0
CCG002351.1	1	0	0	0	0	0	0	0.166559	0	0	0	0	0	0	0
CCG002355.1	1	0	0	0	0	0	0	0.121138	0	0	0	0	0	0	0
CCG002357.1	1	0	0	0	0	0	0.174326	0	0	0	0	0	0	0	0
CCG002361.1	1	0	0	0	0	0	0.128852	0	0	0	0	0	0	0	0
CCG002362.1	1	0	0	0	0	0	0	0.396131	0	0	0	0	0	0	0
CCG002364.1	1	0	0	0	0	0	0	0.247264	0	0	0	0	0	0	0
CCG002403.1	1	0	0	0	0	0	0.747025	0	0	0	0	0	0	0	0
CCG002416.1	1	0	0	0	0	4.98785	0	0	0	0	0	0	0	0	0
CCG002424.1	1	0	0	0	0	0	0	0.258279	0	0	0	0	0	0	0
CCG002428.1	1	0	0	0	0	0	0	0.762367	0	0	0	0	0	0	0
CCG002450.1	1	0	0	0	0	0	0	0	0.242003	0	0	0	0	0	0
CCG002494.1	1	0	0	0	0	0	0	0.189029	0	0	0	0	0	0	0
CCG002501.1	1	0	0	0	0	0	0	0.442843	0	0	0	0	0	0	0
CCG002534.1	1	0	0	0	0	0.27623	0	0	0	0	0	0	0	0	0
CCG002557.2	1	0	0	0	0	2.57154	0	0	0	0	0	0	0	0	0
CCG002601.1	1	0	0	0	1.36062	0	0	0	0	0	0	0	0	0	0
CCG002645.1	1	0	0	0	0	0	0	0.13391	0	0	0	0	0	0	0
CCG002646.1	1	0	0	0	0	0	0	0.0559098	0	0	0	0	0	0	0
CCG002648.1	1	0	0	0	0	0	0	0.152762	0	0	0	0	0	0	0
CCG002666.1	1	0	0.0444094	0	0	0	0	0	0	0	0	0	0	0	0
CCG002669.1	1	0	0	0	0	0	0	0.256207	0	0	0	0	0	0	0
CCG002671.1	1	0	0	0	0	0	0	2.86912	0	0	0	0	0	0	0
CCG002754.1	1	0	0	0	0	0	0	0	0	0.0561356	0	0	0	0	0
CCG002758.1	1	0	0	0	0	0	0	0	0	0	0	0	0	0	2.19598
CCG002764.1	1	0	0	0	0	0	0	4.6662	0	0	0	0	0	0	0
CCG002772.1	1	0	0	17.7701	0	0	0	0	0	0	0	0	0	0	0
CCG002833.1	1	0	0	0	0	0.718022	0	0	0	0	0	0	0	0	0
CCG002974.1	1	0	0	0	0	0	0	56.3615	0	0	0	0	0	0	0
CCG002993.1	1	0	0	0	0	0.168097	0	0	0	0	0	0	0	0	0
CCG003046.1	1	0	0	0	1.30417	0	0	0	0	0	0	0	0	0	0
CCG003059.1	1	0	0	0	0	0	0	0	0	0	0	0	0	0.210828	0
CCG003073.1	1	0	0	0	0	0.187167	0	0	0	0	0	0	0	0	0
CCG003212.1	1	0	0	0	0	0.162234	0	0	0	0	0	0	0	0	0
CCG003258.1	1	0	0	0	0	0.911139	0	0	0	0	0	0	0	0	0
CCG003263.1	1	0	0	0	0	0	0	3.17329	0	0	0	0	0	0	0
CCG003276.1	1	0	0	0	0	0	0	3.30118	0	0	0	0	0	0	0
CCG003370.1	1	0	0	0	0	0	0	1.60305	0	0	0	0	0	0	0
CCG003374.1	1	0	0	0	0	0	0	0.109224	0	0	0	0	0	0	0
CCG003398.1	1	0	0.774619	0	0	0	0	0	0	0	0	0	0	0	0
CCG003405.1	1	0	0	0	0	14.7202	0	0	0	0	0	0	0	0	0
CCG003440.1	1	0	0	0	0	0	0	0	0	0	0.792409	0	0	0	0
CCG003464.1	1	0	0	0	0	2.7704	0	0	0	0	0	0	0	0	0
CCG003476.1	1	0	0	0	0	0	0	0.601129	0	0	0	0	0	0	0
CCG003490.1	1	0	0	0	0.137878	0	0	0	0	0	0	0	0	0	0
CCG003500.1	1	0	0	0	0	0	0	7.94868	0	0	0	0	0	0	0
CCG003508.1	1	0	0	0	0.13737	0	0	0	0	0	0	0	0	0	0
CCG003527.1	1	0	0	0	0	0	0	8.42298	0	0	0	0	0	0	0
CCG003531.1	1	0	0	0	1.94719	0	0	0	0	0	0	0	0	0	0
CCG003534.1	1	0	0	0	0.429497	0	0	0	0	0	0	0	0	0	0
CCG003536.1	1	0	0	0	0.911119	0	0	0	0	0	0	0	0	0	0
CCG003544.1	1	0	0	0	0	0	33.0365	0	0	0	0	0	0	0	0
CCG003555.1	1	0	0	0	0	0	0	5.09143	0	0	0	0	0	0	0
CCG003559.1	1	0	0	329.329	0	0	0	0	0	0	0	0	0	0	0
CCG003561.1	1	0	0	0	0	0	0	0.944469	0	0	0	0	0	0	0
CCG003650.1	1	0	0	0	0	0	0	0	0.243391	0	0	0	0	0	0
CCG003669.1	1	0	0	0	0	0	0	0.0671531	0	0	0	0	0	0	0
CCG003695.1	1	0	0	0	0	0	0	0.10004	0	0	0	0	0	0	0
CCG003776.1	1	0	0	0	0	5.44277	0	0	0	0	0	0	0	0	0
CCG003801.1	1	0	0	0	0	0	0	7.21535	0	0	0	0	0	0	0
CCG003809.1	1	0	0	0	0	0	0	8.02555	0	0	0	0	0	0	0
CCG003810.1	1	0	0	0	0	0	0	3.05381	0	0	0	0	0	0	0
CCG003811.1	1	0	0	0	0	0	0	8.72585	0	0	0	0	0	0	0
CCG003857.1	1	0	0	0	0	0	0	12.302	0	0	0	0	0	0	0
CCG003880.1	1	0	0	0	0	0	0	0.528358	0	0	0	0	0	0	0
CCG003892.1	1	0	0	0	0	0	0	22.8831	0	0	0	0	0	0	0
CCG003894.1	1	0	0	0	11.752	0	0	0	0	0	0	0	0	0	0
CCG003933.1	1	0	0	0	0	0	0	0.263022	0	0	0	0	0	0	0
CCG003939.1	1	0	0	0	0	0.231851	0	0	0	0	0	0	0	0	0
CCG004012.1	1	0	0	0	0	0	0	9.16075	0	0	0	0	0	0	0
CCG004029.1	1	0	0	0	0	0	0	0.0415372	0	0	0	0	0	0	0
CCG004073.1	1	0	0	0	0	1.48555	0	0	0	0	0	0	0	0	0
CCG004076.1	1	0	0	0	0	0	0.921022	0	0	0	0	0	0	0	0
CCG004100.1	1	0	0	0	0	0	0	0.0987769	0	0	0	0	0	0	0
CCG004141.1	1	0	4.10956	0	0	0	0	0	0	0	0	0	0	0	0
CCG004199.1	1	0	0	0	0	0	0	0	5.86776	0	0	0	0	0	0
CCG004242.1	1	0	0	0	0	0	0	4.65411	0	0	0	0	0	0	0
CCG004244.1	1	0	0	0	0	0	0	1.4653	0	0	0	0	0	0	0
CCG004246.1	1	0	0	0	0	0	0	10.4623	0	0	0	0	0	0	0
CCG004251.1	1	0	0	0	0	0	0	0.515529	0	0	0	0	0	0	0
CCG004262.1	1	0	0	0	0	0	0	0.159639	0	0	0	0	0	0	0
CCG004343.1	1	0	0	0	0	0	0	1.94838	0	0	0	0	0	0	0
CCG004378.1	1	0	0	0	0	0	0	0	0	0	0.374442	0	0	0	0
CCG004390.1	1	0	0	0	0	0	0	0.155464	0	0	0	0	0	0	0
CCG004395.1	1	0	0	0	0	0	0	0	0	239.013	0	0	0	0	0
CCG004417.1	1	0	0	0.0506918	0	0	0	0	0	0	0	0	0	0	0
CCG004514.1	1	0	0	0	0	0	0.13642	0	0	0	0	0	0	0	0
CCG004550.1	1	0	0	0	0	0	0	1.16313	0	0	0	0	0	0	0
CCG004554.1	1	0	0	0	0	0	0	0.105141	0	0	0	0	0	0	0
CCG004631.1	1	0	0	0	0	0	0	0	0	0	0	0	0.225673	0	0
CCG004713.1	1	0	0	0	0	0	0	0	0	0	0	41.0383	0	0	0
CCG004727.1	1	0	0	0.444159	0	0	0	0	0	0	0	0	0	0	0
CCG004741.1	1	0	0	0	0	0	0	0.323603	0	0	0	0	0	0	0
CCG004775.1	1	0	0	0	0	0	0	0	0	0	0	0	0.472567	0	0
CCG004784.1	1	0	0	0	0	0	0	0	1.84354	0	0	0	0	0	0
CCG004799.1	1	0	0	0	0	0	1.0247	0	0	0	0	0	0	0	0
CCG004856.1	1	0	0	0	0	0	0	1.00173	0	0	0	0	0	0	0
CCG004941.1	1	0	0	0	0	0	0	1.88759	0	0	0	0	0	0	0
CCG004949.1	1	0	0	0	0	0	0	0	0	0	0	0	0.152446	0	0
CCG004984.1	1	0	0	0	0	0	0	0.476122	0	0	0	0	0	0	0
CCG004990.1	1	0	0	0	0	0.17359	0	0	0	0	0	0	0	0	0
CCG005071.1	1	0	0	0	0	0	0	0.284878	0	0	0	0	0	0	0
CCG005107.1	1	0	0	0	0	0	0	0.653244	0	0	0	0	0	0	0
CCG005118.1	1	0	0	0	0	0	0	81.5588	0	0	0	0	0	0	0
CCG005131.1	1	0	0	0	0	0	0	0.115362	0	0	0	0	0	0	0
CCG005226.1	1	0	0	0	0	0	0	0	0	0	0	0.63506	0	0	0
CCG005265.1	1	0	0	0	0	0	0	0	18.7212	0	0	0	0	0	0
CCG005280.1	1	0	0	0	0	0	0	0	0	0	0.279179	0	0	0	0
CCG005281.1	1	0	0	0	0	0	0	3.18525	0	0	0	0	0	0	0
CCG005287.1	1	0	0	0	0	0	0	0	0	0	0	1.58171	0	0	0
CCG005334.1	1	0	0	0	0	0	0	8.79222	0	0	0	0	0	0	0
CCG005339.1	1	0	0	0	0	0	0	0.0660673	0	0	0	0	0	0	0
CCG005381.1	1	0	0	0	0	0	0	0.371467	0	0	0	0	0	0	0
CCG005406.1	1	0	0	0	0	0	0	0.397283	0	0	0	0	0	0	0
CCG005495.1	1	0	0	0	0	0	0	0	0	0	0	0	0	0	0.363428
CCG005525.1	1	0	0	0	0	0	0	0	0	0	0	0	0	1.02773	0
CCG005532.1	1	0	0	0	0	0.0911292	0	0	0	0	0	0	0	0	0
CCG005535.1	1	0	0	0	0	0.235917	0	0	0	0	0	0	0	0	0
CCG005578.1	1	0	0	0	0	0	0	0.22707	0	0	0	0	0	0	0
CCG005586.1	1	0	0	0	0	0	0	0.292489	0	0	0	0	0	0	0
CCG005608.1	1	0	0	0	0	0	0	0.106866	0	0	0	0	0	0	0
CCG005609.1	1	0	0	0	0	0	0	0.148896	0	0	0	0	0	0	0
CCG005610.1	1	0	0	0	0	0	0	0.10703	0	0	0	0	0	0	0
CCG005669.1	1	0	0	0	0	0.412968	0	0	0	0	0	0	0	0	0
CCG005690.1	1	0	0	0	0	0	0	2.19236	0	0	0	0	0	0	0
CCG005691.1	1	0	0	0	0	0	0	0.0700913	0	0	0	0	0	0	0
CCG005692.1	1	0	0	0	0	0.390987	0	0	0	0	0	0	0	0	0
CCG005707.1	1	0	0	0	0	0.118279	0	0	0	0	0	0	0	0	0
CCG005736.1	1	0	0	0	0	0	0	0.799693	0	0	0	0	0	0	0
CCG005737.1	1	0	0	0	0	0	0	0.35448	0	0	0	0	0	0	0
CCG005772.1	1	0	0	0	0	0	0	10.3326	0	0	0	0	0	0	0
CCG005774.1	1	0	0	0	0	0	0	0	0	0	0	0	0	0.323005	0
CCG005800.1	1	0	0.115753	0	0	0	0	0	0	0	0	0	0	0	0
CCG005806.1	1	0	0	0	0	0	0	0	0	0	24.7514	0	0	0	0
CCG005821.1	1	0	0	0	0	0	0	0.413627	0	0	0	0	0	0	0
CCG005826.1	1	0	0	0	0	0	0	0.51369	0	0	0	0	0	0	0
CCG005829.1	1	0.723798	0	0	0	0	0	0	0	0	0	0	0	0	0
CCG005856.1	1	0	0	0	1.78304	0	0	0	0	0	0	0	0	0	0
CCG005888.1	1	0	0	0	0	0	0	2.59653	0	0	0	0	0	0	0
CCG005904.1	1	0	0	0	0	0.480468	0	0	0	0	0	0	0	0	0
CCG005915.1	1	0	0	0	0.0403015	0	0	0	0	0	0	0	0	0	0
CCG005922.1	1	0	0	0	0	0	0	0.224717	0	0	0	0	0	0	0
CCG005938.1	1	0	0	0	0	0	0	6.15108	0	0	0	0	0	0	0
CCG005939.1	1	0	0	0	0	0	0	6.49293	0	0	0	0	0	0	0
CCG005941.1	1	0	0	0	0	0	0	0.51498	0	0	0	0	0	0	0
CCG005945.1	1	0	0	0	0	0	0	0.101699	0	0	0	0	0	0	0
CCG005960.1	1	0	0	0	0	0	558.943	0	0	0	0	0	0	0	0
CCG006011.1	1	0	0	0	0.198424	0	0	0	0	0	0	0	0	0	0
CCG006020.1	1	0	0	0	0	0	0	0.147724	0	0	0	0	0	0	0
CCG006027.1	1	0	0	0	0	0	0	9.94457	0	0	0	0	0	0	0
CCG006029.1	1	0	0	0	0	0	0	0.159851	0	0	0	0	0	0	0
CCG006038.1	1	0	0	0	0	0	0	11.8501	0	0	0	0	0	0	0
CCG006088.1	1	0	0	0	0	0	0.296319	0	0	0	0	0	0	0	0
CCG006096.1	1	0	0	0	0	0	0	0	0.656613	0	0	0	0	0	0
CCG006119.1	1	0	0	0	0	0	0	0.0593267	0	0	0	0	0	0	0
CCG006125.1	1	0	0	0	0	0	0	0	11.0713	0	0	0	0	0	0
CCG006172.1	1	0	0	0	0	0	0	0.117889	0	0	0	0	0	0	0
CCG006173.1	1	0	0	0	0	0	0	0.714587	0	0	0	0	0	0	0
CCG006177.1	1	0	0	0	0	0	0	1.18456	0	0	0	0	0	0	0
CCG006192.1	1	0	0	0	0	1.20962	0	0	0	0	0	0	0	0	0
CCG006217.1	1	0	0	0	0	0	0	0.110533	0	0	0	0	0	0	0
CCG006265.1	1	0	0	0	0	0	0	1.51395	0	0	0	0	0	0	0
CCG006269.1	1	0	0	0	0	0	0	1.11446	0	0	0	0	0	0	0
CCG006283.1	1	0	0	0	0	0	0.637745	0	0	0	0	0	0	0	0
CCG006284.1	1	0	0	0	0	0	0	0.198726	0	0	0	0	0	0	0
CCG006285.1	1	0	0	0	0	0	0	0.169495	0	0	0	0	0	0	0
CCG006308.1	1	0	0	0	0	0	0	5.53354	0	0	0	0	0	0	0
CCG006328.1	1	0	0	0	0	1.92151	0	0	0	0	0	0	0	0	0
CCG006395.1	1	0	0	0	0	3.3773	0	0	0	0	0	0	0	0	0
CCG006414.1	1	0	0	0	0.0949165	0	0	0	0	0	0	0	0	0	0
CCG006502.1	1	0	0.0531842	0	0	0	0	0	0	0	0	0	0	0	0
CCG006568.1	1	0.373502	0	0	0	0	0	0	0	0	0	0	0	0	0
CCG006594.1	1	0	0	0	0	0	0	46.0545	0	0	0	0	0	0	0
CCG006633.1	1	0	0	0	0.3207	0	0	0	0	0	0	0	0	0	0
CCG006638.1	1	0	0	0	0	23.2931	0	0	0	0	0	0	0	0	0
CCG006646.1	1	0	0.583688	0	0	0	0	0	0	0	0	0	0	0	0
CCG006657.1	1	0	0	0	0	0	10.0824	0	0	0	0	0	0	0	0
CCG006718.1	1	0	0	0	0	0	0	0	0.354847	0	0	0	0	0	0
CCG006723.1	1	0	0	0	0	0	0	3.66565	0	0	0	0	0	0	0
CCG006798.1	1	0	0	0.0892708	0	0	0	0	0	0	0	0	0	0	0
CCG006822.1	1	0	0	0	0	0	0	0.0724149	0	0	0	0	0	0	0
CCG006829.1	1	0	0	0	0	0	6.76198	0	0	0	0	0	0	0	0
CCG006839.1	1	0	0	0.117896	0	0	0	0	0	0	0	0	0	0	0
CCG006934.1	1	0	0	0	0	0	0	0.855754	0	0	0	0	0	0	0
CCG006946.1	1	0	0	0	0.143255	0	0	0	0	0	0	0	0	0	0
CCG006961.1	1	0	0	0	0	0	0	4.53349	0	0	0	0	0	0	0
CCG007017.1	1	0	0	0	0	0	0	7.83399	0	0	0	0	0	0	0
CCG007030.1	1	0	0	0	0	0	0	0	0	0	0	0	1.00314	0	0
CCG007053.1	1	0	0	0	0	0	0	0.823913	0	0	0	0	0	0	0
CCG007064.1	1	0	0	0.913208	0	0	0	0	0	0	0	0	0	0	0
CCG007065.1	1	0	0	0	0	0	0	6.74067	0	0	0	0	0	0	0
CCG007083.1	1	0	0	0	0	0	0	0.154299	0	0	0	0	0	0	0
CCG007086.1	1	0	0	0	0.16399	0	0	0	0	0	0	0	0	0	0
CCG007087.1	1	0	0	4.09492	0	0	0	0	0	0	0	0	0	0	0
CCG007114.1	1	0	0	0	0	0	0	3.98408	0	0	0	0	0	0	0
CCG007152.1	1	0	0	0	0	0	0	0.455479	0	0	0	0	0	0	0
CCG007153.1	1	0	0	0	0	0	0	8.18377	0	0	0	0	0	0	0
CCG007211.1	1	0	0	0	0	0	0	17.8381	0	0	0	0	0	0	0
CCG007212.1	1	0	0	0	0	0	0	0.179818	0	0	0	0	0	0	0
CCG007238.1	1	0	0	0	0	0	0	5.10639	0	0	0	0	0	0	0
CCG007259.1	1	0	0	0	0	0	0	1.23839	0	0	0	0	0	0	0
CCG007331.1	1	0	0	0	0	0	3.09622	0	0	0	0	0	0	0	0
CCG007333.1	1	0	0	0	0	0	0	2.24846	0	0	0	0	0	0	0
CCG007334.1	1	0	0	0	0	0	0	0.420921	0	0	0	0	0	0	0
CCG007375.1	1	0	0	0	0	0	0	1.07805	0	0	0	0	0	0	0
CCG007379.1	1	0	0	0	0	0	0	0.482608	0	0	0	0	0	0	0
CCG007411.1	1	0	0	0	0	0	0	74.1357	0	0	0	0	0	0	0
CCG007412.1	1	0	0	0	0	0	0	0	0	0	0	0	0	0.164397	0
CCG007442.1	1	0	0	0	0	0	0	49.8964	0	0	0	0	0	0	0
CCG007506.1	1	0	0	0	0	0	0	0.0756596	0	0	0	0	0	0	0
CCG007522.1	1	0	0	0	0	0	0	0.309674	0	0	0	0	0	0	0
CCG007543.1	1	0	0	0.796368	0	0	0	0	0	0	0	0	0	0	0
CCG007569.1	1	0	0	0	0	0	0	80.8492	0	0	0	0	0	0	0
CCG007575.1	1	0	0	0	0	0	0	0	0	0	0	0	0.160482	0	0
CCG007595.1	1	0	0	0	0	0	0	0.157647	0	0	0	0	0	0	0
CCG007597.1	1	0	0	0	0	0	0	0.0515506	0	0	0	0	0	0	0
CCG007628.1	1	0	0	0	0	0	0	0.194883	0	0	0	0	0	0	0
CCG007645.1	1	0	0	0	0	0	0	0.163957	0	0	0	0	0	0	0
CCG007670.1	1	0	0	0	0	0	116.636	0	0	0	0	0	0	0	0
CCG007720.1	1	0	0	0	0	0	0	0	0	0	0.326706	0	0	0	0
CCG007723.1	1	0	0	0	0	0	0.188919	0	0	0	0	0	0	0	0
CCG007760.1	1	0	0	0	0	0	0	0.592242	0	0	0	0	0	0	0
CCG007768.1	1	0	0	0	0	0	0	0.630726	0	0	0	0	0	0	0
CCG007769.1	1	0	0	0	0	0	0	0.985233	0	0	0	0	0	0	0
CCG007834.1	1	0	0	0	0	0	0	3.39387	0	0	0	0	0	0	0
CCG007840.1	1	0	0	0	0	0	0	0	0	0	0	0	0	0	0.0909972
CCG007866.1	1	0	0	0	0.783146	0	0	0	0	0	0	0	0	0	0
CCG007872.1	1	0	0	0	0	0.187709	0	0	0	0	0	0	0	0	0
CCG007873.1	1	0	0	0	0	0	0	0.321299	0	0	0	0	0	0	0
CCG007877.1	1	0	0	0	0	0	0	0.170587	0	0	0	0	0	0	0
CCG007895.1	1	17.6968	0	0	0	0	0	0	0	0	0	0	0	0	0
CCG007898.1	1	0	0	0	0	0	0	0.181765	0	0	0	0	0	0	0
CCG007927.1	1	0	0	0	0	0	0	6.025	0	0	0	0	0	0	0
CCG007946.1	1	0	0	0	0.0675578	0	0	0	0	0	0	0	0	0	0
CCG007953.1	1	0	0	0	0	0	0	1.06332	0	0	0	0	0	0	0
CCG007958.1	1	0	0	0	0	0	0	3.31123	0	0	0	0	0	0	0
CCG007963.1	1	0	0	0	0	0	0	0.494804	0	0	0	0	0	0	0
CCG008064.1	1	0	0	0	0	0	0	0.240736	0	0	0	0	0	0	0
CCG008077.1	1	0	0	0	0	0	0	3.16016	0	0	0	0	0	0	0
CCG008115.1	1	0	0	0	0.689504	0	0	0	0	0	0	0	0	0	0
CCG008209.1	1	0	0	0	0	0	0	0.250904	0	0	0	0	0	0	0
CCG008224.1	1	0	0	0	0	0	0	0	0	0	0	0	0	0	0.375849
CCG008227.1	1	0	0	0	0	0	0	0.0998501	0	0	0	0	0	0	0
CCG008228.1	1	0	0	0	0	0	0	0.105075	0	0	0	0	0	0	0
CCG008231.1	1	0	0	0	0	0	0	1.24227	0	0	0	0	0	0	0
CCG008264.1	1	0	0	0	0	0	0	0.293824	0	0	0	0	0	0	0
CCG008265.1	1	0	0	0	0	0	0	0.253996	0	0	0	0	0	0	0
CCG008271.1	1	0	0.312975	0	0	0	0	0	0	0	0	0	0	0	0
CCG008279.1	1	0	0	0	0	0	0	0.414573	0	0	0	0	0	0	0
CCG008321.1	1	0	0	0	0	0	0	0.496709	0	0	0	0	0	0	0
CCG008327.1	1	0	0	0	0	0	0	7.83141	0	0	0	0	0	0	0
CCG008398.1	1	0	0	0	0	0.976082	0	0	0	0	0	0	0	0	0
CCG008399.1	1	0	0	0	0	2.7659	0	0	0	0	0	0	0	0	0
CCG008441.1	1	0	0	0	0	0	0	0.198572	0	0	0	0	0	0	0
CCG008444.1	1	0	0	0	0	0	0	0	2.36988	0	0	0	0	0	0
CCG008453.1	1	0	0	0	0	0	0	0.300864	0	0	0	0	0	0	0
CCG008454.1	1	0	0	0	0.353484	0	0	0	0	0	0	0	0	0	0
CCG008455.1	1	0	0	0	1.29611	0	0	0	0	0	0	0	0	0	0
CCG008492.1	1	0	0	0	0	0.650827	0	0	0	0	0	0	0	0	0
CCG008538.1	1	0	0	0	0	0	0	0.131643	0	0	0	0	0	0	0
CCG008541.1	1	0.556991	0	0	0	0	0	0	0	0	0	0	0	0	0
CCG008543.1	1	0	0	0	0	0	0	0	2.17489	0	0	0	0	0	0
CCG008603.1	1	0	0	0	0.0479657	0	0	0	0	0	0	0	0	0	0
CCG008605.1	1	0	0	0	0	0	0	0.153255	0	0	0	0	0	0	0
CCG008606.1	1	0	0	0	0	0	0	47.028	0	0	0	0	0	0	0
CCG008607.1	1	0	0	0	0	0	0	0.574176	0	0	0	0	0	0	0
CCG008665.1	1	0	0	0	0	0	0	0.933127	0	0	0	0	0	0	0
CCG008697.1	1	0	0	0	0	0	0	6.66925	0	0	0	0	0	0	0
CCG008730.1	1	0	0	0	0	0	0	0	0	0	0	0	0	0.114611	0
CCG008736.1	1	0	0	0	0	0	0	0.109646	0	0	0	0	0	0	0
CCG008756.1	1	0	0	0	0	0	0.229902	0	0	0	0	0	0	0	0
CCG008771.1	1	0	0	0	0	0	0	0	0.19484	0	0	0	0	0	0
CCG008817.1	1	0	0	0	0	0	0	29.3996	0	0	0	0	0	0	0
CCG008870.1	1	0	0	0	0	0	0	0.101628	0	0	0	0	0	0	0
CCG008871.1	1	0	0	0	0	0	0	0.283063	0	0	0	0	0	0	0
CCG008874.1	1	0	0	0	0	0	0	0	0	0	0	0	0	0	0.22004
CCG008878.1	1	0	0	0	0	0	0	0.527608	0	0	0	0	0	0	0
CCG008879.1	1	0	0	0	0	0	0	0	0	0	0	0	0	0.227927	0
CCG008884.1	1	0	0	0	0	0	0	0.209821	0	0	0	0	0	0	0
CCG008939.1	1	0	0	0	0.252392	0	0	0	0	0	0	0	0	0	0
CCG008944.1	1	0	0	0	0	0	0	0.216459	0	0	0	0	0	0	0
CCG008949.1	1	0	0	0.207599	0	0	0	0	0	0	0	0	0	0	0
CCG008953.1	1	0	0	2.23253	0	0	0	0	0	0	0	0	0	0	0
CCG008965.1	1	0	0	0	0	0	0	31.5885	0	0	0	0	0	0	0
CCG008988.1	1	0	0	0	0	0	0	2.75289	0	0	0	0	0	0	0
CCG009032.1	1	0	0	0	0	0	0	0.15722	0	0	0	0	0	0	0
CCG009068.1	1	0	0	0	0	0	0	0.105346	0	0	0	0	0	0	0
CCG009069.1	1	0	0	0	0	0	0	16.2905	0	0	0	0	0	0	0
CCG009128.1	1	0	0	0	0	0	0	0.681548	0	0	0	0	0	0	0
CCG009154.1	1	0	0	0	0	0	0	5.03784	0	0	0	0	0	0	0
CCG009155.1	1	0	0	0	0	0	0	0.0797439	0	0	0	0	0	0	0
CCG009175.1	1	0	0	0	0	0	0	0.308267	0	0	0	0	0	0	0
CCG009188.1	1	0	0	0	0	0	0	1.19375	0	0	0	0	0	0	0
CCG009189.1	1	0	0	0	0	0	0	0	0	0	0	0	0	0.0987138	0
CCG009194.1	1	0	0	0	0	0	0	1.86377	0	0	0	0	0	0	0
CCG009249.1	1	0	0	0	0	0	0	0.189907	0	0	0	0	0	0	0
CCG009255.1	1	0	0	0	0.926442	0	0	0	0	0	0	0	0	0	0
CCG009304.1	1	0	2.41016	0	0	0	0	0	0	0	0	0	0	0	0
CCG009308.1	1	0	0	0	0	0	0	0.206354	0	0	0	0	0	0	0
CCG009313.1	1	0	0	0	0	0	0	0.236018	0	0	0	0	0	0	0
CCG009319.1	1	0	0	0	0	0	0	1.74057	0	0	0	0	0	0	0
CCG009321.1	1	0	0	0	0	0	0	2.96872	0	0	0	0	0	0	0
CCG009322.1	1	0	0	0	0	0	0	3.33264	0	0	0	0	0	0	0
CCG009324.1	1	0	0	0	0	0	0	0.108895	0	0	0	0	0	0	0
CCG009403.1	1	0	0	0	0	0.0386292	0	0	0	0	0	0	0	0	0
CCG009481.1	1	0	0	0	0	0	0	0	0	0	0	0	0	0.659812	0
CCG009528.1	1	0	0	0	0.709858	0	0	0	0	0	0	0	0	0	0
CCG009535.1	1	0	0	0	0	0	0	0.355365	0	0	0	0	0	0	0
CCG009541.1	1	0	0	0	0	0.726329	0	0	0	0	0	0	0	0	0
CCG009598.1	1	0	0	0	3.91457	0	0	0	0	0	0	0	0	0	0
CCG009635.1	1	0	0	0	0	0	0	0	0	0	0	0	0	0.267323	0
CCG009641.1	1	0	0	0	0	0	0	0.344986	0	0	0	0	0	0	0
CCG009643.2	1	0	0	0	0.332191	0	0	0	0	0	0	0	0	0	0
CCG009712.1	1	0	0	0	0	0	0	1.59476	0	0	0	0	0	0	0
CCG009723.1	1	0	0	0	0	0	0	0.430877	0	0	0	0	0	0	0
CCG009727.1	1	0	0	0.846344	0	0	0	0	0	0	0	0	0	0	0
CCG009819.1	1	0	0	0	0	0	0	0.434282	0	0	0	0	0	0	0
CCG009858.1	1	7.22754	0	0	0	0	0	0	0	0	0	0	0	0	0
CCG009877.1	1	0	0	0	0	0	0	12.6166	0	0	0	0	0	0	0
CCG009886.1	1	0	0	0	0	0	0	0	0	0	0	0	0	0	0.253299
CCG009896.1	1	0	0	0	0	16.3163	0	0	0	0	0	0	0	0	0
CCG009921.1	1	0	0	0	0	0	0	0.446945	0	0	0	0	0	0	0
CCG009958.1	1	0	0	0	0	0	0	0.102375	0	0	0	0	0	0	0
CCG009959.1	1	0	0	0	0	0	0	2.88438	0	0	0	0	0	0	0
CCG009971.1	1	0	0	0	0.117718	0	0	0	0	0	0	0	0	0	0
CCG009975.1	1	0	0	0	0	0	0	16.479	0	0	0	0	0	0	0
CCG009990.1	1	0	0	0	0	0	0	0.29163	0	0	0	0	0	0	0
CCG009997.1	1	0	0	0.22172	0	0	0	0	0	0	0	0	0	0	0
CCG010003.1	1	0	0	0	0	0	0	614.375	0	0	0	0	0	0	0
CCG010042.1	1	0	0	0	0	0	0	0.0360741	0	0	0	0	0	0	0
CCG010068.1	1	0	0	0	0	0	0	0.447159	0	0	0	0	0	0	0
CCG010070.1	1	0	0	0	0	0	1.18376	0	0	0	0	0	0	0	0
CCG010088.1	1	0	0	0	0	0	0	0	0	0	0	0	0	0.117434	0
CCG010093.1	1	0	0	0	0	0	0.0729362	0	0	0	0	0	0	0	0
CCG010131.1	1	0	0	0	0	0	0	0.159846	0	0	0	0	0	0	0
CCG010132.1	1	0	0	0	0	0	0	0.566083	0	0	0	0	0	0	0
CCG010136.1	1	0	0	0	0	0	0	0.295723	0	0	0	0	0	0	0
CCG010183.1	1	0	0	0	0	0.605473	0	0	0	0	0	0	0	0	0
CCG010218.1	1	0	0	0.294923	0	0	0	0	0	0	0	0	0	0	0
CCG010255.1	1	0	0	0	0	0	0	2.57286	0	0	0	0	0	0	0
CCG010256.1	1	0	0	0	0	0	0.373073	0	0	0	0	0	0	0	0
CCG010325.1	1	0	0	0.642833	0	0	0	0	0	0	0	0	0	0	0
CCG010326.1	1	0	0	0	0	0	0	29.1686	0	0	0	0	0	0	0
CCG010340.1	1	0	0	0	0	0	0	0.0408491	0	0	0	0	0	0	0
CCG010345.1	1	0	0	0.257922	0	0	0	0	0	0	0	0	0	0	0
CCG010394.1	1	0	0	0	0	0	0	1.78916	0	0	0	0	0	0	0
CCG010399.2	1	0	0	0	0	0	0	0.878816	0	0	0	0	0	0	0
CCG010420.1	1	0	0	0	0	0	0.11064	0	0	0	0	0	0	0	0
CCG010444.1	1	0	0	0	0	0	0	5.46182	0	0	0	0	0	0	0
CCG010466.1	1	0	0	0	0	0	0	14.1601	0	0	0	0	0	0	0
CCG010474.1	1	0	0	0	0	0	0	0.0381612	0	0	0	0	0	0	0
CCG010490.1	1	0	0	0	0	0	0	0.920388	0	0	0	0	0	0	0
CCG010528.1	1	0	0	0	0	0	0	0.0193196	0	0	0	0	0	0	0
CCG010534.1	1	0	0	0	1.55025	0	0	0	0	0	0	0	0	0	0
CCG010549.1	1	0	0	0	0	1.50493	0	0	0	0	0	0	0	0	0
CCG010556.1	1	0	0	0	0	0	0	0.326975	0	0	0	0	0	0	0
CCG010566.1	1	0	0	0	0	0	0	0.339764	0	0	0	0	0	0	0
CCG010582.1	1	0	0	0	0	0	0	4.47526	0	0	0	0	0	0	0
CCG010592.1	1	0	0	0	0	0.722915	0	0	0	0	0	0	0	0	0
CCG010598.1	1	0	0.146899	0	0	0	0	0	0	0	0	0	0	0	0
CCG010603.1	1	0	0	0	0	0	0.466641	0	0	0	0	0	0	0	0
CCG010700.1	1	0	0	0	0	0	0	0.301216	0	0	0	0	0	0	0
CCG010705.1	1	0	0	0.222345	0	0	0	0	0	0	0	0	0	0	0
CCG010706.1	1	0	0	0	0	0	0	0.125664	0	0	0	0	0	0	0
CCG010709.1	1	0	0	0	0	0	0	0	0	0	0	0	0.338891	0	0
CCG010751.1	1	0	0	0	0	0	0	0	0	0	0	0	0	0.138052	0
CCG010776.1	1	0	0	0	0	0	0	0.239124	0	0	0	0	0	0	0
CCG010779.1	1	0	0	0	0	0	0	2.94181	0	0	0	0	0	0	0
CCG010801.1	1	0	0	0	0	0	0	0	0	0	0.275905	0	0	0	0
CCG010886.1	1	0	0	0	1.23067	0	0	0	0	0	0	0	0	0	0
CCG011000.1	1	0	0	0	0	0	0.643777	0	0	0	0	0	0	0	0
CCG011024.1	1	0	0	0	0	0	0	0.667277	0	0	0	0	0	0	0
CCG011033.1	1	0	0	0	0	0	0	0.153384	0	0	0	0	0	0	0
CCG011034.1	1	0	0	0	0	0	0	1.07281	0	0	0	0	0	0	0
CCG011035.1	1	0	0	0	0	0	0	6.42443	0	0	0	0	0	0	0
CCG011049.1	1	0	0	0	0	0	15.3421	0	0	0	0	0	0	0	0
CCG011081.1	1	0	0	0	0	0	984.544	0	0	0	0	0	0	0	0
CCG011092.1	1	0	0	0	0	0	0	0	0	0	0	0	0.122157	0	0
CCG011100.1	1	0	0	0	0	0	0	0.0429588	0	0	0	0	0	0	0
CCG011121.1	1	0	0	0	0	0	0	0.123845	0	0	0	0	0	0	0
CCG011127.1	1	0	0	0	0.811017	0	0	0	0	0	0	0	0	0	0
CCG011231.1	1	0	0	2.36179	0	0	0	0	0	0	0	0	0	0	0
CCG011259.1	1	0	0	0	0.346033	0	0	0	0	0	0	0	0	0	0
CCG011278.1	1	0	0	0	0	0	0	0.310021	0	0	0	0	0	0	0
CCG011281.1	1	0	0	0	0	0	0	10.5014	0	0	0	0	0	0	0
CCG011296.1	1	0	0	0	0	0	0	0.994395	0	0	0	0	0	0	0
CCG011339.1	1	0	0	0	0	0	10480.2	0	0	0	0	0	0	0	0
CCG011366.1	1	0	0	0	0	0	0	0	0	0	0	0	0	0.293498	0
CCG011367.1	1	0	0	0	0	0	0	0	0	0	0	0	0	0	0.135326
CCG011368.1	1	0	0	0	0	0	0	0.865341	0	0	0	0	0	0	0
CCG011379.1	1	0	0	0	0	0	0	0.423364	0	0	0	0	0	0	0
CCG011386.1	1	0	0	0	0	0.180922	0	0	0	0	0	0	0	0	0
CCG011388.1	1	0	0	0	1.18296	0	0	0	0	0	0	0	0	0	0
CCG011405.1	1	0	0	0	0	0	0	0.0610324	0	0	0	0	0	0	0
CCG011418.1	1	0	0	0	0	0	0.0748437	0	0	0	0	0	0	0	0
CCG011523.1	1	0	0	0	0	3.49512	0	0	0	0	0	0	0	0	0
CCG011547.1	1	0	0	0	0	0	0	0	0	0	0	0	0	0.559637	0
CCG011666.1	1	0	0	0	0	0	29.7263	0	0	0	0	0	0	0	0
CCG011676.1	1	0	0	0	0	0	0	0.304267	0	0	0	0	0	0	0
CCG011681.1	1	0	0	0	0	0	0	3.40923	0	0	0	0	0	0	0
CCG011684.1	1	0	0	0	0	0	0	1.1618	0	0	0	0	0	0	0
CCG011703.1	1	0	0	0	0	2.96448	0	0	0	0	0	0	0	0	0
CCG011749.1	1	0	0	0	0	0	0	7.45007	0	0	0	0	0	0	0
CCG011759.1	1	0	0.154908	0	0	0	0	0	0	0	0	0	0	0	0
CCG011812.1	1	0	0	0	0	0	0	0	0	0	0	0	0	0.126621	0
CCG011821.1	1	0	0	0	0	0	0	11.1234	0	0	0	0	0	0	0
CCG011831.1	1	0	0	0	0	0	0	4.90485	0	0	0	0	0	0	0
CCG011896.1	1	0	0	0	0	0	0	0.676556	0	0	0	0	0	0	0
CCG011908.1	1	0	0	0	0	0	0	5.4501	0	0	0	0	0	0	0
CCG011931.1	1	0	0	0	0	0	0	0.101969	0	0	0	0	0	0	0
CCG011934.1	1	0	0	0	0	0	0	0.194078	0	0	0	0	0	0	0
CCG011936.1	1	0	0	0	0	0	0	0.715801	0	0	0	0	0	0	0
CCG011951.1	1	0	0	0	0	0	84.7864	0	0	0	0	0	0	0	0
CCG011959.1	1	0	0.107773	0	0	0	0	0	0	0	0	0	0	0	0
CCG011996.1	1	0	0	0	0	0	0	0.218727	0	0	0	0	0	0	0
CCG011997.1	1	0	0	0	0	0	0	0.231105	0	0	0	0	0	0	0
CCG012003.1	1	0	0	0	0	0	0	2.66751	0	0	0	0	0	0	0
CCG012008.1	1	0	0	0	0	0	0	0	0	0	0	0	0	8.20834	0
CCG012009.1	1	0	0	0	0	0.219704	0	0	0	0	0	0	0	0	0
CCG012011.1	1	0	0	0	0	0	0	0.333293	0	0	0	0	0	0	0
CCG012022.1	1	0	0	0	0	0	0.766549	0	0	0	0	0	0	0	0
CCG012046.1	1	0	0	0	0	0.27843	0	0	0	0	0	0	0	0	0
CCG012101.1	1	0	0	0	0	0	0	0.121328	0	0	0	0	0	0	0
CCG012155.1	1	0	0	0	0	0.207608	0	0	0	0	0	0	0	0	0
CCG012161.1	1	0	0	0	0	0	0	0.213867	0	0	0	0	0	0	0
CCG012173.1	1	0	0	0	0	0	0	0.432387	0	0	0	0	0	0	0
CCG012202.1	1	0	0	0	0	0	0	6.93549	0	0	0	0	0	0	0
CCG012211.1	1	0	0	0	0	0	0	0	0	0	0	0	0	0.0901308	0
CCG012214.1	1	0	0	0	0	0	0	0.60827	0	0	0	0	0	0	0
CCG012245.1	1	0	0	0	0	0	0	123.218	0	0	0	0	0	0	0
CCG012246.1	1	0	0	0	0	0	0	0.144294	0	0	0	0	0	0	0
CCG012278.1	1	0	0	0	0	0	0	0	0	0	0	0	0	0	0.213381
CCG012328.1	1	0	0	0	0	0	0	0.0508222	0	0	0	0	0	0	0
CCG012354.1	1	0	0	0	0	0	2.52501	0	0	0	0	0	0	0	0
CCG012396.1	1	0	0	0	0	0	0	1.08321	0	0	0	0	0	0	0
CCG012426.1	1	0	0	0	0	0	5.94253	0	0	0	0	0	0	0	0
CCG012427.1	1	0	0	0	0	0	0	0	0	0	0	0	0	0	0.0763671
CCG012498.1	1	0	0	0	0	0	0	14.9566	0	0	0	0	0	0	0
CCG012525.1	1	0	0	0	0	0	0	29.6687	0	0	0	0	0	0	0
CCG012557.1	1	0	0	0	0	0	0	0.873146	0	0	0	0	0	0	0
CCG012570.1	1	0	0	0	0	0.945467	0	0	0	0	0	0	0	0	0
CCG012638.1	1	0	0	0	0	0	0	5.3366	0	0	0	0	0	0	0
CCG012640.1	1	0	0	0	0	0	0	1.98589	0	0	0	0	0	0	0
CCG012662.1	1	0	0	0	0	0	93.5553	0	0	0	0	0	0	0	0
CCG012665.1	1	0	0	0	0	1.16248	0	0	0	0	0	0	0	0	0
CCG012712.1	1	0	0	0	0	0	0	1.467	0	0	0	0	0	0	0
CCG012719.1	1	0	0	0	0	0	0	0.0375058	0	0	0	0	0	0	0
CCG012721.1	1	0	0	0	0	0	0	0.71382	0	0	0	0	0	0	0
CCG012728.1	1	0	0	0	0	0	0	0.534468	0	0	0	0	0	0	0
CCG012784.1	1	0	0	0	0.348597	0	0	0	0	0	0	0	0	0	0
CCG012796.1	1	0	0	0	0	0	0	0.261864	0	0	0	0	0	0	0
CCG012809.1	1	0	0	0	0.202398	0	0	0	0	0	0	0	0	0	0
CCG012823.1	1	0	0	0	0	0	0	1.71031	0	0	0	0	0	0	0
CCG012827.1	1	0	0	0	0	0	0	0.705977	0	0	0	0	0	0	0
CCG012857.1	1	0	0	0	0.189044	0	0	0	0	0	0	0	0	0	0
CCG012863.1	1	0	0	0	0	0	0	3.17497	0	0	0	0	0	0	0
CCG012871.1	1	0	0	0	0	0	0	0.304497	0	0	0	0	0	0	0
CCG012882.1	1	0	0	0	0	0	0	0.858935	0	0	0	0	0	0	0
CCG012887.1	1	0	0	0	0	0	0	4.8072	0	0	0	0	0	0	0
CCG012889.1	1	0	0	0	0	0	0	0	0	0	0	0	0	0	0.100771
CCG012891.1	1	0	0	0	0	0	0	0.0995107	0	0	0	0	0	0	0
CCG012900.1	1	0	0	0	0	0	0	222.917	0	0	0	0	0	0	0
CCG012958.1	1	0	0	0	0.655105	0	0	0	0	0	0	0	0	0	0
CCG012985.1	1	0	0	0	0	0	0	77.2076	0	0	0	0	0	0	0
CCG013033.1	1	0	0	0	0	0	0	6.12053	0	0	0	0	0	0	0
CCG013079.1	1	0	0	0	0	0	0	1.18329	0	0	0	0	0	0	0
CCG013083.1	1	0	0	0	0	0	0	23.5498	0	0	0	0	0	0	0
CCG013090.1	1	0	0	0	0	0	0	6.82133	0	0	0	0	0	0	0
CCG013139.1	1	0	0	0	0	0	0	21.6844	0	0	0	0	0	0	0
CCG013162.1	1	0	0	0	0	0.29237	0	0	0	0	0	0	0	0	0
CCG013193.1	1	0	0	0	0	0	0	0.1883	0	0	0	0	0	0	0
CCG013194.1	1	0	0	0	0	0	0	0.556033	0	0	0	0	0	0	0
CCG013223.1	1	0.837398	0	0	0	0	0	0	0	0	0	0	0	0	0
CCG013284.1	1	0	0	0	0	0	0.0805301	0	0	0	0	0	0	0	0
CCG013306.1	1	0	0	0	0	0	0	0.694282	0	0	0	0	0	0	0
CCG013307.1	1	0	0	0	0	0	0	1.67648	0	0	0	0	0	0	0
CCG013312.1	1	0	0	0	0	0	0	3.80157	0	0	0	0	0	0	0
CCG013313.1	1	0	0	0	0	0	0	0.596757	0	0	0	0	0	0	0
CCG013317.1	1	0	0	0	0	0	0	56.1315	0	0	0	0	0	0	0
CCG013324.1	1	0	0	0	0	0	0	0	0	0	0	0	0	0.123474	0
CCG013326.1	1	0	0	0	0	0	0	0.593627	0	0	0	0	0	0	0
CCG013357.1	1	0	0	0	0	0	0	0.117073	0	0	0	0	0	0	0
CCG013360.1	1	0	0	0	0	0	0	0.460971	0	0	0	0	0	0	0
CCG013414.1	1	0	0	0	0	0	0	0.334968	0	0	0	0	0	0	0
CCG013434.1	1	0	0	0	0.739381	0	0	0	0	0	0	0	0	0	0
CCG013489.1	1	0	0	0	0	0	0	0.0702454	0	0	0	0	0	0	0
CCG013495.1	1	0	0.523728	0	0	0	0	0	0	0	0	0	0	0	0
CCG013501.1	1	0	0	0	0	0	0	2.87546	0	0	0	0	0	0	0
CCG013524.1	1	0	0	0	0	0	0	3.3185	0	0	0	0	0	0	0
CCG013525.1	1	0	0	0	0	0	0	5.24102	0	0	0	0	0	0	0
CCG013599.1	1	0	0	15.7048	0	0	0	0	0	0	0	0	0	0	0
CCG013622.1	1	0	0	0	0	0	0	1.64856	0	0	0	0	0	0	0
CCG013628.1	1	0	0	17.2759	0	0	0	0	0	0	0	0	0	0	0
CCG013644.1	1	0	0	0	0	0	0	150.453	0	0	0	0	0	0	0
CCG013647.1	1	0	0	0	0	0	0	29.387	0	0	0	0	0	0	0
CCG013679.1	1	0	0	0	0	0	0	7.05098	0	0	0	0	0	0	0
CCG013682.1	1	0	0	0	0	0	0	31.4174	0	0	0	0	0	0	0
CCG013718.1	1	0	0	0	0	0	0	52.6567	0	0	0	0	0	0	0
CCG013788.1	1	0	0	0	0	0	0	0	0	1.62529	0	0	0	0	0
CCG013791.1	1	0	0	0	0	0	0	0.435	0	0	0	0	0	0	0
CCG013792.1	1	0	0	0	0	0	0	0.0362305	0	0	0	0	0	0	0
CCG013815.1	1	0	0	0	0	0	0	9.25831	0	0	0	0	0	0	0
CCG013844.1	1	0	0	0	0	0.622001	0	0	0	0	0	0	0	0	0
CCG013857.1	1	0	0	0	0	0	0	0.109565	0	0	0	0	0	0	0
CCG013861.1	1	0	0	0	0	0	0	0.412992	0	0	0	0	0	0	0
CCG013863.1	1	0	0	0	0	0	0	0.127059	0	0	0	0	0	0	0
CCG013895.1	1	0	0	0	0	0	0.180104	0	0	0	0	0	0	0	0
CCG014011.1	1	0	0	0	0	0	0	17.5719	0	0	0	0	0	0	0
CCG014041.1	1	0	0	0	0	0	0	7.34945	0	0	0	0	0	0	0
CCG014074.1	1	0	0	0	0	0.0767316	0	0	0	0	0	0	0	0	0
CCG014093.1	1	0	0	0	0	0	0	410.089	0	0	0	0	0	0	0
CCG014142.1	1	0	0	0	0.130491	0	0	0	0	0	0	0	0	0	0
CCG014161.1	1	0	0	0	0.282388	0	0	0	0	0	0	0	0	0	0
CCG014173.1	1	0	0	0	0	0	0	1.60086	0	0	0	0	0	0	0
CCG014174.1	1	0	0	0	0	0	0	14.6918	0	0	0	0	0	0	0
CCG014307.1	1	0	0	0	0	0	0	5.37054	0	0	0	0	0	0	0
CCG014309.1	1	0	0	0	0	0	0	0.389102	0	0	0	0	0	0	0
CCG014316.1	1	0	0	0	0	0	0	1.03415	0	0	0	0	0	0	0
CCG014346.1	1	0	0	0	0	0	0	0.213077	0	0	0	0	0	0	0
CCG014375.1	1	0	0	0	0.485831	0	0	0	0	0	0	0	0	0	0
CCG014418.1	1	0	0	0	0	0	0	0	0	0	0.178458	0	0	0	0
CCG014421.1	1	0	0.479487	0	0	0	0	0	0	0	0	0	0	0	0
CCG014447.1	1	0	0	0	0	0	0	24.0134	0	0	0	0	0	0	0
CCG014458.1	1	0	0	0	0	0.170958	0	0	0	0	0	0	0	0	0
CCG014484.1	1	0	0	0	0	0	0	0.154521	0	0	0	0	0	0	0
CCG014511.1	1	0	0	0	0	0	0	0.480017	0	0	0	0	0	0	0
CCG014514.1	1	0	0	0	0	0	0	0.0708273	0	0	0	0	0	0	0
CCG014517.1	1	0	0	0	0	0	0	0.809927	0	0	0	0	0	0	0
CCG014535.1	1	0	0	0	0	0	0	0.147631	0	0	0	0	0	0	0
CCG014543.1	1	0	0	0	0	0	0	0.98808	0	0	0	0	0	0	0
CCG014565.1	1	0	0	0	0.204557	0	0	0	0	0	0	0	0	0	0
CCG014566.1	1	0	0	0	0	0	0	0.76022	0	0	0	0	0	0	0
CCG014576.1	1	0	0	0	0	0	0	0.0357692	0	0	0	0	0	0	0
CCG014610.1	1	0	0	0	0	0.170803	0	0	0	0	0	0	0	0	0
CCG014629.1	1	0	0	0	0	0	0	0.212059	0	0	0	0	0	0	0
CCG014631.1	1	0	0	0	0	0.637894	0	0	0	0	0	0	0	0	0
CCG014648.1	1	0	0	0	0	0	0.688113	0	0	0	0	0	0	0	0
CCG014693.1	1	0	0	0	0	0	0	0.160704	0	0	0	0	0	0	0
CCG014706.1	1	0	0	0.586607	0	0	0	0	0	0	0	0	0	0	0
CCG014730.1	1	0	0	0	0	0	0	0.247015	0	0	0	0	0	0	0
CCG014734.1	1	0	0	0	0	0	0	1.03113	0	0	0	0	0	0	0
CCG014743.1	1	0	0	0	0	0	0	0	0	0	0	0	0.351097	0	0
CCG014837.1	1	0	0	0.200208	0	0	0	0	0	0	0	0	0	0	0
CCG014913.1	1	0	0	0	0	0	0	0.476894	0	0	0	0	0	0	0
CCG014935.1	1	0	0	0	0	0	0	2.68746	0	0	0	0	0	0	0
CCG014944.1	1	0	0	0	0	0	0	4.76024	0	0	0	0	0	0	0
CCG015005.1	1	0	0	0	0	0	0	0.516941	0	0	0	0	0	0	0
CCG015049.1	1	0	0	0	0	0	0	0	0	0	0	0	0	0	0.3574
CCG015051.1	1	0	0	0	0	0	0	45.5381	0	0	0	0	0	0	0
CCG015080.1	1	0	0	0	0	0	0	2.88437	0	0	0	0	0	0	0
CCG015117.1	1	0	0	0	0	0	0	0.241392	0	0	0	0	0	0	0
CCG015148.1	1	0	0	0	0	0	0	0.636337	0	0	0	0	0	0	0
CCG015149.1	1	0	0.0299134	0	0	0	0	0	0	0	0	0	0	0	0
CCG015191.1	1	0	0	0	0	0	0	0.304356	0	0	0	0	0	0	0
CCG015219.1	1	0	0	0	0	0	0	0.622119	0	0	0	0	0	0	0
CCG015220.1	1	0	0	0	0	0	0	0.236001	0	0	0	0	0	0	0
CCG015221.1	1	0	0	0	0	0	0	0.335987	0	0	0	0	0	0	0
CCG015239.1	1	0	0	0	0.446112	0	0	0	0	0	0	0	0	0	0
CCG015300.1	1	0	0	0	0	0	230.504	0	0	0	0	0	0	0	0
CCG015321.1	1	0	0	0	0	0	0	6.72471	0	0	0	0	0	0	0
CCG015322.1	1	0	0	0	0	0	0	32.0132	0	0	0	0	0	0	0
CCG015323.1	1	0	0	0	0	0	0	2.3782	0	0	0	0	0	0	0
CCG015324.1	1	0	0	0	0	0	0	0.652872	0	0	0	0	0	0	0
CCG015325.1	1	0	0	0	0	0	0	4.5084	0	0	0	0	0	0	0
CCG015345.1	1	0	0	0	0	0	0	0	0	0	0	0	0	0.0195115	0
CCG015347.1	1	0	0	0	0	0	0.0357073	0	0	0	0	0	0	0	0
CCG015349.1	1	0	0	0	0	0	0	0.0093899	0	0	0	0	0	0	0
CCG015367.1	1	0	0	0	0	0	0	0.227713	0	0	0	0	0	0	0
CCG015398.1	1	0	0	0	0	0	0	3.29671	0	0	0	0	0	0	0
CCG015414.1	1	0	0	0	0	0	0	0.386504	0	0	0	0	0	0	0
CCG015429.1	1	0	0	0	0	0	0.612481	0	0	0	0	0	0	0	0
CCG015451.1	1	0	0	0	0	0	0	4.90945	0	0	0	0	0	0	0
CCG015453.1	1	0	0	0	0	0	0	0	0	0	0	0	0	0.0693768	0
CCG015510.1	1	0	0	0	0	0	0	0.126835	0	0	0	0	0	0	0
CCG015513.1	1	0	0	0	0	0	0	0.0601474	0	0	0	0	0	0	0
CCG015517.1	1	0	0	0	0.1217	0	0	0	0	0	0	0	0	0	0
CCG015518.1	1	0	0	0	0	0	0	0	0	0	0	0	0	0.106165	0
CCG015519.1	1	0	0	0	0	0	0	0	0	0	0	0	0	0.117501	0
CCG015521.1	1	0	0	0	0.132709	0	0	0	0	0	0	0	0	0	0
CCG015527.1	1	0	0	0	0	0	0	0	0	0	0.707462	0	0	0	0
CCG015571.1	1	0	0	0	0	0	0.152932	0	0	0	0	0	0	0	0
CCG015573.1	1	0	0	0	0	0.923138	0	0	0	0	0	0	0	0	0
CCG015583.1	1	0	0	0	0	0	0	0.133307	0	0	0	0	0	0	0
CCG015587.1	1	0	0	0	0	0	0	0	0	0	0	0	0	0	0.120466
CCG015589.1	1	0	0	0	0	0	0	0.102219	0	0	0	0	0	0	0
CCG015595.1	1	0	0	0	0	0	0	0	0	0	0	0	0	0	0.117042
CCG015649.1	1	0.669755	0	0	0	0	0	0	0	0	0	0	0	0	0
CCG015653.1	1	0	0	0	0	0	0	18.2079	0	0	0	0	0	0	0
CCG015682.1	1	0	0	0	0	0	0.116735	0	0	0	0	0	0	0	0
CCG015745.1	1	0	0	0	1.05919	0	0	0	0	0	0	0	0	0	0
CCG015777.1	1	0	0	0	0	0	0	0.0920662	0	0	0	0	0	0	0
CCG015792.1	1	0	0	0	0	0	0	0.134136	0	0	0	0	0	0	0
CCG015802.1	1	0	0	0	0	0	0	0.449885	0	0	0	0	0	0	0
CCG015833.1	1	0	0	0	0	0	0	0	0	0	0	0	0	0.547657	0
CCG015840.1	1	0	0	0	0.117003	0	0	0	0	0	0	0	0	0	0
CCG015844.1	1	0	0	0	0	0.0366114	0	0	0	0	0	0	0	0	0
CCG015851.1	1	0	0	0	0	0	0	10.3784	0	0	0	0	0	0	0
CCG015868.1	1	0	0	0	0	0	0	1.04107	0	0	0	0	0	0	0
CCG015916.1	1	0	0	0	0	0	0	0.0333341	0	0	0	0	0	0	0
CCG015949.1	1	0	0	0	0	0	0	1.43604	0	0	0	0	0	0	0
CCG015951.1	1	0	0	0	0	2.63574	0	0	0	0	0	0	0	0	0
CCG016009.1	1	0	0	0	0.264859	0	0	0	0	0	0	0	0	0	0
CCG016015.1	1	0	0	0	0	0	0	0.231797	0	0	0	0	0	0	0
CCG016036.1	1	0	0	0	0	0	0	0.257702	0	0	0	0	0	0	0
CCG016056.1	1	0	0	0	0	0	0	0.559313	0	0	0	0	0	0	0
CCG016058.1	1	0	0.371955	0	0	0	0	0	0	0	0	0	0	0	0
CCG016059.1	1	0	0	0	0	0	0	0.2826	0	0	0	0	0	0	0
CCG016064.1	1	0	0	0	0	0	0	0.0268576	0	0	0	0	0	0	0
CCG016068.1	1	0	0	0	0.0498511	0	0	0	0	0	0	0	0	0	0
CCG016086.1	1	0	0	0	0	0	0	0.188627	0	0	0	0	0	0	0
CCG016089.1	1	0	0	0	0.121734	0	0	0	0	0	0	0	0	0	0
CCG016092.1	1	0	0	0	0	0	0	0	0	0.222231	0	0	0	0	0
CCG016109.1	1	0	0	0	0	0	0	0.0818963	0	0	0	0	0	0	0
CCG016180.1	1	0	0	0	0	0	0	0.111166	0	0	0	0	0	0	0
CCG016185.1	1	0	0	0	0	0	0	0	0	0	0	0	0	0	0.454017
CCG016200.1	1	0	0	0	0	0	0	0.0446403	0	0	0	0	0	0	0
CCG016220.1	1	0	0	0	0.182403	0	0	0	0	0	0	0	0	0	0
CCG016230.1	1	0	0	0	0	0	0	10.4314	0	0	0	0	0	0	0
CCG016267.1	1	0	0	14.2486	0	0	0	0	0	0	0	0	0	0	0
CCG016319.1	1	0	0	0	0	0	0	0.102883	0	0	0	0	0	0	0
CCG016351.1	1	0	0	0	0	0	0	31.5527	0	0	0	0	0	0	0
CCG016395.1	1	0	0	0	0	0	0	0.046746	0	0	0	0	0	0	0
CCG016409.1	1	0	0	0	0	0	0	4.74522	0	0	0	0	0	0	0
CCG016419.1	1	0	0	0	0	0	0	2.04254	0	0	0	0	0	0	0
CCG016504.1	1	0	0	0	0	0	0	2.21593	0	0	0	0	0	0	0
CCG016506.1	1	0	0	0	0	0	0	2.38724	0	0	0	0	0	0	0
CCG016508.1	1	0	0	0	0	0	0.813273	0	0	0	0	0	0	0	0
CCG016638.1	1	0	0	0	0	0	0	0.0105247	0	0	0	0	0	0	0
CCG016647.1	1	0	0	0	0.847126	0	0	0	0	0	0	0	0	0	0
CCG016730.1	1	0	0	0	0	0	0	18.768	0	0	0	0	0	0	0
CCG016758.1	1	0	0	0	0	0	0	3.66181	0	0	0	0	0	0	0
CCG016797.1	1	0	0.0498776	0	0	0	0	0	0	0	0	0	0	0	0
CCG016809.1	1	0	0	0	0	0	0	0	0	0	0	0.285592	0	0	0
CCG016860.1	1	0	0	0	0	0	0	0.0682295	0	0	0	0	0	0	0
CCG016861.1	1	0	0	0	0	0	0	0.197994	0	0	0	0	0	0	0
CCG016906.1	1	0	0	0	0	0	0	47.9858	0	0	0	0	0	0	0
CCG016918.1	1	0	0	0	0	0	0	0	0	0	0	0	0	0	0.0563989
CCG016945.1	1	0	0	11.605	0	0	0	0	0	0	0	0	0	0	0
CCG016958.1	1	0	0	0	0	0	0	10.9047	0	0	0	0	0	0	0
CCG016968.1	1	0	0.624062	0	0	0	0	0	0	0	0	0	0	0	0
CCG017079.1	1	0	0	0	0	12.6474	0	0	0	0	0	0	0	0	0
CCG017246.1	1	0	0.0702371	0	0	0	0	0	0	0	0	0	0	0	0
CCG017291.1	1	0	0	0	2.8658	0	0	0	0	0	0	0	0	0	0
CCG017368.1	1	0	0	0	0	0	0	0.0940316	0	0	0	0	0	0	0
CCG017383.1	1	0.214436	0	0	0	0	0	0	0	0	0	0	0	0	0
CCG017388.1	1	0	0	0	0	0	0	0	0	0	0	0	0	0	0.105243
CCG017428.1	1	0	0	0	0	0	0	0.329563	0	0	0	0	0	0	0
CCG017520.1	1	0	0	0	0	0	0	6.03356	0	0	0	0	0	0	0
CCG017526.1	1	0	0	0	0	0	0	16.4217	0	0	0	0	0	0	0
CCG017639.1	1	0	0	0	0	361.993	0	0	0	0	0	0	0	0	0
CCG017689.1	1	0	0	0	0	0	0	1.2318	0	0	0	0	0	0	0
CCG017697.1	1	0	0	0	0	0	0	0.563736	0	0	0	0	0	0	0
CCG017699.1	1	0	0	0	0	0	0	0.253496	0	0	0	0	0	0	0
CCG017700.1	1	0	0	0	0	0	0	1.01956	0	0	0	0	0	0	0
CCG017712.1	1	0	0	0	0	0	0	0.724276	0	0	0	0	0	0	0
CCG017727.1	1	0	0	0	0	365.838	0	0	0	0	0	0	0	0	0
CCG017752.1	1	0	0	0	0	0	0	0.169889	0	0	0	0	0	0	0
CCG017759.1	1	0	0	0	0	0	0	0.166582	0	0	0	0	0	0	0
CCG017851.1	1	0	0	0	0	0	0	2.17468	0	0	0	0	0	0	0
CCG017858.1	1	0	0	11.0477	0	0	0	0	0	0	0	0	0	0	0
CCG017883.1	1	0	0	0	0	0	0	0	3.02849	0	0	0	0	0	0
CCG017934.1	1	0	0	0	0	0	0	0.847819	0	0	0	0	0	0	0
CCG018012.1	1	0	0	0	0	0	0	3.44925	0	0	0	0	0	0	0
CCG018016.1	1	0	0	0	0	4.60056	0	0	0	0	0	0	0	0	0
CCG018033.1	1	0	0	0	0	0	0	0	0	0	0	0.248434	0	0	0
CCG018044.1	1	0	0	0	0	0	0	23.1653	0	0	0	0	0	0	0
CCG018098.1	1	0	0	0.229847	0	0	0	0	0	0	0	0	0	0	0
CCG018103.1	1	0	0	0	0	0	0	0.15429	0	0	0	0	0	0	0
CCG018105.1	1	0	0	0	0	0	0	5.775	0	0	0	0	0	0	0
CCG018106.1	1	0	0	0	0	0	0	0.145394	0	0	0	0	0	0	0
CCG018128.1	1	0	0	0	0	0	0	0.0533479	0	0	0	0	0	0	0
CCG018131.1	1	0	0	0	0	0	0	8.03518	0	0	0	0	0	0	0
CCG018159.1	1	0	0	0	0	0	0.763104	0	0	0	0	0	0	0	0
CCG018167.1	1	0	0	0	0	0	0	16.9939	0	0	0	0	0	0	0
CCG018183.1	1	0	0	0	0	0	0	0.442173	0	0	0	0	0	0	0
CCG018209.1	1	0	0	0	0	0	2094.69	0	0	0	0	0	0	0	0
CCG018353.1	1	0	0	0	0	0	0	0.529071	0	0	0	0	0	0	0
CCG018417.1	1	0	0	0	0	0	0	0.572784	0	0	0	0	0	0	0
CCG018452.1	1	0	0	0	0	0	0	0	0	0	0	0	0	0	0.377107
CCG018479.1	1	0	0.249867	0	0	0	0	0	0	0	0	0	0	0	0
CCG018500.1	1	0	0	0	0	0	0	0.0674078	0	0	0	0	0	0	0
CCG018600.1	1	0	0	0	0	0	0	9.64082	0	0	0	0	0	0	0
CCG018776.1	1	0	0	0	0	0.0744377	0	0	0	0	0	0	0	0	0
CCG018833.1	1	0	0	0.364835	0	0	0	0	0	0	0	0	0	0	0
CCG018951.1	1	0	0	0	0	0	0	17.0266	0	0	0	0	0	0	0
CCG018991.1	1	0	0.373177	0	0	0	0	0	0	0	0	0	0	0	0
CCG019000.1	1	0	0	0	0	0	0	0	0.724903	0	0	0	0	0	0
CCG019050.1	1	0	0	0	0	0	0	32.9881	0	0	0	0	0	0	0
CCG019076.1	1	0	0	1.38828	0	0	0	0	0	0	0	0	0	0	0
CCG019084.1	1	0	0	0	0	0	0	0.0651559	0	0	0	0	0	0	0
CCG019089.1	1	0	0	0	0	0	0	0.362079	0	0	0	0	0	0	0
CCG019150.1	1	0	0	0	0	0	0	1.10717	0	0	0	0	0	0	0
CCG019165.3	1	0	0	0	0	0	0	0.562455	0	0	0	0	0	0	0
CCG019189.1	1	0	0	0	0	0	0	24.5483	0	0	0	0	0	0	0
CCG019237.1	1	0	0	0	0	0	0	1.84766	0	0	0	0	0	0	0
CCG019248.1	1	0	0	0	0	0	0	0.163719	0	0	0	0	0	0	0
CCG019253.1	1	0	0	0	0.121227	0	0	0	0	0	0	0	0	0	0
CCG019331.1	1	0	0	0	0	0	0	0	0	0	0	0	0	0.217123	0
CCG019418.1	1	0	0	0	0	0	0	0	4.2644	0	0	0	0	0	0
CCG019458.1	1	0	0	0	0	0.165626	0	0	0	0	0	0	0	0	0
CCG019491.1	1	0	0	0	0	0	0	0.177885	0	0	0	0	0	0	0
CCG019492.1	1	0	0	0	0	0	0	12.4584	0	0	0	0	0	0	0
CCG019518.1	1	0	0	0	0	0	0	1.26836	0	0	0	0	0	0	0
CCG019578.1	1	0	0	0	0	0	0	1.15398	0	0	0	0	0	0	0
CCG019582.1	1	0	0	0	0.436525	0	0	0	0	0	0	0	0	0	0
CCG019587.1	1	0	0	0	0	0	0	0.632962	0	0	0	0	0	0	0
CCG019606.1	1	0	0	0	0	0	0	1.15737	0	0	0	0	0	0	0
CCG019628.1	1	0	0	0	0	1.99272	0	0	0	0	0	0	0	0	0
CCG019647.1	1	0	0	0	0	0	0	0	0.0363592	0	0	0	0	0	0
CCG019651.1	1	0	0	0	0	0	0	0.306544	0	0	0	0	0	0	0
CCG019692.1	1	0	0	0	0	0	0	38.5888	0	0	0	0	0	0	0
CCG019783.1	1	0	0	0	0	0	0	0.0887861	0	0	0	0	0	0	0
CCG019841.1	1	0	0	0	0	0.320951	0	0	0	0	0	0	0	0	0
CCG019909.1	1	0	0	0	0	0	0.545437	0	0	0	0	0	0	0	0
CCG019917.1	1	0	0	0	0	0	0	0.0380199	0	0	0	0	0	0	0
CCG019984.1	1	0	0	0	0	0	0	1.9083	0	0	0	0	0	0	0
CCG019988.1	1	0	0	0	0	0	0	6.35878	0	0	0	0	0	0	0
CCG020006.2	1	0	0	0	0	0	32.267	0	0	0	0	0	0	0	0
CCG020008.1	1	0	0	0	0	0	0.755027	0	0	0	0	0	0	0	0
CCG020012.1	1	0	0	0	0	0	0	0	0	0	0	0.0680628	0	0	0
CCG020091.1	1	0	0	0	0	0	0	2.36963	0	0	0	0	0	0	0
CCG020093.1	1	0	0	0	0	0	0	0.277925	0	0	0	0	0	0	0
CCG020094.1	1	0	0	0	0	0	0	0.557265	0	0	0	0	0	0	0
CCG020095.1	1	0	0	0	0	0	0	0.222758	0	0	0	0	0	0	0
CCG020125.1	1	0	0.480829	0	0	0	0	0	0	0	0	0	0	0	0
CCG020130.1	1	0	0	0	0	0	0	0.247146	0	0	0	0	0	0	0
CCG020158.1	1	0	0	0	0	0	0	1.26585	0	0	0	0	0	0	0
CCG020174.1	1	0	0	0	0	0	0	61.5135	0	0	0	0	0	0	0
CCG020192.1	1	0	0	0	0	0	0	3.59935	0	0	0	0	0	0	0
CCG020207.1	1	0	0	0	0	0	0	0	0	0	0	0	0	0	0.531513
CCG020215.1	1	0	0.0452448	0	0	0	0	0	0	0	0	0	0	0	0
CCG020230.1	1	0	0	0	0	0	0	1.27636	0	0	0	0	0	0	0
CCG020244.1	1	0	0	0	0	0	0	0.369785	0	0	0	0	0	0	0
CCG020259.1	1	0	0	0	0	0	0	0	0	0	0	0	0	0	0.12635
CCG020271.1	1	0	0	0	0	0	0	0	0.371634	0	0	0	0	0	0
CCG020295.1	1	0	0	0	0	0	0	0	2.8718	0	0	0	0	0	0
CCG020314.1	1	0	1.1411	0	0	0	0	0	0	0	0	0	0	0	0
CCG020321.1	1	0	0	0	0	0	0	0.478578	0	0	0	0	0	0	0
CCG020346.1	1	0	0	0	0	0	0	0.113558	0	0	0	0	0	0	0
CCG020365.1	1	0	0	0	0	0	1354.79	0	0	0	0	0	0	0	0
CCG020383.1	1	0	0	0	0	0	0	0	0	0	0	0	0	0	0.126647
CCG020393.1	1	0	0	0	0	0	0	0	0	0	0	0	0	0.248768	0
CCG020410.1	1	0	0	0	0	0	0	0.06778	0	0	0	0	0	0	0
CCG020416.1	1	0	0	0	0	0	0	0.447075	0	0	0	0	0	0	0
CCG020488.1	1	0	0	0	0.304259	0	0	0	0	0	0	0	0	0	0
CCG020491.1	1	0	0	0	0	0.949473	0	0	0	0	0	0	0	0	0
CCG020547.1	1	0	0	0	0	0	0	0.198139	0	0	0	0	0	0	0
CCG020597.1	1	0	0	0	0	0.312581	0	0	0	0	0	0	0	0	0
CCG020691.1	1	0	0	0	0	0.231772	0	0	0	0	0	0	0	0	0
CCG020870.1	1	0	0	0	0	0	0	0.106447	0	0	0	0	0	0	0
CCG020908.1	1	0	0	0	0	0	0	0.263713	0	0	0	0	0	0	0
CCG021065.1	1	0	0	0	0	0	0	2.57127	0	0	0	0	0	0	0
CCG021152.1	1	0	0	0	0	0	0	0	0.560901	0	0	0	0	0	0
CCG021238.1	1	0	0	0	0	0	0	0.825819	0	0	0	0	0	0	0
CCG021256.1	1	0	0	0	0	0.558865	0	0	0	0	0	0	0	0	0
CCG021273.1	1	0	0	0	0	0	0	2.4033	0	0	0	0	0	0	0
CCG021279.1	1	0	0	0	0	0	0	0	0	0	0	0	0	0	0.117999
CCG021395.1	1	0	0	0	0	0	0	14.0639	0	0	0	0	0	0	0
CCG021397.1	1	0	0	0	0	0	0	0.24339	0	0	0	0	0	0	0
CCG021433.1	1	0	0	0	0	0.153271	0	0	0	0	0	0	0	0	0
CCG021465.1	1	0	0	0	0	0	0	0.445605	0	0	0	0	0	0	0
CCG021528.1	1	0	0	0	0	53.8385	0	0	0	0	0	0	0	0	0
CCG021543.1	1	0	0	0	0	0	0	0.389857	0	0	0	0	0	0	0
CCG021590.1	1	0	0	0	0	0	0	0	0	3.74109	0	0	0	0	0
CCG021701.1	1	0	0	0	0	0	0	1.2106	0	0	0	0	0	0	0
CCG021729.1	1	0	0	2.54315	0	0	0	0	0	0	0	0	0	0	0
CCG021733.1	1	0	0.481611	0	0	0	0	0	0	0	0	0	0	0	0
CCG021748.1	1	0	0	0	0	0	0	4.19266	0	0	0	0	0	0	0
CCG021774.1	1	0	0	0	0	0	0	0	0.347403	0	0	0	0	0	0
CCG021793.1	1	0	0	0	0.118908	0	0	0	0	0	0	0	0	0	0
CCG021797.1	1	0	0	0	0	0	0	0.359417	0	0	0	0	0	0	0
CCG021804.1	1	0	0	0	0	0	0	0.230337	0	0	0	0	0	0	0
CCG021812.1	1	0	0	0	0	0	0	0	0.345003	0	0	0	0	0	0
CCG021814.1	1	0	0	0	0	0	0	0.306242	0	0	0	0	0	0	0
CCG021818.1	1	0.12944	0	0	0	0	0	0	0	0	0	0	0	0	0
CCG021823.1	1	0	0	0	0	0	0	0.187336	0	0	0	0	0	0	0
CCG021877.1	1	0	0	0	0	0	0	0	0.3079	0	0	0	0	0	0
CCG021899.1	1	0	0	0	0	0	0	0.707013	0	0	0	0	0	0	0
CCG021925.1	1	0	0	0	0	0	0	3.86717	0	0	0	0	0	0	0
CCG021939.1	1	0	0	0	0	0	0	0.155368	0	0	0	0	0	0	0
CCG021961.1	1	0	0	0	0	0	0	1.72769	0	0	0	0	0	0	0
CCG021962.1	1	0	0	0	0	0	0	1.53606	0	0	0	0	0	0	0
CCG021964.1	1	0	0	0	0	0	0	1.15398	0	0	0	0	0	0	0
CCG021967.1	1	0	0	0	0	0	0	0.95232	0	0	0	0	0	0	0
CCG021981.1	1	0	0	0	0	0	0	1.12195	0	0	0	0	0	0	0
CCG022059.1	1	0	0	0	0	0	0	0.0949164	0	0	0	0	0	0	0
CCG022149.1	1	0	0	0	0.532149	0	0	0	0	0	0	0	0	0	0
CCG022184.1	1	0	0	0	0	0.0825212	0	0	0	0	0	0	0	0	0
CCG022209.1	1	0	0	0	0	0	0	0	0	0	0	0	0	0	0.133004
CCG022242.1	1	0	0	0	0	0	0	24.2294	0	0	0	0	0	0	0
CCG022244.1	1	0	0	0	0	0	0	0.150771	0	0	0	0	0	0	0
CCG022259.1	1	0	0	0	0	0	0	0.0819061	0	0	0	0	0	0	0
CCG022272.1	1	0	0	0	0	0	0	0.675447	0	0	0	0	0	0	0
CCG022275.1	1	0	0	0	0	0	0	109.974	0	0	0	0	0	0	0
CCG022331.1	1	0	0	0	0	0	0	0.215474	0	0	0	0	0	0	0
CCG022379.1	1	0	0	0	0	0	0	0.962703	0	0	0	0	0	0	0
CCG022389.1	1	0	0	0	0	0	0	0.218576	0	0	0	0	0	0	0
CCG022407.1	1	0	0	0	2.14195	0	0	0	0	0	0	0	0	0	0
CCG022422.1	1	0	0	0	0	0	0	0.11745	0	0	0	0	0	0	0
CCG022431.1	1	0	0	0	0	0	0	0.573385	0	0	0	0	0	0	0
CCG022436.1	1	0	0	0	0	0.197336	0	0	0	0	0	0	0	0	0
CCG022438.1	1	0	0	0	0	0.144079	0	0	0	0	0	0	0	0	0
CCG022439.1	1	0	0	0	0	0.441165	0	0	0	0	0	0	0	0	0
CCG022440.1	1	0	0	0	0	0.134838	0	0	0	0	0	0	0	0	0
CCG022445.1	1	0	0.10905	0	0	0	0	0	0	0	0	0	0	0	0
CCG022446.1	1	0	0	0	0	0.155852	0	0	0	0	0	0	0	0	0
CCG022448.1	1	0	0	0	0	0	0	0.0684792	0	0	0	0	0	0	0
CCG022454.1	1	0	0	0	0	0	0	0.219364	0	0	0	0	0	0	0
CCG022468.1	1	0	0	0	0	0	0	0.0552778	0	0	0	0	0	0	0
CCG022471.1	1	0	0	0	0	0	0	0.221759	0	0	0	0	0	0	0
CCG022472.1	1	0	0	0	0	0	0	0.359915	0	0	0	0	0	0	0
CCG022476.1	1	0	0	0	0	0	0	0.102223	0	0	0	0	0	0	0
CCG022489.1	1	0	0	0	0	0	0	0	0	0	0	0	0	0.146212	0
CCG022499.1	1	0.317176	0	0	0	0	0	0	0	0	0	0	0	0	0
CCG022519.1	1	0	0	0	0	0	0	0	0	0	0	0	0	0	0.494845
CCG022525.1	1	0	0	0	0	0	0	0.38596	0	0	0	0	0	0	0
CCG022557.1	1	0	0	0	0	0	0	3.80531	0	0	0	0	0	0	0
CCG022572.1	1	0	0	0	0	0	0	0	0	0	0	0.576882	0	0	0
CCG022616.1	1	1.94287	0	0	0	0	0	0	0	0	0	0	0	0	0
CCG022623.1	1	0	0	0	0	0	0	0.0996341	0	0	0	0	0	0	0
CCG022626.1	1	0	0	0	0	0	0	0.561059	0	0	0	0	0	0	0
CCG022628.1	1	0	0	0	0	0	0	0.35905	0	0	0	0	0	0	0
CCG022632.1	1	0	0	0	0	0	0	2.52469	0	0	0	0	0	0	0
CCG022633.1	1	0	0	0	0	0	0	10.4948	0	0	0	0	0	0	0
CCG022643.1	1	0	0	0	0	0	0	9.69363	0	0	0	0	0	0	0
CCG022713.1	1	0	0	0	0	0	1.51867	0	0	0	0	0	0	0	0
CCG022740.1	1	0	0	0	0	0	0	1.74101	0	0	0	0	0	0	0
CCG022772.1	1	0	0	0	0	1.01163	0	0	0	0	0	0	0	0	0
CCG022791.1	1	0	0	0	0.102026	0	0	0	0	0	0	0	0	0	0
CCG022826.1	1	0	0	0	0	0.547963	0	0	0	0	0	0	0	0	0
CCG022828.1	1	0	0	0	0	0	0	32.2266	0	0	0	0	0	0	0
CCG022884.1	1	13.9916	0	0	0	0	0	0	0	0	0	0	0	0	0
CCG022918.1	1	0	0	0	0	0	0	6.24389	0	0	0	0	0	0	0
CCG022948.1	1	0	0	0	0	0	0	34.7205	0	0	0	0	0	0	0
CCG022961.1	1	0	0	0	0	0	0	0	0	0	0	0	0	0.133024	0
CCG022979.1	1	0	0	0	0	0	0	0	0	0	1.00687	0	0	0	0
CCG022980.1	1	0	0	0	0	0	0	0.315805	0	0	0	0	0	0	0
CCG022989.1	1	0	0	0	0	2.2195	0	0	0	0	0	0	0	0	0
CCG023024.1	1	0	0	0	4.65667	0	0	0	0	0	0	0	0	0	0
CCG023031.1	1	0	0	0	0.726048	0	0	0	0	0	0	0	0	0	0
CCG023032.1	1	0	0	0	0.162367	0	0	0	0	0	0	0	0	0	0
CCG023097.1	1	0	0	0	0	0.820056	0	0	0	0	0	0	0	0	0
CCG023106.1	1	0	0	0	0	0	0	0	0	0	0	0	0	0.122063	0
CCG023109.1	1	0	0	0	0	0	0	0.117115	0	0	0	0	0	0	0
CCG023149.1	1	0	0	0	0	0	0	0	0	0	0	0	0.907239	0	0
CCG023153.1	1	0	0	0	0	0.300276	0	0	0	0	0	0	0	0	0
CCG023189.1	1	0	0	0	0	0	0	10.9053	0	0	0	0	0	0	0
CCG023273.1	1	0	0	0	0	0	0	0.160222	0	0	0	0	0	0	0
CCG023301.1	1	0	0	0	0	0	0	0.0960685	0	0	0	0	0	0	0
CCG023427.1	1	0	0	0	0	0	0	12.5455	0	0	0	0	0	0	0
CCG023459.1	1	0	0	0	0	0	0	0.15329	0	0	0	0	0	0	0
CCG023530.1	1	0	0	0	0	0	0	5.91924	0	0	0	0	0	0	0
CCG023536.1	1	0	0	0	0	0	0	4.22242	0	0	0	0	0	0	0
CCG023539.1	1	0	0	0	0	0	0	3.79863	0	0	0	0	0	0	0
CCG023598.1	1	0	0	0	0	0	0	0.576427	0	0	0	0	0	0	0
CCG023608.1	1	0	0	0	0	0	0	0.120478	0	0	0	0	0	0	0
CCG023640.1	1	0	0	0	0	0	0	0.335491	0	0	0	0	0	0	0
CCG023650.1	1	0	0	0	0	0.4097	0	0	0	0	0	0	0	0	0
CCG023692.1	1	0	0	0	0.276823	0	0	0	0	0	0	0	0	0	0
CCG023702.1	1	0	0.238956	0	0	0	0	0	0	0	0	0	0	0	0
CCG023727.1	1	0	0	0	0	0	0	0	0	0	0	0	0	0.402782	0
CCG023752.1	1	0	0	0	0	0	0	0	0	0	0	0.125281	0	0	0
CCG023755.1	1	0	0	0	0	0	0	63.9458	0	0	0	0	0	0	0
CCG023783.1	1	0	0	0	0	0	0	0.0228045	0	0	0	0	0	0	0
CCG023784.1	1	0	0	0	0	0	0	0.32224	0	0	0	0	0	0	0
CCG023788.1	1	0	0	0	0	0	0	0	33.991	0	0	0	0	0	0
CCG023790.1	1	0	0	0	0	0	0	2.91786	0	0	0	0	0	0	0
CCG023851.1	1	0	0	0	0	0	0	2.14655	0	0	0	0	0	0	0
CCG023914.1	1	0	0	0	0.603432	0	0	0	0	0	0	0	0	0	0
CCG023954.1	1	0	0	0	0	0	0.795122	0	0	0	0	0	0	0	0
CCG024027.1	1	0	0	0	0	0	0	0.815637	0	0	0	0	0	0	0
CCG024051.1	1	0	0	0	1.06796	0	0	0	0	0	0	0	0	0	0
CCG024068.1	1	0	0	0	0	0	0	0.107536	0	0	0	0	0	0	0
CCG024074.1	1	0	0	0	0	0	0	2.77781	0	0	0	0	0	0	0
CCG024081.1	1	0	0	0	0	0	0	91.329	0	0	0	0	0	0	0
CCG024100.1	1	0	0	0	1.23209	0	0	0	0	0	0	0	0	0	0
CCG024119.1	1	0	0	0	0	0	0	0.156653	0	0	0	0	0	0	0
CCG024152.1	1	0	0	0	0	0	24.0454	0	0	0	0	0	0	0	0
CCG024161.1	1	0	0.385226	0	0	0	0	0	0	0	0	0	0	0	0
CCG024175.1	1	0	0	0	0	0	0	1.29216	0	0	0	0	0	0	0
CCG024208.1	1	0	0	0	0	0	0	129.803	0	0	0	0	0	0	0
CCG024210.1	1	0	0	0	0	0	0	0.9972	0	0	0	0	0	0	0
CCG024220.1	1	0	0.125642	0	0	0	0	0	0	0	0	0	0	0	0
CCG024222.1	1	0	0	0.193584	0	0	0	0	0	0	0	0	0	0	0
CCG024225.1	1	0	0	0	0	0	0	10.8832	0	0	0	0	0	0	0
CCG024295.1	1	0	0	0	0	0	0	0.529242	0	0	0	0	0	0	0
CCG024296.1	1	0	0	0	0	0	0	0.877388	0	0	0	0	0	0	0
CCG024297.1	1	0	0	0	0	0	0	18.2525	0	0	0	0	0	0	0
CCG024298.1	1	0	0	0	0	0	0	2.04899	0	0	0	0	0	0	0
CCG024331.1	1	0	0	20.8956	0	0	0	0	0	0	0	0	0	0	0
CCG024397.1	1	0	0	0	0	0	0	1.21244	0	0	0	0	0	0	0
CCG024418.1	1	0	0	0	0	0	0	2.33281	0	0	0	0	0	0	0
CCG024440.1	1	0	0	0	0.537707	0	0	0	0	0	0	0	0	0	0
CCG024503.1	1	0	0	0	0	0	0	2.05677	0	0	0	0	0	0	0
CCG024515.1	1	0	0	0	0	0	0	4.0691	0	0	0	0	0	0	0
CCG024530.1	1	0	0	0	0	0	0	6.63573	0	0	0	0	0	0	0
CCG024532.1	1	0	0	0	0	0.734038	0	0	0	0	0	0	0	0	0
CCG024534.1	1	0	0	0	0	0	0	29.73	0	0	0	0	0	0	0
CCG024601.1	1	0	0	0	0	0	0.0376229	0	0	0	0	0	0	0	0
CCG024607.2	1	0	0	0	0	0	0	0	0	0	0	0.122036	0	0	0
CCG024716.1	1	0	0	0	0	0	0	25.0577	0	0	0	0	0	0	0
CCG008458.1	0.199011	34.1143	25.6144	36.4545	21.7872	32.691	25.6622	24.3459	34.9688	28.7148	35.4232	31.5157	31.2212	25.8918	27.6451
CCG017616.4	0.197625	20.0709	22.2695	12.7289	19.4248	17.8893	21.2597	19.5255	26.1123	19.576	21.1376	23.9327	24.1464	25.9695	24.4433
CCG016276.1	0.19725	11.5296	9.98692	12.8076	6.9052	10.063	7.74883	12.2443	9.63542	10.6841	12.9531	12.3896	11.4239	10.8869	8.87002
CCG012441.1	0.19496	180.08	233.081	226.304	253.921	176.401	223.63	231.826	148.512	259.76	225.528	245.943	234.602	169.639	169.057
CCG007914.1	0.193802	47.3385	46.248	52.1106	52.2486	47.9741	41.3947	30.974	55.2039	47.47	45.9608	42.7891	47.6463	36.8179	39.5957
CCG020804.1	0.193386	12.485	15.4368	19.5234	18.0039	18.2474	17.1165	18.9414	14.8226	16.0591	13.373	13.8685	18.0091	14.0175	14.3411
CCG024654.2	0.192327	55.7061	57.9674	64.0881	60.761	53.339	54.0271	59.1335	59.2504	71.4684	72.552	73.962	67.1762	52.0534	49.0599
CCG007534.1	0.191017	17.5817	16.9963	20.306	18.8225	18.0482	19.9432	23.6765	21.1445	20.3979	16.1877	20.4141	19.055	20.4742	19.6293
CCG003021.1	0.189788	20.2782	24.4072	22.1341	26.7337	21.6252	21.9881	25.8625	20.184	14.5894	21.5947	20.3968	18.7675	25.256	24.496
CCG022679.1	0.187173	29.1115	40.927	37.1249	32.6716	29.0676	42.4269	25.5979	28.5686	39.0122	37.8075	40.3501	36.444	36.0113	35.6201
CCG008415.1	0.186491	5.88168	8.57041	7.99444	8.35282	8.5547	6.87596	7.01831	5.55855	7.17522	6.19802	6.43509	7.44045	7.21811	8.8197
CCG013254.1	0.185856	42.6506	46.1648	48.9205	46.4381	55.7966	68.5567	61.3619	46.6566	66.4833	57.671	62.9405	64.0504	63.592	62.8687
CCG004777.1	0.182697	11.558	9.91191	11.2202	11.79	7.38243	8.16781	13.0779	12.4305	11.4579	10.3925	11.6284	11.5595	11.068	10.3848
CCG008215.1	0.179636	14.4775	13.5654	14.4622	15.4356	13.3473	13.7323	14.417	12.7215	11.8931	14.9885	16.6756	13.8324	12.4073	12.5608
CCG017221.1	0.178281	8.86091	7.38264	10.9875	10.1823	10.6269	10.04	9.82584	10.896	6.89359	7.02059	9.52754	8.29943	10.0252	11.2867
CCG020929.1	0.176916	36.4035	29.2943	35.558	29.5687	34.7424	30.9088	26.9739	30.7361	37.2759	30.052	31.7647	35.3025	21.8475	25.703
CCG008892.1	0.176796	4.578	5.64277	5.03177	5.75603	3.78005	5.67092	4.71272	4.02535	6.11865	4.40378	4.90834	6.04742	5.64715	5.27534
CCG012286.1	0.174588	12.8252	15.8347	11.0188	12.8144	9.39064	14.0041	10.5352	11.0172	15.8708	14.8446	15.7198	16.0008	13.2236	14.5952
CCG006792.1	0.174306	93.5518	63.1085	103.728	56.384	74.7327	95.2207	98.9071	107.931	86.6156	101.027	97.4923	99.1106	107.617	81.0388
CCG010204.1	0.173019	65.9293	106.974	107.514	93.5269	96.8421	89.8355	74.4959	84.5954	109.286	90.4914	109.703	104.859	114.841	100.574
CCG022726.1	0.171666	41.0115	35.7338	44.4607	39.2614	40.7663	35.4937	31.0733	45.9951	39.4065	46.3699	46.2917	42.1746	30.0456	27.6128
CCG003156.1	0.169417	34.0395	35.2295	42.253	35.1128	43.7673	34.2667	46.2657	43.8486	34.4772	40.9294	39.9688	37.8057	40.773	37.0862
CCG007156.1	0.165691	6.71523	8.1426	8.09852	7.2714	6.98522	8.67444	5.53724	4.35142	7.99003	7.72124	7.52287	8.66417	7.82798	7.2552
CCG008743.1	0.156558	65.0057	95.3492	102.429	94.9635	78.8943	99.4524	100.919	92.7047	92.5823	93.3907	96.5598	88.3355	109.65	101.698
CCG023372.1	0.149462	6.80706	10.0317	8.58655	10.0126	10.6883	10.163	9.88804	9.38163	9.16631	7.41989	9.01909	10.6908	8.34852	8.69538
CCG002120.1	0.144153	6.58415	8.94235	7.59735	8.81949	6.38171	8.71112	5.37475	6.1026	8.51415	9.17497	8.55563	8.4345	8.98959	9.07339
CCG009555.4	0.0896227	37.7698	38.7093	26.0692	38.587	38.2751	39.2845	36.5742	30.3935	35.7836	36.2438	39.7573	36.4223	36.9584	39.783
