# Supplementary material for: A draft genome of Drung cattle reveals clues to its chromosomal fusion and environmental adaptation
Source: Commun Biol. 2022 Apr 13;5:353. doi: 10.1038/s42003-022-03298-9 (PMC9008013; doi:10.1038/s42003-022-03298-9)
Supplement: Supplementary file 15 — Supplementary Data 12 [file 42003_2022_3298_MOESM15_ESM.xlsx]

## Sheet: Sheet1
Supplementary Data 12. Statistics of co-expressed genes in fourteen tissues.
Gene ID	Heart	Lung	Liver	Spleen	Kidney	Rumen	Testis	Striploin	Rump	Tenderloin	Chuck	Neck	Abdominal fat	Subcutaneous fat
CCG000011.1	3.84927	9.03927	3.22018	15.7253	10.7841	1.50328	5.61982	6.45643	3.97427	3.33678	2.70643	2.0148	10.1737	6.59377
CCG000020.1	14.1457	9.06946	7.86875	13.3955	8.24034	6.80788	13.089	13.6107	12.6136	14.2666	11.449	12.5894	24.3192	21.5512
CCG000021.1	25.1888	46.246	84.9263	57.1774	36.5339	60.0389	88.578	23.1011	19.6415	22.3624	18.9372	18.0953	36.1126	38.8538
CCG000025.1	24.2745	10.5758	14.4047	12.9974	13.4375	13.4382	14.2604	14.3578	15.3645	13.6961	16.4853	14.1023	9.61606	9.20176
CCG000026.1	35.1116	30.1739	28.2413	43.9103	30.5348	22.2065	44.8984	44.4532	30.3517	32.5212	33.2435	33.0851	35.1184	32.9183
CCG000027.1	4.79762	4.65305	2.19381	9.82752	2.04812	4.25887	5.97899	3.86199	3.9327	5.98102	6.77359	6.01605	2.19376	2.26754
CCG000033.1	19.8806	255.036	35.7379	42.7013	54.361	6.77762	150.122	30.0867	10.4031	16.7599	17.6994	15.4359	36.198	165.868
CCG000034.1	4385.42	14136.8	15754.5	16712.2	3547.16	2634.91	5671.39	4616	2578.06	3095.51	2889.26	1891.49	4717.36	4827.36
CCG000058.1	9.80542	33.6471	618.881	14.74	128.165	2.68502	8.65109	24.6607	28.3479	21.2292	20.8442	24.1582	7.33087	6.90133
CCG000059.1	2.2697	8.27827	0.940076	3.35297	6.20181	49.3093	2.50623	6.21792	1.43389	1.45675	1.4839	0.488917	6.25631	9.22113
CCG000064.1	7.61561	10.3288	10.8768	16.8506	8.64149	10.5596	12.8962	25.8002	21.018	22.2573	26.861	24.8216	14.0843	9.98029
CCG000065.1	39.6017	111.697	83.9159	139.312	47.9827	63.294	73.9645	35.9824	21.049	25.7839	24.3679	15.8579	87.3541	79.7304
CCG000071.1	42.5269	39.0845	32.0685	47.432	32.9357	26.7354	29.1534	40.1622	39.0008	39.868	36.2651	43.0495	32.6273	34.0842
CCG000087.1	0.592032	1.00466	0.428943	1.51477	0.749714	1.89867	1.41971	1.58043	1.04072	0.754059	0.828531	0.325821	0.668588	0.947098
CCG000094.2	4.967	2.81041	2.3449	2.26752	2.61472	2.85519	1093.26	9.67202	5.65469	9.90343	10.36	5.59796	2.97978	3.80909
CCG000100.1	38.0086	56.984	34.879	11.3929	19.5176	14.4744	2.42019	28.6412	25.6049	31.6797	29.3722	15.141	55.9525	62.4654
CCG000113.1	28.2219	47.9586	46.4029	39.5386	46.9938	46.9174	42.4972	66.2963	57.04	77.3653	74.4956	53.7116	33.3485	34.4219
CCG000116.1	54.9987	250.971	1255.2	908.387	295.303	233.483	105.236	43.4725	14.852	17.7597	17.9923	14.0676	170.389	130.777
CCG000122.1	3.26744	5.20816	7.28835	3.54258	4.27042	2.71697	2.94414	3.48153	14.5621	13.7813	12.027	12.2988	6.15253	5.08217
CCG000127.1	1.96628	6.09921	4.22621	9.84674	2.67532	0.149441	406.751	15.6852	2.40446	0.906748	1.5025	2.61418	11.8842	6.12033
CCG000130.1	0.669833	0.311912	0.301948	0.400476	1.33686	0.477658	1.05673	0.296919	0.261893	0.182334	0.233316	0.233506	0.42489	0.512703
CCG000146.1	156.336	99.0692	164.554	89.5584	97.4523	115.232	136.622	185.78	184.58	212.261	205.808	171.853	90.7452	85.938
CCG000147.1	2.48357	16.7189	10.8769	4.90639	9.2486	3.23169	4.54778	10.5147	3.98498	1.89861	2.87767	3.6727	75.6924	50.5021
CCG000148.1	1.00916	0.668014	1.08837	0.629913	2.03505	1.3876	1.51208	0.856478	0.503347	0.436596	0.373204	0.30233	0.738473	0.820059
CCG000156.1	1.13572	0.457386	0.393622	1.10129	3.17386	0.297906	3.25061	4.07627	0.74538	1.54369	0.215099	0.67065	0.250613	0.420769
CCG000160.1	29.2468	49.4501	33.3315	58.4136	24.2566	18.3542	47.3115	42.9683	31.6467	29.0828	28.3444	28.5355	30.6582	30.8023
CCG000165.1	23.6373	22.5573	17.9842	22.0438	25.7394	20.3967	51.3684	4.36793	8.2646	8.15788	6.82832	4.1202	38.5216	37.3712
CCG000175.1	6.09456	6.04053	11.3855	5.68097	11.2713	6.14437	15.6241	1.76709	3.1052	2.95075	2.51065	1.89458	8.63024	7.43557
CCG000181.1	5432.48	3000.97	3650.2	4848.52	3574.68	5722.63	1798.68	5129.34	3055.15	3394.41	2797.21	2818.8	2667.11	3090.85
CCG000182.1	8.08011	17.8603	385.941	27.543	8.52895	2.60253	23.6275	18.779	2.5438	3.95917	7.54318	2.70237	12.7932	36.8483
CCG000184.1	10.3293	2.14899	6.43542	5.33991	8.61684	3.31753	11.8274	6.34252	4.18958	3.76087	2.93495	1.63861	2.75513	3.57708
CCG000189.1	1.47903	0.789585	0.542796	0.471647	1.98116	0.371401	1.1637	0.389037	0.324154	0.953546	0.570267	0.537582	0.725744	0.637104
CCG000190.1	15.9748	10.4039	2.22373	4.56871	18.1165	2.41942	3.31317	17.1202	1.54008	2.35974	2.32067	2.86965	1.64604	0.106348
CCG000192.1	100.5	40.1128	71.1402	52.9665	89.5356	74.158	70.1945	179.781	105.564	127.56	107.609	109.575	71.5364	53.304
CCG000193.1	144.179	547.337	849.188	771.894	759.521	57.7005	57.8144	55.5242	50.4559	41.5298	35.6117	52.5149	258.363	215.677
CCG000208.1	13.6134	4.46516	1.14158	3.57592	10.7541	0.196252	2.03376	8.73569	1.85119	1.90933	2.32808	0.893864	0.702252	0.310517
CCG000209.1	0.190025	0.466854	0.479269	0.191507	1.83065	0.500776	0.585423	0.737556	0.410587	0.21127	0.181046	0.734681	0.408393	0.114363
CCG000220.1	0.881157	0.808189	36.1167	0.356519	6.82332	43.6193	3.17949	0.685528	0.138814	0.436074	0.276499	0.148444	0.829544	0.729635
CCG000221.1	38.1785	14.3447	89.747	20.4949	465.78	29.5769	9.9156	28.6805	31.8925	33.7424	35.7099	26.6044	19.8316	21.6161
CCG000224.1	4.34017	2.47993	8.62877	2.64831	6.04291	5.62739	6.70717	1.88597	0.467105	1.40588	0.40986	1.19108	2.39587	1.71847
CCG000226.2	7.82689	12.2183	17.7078	14.6862	14.7153	17.4143	10.8746	5.07871	7.10505	8.92071	6.47797	6.30245	6.41811	7.56039
CCG000227.1	1.67142	8.09778	47.8021	5.36856	32.2653	11.0289	10.8435	3.18011	4.52637	4.09957	4.49237	3.53517	1.57448	3.35199
CCG000228.1	0.274302	0.876738	3.73047	1.06463	1.44555	0.890549	27.2684	0.940692	0.710128	0.140046	0.125169	0.469388	2.67954	3.30102
CCG000230.1	53.825	131.195	353.044	97.2848	144.893	224.451	82.5205	86.1996	122.484	120.045	152.086	128.866	151.436	134.373
CCG000236.1	13.7578	10.2061	26.6792	11.4776	11.1002	17.4946	24.0175	20.604	19.854	18.7963	14.9378	29.4222	17.0002	13.9368
CCG000237.1	0.0525699	0.306494	0.192732	0.847954	0.721964	0.0422815	1.4213	0.212578	0.122877	0.218436	0.218529	0.0568366	0.171258	0.125549
CCG000239.1	0.546609	0.417145	0.494027	0.778201	0.867034	0.353256	21.7295	0.111225	0.704339	0.398355	0.443685	1.35279	0.695347	1.17412
CCG000241.1	71.1278	57.8148	61.0801	60.6888	51.8645	24.7898	323.21	97.6326	65.5704	58.9319	62.4414	76.8548	58.3483	41.0912
CCG000246.1	1759.62	1904.4	1500.71	3293.58	1850.1	2777.37	1382.78	3500.58	1396.76	1774.3	1416.96	1472.83	1560.77	2305.91
CCG000247.1	32.5165	63.0727	254.088	106.293	79.6589	99.8506	36.913	50.3217	37.8124	50.7607	37.4991	38.4697	55.4086	51.8877
CCG000253.1	12.0904	10.0285	12.2776	6.91609	10.3118	10.5181	13.1575	32.0285	27.7089	37.8648	35.8881	20.5327	10.806	13.411
CCG000257.1	4.99363	4.73007	2.81179	4.12467	4.20483	7.71015	2.68869	10.963	12.7629	8.54837	16.1839	10.8381	6.55595	5.72727
CCG000261.1	15.8463	13.8189	53.1234	13.2495	15.5026	8.03809	4.88201	9.88319	20.7206	14.6627	12.5322	17.0543	39.5189	32.9487
CCG000269.1	3.85365	13.1958	11.995	8.64783	20.658	7.83583	27.0243	9.19257	8.72315	13.6094	9.70237	11.5501	5.96628	8.1114
CCG000274.1	1.90252	4.40302	6.91536	4.92698	5.6181	11.8841	11.3737	5.74944	8.66801	12.6536	7.78578	8.42449	1.55883	2.22772
CCG000277.1	4.39726	2.01766	24.471	0.938836	54.5422	2.01629	33.9302	1.44416	0.5659	0.868119	0.954834	0.264066	5.37614	3.85033
CCG000279.1	1.62771	6.11945	3.80602	5.66347	6.51048	2.19171	6.94619	4.6406	1.6567	1.34627	1.8901	1.8216	6.77041	8.21703
CCG000281.2	191.44	63.6534	101.508	43.1285	104.434	124.469	89.4631	251.805	124.61	152.948	112.468	79.2437	46.271	35.2544
CCG000284.1	31.1351	19.0254	24.3676	21.8684	22.6377	26.6454	40.0558	67.1683	32.4572	49.6019	44.2605	47.302	28.6788	24.3081
CCG000285.1	19.3568	10.83	9.94333	15.3784	12.2005	5.50261	71.8905	35.7003	18.1997	24.6576	21.3084	20.011	12.2266	10.1815
CCG000286.1	2.89828	1.45436	3.68476	4.51187	2.29285	3.60791	0.409938	2.91028	1.90341	3.28116	2.3139	1.83128	18.9889	26.2294
CCG000287.1	7.1691	7.69146	12.7145	13.4592	9.50259	26.3953	55.4277	12.6072	11.116	11.0013	10.43	11.4793	5.41394	7.10291
CCG000289.2	23.8273	21.1361	7.84681	10.4168	11.6373	8.0525	4.90408	21.9192	35.5249	40.6819	28.1716	34.3375	6.75125	8.08389
CCG000293.1	28.8571	80.6386	75.8318	93.2851	65.9078	93.9184	62.0777	96.1202	48.3405	24.656	37.063	43.0033	17.4836	39.5534
CCG000294.1	3.53435	6.85163	1.73543	1.99941	56.2739	2.9798	45.0408	0.975543	4.06813	0.833595	2.0444	2.52242	7.26223	21.8994
CCG000298.1	2.80016	2.01101	5.48025	1.88954	6.34205	2.71233	2.05552	4.58023	2.76833	4.65815	5.51859	5.09585	6.39374	4.42332
CCG000299.1	5.74483	11.8135	12.6617	12.7643	7.86427	13.6632	17.6583	7.12474	16.7881	16.0079	17.8388	16.4163	11.2938	12.1999
CCG000300.1	23.21	17.4882	47.0589	32.0289	46.5151	12.7356	12.4988	7.99097	12.9303	10.6365	15.3981	8.18168	33.3798	34.4603
CCG000301.1	20.4289	25.7834	23.5289	40.2834	16.2884	37.8083	47.0231	9.88364	15.0407	17.0695	20.3497	12.4825	22.5257	17.7447
CCG000303.1	7.64613	8.2249	8.96964	6.68667	6.94191	9.94842	7.87575	3.40275	13.7811	7.10523	11.8101	8.64724	6.99134	9.41072
CCG000310.1	26.5515	26.4502	82.3563	39.2131	182.359	11.2607	106.933	13.2268	8.85675	12.2035	17.5119	14.3907	39.0016	44.796
CCG000312.1	5.30722	1.51599	13.9774	2.02175	14.6463	3.16724	2.92789	8.11066	7.15134	7.1662	5.53473	6.48179	2.89763	2.77036
CCG000313.1	31.2995	26.3467	15.6125	25.3744	15.4377	35.44	21.3561	83.7275	162.504	110.118	134.166	168.113	46.488	27.313
CCG000314.1	11.4261	13.1463	15.9498	20.0763	11.9137	6.35275	31.7861	12.009	10.7391	13.7847	20.0392	10.5199	10.5614	12.5607
CCG000315.1	6.30651	8.92265	10.6811	7.90929	4.95436	9.08949	6.36598	5.13051	12.3771	9.67508	12.0903	14.5299	7.03238	7.90593
CCG000316.1	39.2274	26.8361	28.7967	18.8148	14.298	18.6512	29.6782	46.0324	89.6482	88.4608	86.5227	86.6469	13.5119	15.768
CCG000317.1	9.29266	17.026	3.21583	10.7722	12.9005	17.4824	8.82484	12.5653	14.5953	19.07	23.7349	14.9535	12.9165	14.063
CCG000319.1	3.2781	6.69141	5.95655	7.20079	4.73794	10.8207	10.5487	5.89386	10.7432	7.86776	12.9566	10.0317	6.26839	5.53352
CCG000320.1	32.426	7.18919	23.5327	13.4519	15.8897	10.2539	55.7427	31.9776	27.7015	35.9128	31.8167	26.2322	72.6102	48.8554
CCG000321.1	104.46	44.5326	71.8322	51.7585	58.6364	51.0186	69.3716	119.447	95.9471	120.734	100.597	90.8616	63.0571	46.7821
CCG000322.1	16.7204	20.6164	25.8036	13.1779	17.045	28.5987	70.0565	54.5967	46.1949	57.7359	61.4035	44.4249	23.8134	20.1813
CCG000323.1	1.98793	0.834518	0.484453	1.41948	0.918854	0.976691	4.45678	3.08401	1.47977	1.85087	1.12582	2.42373	1.38742	1.25792
CCG000327.1	3.61947	8.75371	5.81286	1.72546	8.68254	17.9148	2.1979	2.89756	4.46582	4.34537	4.78942	3.51076	10.9407	11.071
CCG000330.1	11.1233	18.4937	11.5962	5.39946	14.6137	22.2035	6.17814	6.82741	6.87602	6.10216	7.48311	7.70602	25.7747	28.9461
CCG000333.1	8.18963	11.3081	22.1607	13.8514	11.1881	36.3808	21.8177	7.89858	9.31167	7.64935	9.34441	8.37036	10.3301	12.1431
CCG000334.1	14.8448	13.2451	7.06424	6.1813	10.9319	1.97642	0.821381	4.91681	7.05141	7.4188	7.26702	4.86498	11.2355	11.4726
CCG000335.1	11.5432	30.491	12.3449	18.9121	32.964	31.4467	12.5266	10.6513	4.81905	7.26979	7.6372	5.70872	45.9502	42.3729
CCG000338.1	8.87947	12.4959	10.7913	18.3008	17.6208	11.4124	53.7756	11.7339	7.38815	11.7162	10.3819	9.18622	25.6795	18.9964
CCG000342.1	3.62564	1.17352	0.434225	1.22704	2.34858	7.93608	0.390435	2.8529	1.85238	5.58083	1.63639	1.90183	25.6445	23.3606
CCG000344.1	62.377	24.7749	2.90564	43.548	19.8173	30.1857	7.34828	29.2823	48.4793	38.6494	37.5628	38.643	17.8024	25.5611
CCG000350.1	1.42308	6.20258	2.97974	2.69706	5.00381	3.93512	17.5228	1.35972	2.34953	2.03071	1.56494	2.15695	3.5711	4.30282
CCG000351.1	3.19566	3.83292	21.8319	4.53817	8.17074	33.7946	3.26059	6.1704	5.87129	6.23926	3.94673	4.19626	9.72621	8.03123
CCG000355.1	0.720752	2.84483	0.185874	0.238211	4.0288	0.112498	6.42006	0.689888	0.230682	0.180085	0.488601	0.374098	1.40845	0.757302
CCG000357.1	2.07479	35.3246	23.9056	17.8766	12.3816	20.9377	8.30894	0.920153	10.1387	4.23028	6.41345	13.252	8.33399	11.1826
CCG000359.1	340.285	178.026	182.076	220.633	211.585	130.872	260.839	251.483	141.166	167.363	158.427	199.954	265.654	224.336
CCG000362.1	21.7137	4.06187	62.5627	8.98923	9.31614	7.52115	0.770028	3.96912	9.94977	7.1002	8.16534	7.4554	3.84331	4.20192
CCG000364.1	992.002	640.872	693.956	712.857	669.998	745.748	509.724	949.295	1219.35	1949.3	1523.21	1293.55	192.399	216.152
CCG000365.1	1.57582	11.3912	1.71228	20.6872	7.7203	22.3356	6.38402	3.37656	2.3103	1.21346	2.021	2.30038	9.23221	15.8861
CCG000368.1	1.5761	3.80976	0.930082	3.31392	12.5409	0.360131	18.1468	3.12077	5.75789	4.05197	3.25277	4.11584	2.52786	1.31488
CCG000370.1	4.88699	5.37195	3.73104	12.2129	2.75535	3.35747	6.42363	3.51631	3.16174	5.29963	4.06196	7.18551	5.6735	6.03356
CCG000372.1	2.12272	2.57913	6.74924	2.43712	2.72308	3.93627	2.85569	1.27303	3.44332	2.04275	1.7963	2.9286	1.72072	2.87754
CCG000374.1	4.59467	4.22638	3.06382	7.62779	5.40544	7.72712	2.05802	10.0102	8.12599	10.6373	8.50548	10.713	3.52512	7.07353
CCG000381.1	18.4587	4.00436	0.0241669	4.12911	0.39373	0.0167205	2.07481	5.41591	2.4926	1.94238	2.16028	2.51435	0.0547804	0.189265
CCG000384.1	13.3949	10.9982	34.3492	16.4508	10.6545	20.416	13.2172	5.96344	4.48958	4.97732	4.54988	2.61339	9.75701	11.3191
CCG000385.1	12.9041	5.27507	120.853	3.94806	24.6122	23.1904	5.09628	9.1187	13.2343	11.0799	10.7215	10.1164	10.7517	8.67461
CCG000386.1	27.7521	24.7656	26.0285	43.822	18.8316	35.4458	17.102	48.6844	27.9168	37.3262	26.8774	29.7347	30.2892	33.0408
CCG000387.1	5.85781	3.33486	8.60785	0.569133	24.8441	11.6844	9.04253	0.868362	1.12891	0.804016	1.02931	1.05742	1.21035	1.97385
CCG000388.1	83.2041	68.9758	85.0499	82.2591	77.2312	77.3655	99.3625	124.638	112.432	105.402	90.2847	95.9265	79.9045	71.2614
CCG000394.1	0.543439	0.495111	1.25811	0.530743	0.641372	1.14602	0.742638	0.548228	0.872406	1.08781	0.392805	0.651877	1.17644	1.48269
CCG000399.1	73.466	39.9645	48.1572	54.6055	38.8305	45.3354	57.3117	51.9392	27.8224	24.7073	25.4987	36.8525	82.0922	52.4814
CCG000403.1	39.8241	164.702	189.23	218.073	193.996	353.109	86.443	54.8238	27.8281	31.9605	26.5502	33.3472	174.309	223.308
CCG000405.1	34.8157	16.2055	217.066	104.614	234.322	23.5217	26.3571	34.3074	16.1618	24.2494	20.998	19.4236	18.2717	24.1502
CCG000406.1	7.61919	4.9717	6.67963	4.44291	3.6182	4.17228	70.369	3.28871	4.46834	5.95197	3.9549	2.5769	4.55658	5.432
CCG000407.1	47.7217	5.57665	5.56934	4.9612	5.09125	6.16541	15.3272	1.99453	4.16333	5.3247	4.9222	7.81483	3.20317	3.68067
CCG000408.1	2.99782	5.85091	6.15505	3.10174	1.98193	1.48305	5.54652	1.07192	1.97444	2.06264	2.4357	2.05435	1.04376	2.55786
CCG000410.1	0.668799	0.21359	0.289637	0.215992	0.109177	0.0785173	0.0260239	0.563302	0.250495	0.153017	0.509113	0.741035	0.0902422	0.100339
CCG000412.1	0.0541564	0.191146	0.161288	0.151842	0.397488	0.127875	0.242941	0.731457	0.182888	0.253322	0.161089	0.0555165	0.29455	0.163348
CCG000417.1	1.4322	2.38881	5.9782	0.588495	0.859495	1.29753	0.10036	0.911268	1.54555	1.11755	2.11116	1.83842	5.02273	3.71301
CCG000418.1	6.24835	4.41757	13.6711	3.22228	5.26522	7.41255	11.831	5.46101	14.8441	14.0134	19.0926	18.3391	6.07096	6.29054
CCG000425.1	6.76862	24.1022	21.7152	14.4369	11.9542	22.404	123.013	9.95285	9.96058	6.94415	10.6895	5.76432	13.2482	12.0161
CCG000426.1	2.24945	0.523952	0.275254	0.84986	0.627203	2.91992	4.6807	2.51643	5.88257	5.9264	5.45998	4.25411	1.32411	1.11373
CCG000428.1	14.7382	103.492	124.449	68.9832	188.391	41.6068	44.0471	31.3905	18.3965	40.9511	24.9473	18.1325	121.002	163.232
CCG000432.1	3.20879	4.00647	21.3192	3.81842	59.9599	4.94612	1.15844	1.13132	0.840072	0.561954	0.395544	0.939896	4.117	3.29883
CCG000433.1	1.43529	1.84453	2.92152	0.901436	3.21892	1.89209	1.52512	1.93574	0.844417	1.40761	1.2012	1.23006	1.03467	1.5545
CCG000443.1	0.0579462	0.350981	0.372512	0.125049	0.301986	0.0915575	0.364539	1.6232	0.590864	0.573304	0.723432	0.480386	0.240054	0.134086
CCG000445.1	14.1533	15.4813	9.31163	8.92374	11.5124	11.8061	16.0288	29.4271	31.3509	27.7074	32.8503	37.3599	14.6438	17.8116
CCG000448.2	30.0656	24.284	31.5872	23.9016	27.0573	31.8704	47.2505	57.6575	36.994	43.6455	43.7242	41.2799	19.5736	20.6026
CCG000455.2	28.0649	46.5527	156.239	38.2442	63.902	72.5082	18.3458	125.819	113.813	124.588	163.117	116.175	68.1907	52.7676
CCG000458.1	9.36686	8.34809	6.61318	11.3153	5.0976	10.9493	1.48445	13.3388	4.10247	6.62686	5.98624	5.2583	53.372	47.369
CCG000459.1	2.0309	155.923	12.0487	899.986	3.82473	3.47919	6.34974	5.72772	0.256369	1.87387	1.44034	0.578053	16.0041	42.3095
CCG000461.1	1.70146	0.457977	0.250348	1.66082	8.15867	4.27024	1.7536	2.43606	0.615622	1.50907	1.19986	0.565076	5.10893	3.05653
CCG000466.1	12.9296	10.0049	6.4926	4.25338	8.13153	11.5258	5.53004	6.55605	9.66435	6.78884	8.13655	7.82424	9.58996	7.96697
CCG000467.1	18.4309	46.2899	22.9665	8.48457	20.5185	15.5611	123.217	36.9593	14.5194	25.8377	20.7045	23.9813	12.8259	8.94018
CCG000468.1	79.9254	29.25	52.6981	40.6872	42.9658	56.2501	36.2001	122.742	56.0622	86.3769	63.6017	50.9539	30.1511	27.1355
CCG000469.2	26.3747	150.197	3.55301	120.245	336.478	11.7579	26.2107	21.2014	18.5008	7.93043	17.1799	15.6457	60.983	159.61
CCG000470.1	26.9328	13.1547	14.0789	25.5067	17.7955	17.0498	26.9746	48.0078	12.3555	17.1671	37.7958	19.1369	17.2684	17.1151
CCG000472.1	4.35139	4.55707	5.15928	1.5243	6.41079	7.91098	4.43899	6.27011	17.5427	10.525	14.2246	19.5386	5.95321	9.70451
CCG000473.1	30.7806	19.5811	16.2413	18.7611	13.7327	14.9284	30.343	25.1882	39.5423	31.3566	28.3515	36.5277	22.5013	21.7816
CCG000478.3	398.295	35.5773	72.5377	44.3646	77.3754	55.1639	24.885	252.967	130.752	190.149	126.96	95.6089	50.5277	40.9118
CCG000479.2	121.532	110.972	58.3748	57.659	73.8253	70.4784	29.9133	64.8084	88.416	110.393	107.693	104.854	122.812	103.764
CCG000488.1	12.9271	12.9974	5.03088	23.8819	38.9242	4.90687	4.80239	16.0624	2.49766	6.6804	7.11308	12.3784	45.8798	39.2079
CCG000494.1	2817.06	2881.85	1990.94	4937.31	2827.12	3978.4	1948.15	3111.33	2735.73	2794.47	2424.64	2515.02	2557.83	2955
CCG000495.1	14.7782	26.9459	34.0614	5.54091	14.0917	84.6126	17.1487	2.90075	8.97517	4.96601	7.44889	8.9692	8.04237	11.328
CCG000499.1	0.0349215	0.110012	0.0266272	0.0840198	0.296065	0.476603	0.0288499	0.520997	0.155782	0.0818206	0.103491	0.0358818	0.171324	0.12696
CCG000502.1	167.275	147.664	166.79	294.018	242.218	361.782	122.269	400.805	143.731	161.718	124.694	157.239	183.082	245.306
CCG000505.1	1.88281	15.0051	9.72245	26.9056	11.683	22.3346	25.6456	2.77528	19.4071	8.30028	16.9952	35.984	4.53684	5.34638
CCG000507.1	3.34863	6.77012	8.23733	7.93622	3.30257	5.96141	5.82109	0.311736	2.97562	2.20469	4.30267	2.62311	2.87716	7.5053
CCG000508.1	23.5619	24.6843	20.9038	37.6535	20.4984	22.3665	31.9123	26.8579	20.5808	19.949	20.4073	31.4339	23.9749	30.3491
CCG000509.1	99.6855	18.9212	24.3581	19.7562	20.5869	37.5963	103.582	78.3074	106.654	113.31	100.648	108.351	26.7777	30.5003
CCG000514.1	22.6373	17.8694	106.514	12.756	119.571	23.406	14.5031	21.3225	23.8122	19.8894	29.12	21.2384	15.009	14.1339
CCG000516.1	0.609563	0.279913	0.595836	0.5188	1.01754	1.03685	0.382622	0.386375	0.336168	0.69014	0.741143	0.300966	0.648752	0.724567
CCG000517.1	8.16177	0.383606	0.185189	0.649804	0.307613	3.01557	1.71976	0.702187	5.82789	1.46081	2.14575	6.51538	11.7354	7.30351
CCG000518.1	24.0403	11.6017	12.289	12.2617	14.7705	22.7158	19.9454	27.1862	73.1657	57.9087	68.7989	64.5571	12.9664	10.5281
CCG000522.1	14.0533	2.64069	4.5022	2.08085	12.9979	1.74333	1.65882	15.9161	30.8767	11.2884	18.982	12.7501	7.94465	3.71551
CCG000534.1	5.2374	4.26487	10.7624	5.05993	8.27255	8.55833	4.80577	3.2017	16.9393	12.8186	14.9548	11.9217	5.21163	5.9309
CCG000535.1	16.0488	21.2257	195.51	28.4634	128.356	22.3509	35.3069	7.21482	6.95875	9.16082	8.02854	3.8511	7.38541	8.01833
CCG000538.1	12.5785	8.8752	27.0786	8.19682	21.7623	18.5173	18.4257	7.17576	6.54253	6.36786	11.9264	10.342	16.5556	12.5697
CCG000544.1	6.63081	10.636	10.4089	8.9361	9.33033	8.11194	9.15608	2.56134	11.7658	11.358	11.7551	13.1683	7.28016	8.85778
CCG000546.1	5.48035	8.82008	4.57528	22.2548	10.6671	6.36281	12.1466	0.788173	1.68712	1.9625	1.75509	1.78579	9.91333	9.45124
CCG000547.1	3.84529	47.7075	14.9489	16.8385	11.6434	6.20636	4.30282	3.6758	8.67168	6.16565	11.5453	8.56605	25.2926	47.2319
CCG000548.1	2.50651	47.7569	17.158	9.23014	10.364	4.99177	4.42121	3.39656	6.42419	6.01855	3.93167	2.11496	17.07	36.4579
CCG000551.1	1.3973	3.14284	1.61627	2.68238	0.902934	1.4163	2.5514	0.523484	0.731364	1.34376	1.56247	0.774995	1.25107	2.34192
CCG000552.1	51.2736	165.06	43.4096	35.2405	47.9503	25.251	4.04798	45.047	37.3221	36.0764	35.885	20.1779	157.5	196.007
CCG000553.1	75.6182	11.9703	16.5735	5.86835	50.7169	22.5799	52.6753	39.5332	111.173	98.3072	106.13	94.7855	31.0157	20.0537
CCG000554.1	0.531655	2.18257	4.40828	2.04339	2.20881	2.10032	1.11408	1.45424	0.788281	0.575001	1.28145	0.799363	1.50643	1.58656
CCG000556.1	34.6563	16.9114	19.3073	15.1543	23.1004	21.7178	16.4801	27.0787	54.6873	43.9648	49.0106	46.2486	14.5951	16.9962
CCG000561.3	0.540965	0.146699	0.0945804	0.118104	0.66012	0.835694	0.0170581	0.245289	0.406796	0.200699	0.127523	0.234548	1.26607	1.10682
CCG000562.1	201.24	82.6273	563.071	71.6443	350.348	63.0728	98.2384	45.2105	64.1223	66.759	68.2413	79.4387	137.373	116.835
CCG000564.1	35.7921	11.8332	1.83593	17.5811	5.64253	8.40197	22.6182	8.84582	7.84283	4.07914	3.05722	10.5106	5.26825	9.57043
CCG000565.1	4.63171	0.168555	0.14491	0.105796	0.31149	0.443347	0.0780683	0.728931	0.299791	1.07267	1.30019	1.01449	1.57748	1.36519
CCG000566.1	77.3678	10.209	4.22756	12.7232	22.0432	11.5911	2.4187	26.102	18.3443	10.7491	32.9765	23.3203	26.7321	15.7294
CCG000589.1	28.8992	28.0007	18.2888	34.5883	15.8557	11.8613	35.4857	24.8369	27.6206	21.8589	22.8272	34.3437	21.5546	20.3751
CCG000590.1	1.78607	6.83483	6.97319	4.05642	5.86279	11.9273	3.78328	1.82374	7.33346	5.3971	5.89111	6.13415	1.79577	4.71504
CCG000592.2	134.595	18.1618	12.5825	5.31468	31.6201	45.8189	5.23799	21.9229	27.9523	17.3751	21.1855	31.9813	38.3872	33.3394
CCG000593.2	11.2058	13.6412	13.0075	9.44423	12.9185	10.1183	7.79448	12.0857	9.29154	9.36727	9.94914	11.9902	29.9278	27.5226
CCG000594.1	23.2778	23.3122	29.361	24.7781	20.3179	27.8388	16.6587	31.9075	39.611	38.4476	33.1915	40.843	20.9878	23.1112
CCG000596.1	6.74689	27.0304	100.719	114.741	20.5948	19.3396	16.4164	5.17491	4.11022	3.29982	2.99833	1.39901	17.6895	17.3812
CCG000597.1	442.96	89.1031	115.296	167.421	97.5517	75.4838	243.129	554.389	258.114	315.251	227.36	230.691	87.9743	57.0271
CCG000598.1	10.7348	12.2162	9.02546	8.93586	15.5408	14.5277	8.72366	4.23696	14.5628	9.6313	8.19701	11.5735	11.6934	12.7001
CCG000600.1	8.72079	2.38889	7.96873	4.00943	7.50847	7.50699	6.61894	5.22838	8.69128	6.51201	5.9337	9.47818	4.10253	4.53848
CCG000603.3	2.46179	3.44296	1.97957	2.44293	3.35856	2.56199	13.3319	1.57645	1.33047	1.60646	0.89091	1.9583	2.31124	2.19254
CCG000604.1	0.324646	0.9253	0.752893	0.431174	1.08119	0.958846	2.90838	0.747095	1.12339	0.61919	0.141617	0.633979	0.470276	1.5364
CCG000605.1	6.60008	9.69541	11.2214	16.6102	7.88787	9.0947	21.5985	8.2809	4.11525	6.79632	6.05531	5.78571	6.42543	7.53575
CCG000606.1	2.93336	1.52801	30.1003	1.08611	11.7115	0.739269	17.1052	2.09845	3.70631	2.96036	3.75285	2.15454	0.225574	0.38218
CCG000607.1	6.31406	9.7158	12.4308	8.82803	7.46624	8.57293	6.10461	8.17836	9.83053	6.81345	8.69212	10.8897	8.20365	8.80706
CCG000609.1	3.39522	1.70081	0.323466	4.37014	1.13717	2.69673	4.61756	68.6602	39.8176	46.21	26.3216	50.8759	3.54375	4.31449
CCG000612.2	3.01203	17.569	196.04	25.6985	7.89472	64.1157	1.07913	1.90279	5.26217	3.06052	3.11403	3.22714	462.708	281.876
CCG000613.1	17.0812	26.7562	26.3195	14.5089	10.2446	26.6382	51.9422	32.4514	37.4774	18.8585	24.3621	32.9246	16.7742	25.4191
CCG000614.1	19.2586	42.4682	138.851	79.3608	266.724	26.8557	46.0064	28.8798	15.7323	20.1307	18.4022	17.9444	62.1403	85.2675
CCG000616.3	4.73291	16.725	5.82582	14.3624	14.3089	63.5029	2.29242	14.1713	16.1026	12.1949	15.9429	14.223	13.0674	18.6511
CCG000617.1	2.51776	9.85964	169.848	0.292837	2.89037	1.09965	2.36679	0.789828	2.08287	1.95265	2.39214	1.63527	50.0099	25.3148
CCG000618.2	11.564	5.02775	0.313647	5.59227	0.247358	2.84476	1.68435	13.9301	10.6612	12.6445	16.2292	14.1371	53.5384	67.5112
CCG000627.1	2.28114	1.97523	1.06464	1.73867	0.58994	1.05458	1.3115	2.06467	3.26513	2.1841	2.61348	3.48027	2.3253	3.53454
CCG000630.1	14.077	15.8385	28.0756	9.96511	25.6528	19.2852	24.6142	11.7271	18.0663	17.5851	20.5268	15.0918	19.0551	22.1596
CCG000632.1	111.374	95.121	96.8813	97.6293	106.496	49.0696	42.4595	93.5622	137.131	79.2396	81.3069	125.835	181.129	199.723
CCG000633.1	12.0657	13.4928	15.287	13.133	11.4825	19.7368	13.3092	7.28693	14.0589	13.0834	16.3978	14.518	9.65279	11.2422
CCG000634.1	16.4017	16.3067	19.1192	14.0055	15.4761	20.0648	18.2275	21.127	30.461	28.2572	30.6014	28.2038	14.7263	14.7934
CCG000641.1	0.270762	0.541017	0.155715	0.429242	0.271696	0.228401	0.242955	0.698684	2.83229	3.49115	3.1951	3.23398	0.420311	0.304268
CCG000643.1	7.98827	21.2886	10.022	13.1234	6.95663	19.353	1.70836	4.75652	12.5516	9.95556	11.807	12.1681	11.7298	15.9032
CCG000644.1	0.553055	0.951974	1.07036	5.46105	0.0650808	0.601973	0.17874	0.24971	1.30134	0.230172	0.413464	0.19559	0.259597	0.222671
CCG000647.1	12.4117	12.6574	3.9021	6.68115	11.9515	3.57043	34.6199	8.60794	7.24438	5.71096	5.25192	5.90865	8.98735	11.1249
CCG000654.1	3.93662	3.23256	5.97631	3.34462	6.97621	18.8252	2.11491	15.5777	15.902	14.7502	17.6503	14.5164	3.68901	3.95403
CCG000663.1	22.1116	12.6043	38.2959	19.3321	21.0803	21.6529	43.9331	19.8707	12.2112	13.668	12.9536	10.8514	122.473	54.974
CCG000665.1	3.04265	12.8994	20.1175	5.7116	9.45385	0.943269	11.6839	2.03398	2.71645	2.14535	2.55057	2.73514	8.87671	6.50282
CCG000666.1	44.2515	7.5337	6.37893	14.9607	16.2171	8.86302	17.3334	11.1499	14.4317	17.2993	9.91219	14.6341	6.75	4.08622
CCG000668.1	36.9245	146.796	459.91	108.027	58.4228	54.0325	91.2709	42.2895	35.4137	15.9568	15.0563	16.5002	145.641	156.347
CCG000671.3	20.7758	37.7822	99.4346	77.2812	28.7485	60.4523	38.1464	34.5525	15.6473	21.5927	17.859	20.3313	30.9141	29.4912
CCG000679.1	19.3716	53.8744	14.768	14.9596	11.8444	5.05896	2.69019	7.56607	8.528	7.7101	5.70655	6.11994	43.1369	45.6454
CCG000680.1	4.12243	2.71074	12.2322	4.19132	3.16202	3.53785	3.73813	1.12965	1.21407	1.97742	3.63635	0.775063	6.90183	3.08126
CCG000682.1	98.8785	30.5837	41.1759	47.8043	38.5446	43.1741	60.929	100.089	110.776	118.074	101.662	96.8898	41.74	36.4972
CCG000683.2	25.2325	5.28407	10.14	7.31843	6.64462	6.94805	7.33947	31.5098	23.947	29.0831	24.8284	28.4258	10.1135	8.31476
CCG000685.1	359.111	67.7685	63.7416	117.094	91.6594	78.3424	153.826	617.585	587.693	580.178	569.524	474.551	96.5707	78.8645
CCG000693.1	0.360845	2.09607	3.84771	1.27891	2.06931	4.40647	3.3604	1.62986	3.20361	4.29118	3.38885	3.30913	0.705863	1.11012
CCG000694.1	273.478	12.7378	186.61	12.097	134.797	24.4338	10.6355	73.0746	41.8946	52.8858	41.746	35.2553	24.2254	16.9071
CCG000695.1	10.7905	9.48568	7.64966	12.7584	8.50725	7.72896	27.8583	81.9173	23.5809	32.3115	34.2094	23.5107	6.89174	7.67298
CCG000696.1	118.342	7.72296	6.6989	9.8162	19.6221	5.37102	20.7829	34.1035	24.8097	26.2698	24.2998	28.2153	23.5163	14.1377
CCG000697.1	6.01519	1.99566	1.37009	0.436194	0.59697	1.14749	5.54723	3.90663	0.844932	1.40278	0.839952	0.853883	3.93706	5.47046
CCG000701.1	36.2298	29.3155	23.3662	27.8343	27.6928	18.7781	12.1629	40.9778	29.4145	16.7353	17.1806	37.1172	24.4602	24.2413
CCG000702.1	65.0996	37.2548	32.8073	39.0042	36.3846	41.6226	20.5075	199.511	77.1061	95.8159	78.3248	101.033	26.3824	26.1279
CCG000704.2	49.5258	12.8646	12.562	14.4321	18.211	7.41342	13.1207	26.7813	20.8978	12.2418	14.9006	30.149	15.4311	10.7976
CCG000705.1	22.9432	8.93286	7.56862	10.1219	8.79805	12.1465	9.77144	18.8713	11.6187	12.0723	10.0821	10.912	16.7182	14.8405
CCG000706.1	111.042	25.7872	27.1013	29.529	34.3381	29.8195	58.8915	110.996	101.126	103.36	91.0462	61.6556	28.2697	36.6531
CCG000707.1	8.9235	2.57615	1.90346	2.67384	2.47322	3.47391	4.83929	12.8852	6.41465	9.92588	5.31473	4.30666	2.18256	2.23846
CCG000709.1	848.434	253.454	179.451	433.065	222.61	162.191	374.446	339.935	356.067	496.479	284.11	337.63	278.096	364.974
CCG000717.1	23.6744	9.24726	10.3827	7.4949	7.23468	5.99531	12.7985	18.7327	19.9771	14.5405	16.8798	16.5908	13.0215	8.31087
CCG000718.1	4.57227	4.13168	8.4425	3.06004	6.06178	4.13382	9.75506	3.9461	6.39411	4.74486	8.19452	5.95689	3.64368	4.16766
CCG000722.1	1.19424	0.545513	1.25717	0.167568	0.741345	1.16151	1.40867	0.433929	1.29926	2.32265	1.49003	1.60129	2.30679	1.51497
CCG000723.1	0.201671	2.05265	3.75804	2.73946	1.55688	2.28322	1.14743	0.372912	0.556248	0.576514	0.592867	0.498786	2.07709	2.09965
CCG000724.1	36.7052	14.8781	31.9941	31.3119	28.3394	18.2201	32.3369	44.467	24.1873	36.8028	31.3528	31.8926	18.1662	12.4935
CCG000725.1	6.27089	14.4243	14.3977	8.14349	6.91373	18.73	16.8119	2.82408	25.0991	21.746	21.5983	26.1676	8.31988	11.0122
CCG000726.1	89.2982	119.404	255.754	190.854	93.4608	245.446	55.0255	47.638	64.3115	57.9516	54.9639	57.7769	82.0416	76.8272
CCG000729.1	7.41279	11.0171	11.6888	1.9165	12.1272	26.4428	5.79318	12.4168	14.2375	11.538	20.3726	11.4081	3.8511	4.55771
CCG000730.1	26.9566	10.1679	15.5027	15.1509	10.4748	6.35746	27.3355	26.474	10.4279	15.8617	12.6499	10.6225	6.89201	7.47675
CCG000731.1	40.9564	12.0221	25.18	17.7952	19.1812	9.33737	39.5947	29.8954	26.1988	26.6666	23.6987	20.7356	13.1741	12.05
CCG000732.1	61.0515	68.1255	81.1763	92.5722	66.1205	63.6511	144.645	67.3988	41.3313	41.6826	36.5492	35.9877	60.0325	61.6472
CCG000734.1	32.3285	22.013	57.905	38.547	51.5657	43.443	31.919	47.9862	42.6489	47.9477	49.3457	35.5636	29.3314	24.187
CCG000736.1	24.9675	13.8957	87.6716	19.784	22.8016	22.8744	17.259	19.9344	20.9426	31.8845	33.1112	25.861	43.556	32.2826
CCG000737.1	38.4478	10.4438	17.3901	9.28501	15.3639	18.2058	40.3321	68.2311	79.438	81.8361	82.7296	71.6211	24.1903	21.8323
CCG000739.1	75.3382	19.2381	32.5494	17.0146	33.7358	19.3797	40.0597	147.274	52.4209	73.5765	52.4986	44.1075	19.3203	18.5821
CCG000740.1	22357.4	1542.44	5099.83	1892.06	5979.84	3741.44	3465.15	30178.1	12008.1	16964.4	11951.9	8720.67	2114.77	1654.09
CCG000742.1	13.1091	6.95847	7.91786	12.299	8.1285	19.8911	12.7878	42.1378	24.9159	27.7456	23.2532	26.3361	24.8796	27.9032
CCG000744.1	20.6431	20.3286	17.4226	14.375	23.4423	44.4067	21.5197	44.0308	90.3599	58.9799	75.3198	97.7345	31.5248	29.4537
CCG000749.3	24.7201	69.7993	49.2138	55.544	58.37	46.921	34.4593	29.9332	11.132	11.89	11.9553	9.34541	44.5256	54.6856
CCG000750.1	58.558	56.3995	47.5543	82.8334	56.4316	79.245	107.647	81.846	41.7208	43.675	52.4383	47.3697	67.4605	84.9368
CCG000751.1	2.58943	2.37856	0.414183	0.792407	2.62575	2.33862	68.6751	0.876475	0.0741677	0.317726	0.0637618	0.30318	0.267438	0.212199
CCG000752.1	27.7979	29.384	16.7545	31.7081	20.8196	21.0331	24.5264	18.3698	8.12715	8.50613	10.5343	9.85505	22.8091	27.9045
CCG000755.1	0.542913	37.4676	21.6868	6.69482	1.33275	0.393294	2.00216	1.45664	0.280975	0.520956	0.610351	0.430846	1.00149	1.57221
CCG000758.3	17.8296	18.7636	23.9816	27.669	24.6471	21.164	26.1089	24.9171	18.3698	17.4488	20.9301	20.2199	17.3153	16.8594
CCG000759.1	269.332	467.948	693.479	295.913	869.064	97.6674	61.8953	235.633	99.1113	132.78	125.052	87.9487	706.153	664.16
CCG000760.1	36.5406	10.7279	14.9509	5.81563	41.0919	3.02674	2.71892	39.379	30.9348	23.1234	22.6769	32.1294	6.72853	6.21768
CCG000765.2	27.0325	15.1391	18.7891	21.3278	20.5527	27.7877	53.3036	21.7994	23.5807	23.5142	22.8454	24.0177	22.4287	23.8081
CCG000766.1	434.052	24.0999	11.9647	54.1863	31.1559	98.3882	24.0444	142.747	94.3999	82.7713	62.7525	72.7273	60.168	66.3057
CCG000768.1	6.38633	0.772329	0.231882	0.0446062	28.5776	3.15637	4.56848	0.576484	0.227648	0.753869	0.455924	0.126	0.413337	0.258276
CCG000770.1	16.3893	20.8574	44.4997	13.021	18.963	28.886	17.8747	34.7862	41.1641	44.2284	43.1451	47.487	31.0602	23.0526
CCG000772.2	22.1601	21.0517	6.12983	11.4305	20.4466	148.818	15.8762	23.0356	7.56079	10.3803	10.1136	10.9166	13.0869	12.5429
CCG000774.1	12.9819	13.4871	5.94925	14.7869	12.2437	4.28415	9.17989	19.7192	21.844	13.0734	14.9211	24.9525	10.9006	10.6324
CCG000775.1	43.8587	26.5438	39.8403	33.2018	28.6253	33.6892	161.412	74.0549	54.9278	48.1983	53.9112	50.0098	27.7316	19.4282
CCG000776.1	32.2024	20.0751	15.0449	18.5601	19.6942	25.3602	14.6172	26.3444	32.3646	28.4406	32.726	39.9297	16.3792	16.4225
CCG000778.1	1.40928	1.56606	9.05073	0.665295	3.11654	3.40605	1.1065	1.15807	3.88663	3.51493	3.15181	2.73391	1.11766	0.941126
CCG000779.1	1.5444	8.62768	2.69642	7.25762	7.24834	11.5687	13.3017	1.02465	1.90433	1.50356	1.11068	0.4946	14.4315	9.82853
CCG000780.1	3.15435	1.398	3.64473	1.69525	3.51188	2.09391	1.67433	0.515586	1.023	0.930599	0.915471	0.796807	1.21296	1.51376
CCG000786.1	16.3349	30.825	30.09	26.3406	8.30493	9.79348	0.973088	5.74743	1.30724	5.47129	7.39192	3.13987	19.9926	13.0279
CCG000789.1	23.8574	34.838	43.6599	43.8809	6.86913	11.5413	1.27851	8.86973	2.34583	8.14382	9.12663	4.27234	39.5546	24.5899
CCG000791.1	2.54908	16.911	8.63258	1.23978	10.2612	7.04208	2.35555	1.21041	1.2646	1.51858	0.745905	0.574927	9.04129	7.18651
CCG000792.1	13.2783	12.3131	15.8659	12.5815	9.17019	8.44758	29.956	4.10768	11.8708	10.6805	10.9582	9.65148	12.027	11.9168
CCG000793.1	141.713	26.5435	62.9549	29.6822	38.189	24.9915	128.759	100.46	132.187	136.193	102.624	89.5796	20.1965	23.4337
CCG000794.1	1.39619	5.21319	10.7534	3.49634	2.43575	6.08208	1.22652	1.08802	1.96436	0.994538	0.734343	0.862437	2.58266	1.94657
CCG000798.4	18.8893	22.3918	16.6283	32.662	18.8213	21.9757	23.0485	26.1274	24.0212	21.5147	23.0531	19.9697	19.5528	19.954
CCG000799.7	233.17	37.7203	28.3212	29.9138	35.3717	34.938	48.5605	234.201	257.525	250.843	260.259	237.845	36.2319	35.5923
CCG000800.1	36.7358	8.29959	53.6662	15.64	87.4258	6.85124	61.4659	61.031	30.7518	42.0552	38.2225	33.4017	21.3954	8.97887
CCG000801.1	12.3356	2.62314	145.132	6.6726	81.6286	2.74136	30.1473	7.60679	5.13103	7.38538	7.52827	6.08554	10.3596	6.45598
CCG000802.2	5.0743	4.6511	5.75998	5.21161	9.51802	2.31757	34.7366	8.78285	2.16011	4.46903	4.20538	2.80159	3.96345	7.47773
CCG000803.3	13.8888	40.4512	32.6041	66.7624	22.1842	51.6561	15.262	34.0373	19.797	22.8698	21.4098	20.3666	38.7729	43.0355
CCG000804.1	3.89196	2.03243	0.798127	1.89821	1.10723	1.17436	7.25902	2.12888	1.51051	2.16813	1.43729	1.31141	0.983851	1.03294
CCG000805.1	14.421	24.9086	17.3534	19.402	27.4829	20.2278	25.2332	22.1309	19.3144	17.3031	20.2752	13.8942	26.9118	27.3872
CCG000806.1	211.25	65.1413	15.9813	9.96227	33.8723	8.2866	11.9494	179.871	54.8471	100.158	51.8276	39.7015	86.6942	75.2138
CCG000807.1	215.158	71.6587	104.142	97.9718	133.276	79.8386	257.711	328.699	120.445	206.81	109.708	136.999	57.8488	54.783
CCG000808.1	5.65837	25.9247	8.343	22.6866	23.4086	18.2193	21.9035	6.71525	9.60326	9.5302	9.64852	11.8483	23.8474	25.7883
CCG000809.1	40.1571	15.4387	13.0097	20.9866	36.0488	32.7626	44.9174	20.0498	17.6974	18.3919	18.6358	25.0573	15.6431	13.2714
CCG000810.1	65.5818	93.3544	54.7158	51.5451	63.9321	56.8425	71.765	47.9561	45.2781	53.0579	39.1284	29.2645	112.933	90.9014
CCG000812.1	0.926176	2.23849	2.31595	5.52623	1.83653	3.17322	2.70018	0.275717	0.737084	0.67053	0.902797	1.02279	0.802446	0.78909
CCG000813.2	4.79477	11.8371	12.2657	14.3567	9.7987	8.03471	16.0685	6.30658	3.68336	2.68148	2.19424	4.13003	12.7545	12.1958
CCG000814.1	8.65564	13.1888	9.19395	8.30375	6.38102	16.1421	55.0408	12.3217	13.8113	11.0623	13.5218	10.9114	11.0808	12.0317
CCG000815.2	2.7315	2.00308	10.4823	2.95654	7.03927	9.99768	6.69957	3.62228	2.34651	3.48103	3.18385	3.33583	1.61457	2.02366
CCG000818.1	2.72885	2.39989	1.87105	3.35445	1.12024	5.35276	9.15576	9.35701	5.17027	2.80764	5.3955	7.23231	5.37343	6.68522
CCG000823.1	29.3507	24.5265	56.1494	31.3948	37.1017	65.9408	58.2397	54.8508	53.3434	24.3588	47.0567	36.2028	30.784	39.6857
CCG000824.1	10.4131	13.6256	20.5628	13.0278	19.855	34.7815	18.1121	13.4058	29.7734	20.5232	29.2802	21.8601	18.8148	18.2317
CCG000827.1	18.1294	15.6071	29.6809	18.2128	21.5759	49.5341	24.8834	13.0293	46.099	35.7448	34.9081	18.0021	21.0353	18.1726
CCG000829.1	4.06407	9.83913	14.2476	5.96095	6.79191	18.5431	28.7892	2.84175	7.61609	5.69726	7.58985	6.58376	5.64446	7.95654
CCG000830.3	0.953569	6.11308	14.2088	2.36697	1.18696	4.86367	0.861344	0.408045	0.239146	0.548406	0.475808	0.259149	1.08468	0.800553
CCG000831.1	0.392322	3.14436	2.70526	2.65723	1.30899	0.168922	0.316313	0.482109	0.209977	0.539824	0.373834	0.366702	0.869907	1.34698
CCG000832.1	0.652703	1.65922	1.30685	2.06029	0.617972	0.231858	0.877839	0.299426	0.270322	0.286394	0.25899	0.166605	0.607616	0.570206
CCG000841.1	1.34902	1.08955	1.299	0.222309	1.85421	0.280401	0.399221	1.13321	0.987023	0.502099	0.431751	0.21796	0.472744	0.655609
CCG000845.1	4.79368	4.91498	0.970928	2.16132	6.85959	17.541	2.0818	3.2258	8.43574	5.52915	9.05676	7.01313	2.13221	2.03299
CCG000858.1	2.23932	14.5916	18.8879	24.6399	7.65456	10.1448	3.91668	1.48917	1.90609	1.29253	1.76288	0.772706	9.17656	7.30202
CCG000860.1	9.48755	8.93543	14.5248	8.69338	8.59946	9.5745	26.8863	14.3302	20.0024	17.2786	24.6145	23.8007	10.043	10.1193
CCG000861.1	5.83849	9.34805	5.27287	35.3827	2.82088	6.71105	2.19289	2.72759	3.73937	2.14604	4.07462	2.24032	7.06686	15.5103
CCG000862.2	5.37706	3.3832	2.28562	4.46506	4.29543	4.38162	7.42476	2.45048	1.42935	1.62402	1.4053	1.27564	2.6721	2.06898
CCG000866.1	13.9386	69.5806	48.5515	106.163	49.7022	26.4224	57.7164	9.07277	5.85267	5.97607	5.01919	2.98971	32.1146	30.1511
CCG000872.1	5.84578	13.6142	21.2296	6.97597	20.9906	5.32259	12.4645	10.0105	1.93353	2.87721	2.03622	3.60369	10.0218	19.4579
CCG000873.1	3.43913	5.86633	9.83976	6.77691	5.17455	5.17622	9.72942	4.94127	2.78101	1.77499	3.3447	1.82107	9.66585	7.09454
CCG000874.2	5.10297	16.2511	15.7011	19.5064	10.3446	8.61678	3.09821	7.40983	4.8879	4.34976	4.56586	4.2836	8.72683	9.82754
CCG000876.1	6.77393	11.1389	0.438292	26.3669	2.93803	2.76795	14.4518	19.0011	5.90809	7.07187	7.17609	8.22397	16.2171	59.6537
CCG000881.2	26.2379	27.8122	16.9774	64.5511	27.9334	59.3112	19.5815	114.069	17.1405	37.7226	20.5489	28.2766	26.0057	37.0295
CCG000882.1	46.3805	23.1031	6.68383	96.2047	3.10333	2.00909	58.1307	29.209	14.6863	18.6707	20.1554	11.1896	31.5342	36.0597
CCG000884.1	193.605	57.5154	92.8308	76.4142	58.5915	47.2963	45.7352	168.702	127.485	158.231	122.323	105.019	51.8565	46.2016
CCG000887.1	2.90789	3.49152	3.03219	5.15706	1.70871	2.86995	12.6644	4.80762	4.57801	3.46326	4.39403	4.76844	3.92411	3.71953
CCG000888.1	48.0855	56.3292	44.5541	55.0427	36.9005	35.3234	67.0623	88.8373	56.1466	67.6498	64.8869	62.6844	57.025	68.1508
CCG000889.1	9.08967	27.7324	7.78744	8.01291	10.8592	10.2478	10.2499	12.2064	17.9712	12.8716	14.4172	16.6978	10.7499	9.34408
CCG000890.1	14.2824	5.43317	10.0981	4.4917	8.96729	12.6319	11.7826	15.0196	87.9194	44.8158	50.8037	81.9869	9.19365	7.95965
CCG000891.1	2.23364	5.68468	3.37603	6.34369	8.27636	4.55451	10.3403	0.968656	4.64576	3.58749	2.11228	3.08283	2.52067	2.79606
CCG000895.1	37.5868	22.1323	8.15839	34.7346	12.0192	17.4414	39.5307	64.4043	26.0588	31.8628	40.0013	39.5852	53.037	35.6372
CCG000896.1	26.9815	9.21052	11.2493	6.34986	11.3929	23.4753	6.15012	3.35975	27.1491	16.0794	9.96032	36.6168	1.82966	1.89628
CCG000898.1	0.207486	0.0790294	0.315024	0.0673353	0.399891	0.403119	0.0960413	0.133163	0.363374	0.122222	0.202786	0.0419528	0.238471	0.17009
CCG000900.1	10.4471	9.42484	19.4519	11.0069	11.4806	3.40623	13.886	16.9886	16.9275	14.9027	17.5118	15.5689	10.0791	10.8017
CCG000902.1	3.34045	2.18218	3.36566	2.9529	2.24643	1.34526	6.10989	3.44729	7.87173	3.27267	4.50553	4.7336	2.04611	1.58719
CCG000905.1	324.968	127.91	326.356	106.389	50.6634	27.3068	227.209	41.7195	72.3238	57.6442	58.7817	55.2499	348.776	337.986
CCG000909.1	216.115	199.438	212.55	286.962	197.634	325.062	199.007	327.028	269.572	301.249	298.247	286.945	264.692	257.911
CCG000910.1	0.181954	0.942931	0.301096	0.60802	0.570514	0.785825	6.2314	0.0825576	0.551214	0.600642	0.36862	1.05605	0.529247	0.474075
CCG000913.1	2.06222	7.17002	8.23948	3.14086	6.80342	10.6031	7.65964	2.02979	8.60801	7.26293	6.6556	7.86152	2.60874	3.47985
CCG000914.1	0.709693	1.52951	29.9551	4.54276	26.1368	1.30485	9.77095	1.51632	3.48221	1.99705	2.01724	3.1081	0.768342	1.18472
CCG000915.1	7.96394	6.90426	10.247	9.95894	9.32858	5.54857	15.6997	3.05535	9.11387	12.1064	11.208	12.0658	6.51581	7.39668
CCG000916.1	0.196082	0.25719	0.468724	0.357559	0.5234	0.666848	0.454579	0.253505	0.17932	0.143765	0.318677	0.212078	0.0455669	0.253742
CCG000917.1	0.691658	1.95844	0.225149	6.38343	4.62619	0.51162	14.758	0.356474	0.150031	0.157119	0.531296	0.27398	0.224957	0.332661
CCG000921.1	5.15254	9.63679	6.43751	9.22528	5.75621	6.43451	14.7344	6.08944	17.7026	11.862	13.9996	22.8979	7.69768	9.64126
CCG000922.1	21.7634	96.4875	321.739	27.0063	313.063	15.1223	7.60644	12.5303	12.2083	9.40657	14.8355	8.32328	107.156	89.6189
CCG000926.1	5.58898	4.36288	6.08827	5.44529	6.14327	6.9109	6.58291	1.74446	3.51581	3.68682	4.42119	4.96572	5.84522	4.60327
CCG000931.1	1.43161	64.3365	25.4086	138.831	32.3238	8.06399	1.68624	0.524127	1.01855	0.88769	0.429208	1.10275	5.38304	7.41282
CCG000932.1	147.398	142.953	115.16	216.651	133.353	96.5488	215.366	185.154	148.999	169.928	137.896	149.427	216.356	198.51
CCG000934.3	52.197	46.3953	41.5827	53.4625	48.475	34.8564	137.797	137.286	87.6311	99.7982	92.2682	95.5696	48.4426	46.7571
CCG000935.1	8.20772	9.01371	55.1918	10.2864	19.2012	23.0273	15.3474	8.88981	3.74691	5.5933	4.13478	6.03853	11.4137	10.1781
CCG000936.1	4.37829	6.18041	5.01925	6.71604	5.10052	6.35922	33.624	9.34809	8.88734	6.25628	7.90548	9.30827	6.96416	6.4323
CCG000937.1	4.33546	3.89222	5.14527	7.3767	3.33077	4.6954	4.47403	5.63033	4.29393	3.89193	4.18415	5.46729	3.044	2.30416
CCG000938.1	83.13	37.3752	30.7185	49.1072	36.2265	35.7899	20.3184	99.3553	52.8641	73.7456	65.6632	57.1604	27.8578	30.5188
CCG000940.1	3.45652	12.3526	138.176	11.1054	16.8558	10.8563	7.10656	7.70635	3.18857	3.60505	3.23403	2.84876	6.50022	8.04699
CCG000941.1	6.50592	7.4434	4.97069	8.35853	7.8822	10.056	7.57312	17.6204	9.29662	8.64252	10.8889	12.0148	11.0126	10.7055
CCG000942.1	15.0105	23.0778	18.0455	52.1551	10.6946	11.1045	30.8305	8.43476	3.10778	5.65188	3.58263	3.50543	22.0142	22.0113
CCG000943.1	6.97088	10.8207	3.65151	13.0614	14.1517	27.9273	45.1896	5.29608	2.17106	3.83988	2.09529	3.15764	5.8888	7.3062
CCG000945.1	37.7521	15.4986	1.44886	1.38771	18.2287	7.62866	3.4834	23.1075	18.0328	23.7634	16.7207	26.8124	25.9142	17.6992
CCG000946.1	131.863	125.311	85.2164	197.415	87.3182	57.5826	201.04	90.58	38.7545	37.7352	30.5849	33.7934	93.5648	97.6426
CCG000947.6	16.2926	18.4593	14.9437	21.4081	21.1405	26.6882	33.4031	26.5991	17.9007	17.2018	19.994	18.3212	24.4494	24.2965
CCG000948.2	13.3591	19.7225	16.7136	30.3659	14.5455	17.2763	17.4899	22.1981	14.3685	18.4078	15.7102	16.1271	16.8821	17.2196
CCG000949.2	10.5457	4.59489	12.5226	8.06862	7.4671	9.30905	5.60592	13.0663	10.3113	21.1498	11.9394	11.3229	5.61188	5.07941
CCG000950.1	9.39546	10.005	6.85474	10.2684	8.14446	8.88708	4.9629	12.0087	10.6298	12.2388	10.8703	18.1526	8.33864	7.72067
CCG000951.1	118.116	20.1201	31.212	17.6857	22.9898	17.8434	23.1345	132.475	103.384	145.779	120.916	104.655	26.7154	21.292
CCG000952.1	0.471809	41.0371	24.9295	50.3413	2.96769	3.95559	3.50102	1.13483	0.569779	0.877355	1.20528	0.69371	3.39121	3.54435
CCG000953.1	45.4705	43.4461	324.526	63.0546	218.31	69.2767	64.1318	171.89	81.2851	140.969	121.097	68.6404	36.2244	32.958
CCG000954.4	66.1891	29.472	95.2516	37.467	70.2503	14.7896	86.4532	169.149	74.4911	141.555	105.437	85.5925	46.5274	35.5062
CCG000955.1	8.92871	4.68749	7.49259	7.84447	8.65189	5.41892	6.28392	8.0197	7.40454	7.88168	9.25461	8.27867	3.75244	3.52941
CCG000956.1	1.26266	12.158	8.33887	96.015	2.36705	4.01895	11.0673	0.584585	0.289995	0.415917	1.01664	0.584304	1.0532	1.7997
CCG000958.1	42.9404	33.6632	14.7943	41.332	21.2383	23.5859	27.9383	92.0035	66.2953	95.3686	89.1208	74.5949	34.0884	34.3062
CCG000959.1	23.9506	20.0806	42.3296	29.7538	36.1115	24.6274	38.4718	24.2838	18.6048	21.3966	19.2285	14.4282	21.5673	19.5203
CCG000960.1	75.231	45.6067	71.0963	71.038	54.1865	50.0972	55.0858	121.388	70.8675	84.7012	80.3462	75.2132	71.7783	57.9464
CCG000961.2	0.892574	11.5705	80.4891	13.512	50.9102	3.68863	5.6046	0.993312	0.228528	0.365153	0.801245	0.0599613	13.5565	8.308
CCG000964.1	1.96052	1.8578	2.67539	22.8806	1.04295	5.7117	45.3528	39.6276	9.87422	12.4576	12.7456	23.1177	0.895962	0.952716
CCG000965.1	27.0668	15.0209	14.3304	30.6432	14.7433	13.6669	16.6935	35.9954	16.612	29.5136	22.1109	20.0349	10.5674	9.74083
CCG000966.1	41.6878	75.0422	82.6541	116.398	78.645	71.8536	12.8043	53.7105	38.0837	42.8312	44.822	45.5883	123.757	94.9445
CCG000967.1	3.50702	3.8625	11.1046	7.62025	11.0402	5.92859	3.24344	5.27806	2.88298	4.59125	2.55542	3.45566	4.66116	4.49798
CCG000969.2	12.0906	14.5545	9.14406	23.1228	9.39902	6.38605	103.648	9.90706	5.10089	5.98101	5.0723	4.23836	12.7433	12.44
CCG000971.1	3.99963	2.73279	2.89346	3.61316	2.95628	2.23504	5.51056	5.50786	4.66847	6.02747	6.12354	3.63454	4.26435	4.71521
CCG000972.1	23.1297	8.21737	10.4472	10.9621	5.91755	8.85699	12.0727	28.24	29.6412	40.2524	41.914	36.6403	10.7161	8.56428
CCG000973.1	4.3123	9.3436	7.95082	13.6841	8.73365	8.94784	40.8179	5.62201	7.97789	11.0437	14.9149	12.0053	8.3942	9.09689
CCG000974.1	3.05686	9.98193	2.90349	3.13999	3.53675	2.63788	1.64157	2.69261	3.80227	3.18482	3.3652	3.50512	1.80869	1.83617
CCG000976.1	0.509262	1.08741	194.575	1.56052	35.7972	1.12631	1.36483	1.65337	0.545126	0.342155	0.472572	0.722936	2.15867	1.30087
CCG000978.1	350.71	217.92	215.419	388.321	326.7	175.184	464.739	283.278	151.146	158.908	116.228	135.336	95.4137	106.499
CCG000980.1	8.60114	15.8937	0.705491	7.84235	19.7432	1.68156	2.65229	1.86089	13.6927	4.79686	4.954	2.84653	5.70136	7.84952
CCG000993.1	19.8291	14.8629	14.3055	17.8774	11.4719	8.0063	14.3763	11.2624	19.2986	16.7079	16.8066	17.4681	11.4895	11.4018
CCG000994.1	2.45379	14.6735	4.02486	10.752	8.5517	105.587	2.12189	1.53803	2.1716	2.25456	2.13662	2.58596	7.59422	7.15797
CCG000996.1	1.4273	2.47884	2.56336	2.00053	2.0017	3.32167	2.09173	1.28544	2.2021	2.48416	2.41856	2.10968	1.70624	1.7548
CCG000997.1	0.169805	0.0571384	0.12996	0.0203383	0.195473	0.0258597	0.0173118	0.264895	0.558047	0.148106	0.207195	0.215573	0.0703368	0.0523794
CCG001002.1	30.4287	23.9621	30.8022	20.7902	38.1628	124.489	19.2318	25.7781	40.9618	44.5589	47.999	35.162	109.403	35.1689
CCG001003.1	1.00825	8.5789	0.849862	2.13423	0.203923	3.78721	6.16687	7.1763	23.89	13.0838	12.4807	34.4366	8.17122	6.7042
CCG001018.1	4.64754	4.8842	6.33667	4.56929	5.02403	9.18226	11.035	2.00016	8.04856	6.88024	9.86744	9.59515	6.13693	6.56072
CCG001019.1	2.81662	3.58282	5.14764	1.81096	3.13933	8.86004	1.09061	2.36794	2.91648	3.76308	3.08664	5.16637	5.85504	6.38352
CCG001021.1	39.0686	21.0557	26.9139	32.7493	32.6015	42.8332	59.1224	72.2449	49.6427	64.5894	53.4293	52.0234	25.6319	20.0316
CCG001022.1	33.465	25.7849	21.7817	36.8995	27.4381	38.1318	17.6748	39.107	53.2622	45.6878	53.3036	61.1882	38.2466	38.7087
CCG001024.1	0.603056	0.635481	0.0295324	0.72543	0.278249	0.209271	0.234591	0.972536	5.33348	3.44254	3.79515	6.70066	0.164242	0.0679714
CCG001027.1	3.76327	4.57291	3.36264	4.37533	3.04635	4.47998	7.028	7.48867	10.1821	8.76992	8.98009	7.60121	5.54229	6.50786
CCG001029.3	40.4581	56.7619	27.5875	66.9655	76.7659	25.6035	5.52985	58.1039	143.638	125.645	57.7113	106.221	23.1388	25.9498
CCG001036.1	0.924941	7.6628	34.0349	2.57381	30.221	2.62647	0.552356	1.12586	1.75001	1.97111	3.13538	1.68181	10.7887	9.37429
CCG001056.1	50.5775	40.8179	16.3937	23.6353	8.00526	5.34343	22.2709	67.8027	35.8689	28.3804	35.0208	21.9368	61.7754	117.089
CCG001057.1	90.0559	12.5637	59.6298	15.0678	20.321	12.011	17.8085	72.0648	31.8861	40.3072	35.3582	35.9728	23.3085	24.2053
CCG001059.1	13.348	15.3894	30.7796	19.558	12.2373	26.4354	15.6817	29.0523	29.7333	32.6946	38.5682	29.383	11.6746	10.2002
CCG001071.2	2.44181	4.79515	3.65731	3.70625	2.80041	9.79815	3.07607	1.2146	4.94381	4.40221	4.81645	4.62944	4.17765	5.08877
CCG001073.1	5.27318	4.22576	4.38322	5.72527	6.18325	3.92003	2.65823	3.52692	4.2414	5.1945	4.76436	3.98465	3.90819	3.79613
CCG001074.1	9.80335	11.5045	43.5698	7.72259	17.6775	25.5904	18.9945	5.01021	32.9402	26.6257	34.7797	27.6756	10.446	10.8339
CCG001087.1	4.43159	3.15254	6.15189	2.98261	3.12628	1.33821	0.367758	1.01277	2.24293	2.13743	1.95618	2.8496	1.43241	3.16075
CCG001088.1	46.7949	17.259	17.1856	18.0637	27.8976	14.6539	39.2598	31.2516	37.2365	37.721	27.1559	19.9574	13.9949	17.8137
CCG001089.1	320.274	229.061	358.668	137.544	218.925	171.213	247.508	585.96	501.275	576.496	545.925	383.523	193.776	177.314
CCG001092.1	43.803	57.3672	77.1725	55.4999	42.409	33.1509	105.435	64.623	75.049	61.7575	71.2166	82.367	59.9778	50.4549
CCG001093.1	0.105663	1.23772	1.04865	0.821381	1.7166	9.36455	1.86289	0.579801	0.719507	0.682757	0.267485	1.67514	0.137406	0.262158
CCG001098.2	25.6416	24.4541	33.0013	30.9466	28.6445	32.3212	48.1546	38.2383	33.4022	28.8663	37.3947	29.8184	28.2613	28.3726
CCG001099.1	5.68298	5.33002	6.1336	3.99875	3.43209	5.69769	4.85238	10.7814	21.5482	21.2218	25.3346	16.8186	7.98794	6.42608
CCG001100.1	4.17446	2.95788	1.8109	2.08199	3.12993	1.48542	9.12718	2.48836	3.3714	3.81664	3.51485	3.01509	2.7443	3.10742
CCG001101.1	19.6027	70.8494	23.8911	7.47027	26.0669	6.00319	1.90168	7.10895	10.1879	14.425	11.7363	6.61063	47.6487	48.364
CCG001105.1	1.59667	8.97259	6.20689	5.51971	4.05598	3.07076	8.33575	10.5893	2.54075	4.79455	6.97732	2.96348	7.58684	11.4597
CCG001106.1	6.48439	10.7433	8.51139	7.95781	8.53438	11.7129	9.7394	8.12247	7.8512	8.09403	9.55663	7.95291	10.4761	12.7056
CCG001112.1	55.8094	50.1948	62.1315	15.7562	15.2659	6.76871	21.4801	146.151	48.3812	31.2668	70.3128	47.4315	292.716	756.08
CCG001113.1	3.11507	6.00935	2.80218	3.92062	2.36126	4.24764	3.79763	4.71778	14.9734	8.32177	13.3886	13.9306	5.07201	6.07408
CCG001116.1	7.4801	8.58184	12.325	9.49592	12.1721	22.3429	1.49458	4.48402	3.15581	3.05362	2.89542	3.66038	17.3006	14.2098
CCG001117.1	6.43663	8.74279	10.9779	7.41696	9.92627	28.7386	6.4426	7.10946	18.8045	16.1938	18.5889	14.2126	11.673	11.0599
CCG001118.1	19.2859	15.8653	18.2138	17.1258	9.5832	14.9034	28.9478	20.4341	38.6959	30.0879	41.932	35.8032	10.6173	11.2488
CCG001119.1	8.46652	4.00625	46.4881	2.70883	32.951	13.8503	11.0721	4.27159	24.0811	19.7769	26.5529	17.2923	7.59662	6.64109
CCG001120.1	69.1956	24.549	21.7707	26.1954	21.0454	22.6406	164.916	51.2124	70.0083	75.3558	74.5048	71.8328	35.9444	44.3219
CCG001121.1	12.6434	7.54396	14.4618	10.4923	13.2475	11.2945	2.47845	2.36474	3.84436	1.8193	1.91777	2.3852	90.6234	35.776
CCG001122.1	108.424	63.3662	98.8778	76.3705	77.4059	77.6321	47.1044	200.247	244.714	163.175	228.17	255	184.701	89.0859
CCG001127.1	0.473705	12.6328	2.07492	6.91851	3.2197	25.3745	2.95179	19.8982	6.48208	3.48352	6.42304	4.22387	127.639	66.8205
CCG001130.1	37.3241	9.6194	14.6003	6.08223	12.364	14.0567	6.1098	60.6647	46.3585	46.8533	47.9108	45.4831	6.22069	5.68467
CCG001131.1	224.35	67.0503	106.333	56.3757	172.473	221.533	113.115	194.66	171.259	190.012	163.748	145.224	166.307	119.813
CCG001132.1	14.1432	20.195	21.6233	41.718	25.1396	29.7411	20.8054	52.6738	21.2431	37.8445	29.1912	35.822	18.1601	16.6261
CCG001133.1	30.5955	46.5137	67.1357	82.4022	71.1761	83.7896	52.8304	136.308	60.9286	81.6081	77.4397	85.4188	31.2328	28.9447
CCG001135.1	38.6684	12.7502	18.6149	27.13	24.3258	10.0377	62.5519	23.5184	3.85586	18.0506	12.4323	12.9769	14.6725	13.8672
CCG001136.1	46.9773	99.6597	24.0407	153.868	23.4105	27.2733	27.0304	14.8743	4.61744	4.38355	7.63183	6.19063	32.1413	47.1488
CCG001137.1	16.6844	19.2934	18.7702	20.996	16.8184	27.3223	13.0344	22.0526	15.2415	14.1398	12.9464	19.1819	22.5401	21.7476
CCG001138.1	59.1359	81.5553	70.3204	83.5075	74.5435	95.9712	114.313	80.032	95.4262	92.506	103.941	90.6609	105.063	110.147
CCG001139.1	7.32865	73.9145	27.5459	64.8795	12.0224	18.0448	27.1817	16.8264	8.24742	5.51044	10.2	8.07102	83.4478	91.6894
CCG001141.1	99.3695	17.1083	20.9182	12.2132	24.2264	36.9101	17.1023	25.03	82.004	83.847	58.3967	61.5319	15.1893	8.32102
CCG001142.1	2.25325	675.802	303.832	0.358452	87.5221	51.7569	0.702746	2.0857	2.06565	2.51366	2.5736	3.23188	677.53	292.496
CCG001148.1	88.7117	70.9316	68.5346	73.1842	56.6775	70.7161	121.54	160.923	122.659	143.057	128.73	89.3404	64.4216	58.1893
CCG001149.1	28.618	44.6549	25.6947	75.0915	31.8051	35.3851	39.0445	29.0584	14.4506	18.1864	17.1422	11.0502	32.0881	29.3472
CCG001150.1	51.5966	45.979	38.7068	77.5548	40.6571	40.6924	50.5122	51.4091	37.1685	38.5697	26.1813	37.1424	22.9747	20.5971
CCG001151.1	4.43134	2.37426	1.94894	2.15741	3.50819	2.49583	2.04333	8.40251	9.64506	7.77423	8.85758	8.25514	4.88689	4.17704
CCG001152.1	0.596187	10.9927	2.9504	3.03386	1.61747	10.8953	4.0098	4.14588	3.91128	1.16535	1.6629	2.41505	3.98201	7.54009
CCG001153.1	6.4961	27.8252	12.7183	12.5655	6.02504	43.9364	14.3609	8.22626	11.4314	8.83671	12.1173	10.8485	17.7013	13.3405
CCG001154.1	14.3346	15.111	11.4035	25.9697	17.3416	17.9845	14.2278	9.76173	3.38827	4.67534	5.23566	4.27104	12.4172	12.6152
CCG001155.1	4.17449	6.45451	1.11981	6.71889	4.14304	5.81664	15.2266	8.61794	3.47815	3.00857	3.77311	4.49926	10.9856	18.1802
CCG001156.1	95.391	77.5318	9.65005	56.4792	31.3248	94.5854	113.746	165.063	57.1847	36.7898	67.8857	58.0396	174.157	200.184
CCG001157.1	26.0469	46.9215	34.6119	99.2092	29.7378	75.3833	34.7857	29.8311	16.5096	19.2226	13.2166	14.5557	68.0925	56.8506
CCG001158.1	0.497267	0.0926984	0.0741167	0.248434	0.667266	2.41466	3.18742	0.140443	0.298798	0.109067	0.164699	0.222644	0.231779	0.244845
CCG001159.1	143.24	100.812	128.741	406.549	84.8545	746.367	26.6712	167.253	147.963	152.224	114.06	122.331	118.185	74.3936
CCG001160.1	65.226	108.439	46.6649	72.7134	42.2734	81.7729	46.8352	142.28	64.7495	57.9167	68.6815	68.5703	65.7073	76.7568
CCG001161.1	70.5169	113.776	73.556	64.4922	37.9865	49.6902	25.7439	67.2659	49.5763	72.8146	47.6911	56.2761	34.4211	36.5198
CCG001162.1	1.07928	44.5451	0.721339	0.976903	2.93065	1.34967	1.94885	7.49317	0.553364	0.246085	1.82759	1.5936	0.22509	0.300017
CCG001164.1	194.643	93.6164	145.944	455.638	169.511	182.41	189.138	67.3372	40.7206	39.7474	37.4995	55.9695	71.5666	94.4307
CCG001165.1	72.7764	14.8641	29.2272	18.9435	18.6121	28.9852	41.0856	150.456	102.302	106.232	93.9997	106.211	108.389	58.137
CCG001168.1	35.7835	8.76532	6.17881	8.78402	9.02466	9.39971	7.81354	33.525	24.0145	28.8155	27.5752	27.1334	11.2024	11.7452
CCG001169.1	89.8154	40.2936	94.549	57.8573	63.7903	51.4972	53.4267	200.963	113.254	142.765	111.991	93.2018	48.4345	37.3411
CCG001171.1	8.06619	19.5941	5.4504	11.8647	6.83168	8.64839	12.2124	22.3545	21.5836	17.5031	18.1087	21.0193	6.17184	6.07852
CCG001176.1	4.91686	18.4038	5.44274	5.93851	3.16175	1.96854	2.82062	2.51076	3.32252	3.10694	2.82961	1.66984	10.9556	9.77531
CCG001177.1	24.0076	64.56	10.5198	35.2869	11.679	4.83613	5.3565	14.5747	10.8779	13.9044	15.3185	7.83007	34.2973	36.8136
CCG001179.1	8.38317	31.3894	6.32855	14.3053	4.26487	1.68713	2.4807	3.32226	3.49388	4.56495	3.74618	2.54134	17.5114	14.8076
CCG001181.1	20.0309	9.21636	6.56011	3.88271	10.2952	24.0137	11.2857	21.1369	42.8607	24.101	22.7771	50.2638	20.2529	17.7726
CCG001184.1	5.69067	7.31147	5.03025	26.5795	6.43604	6.38787	26.0244	10.4844	5.69853	6.73626	5.18056	4.47489	5.60943	6.10192
CCG001185.1	7.58666	452.335	278.007	2145.17	157.855	7.53748	17.6187	84.5248	22.2203	33.9541	79.8874	34.6806	129.693	33.66
CCG001186.1	36.3172	18.1873	27.2338	22.3065	33.4187	56.3623	22.5566	77.4682	75.7329	72.5162	57.3502	86.6968	25.5018	23.0144
CCG001187.1	3.64249	4.86579	4.04186	4.18767	3.39959	5.94138	4.22945	3.57843	5.04248	3.08474	3.89377	7.39351	4.35899	4.85889
CCG001191.1	3.26963	5.61852	0.274866	3.08978	5.58389	1.80099	8.37277	0.823006	0.756542	1.76514	0.327239	0.579224	2.76374	2.42989
CCG001193.1	0.0828467	40.0603	8.49913	46.16	0.964912	0.844537	1.8186	0.551244	0.121379	0.200745	0.144608	0.064154	1.14443	1.79766
CCG001195.1	1.42683	1.93925	2.58838	2.41052	2.34261	2.37173	2.13227	2.31348	2.83792	3.38778	3.00168	4.71501	2.49665	1.50416
CCG001196.1	4.38259	8.19019	5.26112	7.37155	4.93695	4.94736	6.28996	2.10591	3.0844	3.82338	3.90779	4.60873	6.19746	6.77269
CCG001206.1	10.7708	8.72085	10.0733	10.3315	9.01846	18.147	7.14	14.5219	8.57131	9.74223	9.83739	8.20752	19.6069	18.459
CCG001207.1	21.0951	9.46585	11.832	17.6351	20.4887	6.55104	21.12	32.9162	28.8022	35.0588	28.492	16.8242	3.48326	5.50619
CCG001208.1	96.0101	107.246	52.1778	142.661	98.8621	94.2415	63.6193	95.7708	148.452	152.925	148.971	166.071	108.193	98.7904
CCG001209.1	1.83991	4.09272	4.94492	5.65071	5.25107	14.7511	3.27	2.58948	6.55356	5.40669	6.94184	6.12474	6.25626	5.68046
CCG001212.1	0.531338	1.59081	1.05974	1.23022	1.90284	3.24958	1.79083	1.08321	2.05591	1.49125	1.49262	1.65658	0.647962	0.556912
CCG001213.1	4.47722	5.90573	3.67349	17.0808	11.057	2.70799	5.72573	4.9626	3.37806	4.4508	3.84127	3.05413	4.24746	9.8638
CCG001222.1	8.34428	6.38154	11.3382	4.80094	7.68524	8.45303	21.1237	1.7728	6.98485	5.81845	5.68892	7.74191	4.34503	4.41025
CCG001223.1	14.874	19.4972	20.7375	16.9017	21.0542	24.4027	16.5374	6.18025	15.9898	11.58	13.8931	13.1202	18.8835	18.8269
CCG001224.1	6.14064	11.8592	8.49322	11.6191	7.39399	10.0678	6.99135	4.09209	8.7202	5.44603	8.64946	12.1823	10.2367	12.2506
CCG001228.1	0.406435	2.31417	1.0367	1.38952	2.78167	0.622148	0.80867	0.0764228	0.262015	0.680521	0.349632	0.466833	1.82949	3.05344
CCG001229.1	2.18572	0.265954	0.282833	0.283859	0.211085	0.130355	0.304962	0.442893	1.45635	1.17229	0.928289	0.515562	0.198466	0.306049
CCG001233.1	1.50619	3.93633	5.55802	2.75484	3.88538	7.04413	2.94779	1.10017	4.35636	3.63577	3.87144	3.58576	1.58038	2.14016
CCG001234.1	5.52212	9.41027	8.56464	4.28609	4.67805	15.2066	3.37991	9.59589	19.2973	13.134	19.8166	23.7963	6.18912	7.19929
CCG001237.1	10.3364	11.8971	8.66733	11.2237	8.55053	10.5338	7.57046	7.40637	13.8146	10.3252	10.3321	10.8145	8.46055	10.0481
CCG001238.1	0.162212	4.13988	0.307729	1.01226	76.9838	1.05538	5.26144	0.57595	0.0560763	1.44882	0.702416	0.34262	1.07136	2.09818
CCG001242.1	0.380233	2.14312	2.56719	0.779204	1.29435	6.9124	1.54357	3.12057	1.77053	4.23789	1.7744	2.0092	1.32256	1.37244
CCG001243.1	41.2251	54.1652	63.4715	13.8353	30.282	19.3145	20.6536	30.993	86.5177	71.9595	69.2845	72.8167	48.9875	58.1383
CCG001246.1	5.65706	6.16997	3.34964	6.45613	5.49393	3.2186	8.69854	3.83233	2.92476	2.357	3.5414	2.37715	6.18495	6.87226
CCG001250.1	4.74112	3.21346	3.35825	2.71527	2.35466	1.26283	3.17231	5.77106	2.54228	2.3014	1.70879	3.0967	3.45634	3.30505
CCG001251.1	6.20527	11.0594	7.18404	13.3729	5.76406	9.38914	2.89997	5.29165	2.67097	3.946	3.10377	4.23567	3.30668	3.99946
CCG001256.1	3.81999	0.978487	0.357946	7.44706	2.2164	0.157569	0.541045	5.64293	4.9597	8.66874	6.5148	1.929	57.7783	47.642
CCG001257.2	32.1488	16.1329	17.1736	19.0382	15.1521	12.1699	13.455	18.1902	16.6408	25.6486	16.992	18.6002	29.7317	26.5532
CCG001258.3	2.78933	4.05093	0.928809	4.36434	5.20777	6.91639	9.11205	4.85314	1.68304	1.70315	1.40587	1.42053	4.45076	7.66656
CCG001259.1	185.627	168.572	347.464	219.211	83.9175	103.355	110.177	825.31	1711.41	1330.15	1336	892.702	204.236	164.907
CCG001260.1	46.9834	42.2208	97.515	92.0041	122.701	134.048	54.2628	29.6037	20.5986	21.9108	21.2168	22.8943	21.5333	27.7338
CCG001266.1	1.21148	4.79324	1.93351	3.57771	4.49725	6.84257	5.8791	1.57134	1.54384	1.66552	0.785752	1.4118	1.88856	2.40496
CCG001267.1	0.669953	0.588761	0.875997	1.06755	1.28421	0.849702	0.703523	1.31194	0.45971	0.557137	0.564746	0.490133	1.12666	1.13023
CCG001269.1	1.64767	3.90456	2.27936	2.87808	2.29354	1.54776	4.87772	1.08016	1.7555	1.21572	1.56004	1.52468	2.66243	3.13343
CCG001274.1	18.4881	19.0474	23.2066	22.8196	16.7753	27.4472	20.2072	32.5457	34.728	37.8647	35.7927	34.7914	20.8666	21.597
CCG001277.1	46.8647	48.4986	47.3254	60.6971	31.6302	36.0828	81.0845	103.161	48.6639	59.6179	50.1434	52.0652	46.9977	41.489
CCG001278.1	62.7097	62.8558	83.3481	83.658	99.929	97.1406	75.16	70.363	76.6056	63.4459	62.1431	81.3516	40.8364	53.5427
CCG001281.1	3.49115	4.81782	3.38493	5.98904	5.92188	6.50138	8.17563	2.85116	5.42405	5.43732	5.73796	4.73628	4.07026	5.76025
CCG001284.1	3948.2	4487.34	3284.78	6108.09	3378.65	4508.21	2554.14	5772.84	3597.81	4003.5	3338.33	3843.88	2440.53	3159.9
CCG001285.1	13.6941	13.0206	10.9893	15.0922	12.4488	14.1502	23.5375	11.5712	13.833	13.2111	13.4745	13.9737	18.2341	17.0425
CCG001286.1	7.47036	7.30371	15.8962	4.21061	12.1673	9.59539	5.42062	7.36454	10.6759	6.09972	7.45107	7.06197	23.5369	20.4361
CCG001287.1	10.0174	12.1985	18.6717	6.4838	12.1606	8.48809	11.7206	9.18614	11.6642	6.68269	9.71291	9.49618	25.2197	23.6533
CCG001297.1	1.85933	3.93975	1.08121	2.77797	2.8389	0.542148	11.8675	4.86398	2.36729	1.17216	3.27012	5.45109	0.179714	0.662917
CCG001301.1	7.17494	7.34919	8.90948	9.2003	6.33534	5.38637	5.3135	8.59443	13.8281	15.917	17.3997	15.9045	9.48227	8.14774
CCG001302.1	16.2401	53.5436	38.9011	40.2932	25.5564	12.9278	24.2209	13.7815	19.2087	18.673	15.7951	15.0623	25.3959	24.7672
CCG001305.1	51.3668	44.3681	35.3061	33.0864	28.6189	59.9008	70.3541	59.9725	44.8877	52.3093	42.5848	36.2121	34.1311	30.0719
CCG001306.1	10.115	3.35742	5.43604	3.1617	4.57031	4.46756	8.70446	11.9508	9.85255	13.8073	10.0276	9.54223	5.43354	4.89351
CCG001308.1	0.0201662	0.326293	0.0320615	0.15699	0.177316	0.160749	0.83023	0.0455923	0.0643175	0.0342666	0.0284259	0.0902912	0.0759219	0.137394
CCG001310.1	5.12679	8.96039	20.1513	8.88581	17.6208	12.3324	17.3238	3.03164	2.2965	1.61152	2.46397	2.24154	8.21358	4.754
CCG001311.1	1.87204	2.68472	1.95927	3.02839	1.78021	1.61824	1.90495	1.96985	2.28112	2.29056	2.31456	2.23887	1.69978	1.90945
CCG001312.1	8.85461	5.87149	9.28568	4.99714	7.15841	10.6941	23.5816	22.9487	83.6534	42.0752	73.346	89.1868	4.78708	3.81878
CCG001318.1	2.76401	8.30343	6.39307	10.4409	8.20114	54.9481	35.8514	4.95947	3.14281	3.1068	3.57912	4.96714	3.061	4.09445
CCG001319.1	39.8903	20.5668	40.8513	32.5014	22.9019	159.547	37.5817	27.955	18.96	21.6302	18.9278	17.9314	18.9959	19.9108
CCG001321.1	8.18474	3.22122	4.06401	1.40089	7.28747	8.5852	1.16641	6.11437	13.7562	13.1588	16.0171	13.6876	3.53889	2.80108
CCG001322.1	88.2203	69.3174	58.3023	80.2542	54.8734	52.1603	52.6528	136.25	31.9767	60.5611	42.0431	58.1038	80.0055	103.96
CCG001323.1	8.12364	17.656	3.37176	8.36686	6.71656	13.309	7.0583	8.76638	7.87847	6.01383	4.98926	3.67594	6.70751	7.82122
CCG001326.1	0.417909	1.83782	0.914941	1.26562	0.330237	0.0573804	359.457	0.792392	0.135097	0.114527	0.466375	0.273455	0.418781	0.320966
CCG001328.2	15.409	15.0424	7.63413	16.9365	12.5897	9.75125	29.5527	24.8594	13.4742	15.3885	16.5276	14.0169	13.0241	12.8001
CCG001331.1	2.25961	3.62601	1.47228	3.36677	1.9987	1.70923	2.98243	0.934852	1.7008	1.18355	0.942226	1.00303	4.1117	4.87367
CCG001332.1	2.04503	1.4491	1.43246	0.967238	1.39187	1.84322	1.39216	0.996239	1.66909	1.05334	1.32751	2.17891	1.85962	1.89321
CCG001333.1	0.694662	0.834413	0.841597	0.300955	0.916941	0.769521	0.546827	0.903263	2.27261	1.23207	1.47368	1.60236	1.00853	0.893377
CCG001334.1	2.32619	0.738464	0.0452836	0.412717	0.261514	0.346105	0.318169	0.901556	3.64292	3.3121	4.00856	2.14571	0.488614	0.407241
CCG001335.1	5.75856	4.45072	1.61274	1.98126	1.23332	5.76117	0.278976	6.6847	7.16213	8.24529	9.46321	8.67405	9.12867	11.2408
CCG001336.1	10.8348	36.1949	28.4583	48.2942	7.60865	34.5022	10.5823	13.6302	10.535	9.30285	9.95385	11.0548	16.3503	22.6323
CCG001337.1	133.165	120.028	160.932	57.0159	82.0451	67.0572	134.453	77.4871	46.3954	51.7123	56.1388	33.8729	106.646	95.5669
CCG001338.1	143.233	36.6424	54.9799	52.7862	73.7687	89.0636	41.3341	161.926	124.216	129.956	121.268	83.7767	75.9465	53.9108
CCG001339.1	39.5277	490.322	14259.3	383.894	702.264	14.6361	748.101	141.387	29.8151	84.961	28.3679	19.9721	2965.95	1560.26
CCG001341.1	125.879	88.4608	158.997	87.3625	144.002	129.978	89.6468	234.012	139.231	154.065	162.495	122.96	125.21	121.185
CCG001342.3	19.7598	19.0361	13.554	26.3954	21.5547	18.5656	13.2345	25.5797	17.7728	18.64	16.8249	15.8156	21.4813	24.8408
CCG001344.1	11.6227	20.8268	19.2803	28.5184	18.6141	22.7247	30.9114	38.9999	11.3872	24.0063	28.8442	25.0285	11.8982	17.3094
CCG001345.1	46.3168	24.2343	19.2809	21.4436	34.8795	26.6568	28.453	70.2122	42.1803	54.1246	42.4304	46.5398	31.3211	33.0577
CCG001346.1	0.679096	5.78332	1.02906	1.33465	1.22804	51.0602	5.53493	2.1425	0.661816	0.34641	0.216377	0.269996	1.94636	2.12425
CCG001347.3	2.70048	4.13638	5.19055	6.99259	6.12727	14.5763	4.68105	0.394347	3.25232	0.728988	4.94889	4.11802	5.00378	5.26435
CCG001350.1	3.88574	4.91685	13.1813	3.77954	17.4573	5.23193	8.42198	8.61676	5.50493	11.4705	6.83411	8.62759	9.56781	8.01046
CCG001352.1	5.73862	8.57991	6.12358	10.5232	6.8484	13.0443	53.5984	14.3797	7.48628	8.34552	9.25614	5.91632	9.0255	12.0244
CCG001355.1	14.1663	12.5446	16.559	15.3927	11.7727	20.0277	25.8323	12.9179	10.4644	12.7206	11.7956	9.4318	18.5468	14.3519
CCG001356.4	171.678	15.3542	5.02808	6.45492	9.18956	71.493	5.86776	24.1238	8.17702	10.8437	10.559	6.81686	40.5343	34.5381
CCG001357.1	4.63236	5.52691	7.01928	13.806	5.91301	5.39745	5.7472	12.2729	8.85761	10.7053	11.3628	11.1775	5.19523	4.61384
CCG001358.1	0.187896	95.5125	0.656953	12.6354	4.70981	2.10465	0.708719	22.4018	11.3904	13.405	5.11024	12.5183	71.1574	111.524
CCG001359.2	3.92319	6.13283	2.82651	6.7761	3.07989	1.41429	2.65074	609.604	260.096	314.849	234.124	244.241	4.47297	2.98912
CCG001360.3	29.0851	54.9029	16.5512	104.743	13.0986	27.6321	6.79827	11.1347	6.33801	9.34431	6.58687	4.63438	36.1743	40.5092
CCG001363.4	0.0439977	0.768565	15.134	22.4706	3.56215	11.592	0.0976955	3.00293	1.19915	0.214677	2.51879	0.492048	3.02743	5.58054
CCG001366.1	5.03895	3.44254	1.82266	2.4321	4.34152	0.412512	31.2429	32.2994	14.0928	18.2759	30.8862	14.3736	0.861001	0.816571
CCG001367.1	13.6903	3.04018	6.02819	6.36194	7.58236	0.385432	22.1491	6.8753	4.29166	4.90729	4.96986	5.0922	1.80335	1.51034
CCG001373.1	0.353163	13.3591	8.68086	10.6612	1.09101	0.821568	2.05315	1.72923	0.386717	0.755985	0.670116	0.651902	0.513624	0.564054
CCG001376.1	4.761	9.93015	3.82985	27.4914	12.5326	5.03074	123.726	7.20197	2.89987	5.38007	6.73154	6.8756	11.2246	15.5596
CCG001377.1	46.7203	23.193	16.6343	32.7827	24.0915	20.5156	43.5851	32.3123	34.798	34.0387	28.4786	39.1909	20.1145	20.2272
CCG001392.1	2.72881	11.1231	13.4709	34.1977	52.2627	4.78001	5.14123	1.95733	0.420417	1.72666	3.26737	2.282	34.5802	47.72
CCG001393.1	2.21966	5.54631	8.07343	20.378	33.7476	3.18705	1.41467	0.332946	0.866376	0.572942	0.510138	1.90998	19.1306	30.2195
CCG001421.1	0.419166	87.9538	403.968	0.631455	126.872	2.40267	7.15329	14.6966	0.318116	0.100588	4.10957	2.67766	0.138444	0.294483
CCG001422.1	0.296676	41.7232	506.447	0.62008	86.318	0.661878	18.5329	4.80701	0.0976849	0.0913827	2.29872	1.81175	0.0816379	0.384008
CCG001423.1	121.22	95.0517	89.5116	96.6343	79.8165	168.754	41.1207	141.303	205.487	214.754	255.259	182.038	255.055	222.304
CCG001424.1	30.7858	40.1789	6.52351	33.8931	24.6401	3.04862	52.2928	114.384	19.4989	31.1139	21.7414	22.1689	54.0783	95.9137
CCG001425.1	11.7451	16.2995	34.5085	9.5267	36.3979	260.041	12.3476	11.8711	5.38393	8.58522	7.41638	6.12441	25.6456	16.2811
CCG001426.1	6.10031	18.7289	13.2472	9.15233	11.9926	10.0174	5.79077	6.55331	11.4279	11.1157	17.0351	9.89805	13.1933	14.5604
CCG001427.1	9.52519	29.6826	14.0647	34.8565	6.36544	28.8592	5.08415	6.18875	3.71413	5.10559	5.58285	4.83221	8.84651	8.95584
CCG001428.1	26.4447	43.2659	35.5142	56.2462	54.049	115.671	25.2665	85.814	36.6008	51.5394	55.9455	50.0332	27.2268	23.7388
CCG001429.1	0.395615	0.525522	0.550088	3.69135	0.276409	2.77353	7.70381	0.0276862	0.125507	0.0485137	0.0222311	0.0196777	0.150403	0.24366
CCG001430.1	298.804	199.843	130.889	228.303	200.113	138.955	192.069	310.141	176.269	206.7	176.396	162.389	157.901	199.913
CCG001431.1	49.4462	26.5863	19.5973	42.6037	29.4932	45.9134	53.3522	57.8008	20.9719	27.7191	27.4642	27.253	29.2204	29.49
CCG001432.1	10.6328	9.73428	6.5224	21.1328	9.26338	7.55047	17.8622	13.0973	6.42764	12.5396	8.81884	10.5338	8.10205	6.5089
CCG001434.1	3.65985	12.9253	15.7983	11.4723	11.2884	23.4812	12.4182	5.86781	11.0725	9.89011	9.99711	11.6906	10.0482	13.1458
CCG001435.2	0.798432	0.901898	0.389648	0.267829	0.454181	1.20686	8.77651	3.07364	1.0587	0.755626	0.617599	1.03375	1.00132	1.12709
CCG001437.1	13.4666	7.74759	4.30742	9.7835	10.1746	4.74955	11.4432	6.64618	8.47015	3.85201	3.18913	4.54411	5.04804	5.88217
CCG001439.2	0.620831	3.68181	6.50841	0.579031	1.94584	6.48779	9.10021	0.647446	0.632975	0.873551	1.09541	0.718914	5.98855	3.92989
CCG001440.1	1.56672	11.1212	5.37171	10.5653	2.15513	5.21262	2.76682	0.866844	0.605606	0.534677	0.894866	0.732159	3.22604	4.33419
CCG001441.1	2.59393	8.68401	5.54923	11.4973	2.86912	4.70433	4.39237	1.55313	2.58047	1.5608	1.86236	2.37399	3.43876	5.5738
CCG001442.1	58.2053	82.5272	185.166	99.5377	79.0888	71.4803	174.918	87.7612	49.85	45.3264	50.4092	48.1182	69.4112	55.0954
CCG001445.1	4.09058	5.52987	8.61282	4.35824	3.14046	4.03231	3.64186	0.741193	2.7359	2.92042	2.57381	2.73053	2.80237	3.26124
CCG001449.1	0.149199	7.10826	3.3231	0.51012	4.90406	0.184517	13.2003	4.04582	0.506073	0.272307	0.887745	0.673139	0.46523	0.39221
CCG001453.1	75.9293	28.8096	147.75	12.5913	43.403	6.7175	7.59407	61.3684	48.7946	56.049	87.5649	62.1338	71.3923	59.3012
CCG001455.1	5.43869	10.1568	2.45286	13.1907	33.93	15.3235	76.7514	36.2835	7.08005	19.3443	19.3915	13.052	18.3583	19.3134
CCG001456.1	3.39624	4.65155	175.692	6.19761	7.53309	5.19099	16.4805	5.0807	2.86129	3.06846	3.92882	3.41601	7.59885	6.56274
CCG001459.1	4.85211	2.66773	4.9491	4.50136	5.13227	2.85951	19.5209	3.41731	2.17279	1.953	2.72708	4.00452	8.13626	5.97721
CCG001460.1	2.39813	6.13579	3.91414	11.6787	12.9949	4.40593	56.6877	9.33212	1.52941	2.58849	1.30005	2.82793	14.4491	10.6756
CCG001462.1	3.68724	5.26928	5.22	7.14507	23.3799	29.8379	14.2281	9.10352	9.88531	7.39951	10.2903	6.83349	5.89391	6.64438
CCG001466.1	60.2662	63.9346	76.4963	64.1484	72.78	53.0001	62.9029	174.93	83.4436	97.5135	98.5676	87.1208	84.5862	61.1703
CCG001467.1	15.4208	24.2805	13.9221	32.3707	13.936	14.2044	25.8482	29.4056	11.1012	13.1033	10.869	11.5943	19.2531	20.6744
CCG001468.1	34.7311	30.2479	26.4198	16.1412	4.54937	3.20252	12.255	29.7526	50.4533	48.5342	59.9473	34.8161	459.627	221.146
CCG001471.2	33.0729	88.2728	328.748	139.662	86.3585	151.592	150.277	46.5568	30.7804	29.4347	33.5805	29.9218	133.187	127.201
CCG001472.2	35.9295	14.17	16.2033	22.7462	23.2458	20.1343	63.4593	42.5687	28.9575	38.2076	28.4843	29.3786	12.5655	11.042
CCG001473.1	15.6735	9.49531	17.4748	16.9037	25.1724	12.4697	15.9902	44.9966	17.161	22.9033	21.2235	17.2363	15.3484	14.0509
CCG001476.1	13.1278	38.206	1.19813	8.01021	16.651	1.47806	2.23147	14.1335	4.17645	5.24289	4.15971	2.42532	12.6303	14.0098
CCG001477.2	136.199	119.701	286.085	184.818	148.709	176.485	230.251	173.604	93.5494	138.301	138.265	102.727	166.636	139.457
CCG001479.1	288.514	194.824	213.156	247.092	210.667	221.876	145.499	340.046	237.65	308.244	284.704	196.156	221.786	218.154
CCG001481.1	235.097	283.386	204.554	632.239	304.082	141.2	202.819	810.882	329.437	283.389	262.986	246.124	223.461	251.827
CCG001482.2	13.3488	19.2506	12.7586	58.9438	13.4262	26.4418	18.646	14.4514	7.53983	8.44743	9.747	9.26962	18.9159	22.6962
CCG001483.1	66.8324	78.2239	124.449	117.469	85.7941	116.162	98.4064	86.5519	57.0708	77.1111	64.2098	57.5838	86.8083	84.1806
CCG001484.1	483.913	230.927	276.649	272.137	245.698	297.705	231.582	2227.53	1777.59	1540.33	1426.54	1397.64	342.185	314.149
CCG001485.1	32.5877	32.0671	38.7297	50.3589	28.1453	25.9707	25.6889	59.9531	30.3541	37.2689	26.4405	28.8021	31.5026	30.5901
CCG001486.1	4.56473	14.8989	30.4061	14.2412	17.896	8.91102	7.8135	10.7152	0.584251	1.55507	3.04838	1.89173	15.9131	11.2267
CCG001488.1	4.2302	2.95915	3.28634	2.76945	1.58332	1.81728	0.869808	1.45115	0.850824	0.47037	0.722275	1.31978	2.73533	1.83549
CCG001490.1	37.4857	8.19164	13.0589	13.488	6.98704	3.44415	5.06799	19.8655	30.1501	23.901	23.6363	25.7052	13.5332	10.5569
CCG001493.1	1.99171	8.41043	8.12241	17.1886	5.49156	0.575439	4.35427	2.9232	2.94838	2.05847	2.69168	2.37691	0.5477	0.65222
CCG001494.1	12.7337	4.11835	6.14796	6.57757	8.0175	13.6443	47.4756	21.3014	14.7457	14.8578	13.8245	16.1371	5.95416	3.74497
CCG001495.1	25.9958	36.8962	2.06414	7.60722	4.57522	8.17825	23.9334	69.9527	23.071	19.1408	28.3223	29.6698	113.74	186.79
CCG001498.1	51.4825	39.9182	37.4669	38.5707	72.9333	61.6041	55.6527	57.6509	51.0769	53.1319	32.965	50.95	36.6454	32.6008
CCG001501.1	1.39586	0.845259	0.364899	0.183319	0.301784	1.52019	0.82084	2.3892	2.0502	1.28479	0.430876	2.47024	0.361939	1.46121
CCG001502.1	18.492	17.1765	40.8549	13.0018	30.1029	75.8627	5.74775	32.0592	83.943	42.0865	35.1175	139.085	9.07492	16.6861
CCG001510.1	1686.75	236.482	248.694	326.637	511.979	284.362	864.65	356.091	297.157	278.003	184.188	512.623	311.34	313.6
CCG001511.1	0.994366	0.470466	0.343077	0.71296	2.90448	4.61367	1.36053	0.273261	0.581844	0.164149	0.21992	0.481533	0.211195	0.869898
CCG001513.1	3872.26	249.784	533.534	387.054	715.533	532.766	345.294	1916.1	1427.38	1789.25	1372.71	1011.23	426.516	286.273
CCG001514.2	5.84103	6.34656	8.19936	2.97007	6.03221	2.71071	3.48408	3.83102	11.277	8.25207	10.4077	8.64399	7.41131	8.60968
CCG001517.1	1.28426	2.21493	3.35177	2.52007	1.725	1.63886	6.61935	0.405262	1.90199	1.49788	0.863655	1.47434	0.873104	1.01613
CCG001518.1	7.92956	10.404	8.41956	8.68729	7.05893	3.41624	6.03064	2.91659	4.2303	4.55138	4.28602	4.01358	10.4992	12.2265
CCG001519.1	14.2361	15.0901	16.7655	12.9974	13.8872	5.69492	12.2099	10.0704	17.9614	8.39443	7.65049	8.89617	19.5138	15.2336
CCG001520.1	769.66	47.4563	75.2406	65.4496	106.796	112.737	37.6422	423.899	467.864	551.592	487.396	268.717	91.161	61.4302
CCG001522.1	279.288	41.6502	55.9563	48.7005	75.4808	93.6489	30.9185	265.785	400.517	328.238	367.075	228.32	58.4156	47.0113
CCG001525.1	0.592972	1.97328	4.61792	0.600932	1.11236	0.969637	0.55698	1.07371	1.08641	0.818872	2.77819	1.54453	5.67225	2.60001
CCG001532.1	7.346	16.8834	8.81844	6.16604	6.93172	7.43262	18.751	2.63137	4.75387	4.59876	5.47584	3.72399	7.7017	9.68194
CCG001535.2	0.249483	2.34894	0.960373	0.268204	0.36907	0.911488	0.340889	1.14672	0.73905	0.555673	0.89663	0.477884	1.11347	1.71985
CCG001536.1	20.0146	30.8844	49.0343	33.4527	14.3338	24.8705	8.52528	50.3925	92.6516	43.7393	42.244	57.0161	19.7619	16.4343
CCG001537.1	39.8217	69.8776	30.5876	42.4649	18.1009	22.8286	8.23359	35.9899	26.4021	23.6418	21.9959	25.2616	115.03	118.559
CCG001539.1	1.02817	0.383688	1.09361	0.311788	0.499664	0.243871	5.99397	0.460782	0.173749	0.246206	0.229936	0.133977	1.74197	1.50537
CCG001549.1	7.15872	4.20661	5.17298	6.06303	5.02673	3.72415	2.91335	15.9004	5.94882	6.55264	7.01425	6.64914	6.75598	4.85533
CCG001559.3	14.1843	57.3217	12.1113	16.0045	36.7736	27.1782	2.94067	10.2014	8.37524	11.2916	9.99579	5.476	30.0751	18.6414
CCG001561.1	6.17159	17.6195	3.54473	6.14803	13.6771	12.5434	1.35405	5.14159	5.24173	5.44316	5.23495	2.6691	13.638	10.8591
CCG001562.1	17.181	33.8281	32.0592	28.9436	12.9262	5.91203	33.9416	5.27812	3.95487	4.19186	2.6322	5.43884	8.17354	11.0339
CCG001563.1	225.042	17.9279	23.1266	17.3188	11.9705	27.5973	13.7086	869.948	2334.82	1605.05	1359.92	626.928	221.192	157.474
CCG001564.1	3.3305	4.72259	6.05178	3.67543	4.6879	5.20874	4.61423	2.07682	4.03633	5.00171	3.15053	2.66183	4.3645	5.30871
CCG001573.1	3.5365	5.06711	2.49403	2.07093	5.06372	6.63524	2.61727	1.24836	6.44224	5.42329	5.65464	4.29085	4.20369	5.47923
CCG001576.1	11.9326	12.3119	7.42836	13.2919	5.76012	15.4043	13.5655	13.2772	18.9904	11.7692	14.8194	18.5898	14.4905	15.1225
CCG001577.2	15.7367	16.1858	39.6244	22.1213	19.7762	12.4202	20.1496	19.1036	21.438	17.3753	23.4586	21.6084	13.2991	12.5305
CCG001578.1	29.6973	19.5175	59.5498	21.9458	29.44	28.4034	60.0827	30.2611	25.5594	36.1865	27.0349	28.789	25.6823	18.4051
CCG001579.1	21.9311	49.6984	43.8882	31.8654	47.1446	82.4272	39.0654	172.571	225.723	296.813	303.229	246.715	40.0918	40.4416
CCG001580.1	15.0597	44.7446	16.1518	49.7748	11.8953	9.20936	13.9487	37.202	19.9447	27.5965	29.4837	47.2403	73.4019	70.7514
CCG001586.1	215.109	169.103	311.486	291.013	242.065	74.1582	250.509	284.966	241.962	157.444	135.404	220.843	417.54	323.627
CCG001591.2	0.0125275	0.0071856	0.0220091	0.00944123	0.00174479	3.9419	0.0362808	2.8319	1.34527	1.51808	1.84521	1.49578	0.0105822	0.00391904
CCG001593.1	2.51428	14.7471	8.69571	44.8818	43.7383	4.2424	32.475	7.66055	9.82871	10.0251	14.7705	5.66415	8.31784	7.33978
CCG001596.1	32.4816	31.9632	30.5544	19.2725	27.4082	32.9065	43.9917	38.5192	53.6577	60.2877	53.1356	48.2851	34.7574	33.3113
CCG001599.1	53.0468	45.3289	20.9895	17.698	24.4564	7.09902	9.50664	25.9792	12.9878	10.937	17.7738	13.9219	95.9213	73.2076
CCG001600.1	117.26	87.8099	101.909	80.6952	110.858	96.1369	63.6859	106.591	45.8809	84.6925	51.5143	49.1522	34.6931	37.535
CCG001601.1	11.4747	6.61287	6.02588	5.82686	3.8881	3.52933	36.6186	3.0677	4.33695	3.75001	4.18999	3.85941	5.15835	5.41366
CCG001606.1	7.59853	11.057	3.34853	8.41703	5.56509	11.8592	1.87054	10.2042	10.7787	9.64914	8.26717	10.0739	9.43461	10.2753
CCG001607.1	16.2234	43.7381	66.8348	29.7634	21.9213	31.5141	20.5923	10.57	17.9111	16.0931	17.0195	21.4354	28.3046	31.7914
CCG001613.1	7.40217	2.5455	187.418	6.30764	31.1375	9.78092	183.908	2.02082	1.78433	3.1351	2.09115	4.2543	0.468243	0.243401
CCG001614.1	5.7869	19.4327	2.84778	4.90167	6.48201	14.8258	4.82378	12.8992	5.29506	3.58725	5.23973	5.2357	12.8092	16.216
CCG001617.1	0.0250895	1.53845	7.35234	0.17634	0.445089	0.392714	2.15902	0.397392	0.0277054	0.0287531	0.271505	0.0614592	0.398528	0.557356
CCG001618.1	220.654	94.437	175.509	105.064	107.49	105.334	98.816	442.07	261.977	321.75	291.769	238.081	127.68	92.7965
CCG001619.1	53.8015	23.9196	34.0398	31.4631	22.0864	15.0651	52.5711	54.5222	70.119	65.7738	58.3135	59.4137	24.4872	24.4835
CCG001620.1	86.5028	20.7018	50.5938	27.4791	44.2139	36.3	43.1727	128.562	87.0269	105.426	101.481	52.8756	37.2944	24.0509
CCG001624.1	0.382416	0.335543	0.305963	0.370925	0.670514	0.783404	0.951646	0.0977165	0.601795	0.282962	0.213518	0.439057	0.538623	0.484449
CCG001626.1	3.67283	4.36035	3.26227	3.63038	3.56139	2.66164	3.72734	0.878699	5.29639	3.09523	4.16826	4.99479	5.75571	6.323
CCG001629.1	43.1478	29.0914	13.9109	22.7453	13.9845	120.621	36.113	19.172	12.5414	11.5645	13.8143	16.4398	86.9093	81.5449
CCG001630.1	6.33191	4.43797	2.72454	0.917782	12.1818	25.4844	18.1903	0.593706	0.454005	0.209428	0.356362	0.341875	2.8427	2.28689
CCG001634.1	1.36024	4.37161	26.0814	12.4402	3.66296	8.29021	3.78143	1.12375	0.894903	0.851312	0.78575	0.284023	2.68298	4.0488
CCG001635.1	28.9585	18.8879	32.3823	8.62012	29.6216	25.8545	15.1871	43.3537	194.862	109.05	120.317	199.601	8.20179	9.47396
CCG001636.1	5.27372	6.7224	43.4074	7.05314	3.11301	1.43069	7.786	4.92537	5.09634	3.03798	3.04325	4.84637	6.87968	6.01962
CCG001637.1	14.4299	9.92946	15.4693	16.929	11.5289	6.28176	41.9819	11.0685	11.3117	10.0705	10.2823	9.37236	12.485	10.0426
CCG001639.1	0.151415	1.26481	1.13685	1.57869	1.55497	2.27294	3.82375	0.208353	1.32757	2.28034	2.36437	3.44735	0.938923	1.12816
CCG001641.1	1.63701	0.726932	0.911427	10.2237	0.289411	1.60605	26.2413	0.771653	0.928465	1.04379	2.15646	1.44485	0.204504	0.45263
CCG001643.1	1.78847	0.0790291	0.951317	0.0798447	1.03917	0.0399352	2.79764	9.46625	5.22286	5.86153	12.5638	8.02581	0.0524135	0.0552385
CCG001644.1	92.6107	47.3549	64.2454	62.3193	55.533	48.4799	74.5718	50.7108	77.6067	56.702	64.2971	47.9527	40.4461	37.405
CCG001645.1	141.802	107.965	231.179	179.848	448.056	58.1176	124.448	108.94	131.018	95.8091	100.201	123.457	135.307	91.509
CCG001659.4	0.229559	0.16086	0.410488	0.200599	0.507279	0.250174	0.244483	0.292406	0.447718	0.135741	0.170985	0.11904	0.129239	0.179709
CCG001660.1	36.812	16.1297	28.2858	14.4652	24.6224	21.7084	21.8049	24.2145	33.938	35.7189	36.3285	31.4524	22.2544	14.0807
CCG001668.1	3.73447	7.10222	8.0382	4.24714	5.10072	13.9927	10.467	5.05328	13.9285	12.1214	11.2453	11.0632	3.93001	5.07596
CCG001671.1	174.899	0.73769	101.962	12.0006	44.0715	0.32984	37.1561	0.110019	0.10009	0.0346439	0.118712	0.449185	1.85737	2.99147
CCG001678.1	4.11403	32.6537	7.16636	64.2176	18.463	4.0523	34.6603	18.0047	3.67904	4.74025	4.64192	0.642378	10.9212	15.6232
CCG001679.2	16.144	53.2862	498.929	19.2196	12.8536	29.7986	44.1439	13.8401	1.50719	6.23291	2.84218	0.849912	11.3722	8.3991
CCG001680.1	52.3198	25.5031	57.9431	43.3657	25.7288	31.7303	20.7347	28.0618	15.4407	16.9485	13.937	16.935	16.3181	11.3716
CCG001681.1	42.3073	51.3967	58.3079	49.9317	50.603	50.1673	71.0529	65.7675	76.9814	66.8626	70.9879	84.061	63.3895	56.0556
CCG001687.1	0.672012	18.0513	7.68297	22.7431	16.1031	0.526514	8.36011	0.93751	0.291379	0.556445	0.596535	0.304638	2.18497	2.11732
CCG001691.1	15.7892	39.722	18.1685	99.8278	28.2282	6.25209	2.4616	29.38	13.6371	19.2755	16.5437	19.8217	29.4729	53.556
CCG001692.1	45.3845	272.928	834.605	44.4314	166.577	100.186	61.0453	22.1435	17.6067	25.9453	23.3012	17.9036	166.409	181.799
CCG001698.1	81.217	72.8352	10.2718	33.5199	53.4045	8.22061	60.3112	47.9272	34.2155	31.9382	35.5289	23.0788	109.26	106.602
CCG001699.2	150.979	20.1296	426.88	3.40694	94.7387	28.2166	7.16071	76.082	126.098	115.405	72.4795	74.5376	28.2504	20.1337
CCG001700.1	18.4462	19.5255	11.6736	13.8339	23.9113	12.2159	13.1296	17.8617	21.4329	22.0631	26.0801	21.4205	31.2207	25.0134
CCG001701.1	766.52	71.8794	187.368	87.3233	142.658	149.537	122.818	468.841	638.442	694.601	560.594	383.665	100.483	69.0882
CCG001702.1	6.55396	11.1594	21.7404	10.036	9.49225	13.7661	8.45338	9.67944	18.6815	16.7146	19.5554	19.7142	12.2677	12.1318
CCG001703.2	17.4613	26.8161	24.9192	30.6517	25.5952	21.6342	31.5572	50.7493	57.7819	37.4485	62.002	37.3387	27.238	18.4459
CCG001704.1	15.4796	8.97242	10.622	8.12606	8.10974	24.1831	2.64825	3.80825	3.14939	2.06544	2.99033	1.17684	36.8609	23.1953
CCG001705.1	0.222085	12.2114	120.239	358.64	83.01	0.874966	2.09092	0.267116	1.16417	0.229708	0.41273	0.767679	11.9778	8.98961
CCG001707.1	100.643	47.9803	19.603	28.8778	39.3142	75.1556	14.85	25.2215	12.9038	24.2965	22.1658	9.14754	157.048	139.843
CCG001708.1	57.649	9.8157	8.96156	16.3598	8.02558	20.8493	10.2264	22.9741	42.7243	30.2011	26.1837	36.782	13.4821	13.6551
CCG001709.1	10.323	21.3243	13.7815	18.4303	14.1562	10.2814	12.7045	8.19641	19.4996	9.29537	12.9862	16.6742	27.0036	32.1167
CCG001710.1	72.3486	136.594	158.281	119.127	151.965	102.943	158.521	52.3734	75.9949	76.1814	79.8595	78.3984	152.988	143.023
CCG001711.1	8.18936	5.07313	8.29575	4.67236	6.23665	15.3865	7.17753	3.63301	10.6676	9.12869	10.2983	8.17602	2.55057	1.83547
CCG001713.1	0.0275335	0.262143	0.245245	0.0714652	0.224599	0.192636	0.614788	0.0363314	0.0632138	0.0336876	0.0280434	0.0897046	0.11073	0.0703016
CCG001714.1	0.486501	2.37246	1.90597	14.1733	16.6911	10.0072	0.626507	0.0953354	0.36905	0.183007	0.241565	0.0786228	1.08539	1.58968
CCG001717.1	3.91539	5.61696	9.28587	4.99228	3.70928	5.3641	2.88746	6.77755	9.30141	9.20749	9.89495	12.8044	6.98034	6.79141
CCG001721.1	43.4015	47.3064	31.0715	78.6337	49.3732	39.8503	35.6227	61.9287	44.7179	56.8543	47.9786	51.7595	40.0218	56.3129
CCG001724.1	43.853	30.4666	84.9131	28.7976	50.2869	21.5528	50.3763	19.0323	63.8483	31.2897	28.2789	60.5168	25.8746	25.5243
CCG001728.1	4.14726	5.82915	5.33724	3.72847	5.68545	4.1213	2.20455	0.779066	9.00528	1.97973	3.92004	9.50836	2.3699	2.30828
CCG001729.1	79.4703	25.7601	19.2939	34.404	20.8085	16.3038	21.409	106.983	64.3652	71.8375	65.4227	58.6888	21.9502	16.4225
CCG001730.1	260.906	182.833	36.1777	104.224	69.3428	40.1688	45.8343	236.182	128.97	144.454	140.941	135.072	79.2088	76.797
CCG001731.1	4.66513	6.49494	9.68638	7.15384	7.33939	20.5356	11.9315	4.89243	6.08883	5.71824	5.26719	4.19249	7.64874	5.28991
CCG001735.1	0.849821	28.1233	12.2689	15.5668	1.21654	5.60703	12.4207	0.675947	1.1652	0.281302	1.01695	0.463863	1.58302	5.3115
CCG001737.1	107.615	15.6683	32.0697	8.96126	17.0275	16.9407	24.7382	14.1898	20.1723	15.2663	16.8378	16.3719	13.3087	11.2504
CCG001744.1	54.0457	27.5117	19.2943	31.5224	23.1728	49.1965	27.8021	50.6092	116.958	67.6475	75.4909	127.71	25.7297	26.7828
CCG001745.1	39.2545	158.912	194.534	91.5335	102.343	117.581	69.8529	25.9066	33.8062	37.376	37.5676	29.5627	126.125	119.677
CCG001746.1	8.04224	50.9551	12.119	108.356	28.701	7.22546	13.49	14.3572	1.66511	5.43154	7.73765	5.15091	23.6107	25.8474
CCG001748.1	91.6961	18.7103	3.41052	13.3343	6.90191	10.2011	16.0805	5.62098	18.2301	17.638	16.6105	13.1686	8.60942	8.94039
CCG001751.2	2.89003	0.579082	2.62616	2.05726	13.6686	5.61811	21.0182	1.52171	3.48662	2.8893	1.89728	2.36516	0.707648	2.46704
CCG001752.1	6.77195	10.2689	50.839	8.06911	26.6585	3.63502	35.7512	2.00999	13.3977	7.38428	6.94443	12.5451	18.6914	14.0932
CCG001753.1	3.83783	8.55149	3.42801	8.86585	2.81389	3.74016	12.8511	2.19729	2.25398	2.11855	3.36107	1.04256	9.78133	11.177
CCG001754.1	3.99813	4.75929	5.89746	3.59667	4.45885	4.17395	3.72418	3.63359	5.43342	4.68726	5.26718	5.45699	4.68294	4.80272
CCG001756.1	3.34421	11.2664	11.0789	7.18292	6.01793	12.0436	18.0778	4.0292	11.8672	11.6733	16.5309	15.1786	9.35145	8.78548
CCG001757.1	4.84024	17.0752	8.25905	9.26244	12.7118	8.10586	4.3055	12.8426	10.6385	7.77378	6.89103	12.2357	18.1575	11.1184
CCG001760.1	186.134	135.761	65.1328	232.393	129.317	189.74	73.3594	199.37	145.864	154.528	136.078	129.568	193.901	224.477
CCG001763.1	49.1629	53.1418	48.1156	59.1119	34.7851	29.9743	149.671	70.9565	43.1596	41.3685	43.2414	56.6787	44.5251	50.4199
CCG001764.2	46.1596	80.9064	26.676	13.7839	33.4543	62.6938	37.5601	43.2911	51.4924	50.9898	56.8709	39.5821	66.54	65.3261
CCG001766.1	0.901823	3.93288	0.253053	3.18169	4.59138	6.2343	16.9344	1.68973	0.761956	1.2231	0.830429	0.725609	1.74425	2.688
CCG001767.1	18.9781	32.8645	32.5379	43.085	19.0017	32.3968	35.4824	18.7592	13.7903	18.4225	13.8138	16.2484	19.4869	19.5141
CCG001770.1	0.068489	0.0606324	0.930022	0.0659899	0.0784965	0.0411532	0.111304	0.1784	0.0768853	0.164296	0.068951	0.0706217	0.220703	0.0409622
CCG001771.1	10.636	6.17445	148.635	3.62668	7.34803	22.6725	3.33684	7.34302	5.20622	3.60181	5.96628	7.91184	10.5836	20.2966
CCG001772.1	109.327	75.5973	67.3712	93.9454	57.2398	43.0061	110.571	114.674	87.9802	91.2825	74.61	69.745	131.165	98.3498
CCG001780.1	8616.66	16.1118	3.71107	4.64206	139.314	170.935	2.72589	282.86	438.302	333.141	285.628	350.642	6.19336	10.1621
CCG001781.1	178.556	157.697	28.8245	78.1274	93.5679	681.044	51.0805	152.299	248.439	164.757	136.099	205.324	116.697	95.4143
CCG001783.1	407.986	409.142	66.0298	607.793	214.332	227.612	100.25	308.876	73.653	89.466	70.7026	45.9487	316.131	381.505
CCG001786.1	1.10867	1.99067	0.726447	1.59583	2.82788	3.63461	2.64713	1.78806	2.95444	1.89843	0.366438	1.18368	7.2694	9.37583
CCG001787.1	3.31772	2.2936	1.04782	1.71202	4.38362	3.25787	8.15211	4.61764	1.74897	2.12783	3.49759	2.52464	7.06533	11.5301
CCG001788.1	7.05552	6.43161	2.27409	8.3859	4.31538	5.48327	32.1463	13.7813	5.03612	10.3688	8.87648	3.73563	19.6317	26.8712
CCG001789.2	61.7414	29.5527	23.1904	23.3551	23.9692	30.6167	22.6415	176.147	87.6844	102.299	83.1347	92.6731	62.3104	55.5389
CCG001790.2	7.28339	31.6562	3.84898	84.4887	17.9512	65.5208	6.58215	303.704	86.3091	210.292	256.403	172.242	24.1684	47.0951
CCG001792.1	20.7418	22.9636	21.3204	18.8351	51.801	27.738	22.9478	35.2471	16.2698	15.784	13.6609	12.4698	12.1643	12.3918
CCG001799.1	1.72726	0.039474	0.888569	0.325853	0.689809	0.469976	1.08397	1.06036	0.710827	0.253977	0.174959	0.262374	0.351702	0.588614
CCG001800.2	0.120271	0.268471	1.79009	1.37683	2.31518	0.0652318	4.97741	0.0684835	0.024906	0.0862651	0.0990536	0.0504956	0.0919968	0.104058
CCG001804.1	0.164144	1.92524	0.884954	3.12584	0.6128	0.90535	0.427248	2.4368	1.25966	1.04008	0.787495	1.67161	0.225483	0.740697
CCG001805.1	6.51784	3.42664	18.0061	1.75648	10.9377	6.02712	8.56237	13.3796	35.382	27.7399	38.1007	32.4273	6.28661	4.94508
CCG001808.1	5.20973	3.54877	5.21815	5.42973	3.98169	9.82717	3.41638	6.44977	4.71645	8.29241	7.43133	6.72775	6.95505	5.60798
CCG001809.1	29.7544	10.9307	11.1077	18.4114	10.4986	20.3088	7.39633	38.43	24.0071	31.6054	29.9444	20.9828	16.2694	15.3294
CCG001810.1	11.9764	6.22039	65.1234	8.02019	20.1659	8.42242	8.28828	4.33424	8.60028	6.01526	6.16357	7.34946	20.1673	15.1395
CCG001811.1	2.33874	23.3293	17.2119	58.4944	8.16705	32.9536	9.49859	2.35355	4.38196	3.38954	2.14148	6.12935	11.821	10.3483
CCG001813.1	1.44062	4.24772	5.02044	2.89578	4.07841	8.60281	1.97602	1.06841	5.45159	3.83747	4.0963	5.96495	1.98994	1.89055
CCG001814.1	3.08576	2.55347	3.82324	2.37176	2.05288	1.72072	2.33038	5.619	4.26573	2.76832	4.31293	4.18997	1.90136	1.73081
CCG001817.1	4.90024	15.6006	10.7335	12.4537	5.96304	11.2291	14.2652	3.62059	10.8444	10.4706	10.557	11.6309	6.96295	8.3072
CCG001819.1	0.00976547	0.0160314	0.0212274	0.0310555	0.0732197	0.0128475	0.0615281	0.032466	0.0185434	0.00998513	0.0165447	0.0138413	0.0132802	0.0206452
CCG001822.1	0.28086	1.02189	2.53771	1.16712	5.87838	2.36413	19.2474	1.4347	0.745411	0.217583	0.376307	0.466879	0.423383	0.411545
CCG001823.1	9.12277	3.04794	3.02787	4.47349	2.36862	2.97137	2.28467	3.64987	1.7696	2.28298	2.15354	2.51481	4.0128	4.1297
CCG001824.1	5.76059	6.07089	5.48454	8.60031	6.27024	8.61703	12.5831	9.35993	9.05749	10.505	12.2738	9.49897	17.8826	16.0237
CCG001825.1	1.10642	5.96785	0.897788	3.41096	26.36	0.440184	2.89551	4.63316	0.792367	4.57561	4.52297	4.10307	2.61258	23.5357
CCG001827.1	9.1938	22.4199	11.6197	34.9183	65.6343	14.6006	12.9464	5.63186	5.8266	5.9358	4.78426	6.46265	34.8327	29.7254
CCG001831.2	0.164019	6.68525	3.00101	0.156556	7.43863	2.29146	13.7068	0.595874	0.547022	0.180933	1.12095	0.768994	0.392621	0.843707
CCG001832.1	161.923	19.5149	128.256	27.9418	171.84	349.16	23.8451	173.739	173.715	222.064	218.557	156.063	151.356	77.1337
CCG001834.1	5.30587	5.99368	5.90065	5.49239	5.80829	6.46092	5.18499	4.89303	2.9024	4.16348	6.37968	5.60954	9.07275	6.89797
CCG001835.1	10.6567	11.0787	8.542	13.5518	10.7847	9.57087	5.16603	5.64125	9.22311	8.49881	11.309	10.066	9.29646	10.2181
CCG001836.1	20.2043	16.2163	23.5031	27.345	21.7168	35.5119	22.7742	34.0949	27.4311	21.0877	23.6392	24.3389	15.3477	14.2689
CCG001838.1	3.25258	7.15038	5.38664	7.19051	3.47121	1.93642	1.10531	0.908461	3.49046	5.3568	4.54312	2.06813	15.0429	20.3717
CCG001839.1	16.2961	22.8109	43.3418	20.1308	12.0459	34.6236	15.3962	16.6099	46.9177	49.0392	66.649	37.05	14.4151	15.4409
CCG001841.1	7.77694	14.0022	13.5413	13.8781	7.60956	10.2797	18.0686	8.08269	12.0992	8.1418	9.66019	10.5311	11.885	11.3746
CCG001842.1	5.88218	24.9179	14.1998	21.667	9.35235	3.57602	11.6009	1.97668	7.90774	7.42669	2.5319	9.13682	11.9363	11.0411
CCG001843.1	47.6079	47.0853	27.3552	42.0143	41.3825	25.3041	31.6654	30.1696	48.5467	37.713	45.3086	48.9901	29.076	25.342
CCG001845.1	16.7676	11.0753	9.70366	12.995	13.309	8.97511	21.1227	15.6755	23.462	28.6541	27.4176	25.8643	9.66634	12.1176
CCG001846.1	1.89139	2.38453	2.60177	3.28852	0.571082	0.380124	0.210242	0.567252	0.757696	0.89069	0.980734	0.528075	4.70867	4.05912
CCG001847.1	165.545	94.7177	138.412	169.58	134.201	141.418	103.548	191.905	118.107	153.715	117.498	118.492	83.2994	85.4913
CCG001848.1	5.23802	8.25152	2.651	6.34113	4.26056	4.12129	5.09404	6.71002	2.42906	2.72536	2.92266	1.80516	12.0984	12.2942
CCG001849.1	119.568	54.2482	95.297	98.3506	79.6213	63.4484	60.1458	146.488	78.7983	83.1385	66.0332	76.6322	82.727	69.4946
CCG001850.1	247.269	98.459	64.9071	120.784	72.4669	59.9041	56.25	121.966	108.437	120.333	100.571	82.2202	142.801	116.273
CCG001851.1	2.06227	2.99175	2.99324	3.79994	4.35164	5.81767	2.3589	1.29767	1.05886	4.19225	2.5885	2.03582	2.69238	2.62915
CCG001853.1	26.1193	22.5012	24.705	25.9076	24.315	39.0522	17.9976	50.7078	13.2666	12.6296	16.4065	19.4724	20.602	15.8498
CCG001854.2	7.75915	10.8282	2.513	11.5448	16.2367	18.4272	9.01473	6.68691	4.90682	6.79869	5.54649	5.81161	13.8951	11.9741
CCG001855.2	12.8987	17.3038	2268.12	7.60379	9.71781	5.82299	3.15551	12.2964	11.0407	11.9156	10.746	10.7692	22.1692	25.9787
CCG001857.1	16.8092	7.68666	0.895779	10.1976	16.8676	5.01289	8.75019	18.499	11.1597	9.98417	10.0528	12.0441	12.05	11.9917
CCG001858.1	33.2948	22.1397	67.1144	25.4163	56.6441	19.8724	8.39911	30.0208	15.0431	21.4038	21.529	18.7159	32.5091	24.423
CCG001860.1	91.369	106.27	8.47316	77.7408	38.7832	28.472	29.9997	86.4522	36.4407	50.1766	39.3318	21.1347	360.757	291.583
CCG001863.1	14.424	9.7091	6.89273	8.07623	8.15154	14.828	16.0675	14.6157	12.8709	15.8394	13.8014	13.4467	14.639	15.8663
CCG001864.1	1.01135	1.88448	1.02373	1.20052	2.16172	6.16975	30.9873	0.476548	0.412462	2.4244	0.37065	0.482541	0.639002	0.593417
CCG001897.1	36.0457	0.839546	0.146752	0.249511	1.27586	3.13125	0.0797522	36.2028	73.2457	30.7298	31.4887	41.4519	2.96883	1.24215
CCG001908.1	0.0810853	0.0402355	0.546016	0.155541	0.22714	0.118959	0.182036	0.0853743	0.0763507	0.0638352	0.0463157	0.0593895	0.0863499	0.086015
CCG001911.2	0.604459	5.21807	1.13079	2.44453	2.86543	2.03545	16.6253	0.637216	0.332524	0.419071	0.487892	0.295215	1.21192	1.67477
CCG001913.1	91.4302	17.778	126.367	19.0171	110.194	40.8335	15.408	58.4914	128.887	149.063	145.649	100.02	78.1777	51.2891
CCG001914.1	5.7379	8.29808	9.81847	5.5136	5.35393	10.1533	10.7813	4.06409	7.81047	4.67412	6.52651	8.21584	5.11212	6.16405
CCG001915.1	0.764151	2.39067	5.06802	2.41437	1.89002	3.49965	2.2172	0.637441	0.982986	1.08724	0.564313	1.30066	0.92605	1.33341
CCG001918.1	1.33085	4.43836	11.6875	0.758882	3.44651	15.972	0.804127	0.512004	1.09192	0.77548	0.845359	0.813515	2.50174	2.74182
CCG001920.1	71.9293	17.0493	11.1104	13.3054	3.54215	8.84412	22.8563	127.994	260.914	253.432	354.824	405.676	12.2045	14.8555
CCG001926.1	13.494	4.40616	15.2654	14.7951	15.8531	47.8111	0.946431	0.732034	1.61486	0.970585	1.27891	0.555686	10.8982	8.17549
CCG001927.1	179.644	30.4239	9.52355	30.4181	17.4951	41.3638	202.618	11.137	10.5819	12.4683	10.7624	8.35274	104.852	90.8094
CCG001930.1	5.01566	7.15642	3.68408	9.24844	2.92667	3.60997	16.6849	8.8465	4.58853	6.30732	4.47722	2.32542	4.3976	3.67984
CCG001933.2	2.99764	4.67848	5.05695	3.41708	4.46213	6.23469	2.96772	3.26764	9.7657	11.2988	11.9745	9.43941	3.65306	4.18588
CCG001938.1	0.756881	1.85213	1.39818	1.73859	1.41558	0.501212	1.80225	1.11762	1.05401	1.41895	1.66235	1.54783	2.1182	2.31647
CCG001939.1	0.257916	4.79028	3.49831	8.29129	1.72728	5.12369	13.1601	0.450601	4.43649	1.18214	1.1724	3.56032	6.74391	4.53977
CCG001940.1	17.4568	16.2829	12.423	10.9442	15.7572	9.35856	49.3145	15.9818	9.7973	11.0995	10.0346	10.6364	16.5521	16.2258
CCG001941.1	4.95142	4.8436	4.78664	3.11618	5.94076	4.14899	23.7142	5.55678	5.61252	5.67451	3.43411	4.78208	6.07744	6.48959
CCG001946.1	24.5477	72.7207	29.6838	17.1378	34.3772	3.42368	46.4875	4.91484	1.34241	2.32416	1.63709	0.875601	8.46391	16.2037
CCG001947.1	71.2062	85.1183	12.572	77.3723	19.0574	21.7237	9.8549	602.377	464.939	467.828	319.39	588.984	23.1545	24.2612
CCG001948.1	33.6943	25.0027	35.8833	24.0344	33.3675	37.8401	30.8366	23.5844	17.8472	20.7746	19.2998	30.7821	28.9284	25.1346
CCG001950.1	7.14273	3.4542	3.76864	4.58459	3.68221	5.73615	10.3406	19.858	10.4587	18.9666	14.4544	15.6665	5.62636	6.82685
CCG001953.1	0.96713	1.56432	2.81874	2.12539	1.90122	1.9789	4.89846	0.539001	0.971423	0.829458	1.82505	1.17133	0.818505	0.685103
CCG001956.1	0.461353	0.0228767	0.0181177	0.0475569	0.0288633	0.0210936	0.0726582	0.205153	0.120255	0.141681	0.155785	0.0881701	0.0716153	0.0232453
CCG001959.1	11.0718	0.347888	0.416472	3.42281	0.453716	0.0618118	9.48467	0.270717	0.2519	0.249318	0.219359	0.107135	0.275432	0.12041
CCG001960.1	844.988	1036.42	975.417	1703.4	1018.24	1510.64	782.131	1777.89	796.609	926.931	779.309	760.745	698.321	772.933
CCG001965.1	34.1798	13.0705	46.3741	15.8178	25.6219	23.0127	23.3197	48.3388	103.704	107.136	108.86	91.0785	16.4977	16.9355
CCG001969.1	39.0541	53.5211	27.1782	344.085	41.9549	99.3777	59.6924	136.021	56.8371	183.98	116.875	52.7018	108.283	124.337
CCG001970.1	6.0764	18.9701	20.554	12.816	15.6922	26.579	10.3135	5.22913	15.3356	21.3273	22.4815	17.4645	16.094	14.8733
CCG001972.1	80.2948	5.17605	0.84698	2.88174	4.0745	26.6563	25.5763	77.3917	140.153	99.3611	114.537	136.614	11.624	11.3405
CCG001974.4	21.0251	0.663959	0.207212	0.484576	0.685537	20.7104	0.668373	47.514	155.141	88.9336	139.427	139.684	1.31166	1.01082
CCG001975.1	11.7894	18.9909	56.1575	25.9512	33.544	14.3005	11.9329	10.5636	11.3808	13.5998	12.2571	10.3396	10.7482	12.6832
CCG001977.1	1.94195	0.196205	0.335988	0.302705	0.268433	0.393083	8.61708	4.91439	0.787431	1.61323	1.60057	1.48189	0.271067	0.120354
CCG001978.1	4.042	4.10217	5.31157	2.68178	5.28381	4.27654	12.3035	4.26168	18.239	11.9266	12.5487	14.0516	3.84673	3.03151
CCG001982.1	5.1384	7.54617	1.30676	2.21792	1.7261	2.06009	0.805144	3.46815	3.55307	5.7963	3.91546	2.71581	7.72633	8.47426
CCG001986.1	1112.68	1089.36	749.727	1926.59	754.604	1755.81	895.793	1747.43	886.16	961.616	775.835	795.638	1065.84	1074.33
CCG001988.1	5.02143	10.5039	3.91824	5.3111	4.35433	5.29329	5.1437	3.63496	10.8916	10.9571	11.1025	13.9926	9.48448	9.54214
CCG001989.1	3.03751	9.74125	5.01556	4.41694	7.85509	4.03722	9.71072	3.52061	7.43383	6.94955	4.25084	5.70211	7.51337	8.9541
CCG001990.1	11.3684	8.26625	33.8495	14.5735	11.9291	4.07378	0.341383	11.5483	28.6933	20.5596	29.0722	17.0196	8.9612	10.8696
CCG001992.1	8.97917	9.78507	64.925	6.27409	15.2178	18.7864	7.64084	4.49317	14.3977	12.6547	17.271	18.4202	27.1779	18.4038
CCG001994.1	38.4736	45.419	33.1707	38.3759	28.3607	46.0103	42.9036	21.6759	46.0295	35.7419	47.9705	41.3574	75.5161	84.1038
CCG001998.3	6.27436	4.15058	2.30143	1.12286	1.91441	6.69187	4.91552	0.646892	2.41296	1.114	1.10114	2.20819	3.49812	5.04654
CCG001999.1	258.268	26.7977	40.0917	44.3545	56.1121	22.9786	98.7603	345.522	201.625	266.532	209.546	178.596	34.2543	30.4612
CCG002002.2	7.1299	10.903	21.1074	8.95167	10.8263	19.6173	10.2341	9.46812	27.7641	21.7568	20.749	19.0346	6.26869	6.228
CCG002003.1	0.288497	0.385577	0.223935	0.358933	1.882	2.32693	4.52683	3.19649	16.9454	10.6472	10.9862	12.6689	1.59031	5.89298
CCG002005.1	3.10452	4.60052	6.37193	3.25391	7.17289	5.187	2.3994	1.10462	5.54364	3.17538	5.7996	5.85618	2.64844	3.79647
CCG002007.1	6.4303	10.2791	22.8032	6.41225	16.9699	16.2311	14.7196	8.55661	26.8014	27.9375	40.001	23.5319	9.8422	7.98455
CCG002008.1	6.97556	21.1151	17.1011	13.3971	11.2943	45.0556	47.2931	2.18784	5.19392	4.65495	5.70504	4.50279	21.2277	20.744
CCG002009.1	0.194488	0.346067	0.230237	0.266007	1.39106	0.149667	7.60734	0.0680585	0.174797	0.146722	0.174292	0.327849	0.310026	0.378763
CCG002016.1	4.2904	7.33266	29.6418	12.4037	13.4722	2.43318	26.913	1.73322	3.89931	2.11402	2.95622	5.46611	10.4832	8.31162
CCG002019.1	1.39673	2.06023	6.77469	2.20577	1.82201	1.12611	8.46303	1.39372	1.30767	1.06284	1.10212	3.10351	3.27129	3.16393
CCG002023.1	17.1809	23.3649	58.4904	50.0332	210.532	28.6726	25.3519	10.8411	7.75253	5.72069	7.33623	6.25732	26.6696	18.753
CCG002024.1	6.34367	3.24548	8.34731	3.94088	20.5172	39.4824	1.98739	17.3904	1.80384	4.80979	4.99469	2.97436	25.9907	24.3061
CCG002027.1	38.1773	6.97169	12.9381	7.48758	14.0054	7.90041	13.9058	22.6896	23.1642	35.8153	32.5694	18.7361	15.4702	7.65642
CCG002028.1	20.4889	6.43915	2.7366	3.21897	4.50153	1.37631	64.2	4.7216	2.95293	4.84082	5.34181	2.54146	2.14758	1.57803
CCG002032.1	6.79368	23.988	5.931	53.7579	2.63275	17.8581	3.72798	5.41659	2.46897	0.465243	4.87699	0.791192	11.8173	29.3275
CCG002033.1	0.962206	2.44527	1.32901	1.74834	4.87989	1.89777	2.39578	1.26543	0.424847	0.452602	1.10683	0.807852	3.89199	6.55643
CCG002034.1	20.6027	29.0979	41.3185	29.0825	70.3068	28.2587	44.6161	33.6718	57.0416	54.8814	52.4381	48.0868	57.0059	49.6751
CCG002036.1	2.49071	3.93454	3.80198	3.06594	3.68179	17.367	5.74078	2.60641	18.1542	14.4531	14.8275	9.97875	1.99143	2.68316
CCG002037.1	22.3439	5.06127	41.8601	11.7872	35.4729	8.68028	0.22728	3.3187	8.78328	6.58401	4.44589	5.56753	2.95237	2.00232
CCG002039.1	4.53197	87.8573	54.3734	154.111	74.4541	14.5474	72.9306	20.2786	2.64287	9.89442	4.01387	1.7935	12.5897	12.8539
CCG002040.1	2.58545	49.0621	61.6383	140.529	132.233	6.91053	52.7897	25.0322	2.31345	6.7847	3.01557	0.869715	13.4258	17.5579
CCG002041.1	20.316	7.2703	406.966	11.1213	10.225	6.02414	176.275	39.3452	15.8449	24.4994	21.3398	13.3109	6.75836	5.72185
CCG002044.1	12.2887	0.867855	0.427858	2.52918	2.76896	0.974469	44.6576	7.25674	8.81766	7.43404	7.37287	5.01976	2.7831	3.23406
CCG002045.1	6.07519	11.2696	12.2813	6.41906	6.77309	6.36021	22.9831	3.99268	10.9658	7.0347	6.90346	11.7586	5.86298	6.72368
CCG002046.1	10.6802	4.39092	7.88258	5.14095	8.01168	7.47133	7.9102	7.40534	6.23803	9.18196	6.96722	7.56927	6.89516	5.84234
CCG002047.1	5.36937	4.77136	6.1961	6.0638	4.59448	4.47744	7.15679	4.89784	3.90523	4.71589	4.33831	3.98443	5.1109	5.36717
CCG002048.1	50.7625	70.3842	56.8854	88.4709	37.0096	43.1426	90.136	113.727	213.747	136.378	133.587	202.466	41.0569	38.2912
CCG002051.1	4.46121	10.7022	0.792799	2.15843	10.2932	1.82916	84.6639	1.82444	1.07875	1.92188	2.82466	0.951613	6.39327	4.81234
CCG002053.1	0.335683	0.272297	0.266552	0.4509	0.793063	0.663322	0.77315	0.722677	0.182445	0.284891	0.322495	0.165448	0.2736	0.509331
CCG002055.1	21.5329	51.4656	50.0671	109.224	25.4415	27.0444	28.1117	15.7026	21.5131	18.793	22.6978	23.6322	19.139	21.7166
CCG002058.1	1.44494	3.75239	2.14108	3.33088	2.8631	2.99607	7.37844	1.25542	2.5696	2.09368	2.08704	3.78827	1.34664	1.39669
CCG002063.1	14.3675	48.7783	27.3592	23.3931	30.754	30.6607	18.464	11.112	34.7936	11.8142	29.3421	24.7734	22.4324	29.1892
CCG002064.1	39.404	69.746	33.0649	53.5962	52.8173	63.3601	34.7475	32.1137	56.0433	43.5068	46.4341	59.3332	28.0895	32.4461
CCG002065.2	16.3579	30.0481	17.4901	21.4761	17.5733	30.6415	41.4302	13.6619	14.7605	14.7687	11.9221	15.6516	21.6174	22.2722
CCG002066.1	4.88864	19.642	7.21022	16.9786	10.1129	20.5306	32.1667	9.2511	13.6165	15.1591	12.8902	20.2429	5.07421	9.62086
CCG002068.1	100.175	90.4859	99.6467	41.6714	59.9086	58.6538	77.8136	147.186	227.793	233.094	232.462	221.214	50.8913	47.6832
CCG002072.1	19.3807	45.6267	12.2115	26.0725	6.47828	33.3731	4.78442	12.5414	5.63427	6.26415	5.56579	6.62064	189.513	140.404
CCG002073.2	18.472	15.1065	27.4809	12.3119	16.4005	22.1634	20.855	24.617	29.111	32.2611	31.8596	28.1865	28.6429	21.8584
CCG002075.1	18.6472	16.8862	22.25	14.7808	19.1974	20.5817	34.3022	13.1066	38.0098	27.0427	30.2452	31.8371	19.2264	20.7917
CCG002077.1	2.98152	11.0322	7.78503	12.9802	3.93947	13.1031	8.21887	1.92904	3.92489	3.92946	3.36309	2.56737	17.9876	13.7117
CCG002078.2	22.4217	45.7543	42.0517	28.5209	43.2429	47.5186	21.1907	15.7545	30.7339	28.8255	31.1872	29.4465	30.2774	38.3182
CCG002079.1	8.89554	8.70021	0.725215	1.24063	1.47037	12.9432	0.418477	2.31781	3.35181	1.57551	1.88171	3.93525	4.38084	3.24826
CCG002083.1	8.08705	3.6591	8.47338	4.44245	3.67687	4.86443	4.10335	6.77993	16.2831	12.7158	21.0319	12.7059	4.79979	4.52948
CCG002084.2	3.14147	3.86998	3.84077	2.73628	4.31718	5.99191	1.66085	1.1757	6.3047	5.21969	6.47409	5.15031	2.58101	2.75674
CCG002085.1	17.4013	50.2308	21.5086	75.9788	35.2456	68.2798	31.9965	49.652	11.579	22.907	22.2275	20.0791	38.0341	34.0986
CCG002086.1	64.1602	20.4672	30.7586	25.0846	26.4272	51.2415	152.715	101.333	59.3496	74.6497	49.8648	64.3159	21.2071	19.9488
CCG002087.1	29.173	17.796	25.2198	21.4955	20.6894	21.3597	34.2889	43.6079	33.8062	40.498	32.685	29.738	16.1757	16.3347
CCG002088.1	284.707	134.65	203.921	277.469	237.514	220.764	207.006	786.989	148.266	214.886	141.998	203.239	167.915	136.02
CCG002089.1	7.97294	8.04922	11.2377	13.1536	22.1191	16.0386	32.2086	9.14102	8.51815	7.86269	8.00251	8.24655	33.8185	24.4331
CCG002091.1	2.82311	14.4238	2.71319	6.70679	9.49634	15.7545	5.25161	2.9504	0.786489	1.08546	0.812917	0.858411	3.00211	3.98606
CCG002092.1	6.27099	4.49722	4.10338	6.72904	7.195	4.22488	2.8543	8.22627	3.2722	3.56372	2.3682	2.7965	6.96195	6.5981
CCG002094.2	37.4518	28.4472	23.5219	40.9121	29.4052	37.3743	38.4454	45.5146	25.8897	27.8337	26.6728	23.2562	29.3799	29.2402
CCG002096.1	806.489	273.816	178.457	194.289	139.395	254.62	871.076	359.453	299.402	443.5	316.663	304.232	105.379	82.0763
CCG002097.4	34.7121	19.4605	11.4349	28.6783	24.94	27.2459	19.2383	46.0089	26.6083	30.7809	27.3602	26.7468	23.6445	23.1807
CCG002098.1	63.9342	78.7024	103.079	87.2155	74.9265	82.8148	113.791	96.201	38.0379	77.5169	73.6875	62.645	77.622	77.5213
CCG002099.1	22.2052	17.0404	17.0658	15.957	45.3176	17.7764	17.7005	30.0719	15.3341	16.9784	20.1086	17.1647	14.3179	14.1955
CCG002100.2	71.8101	53.9714	59.97	59.7236	65.1379	59.321	70.4833	131.134	72.4162	72.3295	83.4565	69.0223	68.1577	61.4924
CCG002107.1	7.37989	5.15356	6.66233	5.30532	12.1359	12.8078	14.1677	4.46212	16.9117	13.5742	14.8688	13.0277	5.21293	4.40276
CCG002108.1	25.8387	15.6443	16.8564	16.652	18.5043	15.3197	29.3306	15.9132	13.7902	26.3582	22.0025	15.6318	16.6377	17.069
CCG002109.1	34.9212	35.8186	12.1406	13.4764	28.4008	4.95738	24.3192	15.4479	45.8172	26.9526	32.8114	48.4034	16.8556	14.7152
CCG002110.1	2.84651	4.27106	4.62552	3.152	3.92977	11.475	3.34881	3.08943	8.95129	10.2699	7.35688	9.46953	1.59827	1.90768
CCG002112.1	9.62431	0.439038	1.17177	0.165512	4.83128	30.1241	1.34591	0.126761	1.55193	0.703439	0.993388	1.34401	0.244545	0.585954
CCG002118.1	2.22048	4.54639	2.07733	1.62853	2.73849	5.54672	0.268695	0.902367	0.932807	0.956078	0.968493	0.941128	4.13202	3.19897
CCG002119.1	6.7402	4.74812	6.94592	11.4375	11.9272	5.75867	12.0137	9.37324	10.275	3.40032	6.93192	4.48689	6.87356	5.5571
CCG002120.1	6.58415	8.94235	7.59735	8.81949	6.38171	8.71112	5.37475	6.1026	8.51415	9.17497	8.55563	8.4345	8.98959	9.07339
CCG002126.3	11.5694	51.221	23.5977	8.48913	40.1137	21.1671	6.35128	4.35478	8.04426	5.90353	4.71653	2.65131	28.4198	32.5497
CCG002129.1	0.90203	2.2594	0.778755	1.91407	1.2549	3.85859	3.42158	10.5715	9.09585	9.70561	5.09023	7.27873	3.65303	1.93954
CCG002131.2	4.78701	7.63743	3.59458	9.94937	5.54716	4.95816	4.29797	7.28656	7.06527	6.0726	7.95282	12.473	7.43087	6.59307
CCG002132.2	27.1922	41.3768	31.0296	38.5671	31.1062	31.2765	19.0078	39.0714	31.9885	34.054	33.5336	32.1557	65.2157	66.3992
CCG002133.1	3.1411	7.49598	12.6662	9.66104	7.87595	6.25605	1.09608	16.1023	8.88016	7.97125	12.2975	20.1346	10.6696	11.0434
CCG002135.2	27.2385	16.2462	72.5603	15.3172	10.0669	7.55603	2.81553	4.94424	8.51362	4.79318	10.9896	4.5291	6.74751	6.46379
CCG002139.1	5.33456	13.1993	20.7292	10.1697	73.4517	14.961	33.1472	2.23394	3.0543	4.86688	5.00691	4.52292	9.99387	10.3311
CCG002140.1	2.19972	10.5417	6.61979	8.39946	12.5802	13.0144	0.728352	0.262026	0.756033	0.831061	0.768083	1.76928	5.3778	5.40178
CCG002141.1	1.35822	2.37426	4.59778	2.92823	1.69237	3.21713	1.28095	2.42286	2.48549	2.70724	2.17989	2.28306	2.63679	2.47574
CCG002142.1	27.2941	39.9772	36.0272	31.5544	17.1789	64.8656	42.6833	26.5074	86.5014	70.0462	86.7426	72.1249	48.3045	41.7801
CCG002143.1	16.528	19.4645	23.5304	33.4101	10.6356	17.7328	67.0487	29.8315	16.9854	16.3063	18.0017	14.7776	13.7617	12.8226
CCG002144.1	6.60317	93.8168	28.3761	14.5699	15.4864	13.8517	13.1199	7.38705	4.90111	3.68235	5.99105	7.31166	37.6155	25.1849
CCG002146.1	0.305598	18.6155	1.11154	0.863206	0.355935	23.6984	4.60898	0.76346	0.466691	0.857603	0.450795	0.318499	1.06226	2.61619
CCG002147.1	2.57488	4.88994	29.7028	3.18216	8.45106	8.40787	74.7358	4.25323	7.69296	4.35742	6.41915	9.05515	0.584341	0.784096
CCG002148.1	14.6036	15.681	39.9896	7.84307	19.9627	12.1213	25.0594	10.2578	23.0957	27.4895	25.8592	17.7291	23.6455	21.6195
CCG002149.1	2.88351	4.06625	5.37503	3.99344	4.71196	4.8203	7.76712	2.08044	6.95822	5.26669	3.77781	5.82226	6.21638	6.23121
CCG002150.1	0.904143	2.65283	0.574999	4.63068	0.315902	0.311897	0.697797	0.708836	0.595538	1.01313	0.700509	0.686899	0.348946	0.852617
CCG002151.1	3.16144	2.93264	0.376614	0.91161	1.08566	1.43133	1.25585	1.61791	4.81635	3.0927	4.08451	1.13478	1.70932	3.60586
CCG002153.1	7.46554	42.6288	14.0721	10.0958	15.746	28.2573	26.4447	15.7214	22.3093	18.327	21.0754	24.2275	17.7575	14.8422
CCG002155.1	5.31942	2.75312	1.93938	2.02494	4.12677	4.77727	13.1136	5.46199	3.41144	4.88149	2.45832	3.09525	0.796222	1.54701
CCG002158.1	2.60651	4.05174	3.98088	4.14037	2.82646	5.67476	7.92	1.04558	3.52618	3.52524	3.67397	3.20518	3.30877	3.08199
CCG002160.1	4.41622	9.07555	7.77792	7.13722	8.02582	6.00943	11.8378	3.03022	7.89317	7.21832	8.32657	8.57569	7.50619	11.0689
CCG002161.1	37.7916	22.0087	42.2857	19.7014	22.6267	17.6116	48.788	30.2238	29.5888	40.0279	40.8019	26.9059	17.2	13.7939
CCG002164.1	10.2803	22.7959	0.951973	43.5492	6.20858	9.05037	2.12354	28.919	5.85199	8.25318	8.9128	5.82465	31.5638	62.0204
CCG002165.1	7.84127	11.5156	6.9511	14.5451	12.3994	12.9054	31.311	7.57108	3.90813	8.13225	6.44956	8.10728	12.8733	12.9732
CCG002166.1	103.403	9.75472	16.5039	15.6679	22.26	13.4022	227.159	145.766	78.7937	93.2163	76.8255	56.4332	15.9634	14.9926
CCG002167.1	3.26194	0.253561	0.598469	0.997299	0.720008	0.616793	101.97	13.0926	4.42535	9.53239	8.03342	6.29344	0.807487	0.870943
CCG002168.1	10.2912	21.2501	6.48725	32.1539	15.3116	10.1553	9.29487	15.433	3.17875	4.89246	4.8628	3.38621	19.7569	30.583
CCG002169.1	27.6767	24.9257	42.8404	28.1247	49.8966	98.824	84.767	85.4285	52.3694	51.048	46.0006	49.7775	39.7673	35.426
CCG002170.1	186.573	27.006	106.283	28.4763	138.38	95.3892	40.2177	435.176	709.773	650.555	589.405	491.732	71.1469	53.7344
CCG002171.1	9.61783	12.0361	97.4138	16.861	27.6196	25.6701	8.01547	13.3075	6.31436	7.17206	5.54077	9.6711	8.5565	10.516
CCG002172.1	30.0682	14.7488	29.5824	12.6808	32.3031	19.0181	10.6482	19.9613	21.1501	17.8742	16.5792	14.9785	28.4781	17.15
CCG002173.1	43.9204	25.8364	37.3081	29.5321	61.312	35.9287	60.1216	43.9244	15.2518	24.7237	19.9942	17.1645	45.7308	43.4946
CCG002174.1	9.95463	11.5556	9.85425	16.425	14.3887	14.2951	56.8935	5.87312	8.92291	7.22083	5.48357	7.45234	12.5665	12.0089
CCG002176.1	0.220499	3.25537	0.242661	2.37269	1.06918	2.64465	0.585739	0.485324	0.486637	0.357609	0.430947	0.0410507	0.494734	0.961026
CCG002177.1	14.0109	14.4793	10.5307	10.7792	17.3821	8.60902	27.9856	16.1634	24.8945	21.5272	24.9352	25.4593	10.6614	12.1709
CCG002178.1	59.5723	21.9786	33.5341	29.2854	36.3689	25.876	42.8491	40.3378	57.9972	49.8893	49.468	55.9807	26.8324	27.4254
CCG002179.1	48.7483	32.039	40.3845	28.0066	40.1846	22.5031	46.2293	30.2572	32.5994	32.2258	31.8515	33.7874	29.5318	26.0824
CCG002181.1	19.3871	6.44848	9.74536	7.1776	7.87417	7.63651	9.75181	22.4019	13.2759	16.0299	15.4224	16.9573	5.89124	3.85247
CCG002182.1	7.95534	14.0913	17.3481	21.5588	9.12307	7.9232	5.52498	5.30789	6.59554	3.43486	5.05526	4.39768	7.64581	8.42797
CCG002183.1	11.742	3.72221	8.42211	5.81589	5.11663	4.26462	10.5089	4.49168	7.73692	7.73469	7.30597	7.058	4.25187	5.87018
CCG002184.1	1.18799	4.89389	1.15271	2.05869	1.85814	1.21971	53.6653	1.65851	1.33619	0.841147	1.2624	1.39611	1.71114	1.66825
CCG002185.1	0.544627	1.73816	1.81057	8.0244	1.75035	0.777921	0.736258	0.0644105	0.842302	0.460792	0.402484	0.481602	0.582118	0.559815
CCG002186.1	40.7323	22.9338	28.1459	20.2491	23.2971	17.0099	26.5486	22.9791	31.7718	25.639	26.1627	27.3164	21.1924	18.3366
CCG002187.1	2.79296	15.8225	16.2444	7.16901	10.2532	10.652	5.90452	2.65526	4.79885	4.1051	3.48723	4.25377	7.84131	12.4298
CCG002191.1	71.5383	43.9244	61.5337	48.3058	48.2193	112.392	85.7679	98.1299	42.6536	57.9845	55.458	55.8512	59.6364	48.4567
CCG002192.1	1.79406	11.0779	0.189679	1.29426	1.37164	1.75161	46.7475	10.5982	5.42226	5.68009	6.54647	6.29207	3.53984	6.69391
CCG002193.1	27.1055	18.3334	22.3482	30.8384	23.1137	18.73	28.4588	28.4758	14.7605	19.8413	15.6536	15.3645	19.7111	20.256
CCG002194.1	2.8039	3.17302	1.61544	2.24876	6.15167	9.48037	10.0631	9.83884	9.34228	4.91689	7.81321	7.7226	3.19423	4.77013
CCG002195.1	6.73249	2.2892	0.0318923	3.63252	0.757756	4.40659	15.6784	5.28107	2.10615	2.06919	2.20154	1.19969	8.123	14.9996
CCG002200.1	98.6935	105.687	19.7153	101.796	54.4636	46.3673	78.3602	150.349	58.6815	83.2503	68.7744	76.4552	142.543	186.318
CCG002206.1	180.483	1415.76	68.6353	770.108	389.403	1841.19	228.297	941.56	184.535	130.59	103.214	119.287	519.384	911.984
CCG002208.1	1303.28	315.113	250.66	14.1104	823.626	4509.71	67.5148	568.948	276.152	184.713	93.0392	267.206	12.7314	15.5993
CCG002209.1	106.015	71.2904	78.4426	39.3965	40.6151	119.981	9.50684	190.973	130.73	156.142	105.028	133.553	110.506	88.1683
CCG002210.1	127.724	112.112	178.29	77.0518	111.146	358.191	14.9486	228.058	254.095	254.643	164.833	281.186	109.283	109.907
CCG002211.1	190.043	169.196	74.0118	157.313	109.822	43.9169	75.8749	192.485	85.9715	106.985	92.4974	100.326	185.685	199.461
CCG002212.1	946.223	76.2654	94.0379	34.1775	15.4119	2.58718	22.0521	2038.82	1683.78	735.23	496.522	1568.36	5.91475	4.75314
CCG002213.1	167.718	108.049	114.734	135.272	67.1122	67.5063	94.4941	166.639	199.221	190.881	155.107	247.752	104.036	118.712
CCG002214.1	161.596	118.444	136.203	151.999	134.031	74.2468	156.855	660.643	256.962	325.48	227.62	262.012	138.629	103.899
CCG002215.1	64.4812	48.9803	59.9458	71.2606	56.475	48.2729	102.19	90.7992	85.8014	87.9737	77.9879	104.878	35.1203	30.3768
CCG002217.1	21.7085	20.9688	19.6346	13.4591	24.1639	13.5177	12.7209	19.0808	24.8564	28.6761	29.779	20.5634	77.0504	58.7016
CCG002218.1	3.79827	3.04415	2.06288	5.70824	9.58685	15.0227	4.99824	4.78593	2.60219	3.93425	2.69295	1.55118	240.527	123.34
CCG002220.1	4.60853	7.48776	8.14834	5.41038	10.0822	11.5963	4.08729	19.4453	17.1368	7.15778	15.3988	15.2785	10.7214	11.0729
CCG002221.1	45.391	26.9976	12.2531	38.2055	12.5422	6.89543	3.99195	65.5921	93.5881	82.945	75.1865	75.2855	30.3976	30.1493
CCG002222.1	34.29	61.9958	102.742	61.0624	57.2453	44.475	29.5629	33.9699	21.8701	23.9398	18.9738	25.4222	68.52	61.1847
CCG002224.1	105.543	80.7324	104.658	58.9678	125.725	87.6765	51.231	47.2494	35.4878	37.9561	34.3522	33.5527	142.122	107.336
CCG002225.2	0.810293	1.24	0.576788	1.84342	0.845957	0.737296	7.8905	0.171356	0.364888	0.448264	0.297452	0.356934	0.635866	1.23068
CCG002226.1	1769.22	29.8137	16.2908	35.8689	14.1127	9.33462	17.5013	5774.93	11397.2	6422.69	6071.88	5992.28	44.9193	34.382
CCG002228.1	168.206	107.181	144.832	101.458	128.739	104.03	122.639	186.617	156.023	220.213	208.798	158.653	85.0605	67.5776
CCG002229.1	23.4481	22.6071	23.4092	27.7489	22.3056	38.1093	34.3482	32.6272	37.1518	37.9948	36.8624	34.0274	48.2251	42.7021
CCG002230.1	23.2575	5.45862	13.9477	10.1472	10.3208	6.42598	14.7126	58.5284	24.6781	35.4714	29.6534	25.5628	5.92998	7.19591
CCG002232.1	5.89417	10.1691	4.13598	24.1698	20.5059	10.7465	10.2644	6.80793	4.47025	3.10598	4.3227	3.92173	19.8358	20.6814
CCG002233.1	4.18393	24.6278	62.3461	26.9263	13.3419	7.05334	8.88439	5.28944	27.633	35.3346	65.6804	30.0295	51.5359	36.6434
CCG002234.1	1.84506	7.13134	4.04513	1.08505	1.7279	1.66974	2.95109	1.11749	2.59385	2.49715	2.15981	0.944761	10.7122	8.60735
CCG002236.2	105.116	100.795	101.661	129.851	77.2944	97.1996	140.789	127.503	110.72	147.977	127.095	94.1067	111.928	105.012
CCG002238.1	1.9952	4.50292	6.66776	5.8019	3.00181	3.72264	3.93263	1.96553	1.38725	1.47868	1.46822	1.53021	2.97848	2.72027
CCG002239.1	0.331689	1.24305	0.721199	3.48792	2.08971	4.70352	0.651857	20.1176	4.5916	5.25662	7.64097	5.98126	0.437173	0.52384
CCG002241.2	7.51163	0.330288	300.484	0.338939	52.9912	10.759	134.865	40.7222	26.4993	34.5019	55.4173	10.1929	0.565842	1.94927
CCG002253.1	99.2419	58.0287	39.5943	17.6204	37.7434	28.9944	8.0616	8.43099	7.73913	9.10122	10.443	6.21612	50.4518	76.6191
CCG002258.1	6.49619	3.1734	1.0674	2.4102	4.44464	4.19114	6.09888	4.13552	33.1699	35.5686	24.6466	14.2562	1.32633	2.77144
CCG002260.1	2.0037	0.635889	0.273661	0.474199	3.34324	1.35183	1.61066	0.857153	9.62119	4.64809	6.30602	5.64664	0.906768	0.496757
CCG002269.4	9.33819	2.83883	5.18908	3.50516	8.67306	2.755	10.9358	5.2136	3.81873	3.71295	2.10141	2.52781	2.91195	3.72951
CCG002271.1	20.745	25.842	21.1736	33.1786	23.6417	27.0934	38.112	34.8124	23.2044	25.4265	25.3367	23.4054	20.5322	19.063
CCG002272.3	9.91362	15.5138	25.1613	20.1688	17.9077	19.3463	14.0712	8.17362	8.82275	6.03822	8.43344	6.50739	23.7397	19.3366
CCG002273.1	11.5349	6.94404	8.293	8.72167	7.78717	7.26973	9.26291	9.07502	5.45403	8.08315	6.30242	7.51237	10.6073	9.73151
CCG002274.1	52.5819	55.6441	63.1641	52.223	43.3401	63.8173	157.975	67.956	91.1027	79.1922	76.9771	80.0917	65.6484	54.7165
CCG002275.1	2.06509	3.28488	10.9624	2.31884	5.11821	10.1561	2.14468	5.62647	2.28263	3.95754	2.37493	2.67641	1.39787	1.93988
CCG002276.1	5.00478	4.091	21.6779	5.37543	4.98791	18.0293	7.08322	10.9881	7.29704	7.30341	7.60527	8.08509	4.3964	3.98997
CCG002278.1	86.5	43.1594	90.9315	31.8856	65.6452	28.4861	33.923	197.357	231.683	199.747	191.958	203.434	50.0494	40.7696
CCG002291.1	16.6756	12.3891	11.8883	19.3606	8.61025	8.20476	20.1248	31.4476	14.6764	16.8594	13.116	14.2087	10.1858	8.81013
CCG002295.1	18.7414	19.2601	34.8177	13.5193	38.1797	21.9325	61.348	13.4892	7.13535	9.98326	9.59565	6.37814	14.5679	18.5925
CCG002296.1	2.07304	4.72122	0.744362	1.6143	2.62629	0.456488	0.863918	2.34178	0.911484	1.34285	1.20792	1.302	2.36816	7.33287
CCG002300.1	2.1143	3.05266	1.51188	2.85787	2.42812	1.21919	1.0981	1.09855	2.18644	1.51879	1.14825	2.50084	2.89797	3.7459
CCG002301.1	3.28876	6.40721	6.81576	4.70024	5.80006	2.82888	9.36145	3.03056	2.95515	2.42202	2.60702	2.5141	8.5348	6.0151
CCG002302.1	4.09531	7.59722	4.54955	5.73353	5.7913	2.21558	3.28809	2.36583	1.83825	2.5676	2.23592	1.4691	7.00814	5.54745
CCG002303.1	8.83451	12.1549	12.5028	13.4688	9.98718	5.78229	11.5871	5.57129	5.63069	4.72908	3.97152	4.51043	11.8498	10.1731
CCG002310.1	3.64814	2.15694	4.16034	3.3598	2.95628	2.18167	3.40803	3.97126	5.98644	4.08814	5.42867	4.7158	2.04996	2.19406
CCG002312.1	12.7484	7.74211	10.5626	6.21333	6.26126	25.2963	12.7814	5.41269	38.6574	31.4656	34.1679	28.2255	10.9697	11.0767
CCG002315.1	2.22405	4.89249	6.37554	8.49297	5.2646	14.1363	9.62753	1.841	1.05616	0.489781	1.16301	0.98048	7.12792	9.85653
CCG002316.1	7.94011	24.8988	6.65585	39.6775	2.72932	9.99792	17.1022	17.0706	9.51371	20.3929	11.7505	6.39745	11.8548	12.2259
CCG002323.1	0.712327	37.4279	8.92166	16.0712	12.0005	26.3095	25.6041	5.15363	5.57132	14.4285	16.5954	20.4787	6.44138	6.48363
CCG002324.1	11.9925	20.4702	10.9258	14.9114	9.50203	9.23064	21.0236	7.87289	7.83682	9.76078	6.29537	6.76393	30.6294	25.9474
CCG002325.1	215.816	60.5008	103.622	85.4255	101.769	138.518	65.8108	304.291	192.861	259.229	206.274	185.804	77.0051	67.1021
CCG002326.1	86.6153	58.6961	78.9646	69.9153	58.6422	90.3584	61.3116	144.9	140.57	191.523	173.937	150.76	81.3822	66.6269
CCG002327.2	124.616	4.08431	1.24602	7.15706	3.14877	8.53299	8.75801	89.8498	188.593	93.1792	70.1214	154.887	5.62043	5.5865
CCG002341.1	0.254064	0.672933	0.399324	0.544435	0.803151	1.21548	0.364275	0.288315	0.754067	0.785485	0.333502	0.304527	0.230422	0.220631
CCG002342.1	6.37475	9.17888	7.87456	8.92386	7.17255	8.07279	4.5214	4.29215	8.68983	5.95396	6.47853	7.28307	5.94476	7.23648
CCG002344.1	10183.6	0.488483	3.5624	0.272276	3.07344	0.366674	0.0911458	129.962	40.1184	163.075	243.516	61.1427	3.05454	4.65011
CCG002345.1	2280.8	2161.61	1617.46	4181.67	1874.2	4275.4	1094.3	2900	1839.36	2119.86	1689.56	1914.23	2172.07	2452.79
CCG002347.1	3.05693	10.9364	5.34104	5.58979	7.17551	3.54744	13.5751	7.19069	1.4272	2.08079	2.86855	3.16312	8.02906	10.0555
CCG002348.1	57.6738	31.8731	10.0251	27.9869	46.9033	13.9713	75.8126	15.2104	10.9328	13.5788	11.4935	19.823	60.1974	68.7955
CCG002367.1	21.1097	20.2063	36.9012	22.2765	31.5572	32.8248	29.7683	74.1007	46.8158	46.2262	55.4984	46.5265	30.5345	28.057
CCG002374.1	3.22768	3.23894	6.3785	3.08164	3.26501	3.04134	2.33786	2.53069	6.24527	6.69513	6.05058	6.72006	3.32745	3.1289
CCG002375.1	79.477	65.7768	83.2005	93.3981	59.2004	62.9719	129.389	109.689	87.0213	76.5519	93.0283	67.2215	47.072	45.7648
CCG002376.1	87.8439	64.2275	13.6277	47.358	22.398	29.4099	35.9052	153.712	174.49	165.679	150.309	167.246	84.072	86.746
CCG002377.1	1.40291	4.55262	5.1649	4.46826	3.01341	5.42697	3.19241	1.94478	1.38968	1.20994	2.44069	2.27343	1.54829	1.47925
CCG002378.1	1.95807	2.53422	5.8638	0.622871	1.04417	11.7704	0.389841	0.655594	1.22408	0.749957	1.62591	0.613328	3.88473	3.07035
CCG002379.1	0.626032	1.44468	4.02834	0.28423	1.58388	11.0988	0.130542	0.758774	0.331533	1.2902	0.858726	0.272483	2.02961	2.59759
CCG002381.1	3.31076	76.7627	39.045	177.221	9.38223	12.5172	6.67116	4.8515	3.42232	5.40397	6.42414	3.17812	19.8922	19.6641
CCG002382.1	4.53474	77.2202	26.5451	29.7832	4.48123	2.76917	2.05515	2.97376	0.94661	2.1481	1.07092	0.790186	5.56377	6.68871
CCG002383.1	17.0998	23.6265	24.8974	13.1679	22.7376	34.5026	12.5196	15.5003	45.5854	34.0458	44.9659	47.1126	18.2369	22.3097
CCG002387.1	32.4547	34.6114	179.645	38.6077	57.8189	241.872	14.7525	18.2031	28.844	28.661	29.1522	25.9121	59.9805	44.3408
CCG002388.2	0.558397	2.22209	0.668995	1.19147	0.531862	0.631769	2.35849	0.255927	0.248943	0.455335	0.223834	0.226194	0.919239	0.914669
CCG002392.1	7.52312	2626.4	4.23178	6.85813	0.122735	0.109415	3.12528	8.222	4.91874	1.6125	2.31999	2.84241	53.8781	39.3848
CCG002393.1	6.99133	8.98676	2.26601	8.67642	3.94923	20.1963	1.79432	9.93956	22.2733	10.053	16.3515	20.9268	26.0905	23.7071
CCG002400.1	1.47407	4.74152	30.4357	3.00862	3.96274	5.30924	13.2761	0.530126	3.31155	1.83712	2.28655	2.78704	2.85866	3.23807
CCG002401.2	0.165726	0.122563	0.224366	1.04629	1.25738	0.114434	7.63913	0.0265466	0.0236477	0.0252661	0.0209769	0.0895903	0.0712049	0.0661257
CCG002404.1	6.41617	20.3653	14.5466	29.9654	78.1627	10.2911	20.6599	14.3564	10.2427	8.203	7.10168	8.06457	14.2264	12.7065
CCG002412.1	0.920098	1.30304	0.550798	0.782062	0.675082	1.24458	0.81871	1.43273	0.774616	1.72605	1.12156	1.87501	4.3205	3.27843
CCG002413.3	7.23984	9.85503	5.67763	3.67014	5.50898	18.812	5.44059	3.93921	10.0971	6.37347	10.2549	7.45115	19.5208	15.2934
CCG002414.1	2.18346	3.84775	4.12779	4.29684	2.23945	2.57959	7.88629	2.58247	1.27947	2.98483	1.46739	2.82803	4.23753	4.07756
CCG002419.2	1.72103	3.67824	2.56651	38.7372	1.34837	4.31724	22.5895	3.69836	2.21349	2.90452	3.11081	2.43205	21.2774	19.2519
CCG002429.5	25.6783	15.3098	16.09	26.5797	15.7209	9.19079	8.00197	30.9156	15.7009	22.3941	17.3993	14.8693	16.0136	16.1816
CCG002430.5	10.8452	11.6209	14.9677	31.1045	12.3932	20.2549	19.4995	19.4556	10.402	13.4649	11.6941	9.39721	44.6511	34.2575
CCG002432.1	0.964351	1.15102	1.88772	3.03972	1.1634	0.321187	0.571228	1.11945	0.396055	0.510501	1.13158	0.711316	0.984404	1.73487
CCG002433.1	883.947	78.4461	1650.92	98.6028	738.081	731.688	249.208	429.8	646.765	630.583	637.874	519.282	490.005	252.279
CCG002434.1	114.995	59.8463	83.4152	71.1568	148.206	129.557	16.1578	83.8564	77.1929	85.7624	55.437	54.1602	119.216	114.234
CCG002437.1	11.7075	59.8088	24.2676	68.4061	45.1311	9.79236	17.5446	15.6879	6.17094	6.73306	6.00558	3.26362	53.3119	36.5084
CCG002438.2	31.3828	13.1841	13.7615	18.0728	15.4386	13.1109	35.2363	59.4819	34.319	40.5836	32.2548	26.8046	25.4678	21.0678
CCG002439.1	0.450815	4.2638	1.95807	11.1117	3.12727	3.24051	35.2426	0.749074	0.39726	0.349548	0.345303	0.243707	2.79496	2.82573
CCG002445.1	0.24085	1.74284	0.0256819	0.0801023	1.01785	8.28687	2.56132	0.0189828	0.0554146	0.0509869	0.0647715	0.0276747	0.23171	0.112401
CCG002446.1	10.1697	9.30994	6.83688	6.26559	7.25724	8.01707	6.45019	8.09857	9.92796	12.5645	9.81788	8.49784	8.50239	6.01702
CCG002448.1	20.0339	6.12491	13.7819	7.64325	11.004	10.9267	5.75041	41.3716	33.4389	46.4325	38.7769	32.3881	9.37737	7.24384
CCG002451.1	1.56489	6.77396	6.04767	5.74858	4.79892	4.69307	9.60607	0.766572	1.70674	2.87668	3.52023	5.34051	4.3354	5.48491
CCG002453.1	5.6806	14.7301	11.3387	12.4007	11.9861	22.595	12.944	5.56779	10.4455	7.30677	7.6862	8.03444	9.02809	10.9024
CCG002454.1	96.991	76.2441	110.96	72.8841	116.694	138.859	195.219	225.596	263.505	276.383	205.516	150.455	108.302	88.4275
CCG002457.1	16.3747	29.7357	25.8524	27.8384	18.4777	14.0905	10.6582	33.9345	39.4472	21.3575	32.2829	43.9972	13.7772	20.7945
CCG002458.3	9.97875	12.4014	6.95642	14.3336	7.55127	7.8047	6.1683	9.17115	13.5254	12.8638	12.5025	11.7261	10.3579	11.2527
CCG002464.1	188.992	409.346	42.4187	263.707	350.443	208.211	98.2515	73.9563	39.5408	33.6039	38.4736	29.2017	177.044	165.685
CCG002465.1	0.457006	4.89518	0.946333	13.845	1.34419	0.845598	6.98374	6.31759	6.86129	2.92208	5.34934	5.15594	1.479	3.84316
CCG002466.1	23.2567	32.1211	20.347	17.1035	34.1566	18.9578	62.4792	63.8267	20.3492	28.9538	21.7057	17.1704	19.7166	18.4541
CCG002467.1	2.72165	8.0106	37.4633	5.46314	10.5338	12.1437	6.00234	3.94996	4.40359	2.63006	3.52821	3.09058	12.2404	8.44589
CCG002469.1	4.33139	2.40812	1.81751	1.52368	2.46439	4.91702	13.0632	4.97223	11.2378	8.53111	9.11379	10.3674	3.30053	3.44167
CCG002470.1	0.507103	0.380394	0.645914	0.548171	0.968118	0.486848	0.70153	0.746983	0.110628	0.45513	0.688599	0.590476	0.643291	0.415257
CCG002475.1	0.283238	0.570437	0.248932	0.837603	0.449936	0.435212	2.20905	0.531543	0.17464	0.414022	0.310586	0.0988594	0.391551	0.861985
CCG002476.1	2.28791	3.96826	4.49668	2.82737	4.13496	5.16155	29.1996	1.94647	6.78735	4.03636	6.28447	6.55996	3.63948	4.14462
CCG002478.1	195.372	12.2844	9.76162	18.9263	9.92363	34.9795	16.6202	181.832	178.202	172.109	132.744	142.084	8.48634	8.96747
CCG002479.1	13.2805	11.1769	7.43467	10.2354	5.2217	11.1252	6.36419	9.52458	17.2839	13.9518	14.8484	16.077	9.34447	10.428
CCG002480.1	0.895425	1.58787	2.52475	1.45874	0.866793	2.00072	2.635	0.424344	0.407788	0.894597	1.17906	0.643624	0.720962	0.921597
CCG002482.1	0.2056	7.66772	9.81373	6.57384	0.398588	18.5077	79.0378	1.15096	0.691166	0.978958	2.46435	2.9281	2.94259	7.24179
CCG002485.1	0.446357	1.02307	0.192488	0.112115	2.52925	0.233873	2.41709	0.804544	0.852637	0.373464	0.663578	0.0786196	0.207949	0.269683
CCG002486.1	7.82862	14.8739	8.10296	15.9302	13.5083	4.32125	31.7531	8.09901	3.11118	4.69041	3.73119	4.86868	11.6797	18.4982
CCG002487.1	7.90704	7.98166	5.7034	3.62382	5.87514	7.00122	6.53665	3.89528	25.7344	18.7115	21.7457	17.3312	18.6575	13.5537
CCG002488.1	772.324	269.254	344.473	339.435	374.613	197.432	248.78	1512.54	615.958	810.623	648.799	668.429	532.307	477.165
CCG002489.1	3.7657	5.59954	105.637	4.39262	4.04733	0.862436	2.69396	10.5508	3.59876	3.6355	1.88504	1.87051	58.7127	30.0227
CCG002490.1	136.67	82.439	150.593	109.214	137.159	54.7758	67.4129	249.531	88.1059	140.543	104.363	93.0663	75.6308	74.3852
CCG002491.1	34.1915	39.1764	97.8291	59.5856	47.7962	15.6204	18.3584	25.807	14.3077	17.8096	19.4054	18.253	80.4752	88.2302
CCG002497.1	20.709	22.2879	9.2357	4.43349	11.0797	3.3982	0.79934	8.21437	8.15356	5.82203	6.7558	2.07529	26.4746	121.269
CCG002500.1	2.18353	6.65631	5.05481	3.32004	7.5088	4.83484	0.913293	2.17211	0.953756	1.11149	1.44204	1.3789	3.50264	4.12222
CCG002504.1	2.64805	5.84542	3.09404	4.11418	4.40525	6.94478	1.27805	1.25885	2.04296	1.05295	1.56363	3.78561	4.57661	8.21566
CCG002506.1	0.588019	1.34868	0.948625	0.849476	2.55378	2.43396	0.23035	0.726164	0.610959	0.440337	0.547339	0.717623	1.1987	2.44279
CCG002508.1	5.72418	26.771	11.7445	24.5136	13.1515	7.61381	19.0131	3.96665	4.08152	5.2327	4.16812	3.1766	12.2513	13.8371
CCG002509.1	3.54474	6.29484	7.22775	3.28109	5.79793	14.9535	3.21444	2.49023	6.72855	7.96185	8.14857	5.48621	4.32825	5.86975
CCG002511.1	13.5781	13.0331	27.8199	14.6807	12.1119	7.78735	12.32	16.6568	15.3974	16.3571	16.2217	13.0316	13.8811	11.5928
CCG002520.1	8.99276	12.3737	150.967	11.9224	91.8404	17.2823	6.37079	7.94677	6.10563	7.02007	7.35588	9.84027	19.4132	14.5092
CCG002521.2	68.7444	151.21	103.525	177.712	97.6454	97.4827	117.77	54.0826	61.9291	64.065	58.8729	55.4121	68.4931	93.4586
CCG002523.1	23.2739	11.1487	23.5385	12.1195	29.5155	12.5429	64.7619	21.4965	13.939	25.2619	15.3461	15.0294	12.1887	13.8565
CCG002524.1	6.03583	5.48639	5.07414	4.445	7.89044	9.6434	7.64946	8.9031	13.4858	13.2569	12.3346	11.5062	6.13528	5.7709
CCG002525.1	0.470556	0.236754	0.362165	0.308537	0.498708	0.257586	1.07347	0.701692	0.278267	0.281145	0.123982	0.0594278	0.477718	0.312376
CCG002527.1	3.87185	5.68307	14.3072	4.82785	5.08121	10.3477	8.27608	6.2155	20.254	14.1443	12.9929	13.5998	5.1527	6.5447
CCG002531.2	4.00995	3.10996	2.99302	2.67508	2.3741	2.30718	1.98247	2.36448	5.0404	4.1427	3.76914	4.99312	2.4164	2.7377
CCG002535.1	27.9428	75.2908	53.6179	113.008	18.2493	13.2853	33.4271	22.973	16.2105	16.4061	14.0528	11.2528	52.3943	63.9621
CCG002536.1	5.49479	3.77598	2.41718	4.09746	2.74998	3.20955	1.80167	3.96217	3.10053	3.46737	3.99571	4.47225	4.35345	3.67426
CCG002537.2	131.501	35.0408	66.3176	57.124	62.6786	67.0408	149.841	118.378	57.4303	57.3346	54.1347	57.852	43.4216	28.9759
CCG002542.1	86.2933	10.8739	5.25925	6.76007	7.30084	35.4392	9.04147	40.3931	41.6099	43.1871	54.5909	186.355	19.0614	37.1352
CCG002546.1	123.951	34.8637	48.556	38.1377	49.5934	57.7375	74.9119	331.858	302.348	326.378	295.968	222.731	34.2523	32.028
CCG002554.1	84.7842	130.538	374.912	103.06	182.518	130.659	218.636	147.704	133.56	175.294	137.464	113.528	87.1995	81.4848
CCG002556.2	71.8736	40.0142	32.6722	37.178	61.583	40.9266	74.7875	62.4946	49.17	57.3251	39.3655	48.4165	46.9911	50.6663
CCG002561.1	43.4849	32.2793	52.7321	47.4236	42.9592	37.3381	107.105	48.5269	46.9236	53.8619	56.499	37.7711	34.8878	34.1474
CCG002562.1	14.1167	23.9454	123.669	50.8968	65.7303	837.582	78.0518	27.3574	32.9671	29.724	46.1967	32.8647	11.5095	9.70562
CCG002564.1	211.023	51.5993	80.0632	42.6434	49.9123	68.1331	45.2745	88.8609	166.667	121.438	122.678	167.248	66.3148	71.2641
CCG002566.1	3.29482	1.46745	1.68798	1.71494	1.61613	0.670751	5.65709	0.961016	1.51512	1.56161	1.31299	0.831031	5.00466	3.48447
CCG002567.2	0.251259	0.802785	1.77232	0.902418	0.870295	0.91969	0.832245	0.135262	0.468051	0.401015	0.343566	0.556532	0.545495	0.549236
CCG002568.1	4.02875	5.89438	4.6196	1.5345	1.99342	10.857	9.19694	3.09351	9.83007	8.05065	9.33086	6.6231	3.08853	3.22315
CCG002569.1	2.09728	0.752204	1.99961	0.153598	0.806015	7.24326	4.52554	0.243015	1.50216	0.660227	1.61921	0.788853	0.35998	0.360138
CCG002571.1	21.2071	28.0152	40.5186	16.7547	16.47	17.5177	18.7762	16.3175	29.696	25.0658	33.6042	27.4723	39.1882	44.5959
CCG002573.2	11.7487	13.9904	20.6248	8.25356	4.452	2.88325	9.73454	8.25819	6.97272	7.34346	5.32612	9.46283	3.52866	4.2125
CCG002578.1	7.83281	8.54472	5.97052	8.601	7.34967	10.201	7.04468	16.1856	19.7517	19.4431	21.5233	20.4054	9.11989	10.021
CCG002580.1	20.076	3.36178	6.38022	0.456664	3.4528	46.97	7.37619	53.6815	81.2248	76.7265	78.613	69.5787	14.4597	11.3022
CCG002581.2	36.2829	4.98494	16.3244	6.80398	21.5483	18.9206	8.9971	21.2443	33.7172	36.056	42.4804	26.1788	9.82197	7.8887
CCG002583.1	0.443828	1.61683	1.94711	1.68397	1.74323	3.46843	3.80571	1.58312	4.2065	0.909528	2.48514	1.84873	1.3394	2.06963
CCG002585.1	0.043916	0.0838255	0.96618	0.0836003	0.236385	0.100299	0.491674	0.824311	1.55183	0.585876	0.859993	0.145875	0.350954	0.200266
CCG002587.2	0.366537	4.07485	13.249	1.38038	4.08377	10.2602	1.86453	2.62598	3.6924	2.52045	1.69064	2.37334	1.2066	0.841613
CCG002589.1	9.88931	42.1037	38.4551	17.5116	15.2307	19.469	16.9124	13.8159	11.4567	14.9393	14.166	13.7417	71.0568	124.849
CCG002590.1	2244.17	180.994	420.344	228.815	509.573	248.94	432.087	2322.47	1257.18	1499.1	1152.99	909.419	198.651	129.621
CCG002591.1	5.49361	3.4066	629.143	1.87657	70.6671	2.25144	3.37872	3.56971	8.61853	7.43446	6.37301	8.49802	2.16434	2.02785
CCG002592.1	7.37506	6.42798	8.52779	4.96892	3.69965	5.16124	18.2239	4.27174	18.6864	11.4836	14.9214	19.8363	4.65391	4.61244
CCG002594.1	0.0168648	0.0932785	0.0927956	0.615351	1.2906	0.332109	1.50735	0.15337	0.268599	0.534551	0.273501	0.126482	0.0380367	0.0105841
CCG002595.1	67.6077	0.453882	0.46794	2.39703	11.8535	0.302318	0.228253	19.5458	186.35	110.572	112.62	113.599	0.661716	0.474243
CCG002596.1	4.27148	11.1173	14.1826	14.6028	13.8059	14.7719	4.90166	2.7571	3.95751	3.58889	3.91601	4.21048	5.45491	5.10454
CCG002600.1	3.30623	7.98385	4.63258	3.62431	18.9941	1.15621	5.30734	1.13144	2.30897	1.38718	1.12541	2.21577	3.20638	3.42658
CCG002602.1	3.70314	7.70371	103.826	3.22416	72.6055	10.0181	5.95538	1.20275	2.70394	1.98007	2.9059	3.61103	5.51638	3.2756
CCG002603.1	6.0783	7.96858	6.29171	6.54204	7.97229	14.7003	7.15679	8.83662	10.5468	11.447	8.46504	10.3199	10.3749	9.17202
CCG002604.1	12.7192	18.9699	21.6504	26.7614	16.5456	21.5751	18.6023	11.9357	14.9425	15.7121	17.4224	15.5457	22.3834	27.638
CCG002605.1	3.56397	11.369	13.2727	7.98118	8.27406	11.0689	17.2075	1.45128	8.2321	7.43312	7.11974	6.52493	11.147	11.5424
CCG002608.1	1690.23	613.85	1075	758.272	835.718	558.632	990.698	4357.79	1571.64	2033.17	1469.84	1227.16	515.518	387.891
CCG002616.1	0.576806	1.60062	12.6762	1.96878	1.88297	10.1749	7.08029	0.796406	1.54927	1.1695	1.23998	1.63565	0.544819	0.804453
CCG002617.1	3.63226	9.89381	14.3108	8.57824	7.70269	25.4825	4.44815	2.37753	12.5849	9.6681	12.3649	9.74583	4.68505	6.06716
CCG002618.1	30.6739	16.0706	31.1007	28.55	23.9747	26.2747	31.017	39.4681	18.1654	36.9929	25.1401	13.7649	21.1994	23.3938
CCG002619.1	4.41878	19.1276	169.159	13.9545	18.6222	172.056	4.35177	2.06113	7.3136	6.87296	5.82223	6.75685	14.5938	19.2466
CCG002620.1	126.255	12.4453	23.5497	11.0527	27.1551	31.5674	35.1246	52.1892	68.8666	79.1045	81.3362	47.0829	31.8922	22.3658
CCG002621.1	1435.96	1243.73	1315.93	1806	1228.54	1979.28	721.081	1534.57	1403.6	1444.01	1162.36	1255.76	1519.12	1588.89
CCG002623.1	8.02721	15.0734	14.2579	17.2648	12.841	15.4557	39.798	4.83518	12.2256	9.58726	11.644	11.3273	25.2251	25.2173
CCG002624.1	3.07775	9.93474	3.64344	5.16228	7.0303	3.61932	8.11809	1.39898	1.64332	1.82391	2.73394	2.53559	4.94327	6.28394
CCG002626.1	6.30748	9.4031	12.647	6.53367	5.32235	5.7893	21.4576	2.18916	6.27327	5.0511	6.44033	5.47246	16.9875	16.8886
CCG002627.1	2.42732	11.1655	9.07558	12.4865	3.95087	3.37457	5.45705	2.58296	2.13425	3.37227	2.68822	2.36479	4.89455	5.32712
CCG002628.1	14.8111	65.8399	30.3132	65.6296	18.8993	4.79098	18.8126	3.86717	9.1142	9.83018	8.93966	3.27533	18.7692	22.677
CCG002629.1	0.252045	2.72253	1.21052	10.9772	0.66527	0.20186	0.398974	0.179026	0.437311	0.238612	0.848405	0.625667	0.602285	0.318269
CCG002630.1	4.59085	14.5628	19.201	8.10904	6.27732	47.2459	3.57696	10.6423	7.81651	9.96134	9.02089	9.57203	12.7847	14.0835
CCG002631.1	19.4982	7.98152	18.5616	6.37509	7.55946	12.2573	12.0488	30.4505	48.0339	47.3341	50.2156	48.5796	14.5636	9.57019
CCG002633.1	3.64238	2.41695	1.23341	2.12027	8.76351	1.23862	2.637	17.5261	19.7514	11.5266	11.2817	14.0793	11.5922	7.9047
CCG002635.1	685.889	38.7964	495.843	65.1974	381.059	35.6488	43.1107	727.108	500.724	632.904	500.667	387.355	200.289	121.427
CCG002637.1	1.53085	194.907	71.5943	422.472	21.0557	31.4372	22.303	6.37085	2.90886	2.04019	4.13786	2.10285	35.1414	23.4545
CCG002639.1	10.5753	12.7347	7.38986	10.9919	13.1936	11.3432	8.45594	10.9585	12.4668	10.0414	12.3188	14.1155	11.6156	12.5641
CCG002642.1	2.64906	6.58993	11.4931	7.03047	6.45934	9.80987	6.38383	2.83095	7.66208	6.37877	8.61109	7.70991	6.46411	6.90804
CCG002650.1	270.045	23.6317	4.56638	23.8681	58.4398	61.613	12.6399	129.138	102.323	147.93	105.854	64.1709	23.9094	21.9096
CCG002655.1	5.46682	11.0479	0.772757	1.68099	9.01755	35.9528	4.22342	1.12224	7.10255	2.54195	7.64098	13.5487	0.721716	2.76443
CCG002656.1	2.40532	8.27233	20.5822	3.78132	9.82627	31.4191	15.1112	1.39533	3.21485	2.65316	2.20436	3.55999	12.1891	8.68002
CCG002657.1	1.96099	10.7356	11.8054	10.186	5.64334	8.65851	6.03286	1.83947	1.03899	1.70225	2.76656	1.08122	13.5968	13.1648
CCG002658.1	2.40345	3.45588	7.3349	4.5138	3.64914	5.79886	6.27162	0.746528	1.63382	1.40672	1.8355	2.00334	4.52146	3.93247
CCG002662.1	3.83821	7.471	2.79728	6.60911	7.37951	11.4363	3.41268	2.49113	3.2035	3.80074	3.60744	3.96182	14.0137	14.2162
CCG002663.1	590.198	2271.67	649.684	331.704	442.603	2271.48	292.106	533.188	538.868	569.727	497.99	447.772	586.228	385.5
CCG002665.1	3.09213	6.29424	6.08866	8.24901	4.57769	2.80853	16.882	4.259	3.54858	5.23013	4.13896	5.79718	8.93123	8.89962
CCG002673.1	7.02463	8.825	11.2137	7.37778	5.53197	10.1638	11.3211	7.71788	7.28207	9.27659	6.34496	5.59847	2.89055	3.95563
CCG002674.1	13.7568	36.7136	10.2959	74.7135	12.6311	6.24467	12.6407	12.8541	4.9696	5.51728	10.7826	10.5007	41.6597	81.0506
CCG002676.1	10.6482	6.61542	2.51063	4.71377	10.8303	6.9137	14.3071	14.4419	20.6687	13.2127	14.5446	19.699	2.65669	3.29957
CCG002677.1	12.0315	23.318	20.8832	18.2635	16.532	22.6074	16.21	13.0143	34.4108	24.2318	28.7241	30.3313	13.2571	14.6877
CCG002678.1	9.91991	13.7846	7.62642	15.744	10.048	14.5351	4.6982	9.98943	28.1652	15.5108	19.1157	27.7691	11.2468	9.30359
CCG002679.1	2.06235	8.32035	17.7395	5.96088	10.6087	9.13253	11.6398	2.6201	4.02272	3.74641	3.78155	3.84732	4.23707	3.72459
CCG002680.1	4.73765	30.7151	259.669	3.56753	21.6098	47.5587	1.33941	4.23591	3.98199	5.32056	11.4751	13.193	6.79576	6.91223
CCG002681.1	6.55103	39.5172	15.9232	6.14287	4.07281	6.92805	0.973471	26.2662	21.8676	33.7649	34.8607	31.6231	16.304	14.9895
CCG002682.1	21.6686	22.2294	11.3214	11.8584	6.85014	8.60643	2.32238	4.0667	3.64536	6.16309	5.77765	2.75332	4.01704	8.84778
CCG002691.1	0.624879	0.490612	0.620461	0.379799	1.15317	0.54441	0.734519	1.31287	0.830698	0.286563	0.491659	0.73444	0.648476	0.357378
CCG002693.1	27.128	24.7726	37.9067	32.9418	43.308	33.3415	11.8657	62.5859	34.536	42.9966	39.8559	38.5038	28.0637	29.636
CCG002694.1	87.1125	25.5251	63.2311	51.5666	42.3428	41.6965	30.3445	98.8665	51.755	76.1564	61.1833	44.4194	24.4322	26.1555
CCG002696.2	2.95788	36.5152	12.0183	157.221	15.4293	155.255	10.3369	1.98441	1.6951	1.06962	1.2489	2.20906	3.68849	5.45746
CCG002700.1	92.0366	37.2157	19.7469	18.0033	21.6758	36.5013	32.3612	67.6491	48.0916	57.3542	66.3336	39.0601	109.99	112.377
CCG002701.1	1634.91	707.623	875.354	820.627	907.008	1567.32	492.343	1367.71	2057.01	2120.4	2165.31	1956.22	1180.36	1254.73
CCG002703.1	16.7471	15.3382	17.252	23.0465	25.3624	23.6854	31.9698	24.6172	19.5786	17.2924	18.1289	21.885	15.0494	17.1726
CCG002704.1	125.39	47.8303	81.5664	98.5216	66.4385	79.5263	48.8282	587.467	413.152	407.101	313.368	273.032	50.4874	47.1077
CCG002706.1	8.43463	7.86612	10.5353	15.9181	10.2055	117.919	10.693	11.204	6.64848	8.2683	3.67554	7.39567	8.66349	8.59928
CCG002707.1	1.06838	1.10188	0.559214	2.83703	0.691474	34.9086	2.06622	1.36857	0.806014	1.17759	0.538133	0.177382	4.88482	6.16037
CCG002708.1	7.29535	9.21341	9.14065	20.0571	6.44923	9.60177	8.31206	12.4574	5.94864	6.26216	5.19333	7.99081	9.51887	11.2036
CCG002709.1	0.655356	0.52019	2.95092	1.49238	1.43145	0.311949	8.95836	2.97046	0.48491	2.28985	1.28554	0.245591	0.704545	0.535623
CCG002712.1	1.66714	10.1709	184.851	3.65919	52.2683	47.6231	1.36279	3.69749	2.05826	1.89995	1.46797	0.99517	3.35602	3.14529
CCG002713.2	23.474	20.0801	61.5572	28.792	28.86	13.539	6.37252	13.3676	15.7795	24.1637	19.4606	20.0462	11.1586	8.99623
CCG002714.2	2.47882	2.2992	1.56	7.76564	1.94245	3.28981	11.8867	5.32415	3.20972	2.63461	2.67747	2.28416	5.44588	3.03967
CCG002715.1	42.2117	16.4855	20.049	21.7168	28.2314	29.7682	120.051	90.1534	41.5624	49.5812	46.4433	40.0858	56.5954	41.9231
CCG002716.3	79.6329	0.284806	4.09237	1.54467	0.929327	5.47605	0.129174	88.5425	135.467	121.696	142.568	116.074	972.763	473.393
CCG002717.1	53.4307	0.0457232	8.90714	0.0672174	1.47846	0.0526742	1.1236	54.2867	165.661	127.257	155.144	85.7326	8.12942	2.42273
CCG002718.1	0.1093	3.7086	2194.53	9.17907	0.554209	0.272215	0.614339	0.808129	0.338847	0.223063	0.299702	0.178766	2.09333	1.08018
CCG002719.1	7.19372	3.83494	5.02967	12.108	3.93498	3.66465	12.6899	5.30813	1.96036	2.66529	3.34916	1.74072	12.3503	11.7991
CCG002721.1	16.5603	14.5142	19.7874	19.4816	9.49487	32.222	16.0888	61.0885	78.9391	71.2151	80.047	61.9641	12.2238	13.9662
CCG002722.2	205.613	29.587	45.5387	31.0853	40.0256	52.6972	48.1673	1440.12	1867.31	1677.18	1769.49	1571.51	44.492	29.0332
CCG002723.1	5.52155	6.14961	11.1515	7.96994	3.08478	14.336	1.40695	6.78582	5.87798	4.95868	4.64259	6.5478	17.197	27.4626
CCG002724.1	25.0563	22.9944	66.8887	42.9621	70.7514	115.091	25.4998	65.2292	65.3953	46.5315	37.9694	30.9495	24.091	23.6272
CCG002725.1	1.18597	2.54084	0.760504	6.28849	1.61018	1.09727	90.2831	1.42585	0.545597	0.357387	0.481374	0.147643	3.59921	3.75014
CCG002726.1	0.131531	1.0124	0.845336	10.1445	0.869331	3.62416	15.0044	3.62696	3.9852	3.26836	2.45433	2.3777	0.409682	0.45676
CCG002727.1	2.56364	2.47575	1.75882	2.67236	2.49148	3.70964	3.342	7.74189	5.33782	5.26309	5.93952	5.88216	3.94897	3.90772
CCG002730.2	10.1141	8.67257	4.16658	14.1972	22.7102	18.6722	14.8853	16.7904	6.10202	7.35515	7.88368	6.29888	91.9734	77.0533
CCG002733.1	43.832	32.7132	49.9939	35.7321	40.2694	24.571	31.7289	20.984	33.2535	31.3262	34.2618	33.2941	27.4857	32.5159
CCG002734.1	32.834	34.7009	27.1355	40.7166	27.5593	22.7327	25.6614	40.0403	31.9902	28.1932	29.6106	33.9373	28.4225	35.7566
CCG002735.5	115.947	29.3113	78.2758	39.9077	85.2163	77.1813	88.6034	101.08	105.087	111.429	104.335	88.6882	42.0253	39.5449
CCG002736.5	6.97401	8.32138	7.50664	10.4492	6.44947	27.3307	12.6045	13.9773	7.54613	8.24937	7.09313	7.31466	9.74032	11.1072
CCG002737.1	1725.9	68.4333	143.306	140.212	242.426	248.036	219.461	1256.53	594.591	843.03	605.274	465.917	69.3989	52.8196
CCG002738.1	6.19869	6.90273	12.5253	23.9102	6.46126	15.4198	29.0837	5.70017	8.58009	11.4041	6.11681	9.15824	18.7487	14.6607
CCG002740.1	69.1849	33.3502	30.2299	45.9624	27.7387	34.4581	29.3172	69.6469	60.6619	58.7471	57.7552	59.0152	44.4728	42.0923
CCG002741.2	2.95601	6.14804	0.700983	1.12517	1.81871	1.46685	38.2137	3.06683	5.34221	1.19265	0.947785	5.45448	2.90956	5.10958
CCG002742.1	1.30794	6.21905	9.48514	2.90722	6.74098	5.55848	1.27821	0.806036	1.84591	2.13994	1.30174	1.49057	3.12433	2.47824
CCG002748.2	14.8601	10.7173	0.756504	2.94119	14.0841	34.4005	28.2994	0.846605	0.627976	0.601889	0.332092	0.600091	2.74961	4.1752
CCG002749.1	18.0184	0.0372644	0.328976	0.0296172	0.10319	0.0322789	0.106177	23.5342	16.1937	17.5193	16.3694	19.6506	0.0968445	0.0901244
CCG002756.1	166.959	176.517	67.1362	85.0183	8.90067	46.0751	52.8819	103	85.5884	83.187	90.3472	68.0819	296.369	211.225
CCG002757.1	11.6886	13.0746	41.8546	15.202	11.8194	16.1036	59.8357	13.7415	44.0556	30.762	40.9914	34.5889	7.66806	10.5051
CCG002759.1	18.0365	179.656	1834.27	87.7737	272.276	21.854	63.0617	8.09404	8.93701	11.1852	12.0311	6.31652	70.8409	63.4931
CCG002762.1	1.12373	5.18724	1.10049	2.0847	0.954249	2.5791	3.31136	1.45582	5.18765	4.03399	3.26566	4.37273	1.03586	2.18108
CCG002763.2	1.99052	6.31753	4.58227	3.50615	10.2473	13.2821	1.70698	12.3032	12.8073	14.7694	11.8666	11.1172	2.69693	4.90467
CCG002767.3	43.7782	22.3085	7.72001	14.1698	7.68811	8.80431	10.5829	13.6272	4.50485	6.10849	6.95049	4.5602	56.9736	44.8051
CCG002768.1	442.827	293.336	137.439	890.88	113.306	73.0253	339.705	1293.87	424.031	545.985	303.669	404.081	727.757	583.122
CCG002769.1	18.4799	17.8119	27.1715	27.4495	20.8497	13.4989	53.7938	35.8638	27.832	25.419	18.203	27.1197	27.2182	16.6764
CCG002770.1	1.5394	17.303	7.75088	80.3335	3.3384	79.0788	7.82673	3.25765	0.815858	1.02005	1.83349	0.689872	4.057	5.67002
CCG002771.3	74.3634	38.7363	21.6676	34.6565	28.9288	66.2879	38.4211	86.9514	45.1015	65.9504	63.4833	55.212	31.23	27.9196
CCG002773.1	40.6731	36.0543	26.4832	25.7177	17.5552	17.3767	9.34325	30.6461	10.8828	18.7796	11.6683	8.4483	56.5298	43.7378
CCG002774.1	600.022	0.090267	24.5276	2.77887	1.43795	0.20275	50.451	444.506	311.168	487.068	367.419	280.533	1.277	1.25237
CCG002775.2	9.41648	5.76454	7.4827	3.63226	7.49478	8.74249	2.95954	11.457	11.6181	12.7004	10.8174	10.3705	6.42299	4.46327
CCG002778.1	12.3435	3.14654	2.90518	4.72174	17.0016	7.96074	6.86384	13.5894	23.7199	15.1322	19.9506	25.7955	5.95744	7.3235
CCG002779.1	13.8657	25.0575	49.3259	49.0696	31.6913	40.6371	23.8677	11.0617	10.8343	9.65989	6.78135	10.5449	29.7576	21.4782
CCG002780.1	245.056	46.3275	97.6504	46.6052	87.7077	134.416	46.4996	373.898	382.647	381.438	355.811	303.051	79.7184	62.5952
CCG002781.1	129.106	64.2173	75.6175	103.975	98.3689	138.94	89.2716	143.821	113.424	127.927	103.184	92.2738	61.8731	48.5468
CCG002782.1	2.47104	0.222313	3.5828	0.321114	1.25709	7.82806	3.85934	11.7636	14.4841	6.75537	12.3731	12.3096	0.406641	0.300352
CCG002785.1	106.695	12.6527	15.1584	18.5453	25.9514	38.7212	24.5415	72.6565	66.564	70.042	55.4704	50.9	16.5499	15.8204
CCG002787.2	6.25353	33.5022	34.4266	23.8671	23.5126	41.3281	10.107	20.8506	4.50776	8.11176	9.07541	6.07499	34.6933	31.7027
CCG002788.1	5.14834	0.341379	0.0147369	0.336091	0.312654	0.862832	0.354215	0.467882	0.126249	0.159122	0.160741	0.0794039	0.0463992	0.199333
CCG002796.1	7.24048	14.8793	11.7594	22.0075	13.213	10.3289	57.345	62.1459	39.7931	39.6482	42.6327	35.3542	18.424	18.5274
CCG002800.1	69.1103	36.5864	214.331	20.1233	34.0183	20.0647	53.9664	199.279	267.91	209.812	255.32	267.443	866.441	601.256
CCG002803.1	6.21334	11.6248	44.3648	17.2261	16.6881	11.9163	8.25633	3.22296	1.38041	3.00379	2.09317	2.01187	16.4166	13.581
CCG002804.1	3.68678	3.96187	10.1368	2.53054	7.73469	12.2997	13.7948	8.77782	13.5462	8.23286	8.04754	12.1298	8.90989	9.1513
CCG002806.1	3.56877	2.80709	7.61591	1.74411	9.87721	8.7078	5.60545	5.26999	7.26409	5.30015	7.32974	6.41155	6.07398	6.04596
CCG002807.1	21.4114	18.495	4.58121	16.4303	9.0828	3.98133	3.04131	11.8092	7.45689	11.7665	8.18097	5.05541	29.5912	33.2682
CCG002809.1	0.555364	1.04471	8.07133	3.18949	2.50062	28.0981	0.483272	1.28869	0.28388	1.33494	0.727045	0.867013	2.35931	3.09037
CCG002810.1	0.473219	0.753478	297.078	1.71493	74.708	3.97898	0.798546	1.59575	0.240151	0.444233	0.624434	0.545789	1.38471	1.57808
CCG002811.1	15.432	16.6288	14.726	26.473	14.111	15.5248	21.7796	33.878	15.0128	23.5426	22.3777	20.1861	14.0583	13.1887
CCG002812.1	12.531	10.7878	21.8593	11.9895	13.5492	202.45	8.98738	28.1214	13.2374	17.0152	15.1607	13.6427	9.34156	9.72384
CCG002813.1	30.352	46.1245	66.1487	51.5202	46.2432	37.9222	31.2645	34.181	24.3333	33.9399	33.6621	27.8644	40.6038	40.7643
CCG002814.1	30.917	44.2604	14.0986	57.129	21.4428	35.6567	20.9041	19.5492	14.2662	12.6245	12.1361	16.1906	40.3543	35.2516
CCG002815.1	4.6887	0.331822	0.575925	1.50949	0.452573	0.299376	74.2997	0.885082	0.197237	1.34385	0.174642	0.636179	0.405922	0.264285
CCG002816.1	23.8841	24.3668	25.7884	28.3394	27.0288	39.1654	62.8042	27.6523	28.3149	27.5427	29.0911	27.9385	24.8389	28.1486
CCG002817.1	25.7749	18.5884	18.3499	27.1457	12.4729	9.19769	9.72851	38.3514	30.1355	31.7549	35.4823	23.1361	14.9692	14.842
CCG002818.1	145.207	17.0444	97.2867	59.9547	50.627	21.4576	37.6563	358.537	174.138	231.196	185.349	209.3	39.961	21.3775
CCG002819.1	60.925	43.9615	70.6825	109.076	54.0717	30.2463	28.2996	46.2456	24.4062	22.7402	14.9056	21.5487	31.909	31.3272
CCG002820.1	94.6293	30.9229	167.484	40.1368	72.1519	27.8668	16.7556	322.072	166.721	209.152	162.064	205.976	33.4425	28.7
CCG002821.1	1.5088	14.1119	447.391	27.2572	444.803	40.9105	2.03994	3.96021	1.02951	1.3796	1.06194	0.77382	327.169	181.339
CCG002824.1	260.512	39.4105	1304.15	50.093	800.155	314.936	68.8657	68.028	82.2331	130.093	103.061	71.1153	171.819	93.8488
CCG002828.1	11.7683	6.83838	12.7277	5.6137	8.70422	2.89411	73.492	2.23561	8.07103	8.88636	8.6673	8.21149	16.9334	19.6889
CCG002830.3	93.2786	0.302523	0.0467	1.56054	11.9822	0.1802	1.22362	3.51377	57.3744	21.2564	8.28711	80.8792	0.640086	0.79918
CCG002835.1	1.97227	18.2435	35.1274	15.3022	8.87877	1.95202	9.19948	2.41592	2.29955	2.92751	2.07897	1.35606	27.3099	19.5244
CCG002836.2	19.7301	16.4454	25.447	14.8339	15.8985	8.14116	36.202	17.9961	29.6747	20.9412	24.0775	23.5626	13.0649	13.3744
CCG002837.1	4.48629	13.5265	15.629	13.0842	12.0503	19.7124	45.9571	1.61422	6.95106	4.88252	6.85576	5.80443	8.9347	11.4592
CCG002838.1	16.6652	18.8147	14.4793	15.3427	10.9125	12.5903	21.0153	8.815	29.1742	31.1226	29.4674	28.6302	14.5026	16.0539
CCG002839.1	10.7081	21.1615	28.6107	24.4986	14.3392	36.7401	15.956	19.4639	46.1883	36.0972	43.1556	37.2084	25.4437	23.5465
CCG002840.1	64.1459	19.7103	18.7317	24.6854	28.1816	19.4451	21.1886	106.352	57.3112	62.0424	40.7687	47.6362	25.67	18.739
CCG002841.1	11.9061	11.4327	19.1658	7.01652	8.90157	19.086	12.3601	6.75769	15.2114	15.3319	19.062	10.493	9.67808	9.07393
CCG002842.1	3.51184	2.16513	2.09261	2.23706	3.0858	2.71822	2.99006	3.3479	3.30424	5.0567	4.20221	3.7034	2.09334	2.11655
CCG002846.1	5.27189	8.27914	1.9072	9.16932	9.55653	9.08479	19.4724	4.32011	3.69959	2.60234	3.89916	3.36736	18.5839	17.2546
CCG002847.1	7.85417	1.98127	20.317	6.75013	29.6822	25.3749	24.575	1.55556	1.54211	1.38609	1.99426	0.84565	0.13901	0.56542
CCG002848.1	7.82454	10.0993	8.9582	12.5011	12.2373	14.014	12.8363	19.7384	8.08394	7.94951	7.85951	8.95366	10.9632	12.0991
CCG002850.1	6.56807	31.0592	60.2055	63.2821	11.6787	8.14302	22.8836	7.14205	8.14604	9.12943	6.52385	4.74662	25.7296	28.3893
CCG002852.1	28.9613	20.8784	15.8159	18.2464	33.1342	29.2627	10.1171	56.7672	74.8568	45.663	63.6076	60.5673	28.2188	27.9956
CCG002854.1	40.6783	3.82105	61.7833	2.52492	14.4719	1.97789	1.76793	29.6206	13.723	23.9215	10.3356	29.5192	100.013	68.3536
CCG002855.1	27.485	12.3098	2.70031	6.79678	11.6697	5.40085	91.5049	38.0553	25.3904	36.9703	29.6539	19.6789	3.88186	3.57796
CCG002856.1	0.0200967	1.98214	0.028892	0.157288	0.113771	0.0212425	3.73706	0.0675124	0.0209715	0.083213	0.0740679	0.0880061	0.0842941	0.0203008
CCG002858.1	2.93763	8.78094	16.1728	10.1146	9.22924	14.0225	6.923	2.38321	7.61441	5.38695	7.67851	5.46531	4.59755	5.57343
CCG002859.1	5.76551	8.18849	7.88347	8.85807	9.75564	2.84139	14.8796	4.02531	4.61349	3.99325	5.01291	3.75657	7.672	7.99877
CCG002860.2	16.6707	16.6018	20.1354	19.0057	15.8915	11.0385	14.3969	18.6373	16.4889	17.8428	14.4979	15.0385	12.935	13.941
CCG002861.1	90.2636	135.787	334.25	126.202	117.155	223.631	165.942	93.8693	126.846	110.117	117.482	88.4994	148.272	120.396
CCG002862.1	184.126	33.5093	13.5304	23.4303	24.7676	15.1603	41.9599	202.642	261.038	243.726	420.403	218.379	24.1679	24.3993
CCG002863.1	38.0955	41.3685	29.6288	42.8493	27.2511	21.3052	27.4829	29.9408	17.5308	17.133	14.0118	17.1234	18.553	19.6293
CCG002864.1	22.7437	64.5719	34.695	86.8958	22.2742	9.57736	45.929	12.826	6.57203	5.83857	6.55695	6.75856	23.7032	23.5483
CCG002865.1	32.5153	39.5264	26.1569	28.981	28.1355	106.431	23.2415	71.4416	74.7327	72.6346	81.7403	73.3653	38.7198	44.6559
CCG002866.1	1.10777	4.13154	5.4481	3.72903	3.70416	17.0088	12.978	1.13841	8.26357	6.49066	7.46469	5.5528	0.894965	1.32466
CCG002867.1	6.17667	9.01846	14.0621	12.8505	8.66979	22.8774	50.2014	14.7487	19.5631	19.5692	16.4299	21.4938	6.27514	5.92991
CCG002868.1	89.4543	18.2647	45.727	42.3316	30.965	25.2416	129.351	91.1108	52.7491	71.6195	50.8049	41.8482	16.4805	11.4802
CCG002869.1	7.2048	6.97416	12.3488	14.32	6.1777	7.11383	17.9928	4.44034	6.67488	6.81735	6.88307	6.16829	7.43689	7.62049
CCG002874.2	5.49236	4.61866	1.48957	5.68612	2.73352	17.2272	2.75925	2.06013	1.87589	2.22521	2.22582	1.87856	9.29738	8.25038
CCG002875.1	78.3289	27.5937	42.982	46.0833	31.8931	30.1291	28.202	78.5624	31.335	40.477	30.8539	42.7233	34.0522	28.8341
CCG002876.1	26.4356	14.8748	25.8103	20.9659	19.7484	12.6732	14.1685	39.3019	17.5687	28.9426	17.8073	20.082	16.1275	12.0371
CCG002877.1	0.822849	1.37679	0.198876	0.517544	1.08415	0.874834	1.8076	2.01278	1.09242	1.07077	0.929894	1.21215	0.657678	0.604247
CCG002878.1	12.0866	17.1823	2.62088	9.47945	22.4335	19.0358	8.5261	13.4601	8.28879	10.8275	8.59523	12.4221	17.148	19.4087
CCG002879.1	8.56467	11.0421	13.0342	18.099	7.95375	22.4419	13.4527	10.7023	4.22827	4.31893	5.15097	3.80502	12.7183	13.8315
CCG002882.2	0.130019	0.15238	0.262615	0.81471	0.345269	0.219684	1.25479	0.0538788	0.189796	0.097679	0.210914	0.207896	0.238849	0.0947971
CCG002886.1	161.379	77.9737	8.17027	53.1545	37.5487	4.91566	40.2984	51.5918	55.318	63.9154	52.4473	77.6057	11.5911	12.9669
CCG002888.1	29.845	11.1229	24.0813	11.066	42.6741	13.7124	28.779	84.6842	51.8031	117.562	90.2577	46.9609	9.96061	6.28341
CCG002890.1	1.72911	20.9995	5.13162	11.938	16.6079	9.64322	7.35607	3.70039	0.991263	1.03601	1.96305	1.22432	11.9583	11.5665
CCG002891.1	0.232333	7.0332	0.748968	1.54699	1.74137	1.35439	0.807481	0.591492	1.0023	1.0041	1.10261	1.0536	2.32919	4.63126
CCG002893.2	0.14802	3.5995	0.831225	2.46479	1.5519	0.775304	0.620334	0.481518	0.612332	0.440372	0.400895	1.81536	1.80609	2.59476
CCG002899.1	21.6504	18.2439	26.9628	11.2345	20.2121	35.7413	18.8756	11.9623	64.6446	47.6781	57.6876	44.7886	18.7275	19.6776
CCG002901.1	2.71581	14.522	23.6216	9.37046	1.58413	0.728084	1.21473	1.9916	1.19604	1.59635	1.02363	0.599647	4.60474	3.91868
CCG002902.3	8.55169	6.75256	32.7688	9.46596	116.95	6.437	6.52114	11.3046	9.27919	5.98822	5.79124	7.02467	29.4943	20.4874
CCG002904.1	21.3726	15.6657	9.2686	10.4937	17.5823	8.449	8.04613	22.3625	14.2745	17.4214	14.1745	15.8266	10.0731	6.86697
CCG002905.1	47.7476	24.5458	51.4548	37.9837	37.4591	41.6497	26.0717	73.2107	72.4729	84.3845	82.9913	88.7902	31.6768	26.2227
CCG002906.1	75.9283	52.9039	70.1538	66.9781	59.0083	52.4269	59.9788	131.289	83.5252	106.443	79.5461	108.868	46.8253	43.3971
CCG002908.1	12.6725	51.7999	1.79341	18.4483	21.6605	7.52927	13.6355	27.1823	14.9601	25.2793	18.6609	8.47029	100.112	98.0619
CCG002909.1	5.11286	10.0956	0.913016	19.733	11.3524	0.842298	20.5348	8.302	2.93416	2.82701	3.35284	2.37726	7.75909	9.53629
CCG002910.1	34.7322	85.7416	131.892	171.396	140.652	41.5016	91.641	57.4893	18.623	19.0488	27.8608	26.7416	132.066	107.69
CCG002911.1	10.5083	423.419	201.091	459.87	33.6811	0.343934	1.96164	16.1164	4.71262	6.25772	5.21498	2.37508	12.9106	18.7301
CCG002914.1	3.08054	3.77012	5.99582	4.47382	5.22645	4.88882	7.24619	4.04462	3.57283	2.83544	2.9409	3.27362	4.19749	3.93839
CCG002917.1	2.39546	22.5384	30.2088	4.61394	7.36296	2.38577	2.19771	1.97076	1.68189	2.40669	1.71485	8.7772	8.52483	8.55495
CCG002919.2	0.47922	3.57464	3.11187	3.62747	1.09147	3.60029	57.0662	0.84759	0.651831	0.775249	0.508846	1.59995	1.30544	1.3102
CCG002921.1	199.893	44.0856	98.7429	75.4886	74.426	73.4949	94.0498	229.723	171.778	217.945	155.514	141.131	50.6222	40.7279
CCG002922.1	181.449	100.817	120.464	99.9106	123.63	104.191	223.446	167.608	180.339	190.489	181.341	161.657	117.761	96.8599
CCG002923.1	4.25969	27.3262	295.535	26.4325	32.982	57.3154	31.4798	2.37609	2.71116	2.80824	2.49452	2.49759	25.0613	13.2307
CCG002924.1	9.88322	15.5682	15.727	20.9321	12.1772	12.4605	17.0791	16.92	15.7065	15.0625	15.0601	16.7471	16.4057	16.2701
CCG002925.2	651.203	109.318	187.712	77.5602	215.587	190.361	75.6749	236.356	510.65	500.478	488.13	360.483	139.005	161.028
CCG002929.1	0.499746	0.235596	0.00968411	0.20353	0.725494	0.116852	0.0459772	1.12213	0.338065	0.26455	0.701612	0.81701	3.8071	13.7026
CCG002930.1	0.415752	7.13073	5.48837	16.3083	1.13045	1.68513	13.9171	0.779043	1.04851	0.95467	1.33899	0.910837	1.40886	1.04341
CCG002932.1	3.94698	7.13808	3.55839	5.74799	7.44449	2.31958	23.6367	1.19148	0.700248	0.812536	1.22067	1.47002	2.61926	2.67149
CCG002953.1	4.88077	10.2679	6.66335	9.05752	13.9106	31.5431	13.7958	14.5542	13.3051	13.2941	14.6264	12.0775	5.79263	6.83661
CCG002954.1	0.117606	0.35709	0.115939	2.87709	0.304215	0.25913	0.397314	1.1472	0.123122	0.440382	0.216828	0.129943	0.327842	0.118776
CCG002955.1	3133.74	259.037	340.001	475.798	603.215	783.019	355.569	2250.79	1135.07	1656.71	1190.24	841.411	656.434	484.132
CCG002956.2	0.653294	39.4675	35.9608	115.05	5.24248	6.39833	8.3098	3.43944	1.81045	0.999551	2.39566	0.814869	2.76474	3.43984
CCG002959.1	3.56295	108.658	5.86371	3.01737	3.00825	22.2748	2.23849	2.40727	1.03033	0.446438	1.36477	0.572196	5.0605	5.14192
CCG002973.1	3.65348	7.26947	10.3323	6.28271	2.29505	3.45893	1.1782	3.18554	2.44347	1.09953	4.0387	1.64559	7.98462	11.6868
CCG002975.1	48.6468	42.2479	44.3063	48.7545	40.5131	33.8299	69.142	60.3035	43.3261	45.0267	41.4664	37.3836	43.3016	40.628
CCG002980.1	14.0359	4.60472	9.59925	10.8615	33.7301	20.8455	16.8879	4.93062	6.8489	6.78481	6.85925	9.51317	18.0716	16.0791
CCG002991.1	2.34731	33.587	2.81101	14.1663	5.62433	0.346976	0.729983	2.64862	1.96265	1.94772	2.13905	0.543197	6.46598	16.0831
CCG002996.1	4.61985	5.06622	4.70965	2.94372	3.20133	3.9709	1.58942	2.64858	5.86167	4.6739	5.31165	5.64662	3.41833	3.72478
CCG003002.1	18.7758	19.2921	18.0491	13.1542	14.0482	5.26172	28.6071	5.34045	12.9548	3.81126	7.65786	14.5778	30.332	29.2447
CCG003007.1	3.04089	1.87286	2.34001	3.32174	1.85669	1.90918	3.61504	2.10492	2.73917	2.68262	1.21956	2.60024	4.44484	3.76892
CCG003008.1	0.18959	0.0605722	0.173343	0.109095	0.347118	0.838165	0.479197	0.408683	0.0515531	0.0545807	0.0460813	0.0469724	0.0752783	0.0276931
CCG003009.1	0.424386	0.94801	0.438611	0.727473	0.679737	3.57916	8.5005	0.485316	0.664838	0.460101	0.339074	0.997297	0.893147	0.964176
CCG003011.1	127.564	96.9678	123.266	124.614	127.301	98.5136	100.144	133.415	94.4426	115.15	102.127	86.1573	74.3013	66.9298
CCG003012.1	20.0013	21.7381	16.7911	23.6189	14.6551	18.5079	24.0964	18.2086	27.3908	23.302	21.7634	29.6212	14.41	14.8882
CCG003015.1	0.750422	1.47946	3.28747	1.66936	0.934606	2.28654	1.10812	0.725019	0.816349	1.4643	0.541907	0.533731	1.68903	2.18722
CCG003017.2	1607.12	23.5743	48.2828	19.4438	36.363	73.8632	46.502	1166.96	6377.3	3075.68	5285.01	4253.28	27.5873	24.801
CCG003018.2	1.52955	0.549363	0.175668	0.600112	0.757552	0.355271	2.75831	0.506103	1.45661	0.57301	0.950425	1.60812	0.358757	0.253292
CCG003020.3	23.0372	8.18056	8.95969	8.12436	2.90921	11.7791	3.00556	6.09504	6.65339	7.06151	8.56166	6.58847	29.7523	24.7971
CCG003021.1	20.2782	24.4072	22.1341	26.7337	21.6252	21.9881	25.8625	20.184	14.5894	21.5947	20.3968	18.7675	25.256	24.496
CCG003022.1	60.2204	33.7291	11.0213	16.7603	19.4171	11.2241	25.4139	133.472	184.156	134.812	95.1702	181.723	18.0938	15.5671
CCG003023.1	2.63333	7.26328	6.50673	10.2745	5.47281	9.8551	3.25894	3.58089	5.21859	4.91498	4.62525	7.61775	4.74528	5.39487
CCG003025.2	21.3898	3.42464	9.80386	5.13182	31.6856	9.91611	5.00156	19.1426	43.4547	66.4858	71.4387	40.9276	7.76214	5.4498
CCG003026.1	32.6227	30.9015	10.4866	42.8631	26.6586	20.2847	6.25761	28.9871	31.7489	19.3093	29.0525	26.4091	20.4958	29.8709
CCG003027.1	2.24213	5.63994	4.62521	4.06677	12.6686	10.2641	2.93082	13.4598	5.05984	4.99372	6.56667	5.1979	8.80135	6.81481
CCG003028.1	4.47218	10.7803	7.90938	9.05743	13.303	13.7565	5.68591	12.105	4.817	6.60221	7.34483	8.18862	9.95704	9.82676
CCG003030.1	4.95317	3.99457	7.29748	3.94469	5.38971	7.28055	8.97044	9.22173	4.42946	5.4791	4.64514	4.92876	3.97997	3.50312
CCG003032.4	6.76413	18.5115	8.04431	16.1069	6.60485	13.8062	3.9888	179.613	70.6168	120.368	151.691	79.0226	20.759	16.6276
CCG003035.1	38.2058	26.6528	36.5081	32.1592	28.7318	27.3995	57.951	41.672	39.4541	40.8482	46.0219	32.1546	29.6931	26.0199
CCG003036.1	16.0566	17.3551	9.74091	14.3889	7.90737	41.5154	7.1239	41.2342	149.149	89.4651	94.5036	125.119	10.2192	11.4486
CCG003037.1	0.548248	0.150235	0.420651	0.478666	0.65852	0.481451	0.544841	0.425913	0.366469	0.516146	0.434205	0.112268	0.357603	0.132458
CCG003038.1	0.368956	0.846472	0.116236	0.632002	4.55575	16.8774	0.32464	0.0899696	1.2399	0.113591	0.152262	2.89019	0.101953	0.243039
CCG003039.1	20.8187	32.9874	12.3679	15.6289	22.8949	5.56891	2.84935	5.63986	25.2961	25.7455	23.2904	12.8513	58.0739	60.2925
CCG003040.1	11.7584	13.833	28.3663	11.1576	27.7891	17.5649	141.332	2.2128	14.7779	16.2655	21.7687	13.1096	13.8205	13.498
CCG003041.1	0.0291533	0.0536981	1.9638	0.0889815	4.95258	0.223906	0.29385	0.0603214	0.0653039	0.0420126	0.0349895	0.0667591	0.756679	0.319205
CCG003044.1	0.809016	1.27911	8.06271	0.60952	8.8061	2.66047	10.398	0.826716	1.95709	0.952094	1.24996	1.72255	7.32815	7.69457
CCG003047.1	0.0885145	1.57981	1.01895	1.09201	0.664189	1.98006	0.244229	0.228898	0.489145	0.242347	0.262807	0.118113	0.648384	0.767707
CCG003063.1	1.69355	19.4854	5.14265	7.03084	12.2168	21.9693	4.65777	3.12753	2.63302	0.629009	3.60272	3.0152	4.54277	11.7124
CCG003066.2	79.3585	11.6269	0.224422	0.218795	0.167838	1.5978	1.15903	0.202115	0.140829	0.493016	0.208518	0.130519	0.48122	0.61125
CCG003069.1	589.697	666.382	720.438	1348.91	544.929	1054.66	421.413	1726.35	556.847	800.041	581.129	596.9	602.6	681.889
CCG003071.2	0.841124	0.814815	1.19147	0.705771	1.13186	0.897082	2.21243	0.76765	1.47104	1.27133	1.37526	1.16702	0.788985	0.950036
CCG003072.1	7.73752	24.1794	43.3817	18.4276	17.4271	11.5065	8.1137	17.0867	11.9933	11.324	13.3846	12.599	20.4132	18.9401
CCG003075.1	2.31389	1.04003	1.01423	0.925817	0.852612	0.257326	1.49622	0.572218	0.567083	0.893696	0.774249	0.344326	2.04489	2.00255
CCG003079.1	0.305838	1.10143	1.35178	0.69653	0.665838	1.20179	0.977171	0.26481	0.660038	0.754142	1.00669	0.743247	0.299665	0.466443
CCG003080.3	10.3017	7.46471	4.25922	5.46704	4.96662	1.42492	9.04017	2.9354	11.4623	7.14185	9.32877	10.7001	11.355	11.6511
CCG003082.1	11.681	15.26	11.3249	15.1012	10.9625	15.0699	30.3829	8.26505	15.7368	11.9016	14.6447	16.3804	11.923	13.2398
CCG003084.1	0.384464	2.91078	0.0339673	0.706463	1.23433	0.187531	4.28308	5.86183	3.05636	1.12222	2.75005	2.97952	0.427006	0.915216
CCG003085.1	1.16673	4.77499	3.3624	5.23789	2.04491	2.78137	7.38869	5.13367	27.7425	15.402	16.8665	18.0548	2.93441	5.38786
CCG003086.1	1.99754	1.8829	5.33846	6.86979	0.194399	0.383001	3.93652	0.849197	0.912632	0.539326	0.301309	0.17643	0.733427	1.313
CCG003090.2	4.64468	11.5906	5.13666	11.3053	4.57348	53.1841	1.47042	6.23847	4.63597	3.66961	5.38967	6.08822	6.79207	8.36393
CCG003091.1	18.9086	28.5978	19.1167	27.333	24.3193	24.5016	24.1563	18.2563	27.9317	20.4839	24.0329	33.4704	32.7608	29.5909
CCG003092.1	7.62737	13.7822	10.0233	14.2644	8.34978	12.0689	12.5724	6.96784	7.30152	7.14861	8.1588	8.43305	10.4867	11.7025
CCG003094.1	21.0209	20.884	22.4681	26.4642	16.2093	19.6292	43.0562	35.6403	20.7234	20.4808	28.0868	23.2607	24.6739	28.947
CCG003095.2	1.60276	1.45793	1.33742	2.7774	1.15604	1.9605	0.54464	0.642933	0.710017	1.24523	0.937998	1.0304	1.57288	2.45406
CCG003103.3	0.160343	1.52998	0.948775	0.650606	2.44601	5.32065	0.487809	0.212842	1.03439	0.361057	0.305321	0.464259	0.993793	1.11991
CCG003112.1	45.2196	5.79469	24.0925	4.20814	11.5066	12.7211	4.27723	58.1921	241.183	93.8138	111.858	197.307	10.1721	6.18912
CCG003113.1	46.7373	4.70035	19.6989	6.25449	11.7151	7.46216	6.21641	69.8849	179.083	84.559	99.3153	176.585	8.66273	6.47893
CCG003114.1	398.105	31.8309	69.0488	53.4026	83.6352	29.5169	172.462	1091.65	807.168	769.387	861.031	753.764	79.1581	56.0858
CCG003116.2	8.49629	15.2194	14.4261	13.1704	8.70105	8.37214	25.6642	49.3365	27.4019	32.7655	28.7451	21.7626	13.9892	14.2189
CCG003117.1	233.909	81.2163	28.9543	29.5352	80.8665	24.3136	51.3682	13.8743	6.55759	5.91902	5.20325	5.78973	95.8079	156.617
CCG003118.1	4.81515	3.95369	0.406454	2.21602	2.27639	1.13091	15.5727	6.93287	12.5164	10.8998	12.2937	9.5694	6.01028	2.72617
CCG003119.1	1.31679	6.20341	4.37276	2.14591	5.9459	9.75542	1.89775	5.38147	6.59641	5.81232	7.19832	7.3715	1.5057	2.13786
CCG003120.1	9.90981	16.9612	12.4626	14.0161	13.1072	15.7538	8.47546	22.0156	17.3341	15.3926	17.4545	18.8549	10.9511	15.4637
CCG003123.1	30.8126	20.0516	19.5239	23.271	18.8657	19.1743	28.6246	45.6172	34.8166	33.8152	35.4714	38.9406	42.1144	44.354
CCG003124.1	11.6491	19.4401	13.9221	23.4854	11.0609	13.1751	9.60667	7.72085	7.71117	7.55009	7.64177	9.167	11.2636	12.0629
CCG003129.1	6.59173	1.03276	2.15821	0.731889	2.0569	6.30058	8.14378	3.2611	11.2864	10.334	9.05908	8.23045	1.75286	1.99027
CCG003141.1	2.23336	29.5065	6.62739	12.4578	19.1631	15.869	12.9051	2.62341	1.48512	2.48174	1.98545	1.35269	8.05009	8.47966
CCG003143.1	3.22453	2.91032	10.6178	2.17041	5.0397	17.2476	36.0054	0.943614	6.26358	4.57218	3.88595	3.74843	2.73289	3.75687
CCG003144.1	0.388703	0.273294	1.78548	0.798468	0.477834	0.0885778	0.779882	0.776128	2.00198	0.399608	0.556778	0.42626	0.32313	0.34887
CCG003145.1	61.2765	6.00075	4.8849	6.17539	9.1476	9.05587	11.0112	40.5233	147.206	109.414	116.656	140.666	15.3427	17.4933
CCG003147.1	2.27759	11.9042	4.2592	3.13296	8.08869	5.50659	6.44514	1.39981	6.02991	4.6347	4.3428	4.69287	8.81106	5.42333
CCG003148.1	114.578	5.85955	2.52578	19.313	21.8884	7.01869	26.607	3.04596	4.41862	3.80924	5.73185	4.04974	55.125	31.3961
CCG003152.1	3.21768	7.82606	10.1865	2.75429	7.08541	11.9976	3.62052	4.53078	7.04311	5.60784	4.75369	5.46097	3.36415	4.23388
CCG003153.1	26.6972	19.0983	38.3916	14.7259	69.0194	74.2127	15.0025	25.8327	196.777	103.89	90.598	91.2682	28.3736	29.4781
CCG003155.1	0.862766	1.52685	0.780577	2.50051	1.48422	1.31285	3.89094	0.557584	0.373484	0.753391	0.560438	0.563809	1.46971	1.32378
CCG003156.1	34.0395	35.2295	42.253	35.1128	43.7673	34.2667	46.2657	43.8486	34.4772	40.9294	39.9688	37.8057	40.773	37.0862
CCG003157.1	4.60313	9.79248	18.8469	11.7701	6.88429	3.1348	5.40568	11.753	6.74297	4.82761	4.45216	2.59077	54.7502	54.8094
CCG003158.1	49.4613	82.6529	52.9145	69.1983	105.917	125.683	29.3149	244.252	103.652	79.0108	109.808	119.928	145.39	132.849
CCG003159.1	17.6142	6.78964	18.6819	1.34242	15.9384	9.86661	42.3439	8.48151	6.5795	3.62414	5.0228	2.3438	4.08901	3.23047
CCG003160.1	231.401	97.7716	114.536	143.768	96.1279	102.301	129.317	212.563	130.379	188.835	148.388	115.743	104.361	75.5927
CCG003163.2	83.3288	49.3953	31.6815	62.234	33.4889	18.8644	36.7046	86.633	105.994	88.8723	100.422	69.5917	24.7816	33.5898
CCG003166.1	7.26784	2.07829	5.35826	3.62175	4.69013	10.5444	74.8414	3.16748	10.0806	9.1522	8.75355	6.65244	1.99354	2.04932
CCG003167.2	66.315	7.30363	21.5326	22.8173	16.9281	10.4633	4.26004	16.6374	20.2134	21.1146	20.2348	17.0035	140.42	103.955
CCG003168.1	30.3298	46.6476	27.8256	64.7257	21.1587	16.8318	20.9537	19.8752	10.0919	12.4946	11.6042	11.1547	20.635	23.4493
CCG003169.1	679.338	2.35391	362.243	2.89851	35.3666	17.0747	109.024	11.3582	2.21084	4.80953	4.51736	2.70332	0.54849	0.663325
CCG003172.1	1.5795	13.7868	5.09653	22.6974	3.05917	8.035	2.13634	1.94336	2.18106	2.90818	2.19538	2.05377	2.93735	3.64046
CCG003175.1	26.4697	26.2498	47.1346	32.1514	55.3554	23.9993	15.8791	88.0534	59.3907	54.7166	47.1375	47.0369	35.0785	32.6864
CCG003176.1	4.73117	95.0008	10.6469	41.4463	5.87066	81.2835	4.34626	7.46747	3.80282	3.21034	3.44173	4.4756	15.231	30.6304
CCG003178.1	7.35029	14.1287	1.46574	40.8995	9.60132	4.94836	1.50233	3.03801	1.35825	1.22232	1.55078	0.819284	4.13645	3.25284
CCG003179.1	4.05374	2.82257	4.69101	2.91587	18.6083	2.07509	1.14024	2.03227	1.05571	1.08904	1.7983	1.22973	8.05806	8.52378
CCG003180.1	7.92676	5.26201	17.2783	2.43798	10.7607	3.36425	12.9928	3.02579	6.67177	7.20327	5.82718	7.84484	13.1295	8.38775
CCG003188.2	0.640069	13.5392	6.84449	2.93586	33.5197	11.3408	5.68497	5.08314	1.39121	1.27502	1.2035	1.05326	15.8841	14.5346
CCG003191.1	10.8546	22.0543	14.9349	22.4527	15.1788	13.0737	16.2194	11.5322	10.718	8.5683	9.57182	12.4242	14.6333	14.4541
CCG003194.1	45.2244	144.104	12.0149	23.2063	13.4667	7.57493	5.32128	37.4527	30.0722	28.7527	32.8796	17.2224	90.4771	96.5697
CCG003195.1	1.59318	0.105734	0.179188	0.220672	0.568658	61.2411	2.39437	0.154188	0.532003	0.956147	0.471763	0.68876	6.74007	5.69778
CCG003196.1	4.39339	8.26369	5.7212	7.13587	3.52213	3.59825	4.06116	4.57091	12.6735	9.92874	6.43685	8.64034	8.29528	8.15614
CCG003199.1	33.2319	109.652	42.8891	29.8943	29.0087	154.371	20.651	41.6261	22.9495	24.1633	19.322	27.3986	185.346	158.903
CCG003201.1	0.250723	0.0447168	0.154674	0.246842	0.5495	0.253479	0.139178	0.889659	0.740759	0.2324	0.573162	0.712842	0.453046	0.510801
CCG003206.1	0.329426	3.05457	2.74666	1.97379	1.80466	4.2044	0.907278	0.956326	1.95987	2.01483	0.704463	0.773728	0.865623	1.57646
CCG003207.1	19.85	64.0237	125.661	43.2949	50.4044	51.3503	20.5686	11.4662	39.673	25.9002	38.0227	32.8439	47.3354	49.7697
CCG003208.1	6.45279	3.78008	3.88189	4.84241	7.55268	5.15519	1.88831	5.64423	4.58758	5.31081	3.73643	3.7388	2.38357	3.25611
CCG003213.1	33.0168	30.7665	22.4818	22.1847	38.648	54.7117	14.8345	47.9079	49.2611	49.0915	44.573	59.496	35.4219	26.9215
CCG003214.1	32.0393	19.2948	16.9247	31.7609	18.3489	19.2344	49.9531	29.5693	19.1375	24.3587	19.6964	21.6895	17.6714	19.3873
CCG003218.5	7.24837	3.14648	6.15529	14.6462	6.43043	7.54054	6.7046	11.5633	6.19932	7.267	6.45749	6.48332	6.45144	5.92318
CCG003219.1	54.4508	14.328	13.8754	22.8795	21.7725	32.9997	3.3992	170.962	86.2901	118.285	76.721	85.7901	17.6908	16.9821
CCG003220.1	20.7563	4.17559	88.434	6.02989	19.8272	48.6776	12.2318	53.0065	89.7953	87.13	85.1746	115.389	7.56032	6.04321
CCG003222.1	9.74074	4.36179	5.2458	8.47131	5.14014	7.98851	11.4859	29.704	10.1222	24.699	13.8836	10.6734	5.28364	5.54395
CCG003223.2	30.5532	17.264	11.1796	29.817	18.7399	19.0516	63.4352	24.5368	29.8042	34.8154	33.694	33.2916	13.1811	12.6745
CCG003225.1	13.8955	27.5001	4.28437	19.8843	48.885	22.807	26.6132	196.898	84.9964	120.572	111.566	72.4189	19.5343	37.7727
CCG003226.1	17.6306	16.2261	19.4861	21.3239	15.6104	21.6055	23.1949	28.4003	19.6825	22.6654	21.1596	16.6646	26.4105	22.7492
CCG003227.1	245.55	137.146	223.222	272.267	220.697	283.395	205.714	378.016	136.887	199.223	148.21	144.042	153.383	134.493
CCG003228.1	10.1217	13.6086	3.09549	10.4717	14.8406	89.5863	4.91523	87.8343	51.1181	41.8688	35.2211	48.7766	12.8244	21.6824
CCG003229.1	36.8305	42.1635	46.0613	39.2513	39.1099	80.702	41.4729	34.9894	57.6502	51.9715	61.3229	57.7914	54.4853	59.6444
CCG003231.2	8.33633	3.44572	5.02882	5.99031	8.82694	4.2932	10.9849	20.8891	8.37896	17.0385	15.4001	10.0906	7.21052	7.17149
CCG003235.1	2.00238	1.55085	3.54831	2.52949	3.53971	4.2822	12.7344	12.0451	7.72958	7.23052	3.69115	8.69704	6.48098	12.7483
CCG003236.1	0.121216	1.58387	0.161812	0.189523	3.93812	0.224723	4.6333	0.658635	1.21042	0.115228	0.21255	1.2006	0.138855	0.487815
CCG003240.1	15.2729	10.8851	19.2494	16.7969	14.2857	17.5026	12.1621	17.7633	9.88646	10.7794	14.9154	12.2745	12.986	13.0588
CCG003244.1	24.6587	31.1343	31.4705	34.1742	24.6597	72.8325	112.24	54.6373	29.4447	39.5448	34.7914	32.3306	35.8377	31.7564
CCG003245.1	8.37272	10.8557	13.3152	6.29885	23.6783	24.4459	4.03511	3.22267	4.29878	4.06007	4.85934	4.10334	13.2714	16.3149
CCG003246.1	0.127135	1.66479	1.22643	10.6321	0.375145	1.74757	43.2115	0.783279	0.136567	0.0684233	0.18183	0.114907	0.531071	0.758624
CCG003247.1	1.38542	2.46824	1.66476	2.20455	1.42372	1.94805	2.12306	1.13649	1.99158	1.55573	1.73195	2.28733	1.42989	1.84674
CCG003248.1	25.5578	32.6965	34.5954	27.0095	25.8934	27.8498	30.1721	22.0746	42.5824	34.7697	41.6357	43.9292	24.2599	26.837
CCG003249.1	3.05008	6.80373	3.89138	2.9456	7.54333	6.89226	2.55169	2.19529	4.50043	3.5267	3.16116	2.03586	7.20852	7.17912
CCG003250.1	168.089	24.9853	30.285	23.6727	51.7612	14.8996	23.2633	77.0278	51.1409	72.8203	69.041	59.5761	57.3708	42.0757
CCG003252.1	7.58515	20.0698	7.87824	12.6503	15.4708	18.7334	8.54839	4.75578	10.2282	8.71665	12.3333	9.24565	15.4068	16.5736
CCG003259.1	5.6565	7.98663	5.98719	10.6021	7.02506	19.8863	19.6578	8.85557	19.0005	18.2578	18.0041	21.5901	3.57602	5.05581
CCG003268.1	106.843	65.6151	175.045	123.06	111.664	124.198	148.335	67.3241	48.2519	51.0612	42.3592	50.6242	67.8955	61.3949
CCG003272.1	43.1936	48.9356	26.5676	58.4318	29.4418	50.9915	34.5612	163.859	67.7409	76.567	77.6643	75.1515	40.3287	38.8617
CCG003273.1	19.2242	4.57122	1.58083	0.470633	0.922857	4.85464	0.987019	23.4324	27.9112	22.084	23.635	19.1883	3.11693	6.14315
CCG003274.3	16.6402	40.3341	710.91	32.6804	17.0563	5.72563	161.398	6.58119	4.02827	5.23458	5.62014	4.67289	26.8562	44.2005
CCG003275.1	5.37369	5.97942	6.41022	3.70871	5.42059	4.52792	7.20944	2.73365	3.42293	3.81249	3.71158	5.71947	4.59187	6.80095
CCG003277.1	3.92961	8.62513	7.75802	8.19151	7.72931	13.3205	3.81779	3.57395	5.80866	4.74924	6.16905	5.78977	7.85802	6.51919
CCG003278.1	18.9465	23.235	14.1489	30.6212	17.9507	16.8702	47.6985	15.3422	17.9855	17.8879	15.8941	15.1599	15.7122	17.6786
CCG003279.2	26.2119	18.0181	15.5912	29.9488	17.5774	22.7805	45.4062	23.3679	15.9575	22.4945	23.078	23.9035	19.7073	22.0661
CCG003280.1	5.08411	8.20508	13.1536	7.26982	6.38848	6.9398	7.22773	6.86793	12.7784	7.91138	8.69063	10.6976	5.55092	6.79499
CCG003281.1	27.3033	25.8018	22.5695	20.3969	19.256	20.1779	28.1432	17.4981	36.9269	24.6676	27.6481	32.9885	25.1334	24.9298
CCG003286.2	3.22174	9.74827	8.89145	5.17557	9.01611	6.28158	16.0701	3.19185	2.35149	4.26997	5.19232	3.16605	9.95091	9.69119
CCG003287.1	4.06244	1.87305	0.655168	0.761375	1.60104	2.17131	1.16207	3.05437	2.43389	0.99672	4.33439	2.47013	27.4171	22.4832
CCG003288.1	30.3598	9.16956	10.7082	10.0081	7.83022	6.44878	12.4591	25.0277	32.631	22.0787	29.7789	38.0263	8.32552	8.25419
CCG003289.1	41.2637	8.07912	7.42698	8.56541	10.3206	11.2426	9.98847	39.6918	71.412	51.6056	58.3168	38.9258	6.78344	4.78609
CCG003290.1	4.4067	3.97345	7.65747	3.2341	8.63122	10.1899	4.49891	2.205	5.32066	5.79252	2.43451	5.17643	5.05941	2.35212
CCG003291.1	21.6252	24.3394	13.0589	10.9591	17.8624	10.3385	19.2295	13.13	17.7127	13.7387	16.7595	15.1149	21.6343	24.1889
CCG003292.1	5.49279	14.9752	8.00735	6.19638	7.18364	19.2869	6.45612	4.4622	9.62333	7.20715	8.47585	11.0551	11.288	18.1543
CCG003295.1	10.4494	10.4193	8.28172	7.59624	8.91447	7.35458	11.471	9.15112	9.25691	8.33974	8.79299	8.2353	19.8036	17.3593
CCG003296.1	0.252134	9.8807	0.290662	1.1353	0.142388	0.495617	17.6603	0.670104	0.163108	0.376033	0.713879	0.492108	1.65518	1.98789
CCG003297.4	44.2119	64.2037	9.70713	30.1154	20.0767	11.16	15.2184	35.0781	12.7739	20.0507	20.3497	11.1498	71.7667	91.2129
CCG003301.1	40.4646	24.452	32.0856	34.2123	27.2906	32.8141	36.6421	115.329	55.6157	69.8057	62.5696	52.1347	27.772	27.4637
CCG003302.1	114.711	40.8796	116.542	46.127	74.4728	95.5	32.5706	149.513	150.198	166.725	142.645	139.095	45.0108	38.2754
CCG003303.1	10.2139	12.7241	11.7286	14.6386	9.77222	8.20457	8.45852	29.8495	10.6892	18.548	13.1546	12.6983	10.7429	11.7208
CCG003304.1	11.6551	15.3689	16.6963	21.4592	10.482	16.9284	41.8492	13.7891	14.9052	16.6503	18.3689	16.8826	12.9976	12.9698
CCG003306.1	342.282	16.9483	2.06375	28.4057	42.5367	3.9049	7.96141	26.7724	55.5612	19.0572	26.4286	79.0744	93.8925	71.6591
CCG003308.4	62.8603	10.0557	23.5355	13.9193	38.4248	29.7737	10.8701	30.4207	13.8429	23.0445	18.4826	15.5722	14.4659	11.7951
CCG003310.2	24.6978	7.18053	5.42124	7.42328	7.90692	14.2552	3.6922	167.378	120.257	105.779	119.326	108.69	14.8152	17.6665
CCG003313.1	161.713	93.2634	125.437	116.494	115.323	215.014	243.291	158.083	169.835	187.887	165.899	202.348	114.185	96.5464
CCG003314.2	13.517	23.1633	51.944	42.6477	40.3665	93.0674	42.2286	21.7232	6.67685	6.28482	10.6986	6.3127	30.3996	28.4447
CCG003315.1	51.3747	14.9251	14.2892	13.7619	22.9989	49.4716	17.4414	55.7754	74.9255	72.0786	81.9692	59.9334	27.3764	22.139
CCG003317.1	8.27779	8.8381	27.6388	8.35332	14.2113	10.0981	8.95778	13.5573	13.9074	15.9042	14.5239	12.6161	17.6682	11.3011
CCG003318.1	76.9956	64.8392	23.0743	81.3862	44.4911	127.323	22.4413	140.336	85.4628	85.2072	69.903	80.2011	83.0233	100.404
CCG003320.1	30.2821	23.2001	18.6905	23.873	22.1319	149.049	6.62935	37.7423	15.2699	27.4344	19.7148	21.246	14.391	10.2073
CCG003321.2	18.1311	12.8791	10.2789	13.5849	10.3058	17.3887	6.52921	17.4918	31.1586	29.7308	27.7017	33.0472	14.9774	16.4556
CCG003323.1	348.192	454.629	493.268	745.132	408.878	613.782	394.409	524.501	271.887	360.51	333.904	293.829	529.939	602.936
CCG003324.1	11.3363	64.905	21.9003	37.9478	10.548	9.67208	14.517	12.9064	10.5379	13.2229	11.2742	15.1505	37.1625	35.1715
CCG003325.1	1.54105	6.9097	0.62308	1.11865	2.2713	1.08566	0.0901022	2.62415	0.2384	0.644814	0.826922	0.345154	1.15727	1.19278
CCG003326.1	14.0107	22.7924	19.8674	17.6501	13.7514	22.4494	13.1538	13.1287	22.9226	21.4446	20.0371	25.3588	20.4627	21.162
CCG003327.1	14.2686	28.3755	14.8597	20.783	13.3455	27.1628	15.9419	6.09176	9.13643	10.6357	13.0035	11.0735	27.7395	27.8621
CCG003328.1	0.609954	1.05208	0.521056	0.721986	0.702998	1.23696	3.1952	0.421558	0.498209	0.494079	0.774871	0.821923	1.02565	1.77258
CCG003329.1	4.27508	10.8612	16.5732	5.91448	14.4464	14.6013	11.0617	5.19972	24.9255	13.6585	19.4892	14.4315	9.45501	9.87941
CCG003330.1	2.00887	4.23084	7.46504	2.31519	5.95079	8.2265	3.03238	1.00576	8.05048	8.82112	8.01194	7.78202	3.58337	2.77796
CCG003331.1	36.4986	53.561	398.464	51.6122	148.772	31.0836	11.5523	117.094	56.9078	60.4348	43.1769	105.484	91.8992	38.3895
CCG003332.1	60.7353	110.186	103.74	62.0811	133.98	141.618	36.0041	169.149	184.059	189.716	214.748	197.198	121.421	111.631
CCG003333.1	0.114799	2.3093	0.315859	0.535434	0.660323	1.65713	1.11893	2.22086	1.23916	0.689182	0.724542	0.435361	0.929748	0.777104
CCG003334.1	156.719	19.3491	54.8613	31.5313	72.177	90.5791	33.5815	93.3795	83.8325	115.93	96.5913	70.1657	26.8277	22.0458
CCG003335.1	0.323311	2.14011	4.84042	5.07391	16.3181	9.03951	1.04086	2.75844	0.696427	1.8837	1.18163	1.30003	3.69081	3.03343
CCG003336.1	3.00385	3.22422	5.11497	4.56499	19.5572	7.21482	3.36706	5.16897	3.51884	4.78346	4.50866	5.36846	4.32656	3.54671
CCG003337.1	19.3951	14.3784	11.0947	14.4861	23.9498	16.358	26.6629	26.326	33.9761	27.4162	28.4789	27.8687	13.956	12.1081
CCG003338.1	38.4694	40.6724	43.6546	66.3258	41.554	50.9805	38.1534	48.4759	25.7607	29.2024	27.9263	20.0134	48.4108	44.4458
CCG003339.1	76.6202	60.3487	76.2144	52.9712	60.987	37.8354	80.4681	76.625	44.094	59.9109	63.878	50.0331	63.6614	67.4847
CCG003340.1	2.55607	2.3002	1.35541	6.97204	0.967635	0.750624	1.78524	4.0134	1.4643	1.54672	1.86465	0.753918	0.350228	0.478749
CCG003341.1	85.7342	143.085	359.058	166.209	142.223	126.451	82.6486	112.377	56.9264	60.1918	61.3519	66.3269	212.237	176.588
CCG003342.3	121.051	1.45166	5.85928	18.9455	5.30567	0.436623	2.35337	43.7543	20.2032	40.515	19.4013	14.6088	49.6774	51.9574
CCG003343.1	20.6254	13.0282	10.6254	20.7435	18.1038	21.5541	20.3224	9.72701	9.76996	10.5616	12.0375	10.642	14.4328	14.7492
CCG003345.1	532.024	121.243	116.003	135.715	119.672	173.657	110.382	294.953	206.383	247.076	234.193	203.242	238.411	193.653
CCG003346.1	3.78685	3.61365	3.27512	5.06598	2.99069	4.06275	3.18198	7.89724	4.19262	5.78927	3.70407	1.68591	5.12033	3.13467
CCG003347.1	25.8309	31.6471	39.8078	42.5246	18.3729	14.0116	62.3228	25.9967	52.262	18.6733	23.0026	51.7625	23.9403	29.7597
CCG003348.1	35.7612	33.6315	26.8103	52.5774	29.1107	37.2948	39.7593	20.6851	19.2433	21.5182	16.0345	18.5983	28.6692	28.9086
CCG003349.1	1.11811	10.2243	5.45685	105.408	2.63406	1.57441	14.187	0.72865	0.444592	0.4206	0.130718	0.225647	1.32433	1.38654
CCG003350.1	0.288447	1.77159	1.8962	6.49583	1.66327	0.252756	7.11095	1.30036	0.621407	0.376163	0.639754	0.558911	0.392539	0.557346
CCG003353.1	34.3756	18.2485	20.1933	18.7869	21.4244	20.9449	16.6987	317.195	222.801	266.819	199.091	262.956	30.6788	31.2101
CCG003355.1	16.8593	21.0187	98.8905	64.9127	41.1007	35.4294	9.058	28.1683	17.1152	23.0946	23.0166	18.5962	26.9234	20.8307
CCG003356.1	10.7557	43.1413	138.698	36.462	19.0131	64.7535	15.7753	26.2586	11.1257	9.51337	17.1744	13.5601	185.797	195.604
CCG003357.1	7.24986	29.4214	15.2557	26.7681	6.81351	43.572	2.54367	4.59561	3.66601	3.05497	4.85892	3.74623	49.4353	37.6335
CCG003358.1	1.09303	6.34611	2.61746	7.61688	3.65373	2.96383	6.16411	2.65789	1.87457	1.35604	3.23035	5.23329	5.12549	5.53548
CCG003359.1	26.8909	1.33105	34.7427	2.53792	11.9583	4.88146	10.3924	15.1991	10.3944	14.2074	10.123	7.80171	4.0305	2.19516
CCG003361.1	4.0546	7.31974	24.9244	3.12827	8.02864	16.5365	3.09145	3.64673	12.1458	11.2659	7.38316	6.80159	6.19757	6.33501
CCG003363.2	7.6711	9.55712	6.65518	14.3544	5.33774	2.71968	7.441	8.31962	4.11382	4.89372	3.45708	3.9056	7.36312	8.92492
CCG003369.1	9.98149	13.8729	17.5294	5.64363	3.84512	4.11968	2.31102	6.43566	12.7974	14.2854	10.5709	15.6501	5.63082	10.2797
CCG003373.1	93.5706	0.782164	1.06011	1.99339	4.10586	2.23323	1.63308	3.74315	20.1663	25.1095	22.1343	7.48044	1.35118	0.324072
CCG003378.1	0.507977	0.346085	0.109854	2.26354	0.459934	0.430625	0.541844	0.318225	0.998664	0.455033	0.141664	1.37954	0.353423	1.00673
CCG003379.1	90.7953	226.771	20.0066	194.584	37.0398	21.1722	2731.85	253.416	48.0802	66.9373	54.4974	41.1471	99.0391	154.096
CCG003380.1	144.791	81.7808	37.2052	85.6725	45.0794	40.5266	43.2591	93.098	90.0253	127.846	108.659	81.2017	133.381	111.809
CCG003382.2	29.3291	19.7998	62.3979	6.94257	4.21005	15.7405	1.39946	99.3754	215.471	196.057	291.532	192.256	33.348	36.0885
CCG003383.1	411.755	5.78906	112.838	27.4765	33.8619	320.353	13.3234	17.1024	30.69	46.1404	33.1438	7.27386	7.53207	3.61323
CCG003384.2	1.5872	3.18252	0.922015	2.15228	2.23167	3.32316	0.584887	2.34314	2.23507	1.55192	2.77655	2.23883	3.57806	3.94378
CCG003385.3	0.0626933	0.0367297	0.0222484	0.0296605	0.542722	0.139273	0.0401196	0.687054	0.0320801	0.0686687	0.0565623	0.0445992	0.0813967	0.0948013
CCG003391.1	2.3366	25.2418	20.6477	50.4564	4.50738	11.9217	5.84082	5.59852	4.62762	2.62136	4.91405	7.12208	12.1004	16.5233
CCG003392.1	104.688	37.9735	45.5908	73.0618	36.0212	37.3978	62.6097	137.336	70.683	112.078	79.7088	77.2085	76.486	72.2606
CCG003394.1	10.5711	19.9511	17.9315	15.8947	15.3796	45.4289	15.8617	5.50951	26.9736	21.8347	23.4558	23.9073	15.0701	14.5803
CCG003395.1	1.90846	0.793907	1.11654	0.41474	1.60837	0.744087	6.66662	0.274672	0.245236	0.643572	0.739558	0.625399	0.680577	0.226101
CCG003396.1	3.54758	4.5131	8.17812	2.91165	9.28377	5.25741	20.2262	0.89705	1.51521	2.26781	1.9665	2.03473	3.5378	3.31649
CCG003399.3	28.0852	13.2898	25.5301	17.3271	19.3012	23.1184	14.6972	30.4164	33.5129	35.7344	34.6655	33.747	16.6605	17.6071
CCG003406.2	11.8044	11.2346	13.681	12.857	13.4925	15.2931	23.5681	7.32729	4.95235	5.13585	4.76944	4.89657	18.8805	16.6162
CCG003407.1	6.53458	6.72614	4.56282	9.47943	3.15263	5.77778	1.18613	39.2007	46.7293	42.7235	50.0082	60.72	10.3839	11.175
CCG003411.1	14.334	17.7341	13.0468	21.1935	13.5274	16.4822	15.432	28.4677	14.0027	11.0314	16.4504	17.018	14.7362	14.7707
CCG003416.1	16.6371	12.2558	16.2875	23.5116	5.51496	5.05388	5.21702	5.4548	34.2956	25.4456	24.9187	30.4471	11.1037	12.426
CCG003417.1	71.8831	79.3197	86.7825	89.6184	64.3537	83.6493	24.5364	45.5378	96.93	92.3629	101.597	95.5771	83.3105	100.254
CCG003421.1	22.3906	12.152	27.2775	14.4009	20.4896	21.8934	4.02165	11.9812	33.2464	30.4132	32.8957	34.9512	12.5479	14.7496
CCG003423.1	0.969941	22.8542	5.48827	55.0124	30.336	12.8631	3.61063	1.13061	0.973879	1.11229	1.33766	0.843971	13.0288	13.0349
CCG003426.1	1.27661	1.32283	5.57201	4.40664	3.31864	1.94346	1.6775	2.32526	3.00982	1.65515	1.94761	2.73042	0.458997	2.66356
CCG003428.1	166.491	57.7131	72.1226	66.0061	83.7691	87.5484	94.2014	472.434	343.605	406.407	324.913	265.79	78.0145	60.9667
CCG003429.1	2.62233	0.669896	0.855215	1.13603	2.76369	0.109496	19.6058	5.04188	4.68891	5.98475	3.33701	2.39882	0.620262	1.18887
CCG003430.1	6.91118	8.84961	12.3431	7.63501	10.182	22.1514	46.6126	1.87345	9.31396	6.03099	7.22077	8.01453	8.01154	7.43475
CCG003432.1	105.02	80.4662	64.5866	143.823	96.3826	136.731	84.8037	115.534	117.399	119.602	144.925	122.253	157.908	149.563
CCG003433.1	10.9222	11.3421	20.495	13.3452	19.9927	16.5076	12.3031	33.7076	20.5652	39.9096	31.5015	38.6449	20.0588	27.001
CCG003435.2	7.30427	14.1028	10.5652	5.78757	9.53613	8.26492	3.92274	4.36524	4.22807	7.04171	8.47948	8.07757	8.58023	7.60271
CCG003436.1	25.6388	32.5855	17.2727	34.2831	22.5049	20.8358	30.8212	41.3132	26.5759	21.5909	28.1591	37.9158	32.4834	27.3008
CCG003437.1	0.0867101	10.1807	6.05179	0.484146	21.7524	0.277207	8.92365	3.14045	2.22596	1.63641	4.12962	6.08863	0.228968	0.565922
CCG003441.1	124.365	204.196	156.483	65.6461	137.919	163.207	70.2944	67.1452	104.33	73.8853	62.1631	84.7828	56.5086	48.4508
CCG003442.1	34.114	24.0361	38.3937	24.6777	43.2756	36.4866	82.7972	64.1388	90.2931	89.0859	64.1805	52.0672	30.2529	27.2108
CCG003446.1	220.758	52.7596	24.9599	7.98851	19.2801	8.94246	1.58238	4.76322	7.71549	5.78602	11.1935	7.87455	24.3071	27.3194
CCG003447.1	5.35035	9.20718	6.81933	6.43547	4.01944	4.11978	9.15538	2.46818	5.35954	2.99927	5.37068	5.6012	6.64682	7.79272
CCG003449.1	24.1491	26.1166	16.5974	27.1378	24.9833	48.0002	34.0243	43.2545	99.9288	70.0593	75.094	71.5838	25.5873	35.1987
CCG003450.1	48.4946	127.393	230.59	116.044	131.678	221.009	140.234	25.7554	13.3373	17.6252	23.0562	19.3957	366.357	270.296
CCG003452.1	17.0123	64.8887	11.4343	17.0117	10.2911	18.5694	14.6237	11.8361	8.87372	6.90436	8.67029	6.21275	34.5155	41.6155
CCG003458.1	3.9279	9.39896	8.90673	12.0936	8.09448	11.8751	7.29437	6.35582	7.18621	5.33637	7.63972	7.27591	11.2952	8.87022
CCG003461.1	1.53059	24.1697	78.5754	6.37074	2.64708	8.26189	1.34096	1.459	1.32457	0.819582	1.11075	1.21163	5.5874	9.64197
CCG003463.1	593.037	22.9644	56.508	20.8624	27.3224	5.40659	21.2344	127.984	52.4134	217.99	72.1755	152.371	99.3169	76.1889
CCG003467.4	10.4694	12.8005	12.1914	13.858	12.3549	12.3865	20.9452	22.983	24.0193	25.7345	28.1305	20.2492	12.9616	13.8363
CCG003470.1	4.03785	3.10117	17.6151	3.99994	2.17348	2.26131	0.716925	1.7497	0.96485	2.02811	1.54226	0.303207	12.4513	21.892
CCG003472.1	13.1837	19.4986	14.6645	11.3745	19.6463	21.0664	18.0046	11.9932	19.3527	21.9797	17.4911	15.7318	11.8917	12.105
CCG003474.2	7.47679	14.9566	8.25122	15.0645	15.7997	5.32098	29.7018	4.2354	0.876411	3.30537	2.16074	3.92583	24.4677	18.495
CCG003475.2	11.7565	17.9018	9.86832	27.1122	14.1407	12.8488	57.4033	9.10231	4.12712	5.66486	6.09139	7.75837	17.258	19.9931
CCG003477.1	2.03011	0.420294	0.534864	0.569007	0.709503	0.329775	3.23433	2.16455	2.29774	2.88116	2.83993	2.35353	0.518653	0.53529
CCG003478.1	1.46493	1.56643	0.39092	1.22914	2.63252	0.50794	17.6808	0.60664	2.50545	1.17773	2.07607	2.40785	1.14281	2.67877
CCG003479.1	0.925823	1.65342	0.300216	0.813402	1.05347	0.21889	3.4877	118.802	280.267	220.321	196.387	223.974	0.917517	0.998872
CCG003481.1	32.141	44.743	16.6717	16.4542	15.9309	13.5102	7.36826	13.8157	21.6986	23.0113	27.5649	22.3837	56.5067	62.5984
CCG003484.1	139.638	277.606	133.193	162.312	165.376	120.516	111.881	67.0025	153.643	122.479	134.095	124.405	298.702	361.1
CCG003486.1	5.58479	4.10246	1.53175	3.12791	13.8591	14.0339	6.65356	1.04682	0.907436	1.20845	1.01629	1.82608	1.06205	1.18488
CCG003487.1	143.376	37.2869	130.463	59.7861	82.5835	95.0594	127.544	149.875	93.1473	144.477	112.381	82.97	43.4501	32.6656
CCG003494.1	1.36852	1.30909	1.89829	1.58555	1.20112	0.876236	3.25331	1.80141	2.23439	1.85756	1.75399	2.00648	1.73317	1.81987
CCG003495.2	39.2871	36.6943	48.7139	37.3307	38.5689	72.6978	46.9603	58.3297	47.5768	53.548	46.8314	52.4489	44.3419	39.7877
CCG003496.1	15.4663	6.24977	54.6563	6.31184	38.4759	8.04282	10.7981	20.2056	12.9235	15.7334	11.5732	8.0595	10.4764	9.55012
CCG003498.1	0.101012	0.0573017	0.00715637	0.248272	0.182484	0.0615659	0.0518398	1.2476	2.19798	0.9471	1.04522	1.32958	0.255546	0.212806
CCG003501.3	3.46986	8.11126	12.7335	14.0068	6.87095	19.5277	23.5599	7.03104	6.92307	6.46537	7.28901	7.31624	7.25666	7.59801
CCG003503.1	113.399	375.946	58.0996	335.079	54.0921	10.8616	7.41528	115.194	35.8052	42.6884	46.3634	25.0592	80.1346	72.1064
CCG003504.1	4.83131	2.58742	21.5907	5.16491	4.65264	4.47527	7.47983	1.58321	7.50114	3.55464	4.23492	6.45651	6.41089	3.81113
CCG003505.1	121.542	54.7208	101.942	45.2845	42.425	59.6295	46.1262	78.1241	161.65	138.041	127.821	135.661	62.7089	48.0389
CCG003506.1	2.95753	8.26927	16.5067	8.28395	8.70211	66.2445	1.95205	2.56777	6.81092	5.57522	5.06886	5.07015	5.20788	5.89261
CCG003546.2	40.9845	42.5255	26.4742	65.7881	36.2262	35.0237	28.905	40.288	20.5941	31.3503	28.4277	22.9472	32.8128	36.7704
CCG003547.1	8.87096	8.17681	8.0696	8.65146	9.01885	10.1692	39.1093	7.90171	10.0442	12.6002	10.5703	8.93542	10.5811	11.494
CCG003554.1	0.104562	1.08046	0.486329	0.0485658	0.605906	0.366046	4.71485	0.510527	0.226208	0.116237	0.30005	0.301913	1.22692	1.42468
CCG003556.1	124.522	12.1368	17.661	8.2524	36.6138	8.55483	4.48396	17.0432	2.77325	6.38273	3.13631	3.0275	66.3762	81.9143
CCG003558.2	0.8306	2.70029	0.476672	0.995209	1.45378	0.878076	9.36169	0.831154	0.25545	0.32326	0.542607	0.665016	1.18217	0.798376
CCG003563.1	20.7914	47.0284	40.21	38.3129	31.1144	6.73616	2.03568	81.2429	50.0108	57.9147	45.76	51.6742	11.4592	19.37
CCG003569.1	24.0716	54.8794	80.2592	170.928	43.8926	3.58027	38.5387	42.8872	10.4288	19.4532	11.33	8.82062	42.6415	60.2735
CCG003570.1	3.45876	15.2754	10.3945	9.60327	11.9683	25.3398	54.6766	8.33712	16.2266	13.0706	8.53903	14.056	3.82098	7.24526
CCG003572.1	0.7577	6.71446	7.55431	4.48877	10.4309	23.6675	19.9248	7.87055	9.77695	3.97233	5.06998	6.60342	1.72148	2.28315
CCG003573.1	0.530255	0.730924	1.64121	1.31736	1.30603	3.99722	2.37227	0.258391	0.441524	0.223144	0.493463	0.366511	0.608763	1.1687
CCG003574.1	9.58251	7.5075	12.9373	13.3506	11.3707	8.33863	7.29969	4.41685	8.20898	9.16563	7.9152	7.9956	5.44033	5.44753
CCG003575.2	1.2572	2.63608	1.97366	4.99066	1.28652	3.13542	2.31137	1.63705	4.28665	2.68702	2.76881	3.64818	1.52037	1.99002
CCG003577.1	5.9796	2.87537	4.6399	3.8596	2.67381	2.1044	22.9622	1.65175	3.16651	3.41313	2.45715	3.32407	3.9621	3.10086
CCG003578.1	0.0906862	0.65959	0.43239	0.130212	0.35631	0.213119	0.30968	0.0891971	0.202486	0.180904	0.148282	0.125395	0.128955	0.0909584
CCG003579.1	1.88915	3.57432	3.82607	1.15022	1.17386	1.87667	2.69417	1.19907	0.681214	2.23187	0.571822	1.8284	0.690017	0.45651
CCG003581.1	0.84688	3.21539	4.58587	1.99899	3.41764	8.41715	1.68737	1.60484	3.40509	3.18159	3.46868	4.61356	1.11616	1.58101
CCG003584.1	103.404	9.30805	32.587	12.1544	47.4311	675.761	28.8499	21.9843	92.7438	41.2069	55.3542	77.2832	47.9758	26.5487
CCG003585.1	789.183	1177.36	272.142	284.936	1104.03	173.515	289.393	110.61	157.435	177.004	245.638	122.996	661.069	778.083
CCG003589.1	140.511	286.68	15.1359	34.593	75.5133	12.1722	8.90413	158.041	98.2367	129.747	150.77	90.2149	376.762	466.987
CCG003590.1	169.929	279.771	25.1507	22.5485	50.9331	27.2094	13.8756	101.421	143.95	130.08	159.997	76.6651	359.122	440.248
CCG003591.1	27.2279	126.289	10.1788	34.3495	32.3095	12.3037	6.44027	25.1297	27.9734	11.2245	20.4379	19.8557	86.7898	214.032
CCG003592.1	16.107	7.19304	24.355	7.14391	29.7385	4.75669	6.27426	12.3741	8.4806	10.3697	10.7078	11.6158	8.47893	10.5674
CCG003593.1	0.931652	0.135131	0.862179	0.285516	0.830818	0.0606712	0.632427	0.428078	0.209875	0.440007	0.0610255	0.400418	0.279995	0.851711
CCG003598.1	17.823	18.0621	3.78212	13.6008	9.01861	5.3129	11.6431	11.8631	3.35872	4.27537	3.56686	2.39248	16.6038	19.274
CCG003599.1	27.6663	21.1155	19.4185	16.2564	19.1696	21.0582	18.0763	32.2405	50.8276	38.9445	44.9188	45.7538	23.6974	20.811
CCG003600.1	20.6658	16.6105	9.26185	10.0522	12.9242	19.3391	26.5499	25.4203	60.1002	37.394	34.1474	47.2818	20.3223	23.2216
CCG003601.1	165.635	55.1184	128.631	60.3322	58.7369	99.6825	118.273	347.651	223.035	297.317	226.607	209.414	54.4611	41.8782
CCG003603.1	2.48905	3.54223	2.73201	3.28186	5.29121	1.73983	2.97969	3.80869	2.07303	2.1002	1.86746	1.83942	4.32287	4.42173
CCG003604.1	22.7477	36.9896	46.3252	12.1325	10.7862	5.94835	34.5693	31.0685	18.2355	22.6665	19.5963	20.7266	30.4725	25.7965
CCG003605.2	8.47744	8.53466	0.972493	3.12011	9.2083	1.30702	10.5539	10.4211	2.49815	4.25395	1.29961	2.88632	19.1413	27.416
CCG003607.1	8.47312	5.81927	4.44865	12.5659	12.3064	17.9675	8.60729	13.7839	2.79149	3.19692	2.3026	2.80649	7.21795	7.62731
CCG003608.1	23.6732	13.7448	10.2222	18.3825	16.2633	12.4431	33.9452	49.3811	26.5202	30.5703	28.956	28.8746	13.2951	12.917
CCG003612.1	14.5077	2.89059	6.93998	10.391	11.9249	5.20754	11.8411	14.5486	5.71939	14.2143	6.56003	10.4108	7.84286	5.12152
CCG003613.5	2.6663	4.00642	1.82048	5.29921	2.42449	2.09348	4.54987	3.93889	2.60254	3.59299	3.09944	2.22772	6.15878	5.84121
CCG003616.1	8.19331	62.8336	15.8956	71.7441	53.6388	18.5809	13.1397	9.97515	3.02665	6.86548	4.5354	2.33873	36.399	35.6808
CCG003618.4	7.58764	7.92931	16.896	12.086	15.0628	7.09224	9.87959	16.6314	5.28241	4.80159	4.06739	4.60837	13.6585	9.76507
CCG003619.1	0.727979	0.930417	0.40894	8.12261	0.418152	0.801572	2.77111	0.594508	0.144878	0.250977	0.374715	0.395964	0.687229	0.784421
CCG003624.1	0.47053	2.96983	1.39426	14.0499	2.19688	0.353029	1.11881	0.598668	0.276232	0.346299	0.298584	0.179618	9.45973	8.41668
CCG003629.1	34.9703	21.6899	31.6973	31.069	22.6507	18.3559	58.8189	44.6086	21.9216	27.6417	26.0336	26.8267	20.5934	15.9156
CCG003630.1	0.0775894	0.0736595	0.0630196	0.0395599	0.224632	0.096918	0.272033	0.20627	0.616359	0.467702	0.470531	0.162529	0.127781	0.0476725
CCG003632.1	0.876656	0.835379	1.1791	1.07469	1.94734	1.20006	0.988298	0.852661	0.545126	0.788082	0.605785	0.375432	1.14003	1.43116
CCG003633.1	7.47515	16.7945	7.04006	5.01575	6.0433	6.07591	1.53965	3.45264	2.81397	2.48996	3.37393	2.75165	14.8187	15.4487
CCG003636.1	2.78782	7.55193	5.82371	5.13001	5.79282	7.89678	7.47159	2.22718	5.7128	6.13191	5.44026	5.78645	4.36761	6.40385
CCG003641.1	23.3288	14.5529	14.5555	13.1532	8.33674	12.2627	12.1591	20.25	65.7717	53.6511	52.1009	59.1124	11.8311	13.4119
CCG003642.1	14.617	35.5463	41.3315	10.7821	9.04641	32.7739	6.41462	14.2872	8.53442	9.68529	11.0715	14.8821	55.3113	48.168
CCG003643.1	0.507543	0.47816	0.715746	1.26585	0.465649	0.707644	1.50012	0.973068	1.80147	1.25596	1.30923	1.36234	0.249799	0.350565
CCG003648.1	247.435	92.8298	81.028	94.3627	72.1731	69.9428	109.047	1163.81	1099.97	869.528	1239.22	981.123	231.872	165.156
CCG003652.1	0.0762725	0.103916	0.0952708	0.282479	0.529698	0.317648	0.149424	0.605222	0.0408526	0.13493	0.147098	0.0976291	0.11751	0.204597
CCG003654.1	0.511493	2.44608	0.25007	1.06213	2.73721	0.527421	7.93866	0.634152	0.722998	0.719591	0.954344	0.618483	1.33153	1.57823
CCG003655.2	51.1476	8.94581	10.1839	14.4745	15.5849	10.3464	4.99943	81.8024	36.3814	73.3198	42.938	49.1804	13.3642	14.29
CCG003657.1	7.20159	28.8594	34.5538	4.28954	12.1241	1.77286	1.8687	6.08719	6.93122	7.36972	8.06955	8.13881	16.9088	12.8924
CCG003659.1	14.5133	5.68958	10.709	5.71304	11.2794	12.2811	7.48806	11.9026	11.1234	12.0683	13.7281	12.8807	6.15359	6.28206
CCG003660.1	0.808029	1.76356	1.51183	1.69535	0.770201	3.21428	0.327109	0.31753	1.17346	1.48253	1.28575	2.14956	1.72464	1.66531
CCG003661.1	12.6405	17.9752	26.0781	20.771	10.4223	17.6819	21.5007	11.2374	10.3677	11.6861	11.8521	16.668	17.5272	18.9179
CCG003662.1	5.73125	13.0376	3.80672	4.18817	4.31279	7.11349	4.14188	4.08266	8.47028	9.23288	7.33372	3.99967	9.92354	14.1989
CCG003664.1	1.59182	3.21278	1.33493	6.16887	2.03592	4.71604	20.5111	2.0003	1.53383	0.797297	1.34449	2.07145	1.86164	2.34154
CCG003668.1	19.2609	26.7855	21.965	20.9545	29.5334	36.3413	27.2254	23.6718	21.3646	21.4875	19.6223	22.3002	31.4979	27.7898
CCG003670.1	4.49624	7.31686	25.2022	10.1972	12.0709	5.08711	4.89837	6.66959	11.8216	6.68032	10.4624	13.5908	4.17822	2.69884
CCG003673.1	15.7635	4.09413	44.7687	3.3368	33.472	23.325	7.14611	2.054	6.04976	7.54328	11.0377	7.18792	8.52621	6.0342
CCG003674.2	0.396058	1.53349	177.308	5.6706	1.04876	35.597	1.07746	0.942156	0.815924	1.1294	0.353077	0.909491	1.56181	3.64862
CCG003676.1	13.6346	11.4592	9.96942	31.2284	9.9429	8.44609	58.3734	9.72914	5.19337	6.87565	6.39933	5.75849	11.9718	14.4853
CCG003677.1	35.5644	22.3727	44.8324	26.5424	24.3955	30.2432	30.2658	24.9143	20.6292	26.7064	22.1769	20.8861	28.6938	26.8608
CCG003678.3	178.173	16.1314	32.762	21.2773	26.5543	26.391	23.6547	117.166	80.9726	111.059	74.0364	59.5869	18.7919	16.4033
CCG003679.1	15.3773	20.7368	13.5514	35.6628	24.6613	15.0965	34.8077	28.9991	14.3327	24.1523	24.4024	27.2151	31.6402	24.4829
CCG003680.1	21.7627	18.0983	16.3408	13.274	27.2	25.0286	27.1491	24.4379	18.3459	21.1888	22.6875	19.3282	17.8934	17.8844
CCG003684.1	0.150049	2.77284	2.35604	1.64233	4.17117	5.0311	4.20381	1.77242	1.53701	1.04754	1.70275	1.89762	0.947413	1.21826
CCG003687.1	4.61945	12.9313	3.39129	5.30973	6.50956	11.4122	15.2529	3.63952	5.426	6.00074	5.99431	5.00939	6.35249	5.74734
CCG003689.1	5.00462	5.97504	5.23349	5.81519	5.40885	11.619	20.9405	5.6794	9.30053	6.73161	8.22063	8.0959	6.48871	5.87813
CCG003690.1	23.7001	17.3037	39.0523	13.7379	11.4346	32.5355	12.0054	83.2084	178.183	147.245	120.168	130.677	35.8795	39.3045
CCG003693.1	62.5366	64.6299	26.6828	90.1193	48.3715	17.3477	73.8695	127.548	63.7691	88.7592	73.5585	33.9048	568.263	438.91
CCG003699.1	6.85639	12.1768	14.3045	12.0532	10.1239	12.8489	9.11504	6.81696	12.2967	9.1359	12.248	12.3195	10.4153	11.6686
CCG003701.1	1.11551	2.13347	5.25802	6.91742	4.79139	2.19988	3.44808	1.85057	1.58556	1.56708	3.47971	3.28796	2.44487	4.22029
CCG003702.1	10.5273	21.3335	12.3337	10.9171	9.88663	14.2068	11.1174	7.45127	22.3897	9.89615	13.3867	19.1724	11.2059	12.6044
CCG003703.1	14.3418	12.529	13.6289	17.3723	16.3292	18.495	49.4124	19.0344	18.6624	18.3591	19.7299	16.9775	14.3129	8.31373
CCG003711.1	76.8718	49.5125	48.6903	40.7767	47.7206	84.9247	102.4	82.4003	134.148	110.959	124.219	123.054	77.3658	64.7164
CCG003712.6	30.6348	18.582	21.5764	26.9853	21.7508	22.6545	28.6982	37.9855	19.1448	23.4172	19.4724	21.8191	20.9087	23.4859
CCG003714.1	30.7915	61.2815	209.218	195.252	49.0415	118.281	182.349	12.1744	6.35106	8.28914	5.38417	5.43371	28.4296	17.6374
CCG003718.1	1.62049	1.36509	0.81494	0.798478	1.99429	1.69244	9.14363	0.75603	0.8715	0.632341	1.11927	0.928204	2.06708	2.11538
CCG003721.3	33.2336	77.5335	39.4062	45.3899	48.1223	50.5076	49.7437	26.4705	24.988	25.5417	25.1638	24.9339	59.0315	56.863
CCG003724.1	39.983	23.5823	40.4098	27.0931	25.2973	31.9305	49.9947	114.075	111.168	124.371	120.811	123.898	27.3167	22.1302
CCG003726.1	130.118	48.1852	54.4876	64.9183	52.7173	45.4894	65.1869	264.961	169.83	176.18	147.483	180.92	58.1543	51.5728
CCG003727.7	24.767	26.8458	28.0963	34.8377	30.0736	25.738	28.7319	27.5578	18.9175	25.0593	21.9276	19.9994	30.6488	30.8484
CCG003730.4	12.6508	16.8981	5.16636	16.6873	8.21318	7.27412	13.6202	16.0722	6.81052	8.86543	9.3192	6.16901	17.0079	20.6333
CCG003732.2	3.40668	4.46251	4.40585	9.45159	1.65718	8.06161	2.09268	2.80857	1.96324	2.17605	2.82445	3.42922	3.26829	2.84716
CCG003736.2	70.3263	37.6171	56.4058	39.9571	85.3119	71.3244	37.144	78.4092	60.712	51.8572	58.3792	63.9653	53.0848	48.0272
CCG003737.1	3.60942	1.88707	1.83009	4.01183	4.09971	1.98719	192.967	10.4765	2.37591	3.96514	3.7435	4.07774	2.10407	1.64065
CCG003738.1	18.8911	11.4784	12.2812	15.8272	14.4151	17.6349	21.5175	45.1447	21.5123	22.1432	24.5285	21.8867	18.969	19.3594
CCG003740.1	181.267	35.5231	155.699	31.7164	157.912	98.7437	75.5169	59.1277	114.875	118.594	105.222	45.0907	89.5843	56.6573
CCG003741.3	11.0285	9.21598	9.84385	13.6256	12.5726	14.2667	10.5878	14.9045	10.2891	9.80771	11.7583	11.2616	10.8744	10.3272
CCG003742.7	6.46928	4.36639	4.36617	9.54369	3.31695	3.6847	13.9317	9.34071	6.82022	6.71049	6.12078	9.05292	7.54428	7.12523
CCG003743.1	81.0382	674.342	29.0588	123.644	30.5093	38.5098	121.733	366.686	81.5662	117.592	80.5313	49.266	283.928	439.493
CCG003744.1	6.14663	4.61108	0.612942	2.65579	0.883034	7.29781	5.23827	3.24357	11.7011	24.3576	31.1153	6.90447	6.15207	5.8087
CCG003745.1	26.6008	14.1442	14.8949	17.4858	18.8112	16.903	16.9087	35.7856	18.7012	18.1157	16.1679	21.2765	16.2292	16.646
CCG003746.1	65.4437	12.0739	36.9709	15.8066	66.0357	6.73733	24.927	45.5254	36.6962	39.5856	43.3068	41.5463	29.3609	21.339
CCG003747.1	79.3142	11.3993	21.2671	16.3366	15.5191	7.44067	19.2908	12.3793	13.43	10.5455	14.4145	9.93764	11.6674	11.4372
CCG003748.4	29.3963	18.4415	16.5096	28.4018	15.6207	21.8422	25.6415	37.7716	32.3108	28.3796	26.0243	40.3575	20.4243	20.2076
CCG003749.1	163.592	98.5273	145.15	195.234	105.678	120.995	305.477	126.684	68.8835	74.829	55.8224	56.7477	81.6495	83.3826
CCG003750.2	27.6532	17.5811	11.1904	17.8375	23.2561	4.54204	11.6206	17.779	12.4727	12.2247	11.0668	10.588	19.8069	21.7668
CCG003751.1	3.05137	1.66358	0.167828	0.496879	0.510177	0.279355	16.0635	1.95703	0.261784	1.52962	0.678435	0.187161	6.74245	5.22479
CCG003752.1	4.8977	0.788796	13.088	0.557157	9.35142	0.292977	12.3559	2.3368	0.833428	3.27017	2.54538	1.25094	11.3251	3.75181
CCG003756.1	14.6829	43.6558	32.1532	15.5668	25.7791	1.36735	3.69709	20.0658	6.69209	8.22878	18.7838	19.0993	9.92809	11.0226
CCG003757.2	57.1257	28.7251	78.6411	35.536	63.4295	32.4945	65.8891	167.858	54.8643	82.8565	64.7805	60.8489	38.3652	27.32
CCG003759.1	2.36405	27.3131	8.1545	6.86452	7.57556	2.32889	85.8907	2.50975	4.60663	2.17044	3.34565	3.22198	4.38078	2.88421
CCG003762.1	0.819229	1.42764	1.93139	2.30206	2.50837	3.25481	1.84316	3.08192	0.27566	1.43642	1.32541	2.05033	1.37977	1.35667
CCG003763.1	163.018	44.7006	31.7798	29.0095	22.7809	24.0795	31.7688	35.0962	22.5911	22.9793	19.5133	21.9102	54.9389	53.0482
CCG003764.1	4.13382	1.33593	0.586981	1.04837	0.717421	0.809801	12.9925	1.90667	2.06748	1.68469	1.04715	1.85081	2.01363	1.30209
CCG003765.1	35.6366	28.2776	9.88565	23.2458	18.2567	10.914	15.8197	44.9773	50.3032	44.988	52.5129	46.7433	28.0777	26.2741
CCG003766.1	1.04596	0.352271	0.616762	0.60653	1.3842	0.769252	0.484504	2.48964	0.912585	1.43908	1.10096	1.30608	0.656247	0.671956
CCG003767.1	60.9882	34.3643	25.6085	21.269	39.1754	86.7445	20.4807	118.094	78.5783	72.1915	64.6165	69.5343	30.4416	23.2747
CCG003768.1	24.4479	22.2155	14.6034	17.0537	22.7414	15.3627	31.374	37.8098	32.5322	32.2201	36.3917	35.244	22.4928	19.8044
CCG003769.1	21.1507	19.4536	65.2655	14.4262	38.2028	8.2844	52.3747	30.8794	9.85693	16.9201	9.02684	7.91609	16.8223	7.77969
CCG003770.1	22.8986	17.7685	2.66388	15.2972	8.87419	44.5159	11.4955	59.0149	30.6667	35.8726	35.1933	30.1665	38.3438	47.1004
CCG003772.1	0.365486	7.64011	4.00435	13.2883	1.09574	2.94198	2.60064	0.190246	0.183448	0.322224	0.64326	0.255682	0.946116	1.14213
CCG003773.1	1.11357	3.69136	1.74461	5.89212	1.10329	5.18385	11.0348	1.68719	0.284308	0.245662	0.242372	0.773057	6.4579	3.92104
CCG003775.1	0.408767	2.35415	4.8024	1.21594	1.66335	1.40491	5.72784	0.468302	0.416468	0.712194	0.829011	0.432476	0.983734	1.00324
CCG003778.1	0.785135	3.06203	6.59338	1.89404	9.5881	3.79711	8.07868	1.15401	0.660053	0.866989	0.85029	0.960244	4.61693	5.75293
CCG003784.1	0.636916	13.1555	2.14227	8.65631	2.36743	4.36403	2.89631	1.24458	0.160051	1.40199	1.5484	1.58235	14.2784	27.636
CCG003787.1	72.277	17.9313	42.1216	17.2587	33.5622	25.5957	41.2284	108.368	60.2111	51.2029	48.7585	40.5146	18.9594	16.4729
CCG003788.1	38.1679	11.2338	24.5685	10.8205	21.9754	17.8137	18.8288	47.9504	39.5857	43.2355	41.0982	34.4503	13.7439	10.6169
CCG003790.1	13.6231	39.0539	30.5215	33.2254	22.0832	8.79077	13.8037	9.8484	9.64376	15.0576	13.8404	13.6984	22.4963	27.6856
CCG003792.1	57.111	6.29644	25.0527	3.0477	6.56791	4.10151	3.05263	34.9559	74.8091	66.1181	69.2703	68.6596	3.4736	2.86161
CCG003800.1	3.23743	14.1034	13.704	22.0545	6.92471	4.33656	5.9728	1.47537	3.4538	5.3875	6.01944	3.48129	7.61523	12.8535
CCG003804.1	0.702758	2.2075	0.974774	0.793852	1.87251	5.80321	3.78335	1.73424	1.99608	0.947246	1.85191	1.67121	0.711908	0.881942
CCG003805.1	8.32132	19.6724	26.3028	36.4675	9.36963	17.8679	34.0923	8.50792	16.1397	11.2368	11.7746	11.1422	13.2378	14.2174
CCG003806.1	41.8246	0.151825	3.78701	0.202285	0.264794	0.319433	0.22928	136.266	659.001	562.201	597.56	552.661	1.45296	1.02538
CCG003819.1	38.1531	46.5117	7.60953	8.32886	37.2969	14.0699	48.6817	93.602	46.4064	55.4334	96.3015	61.5545	14.0414	12.2449
CCG003825.5	24.1628	18.1105	28.0902	15.4765	39.8992	20.1382	16.7049	20.3391	19.9149	19.5383	21.0356	19.2255	28.7554	28.9194
CCG003826.1	0.0485551	0.115507	0.0669787	0.0894042	0.0690255	0.0242751	5.68984	0.108663	0.0979339	0.0481202	0.0653384	0.0393783	0.0202564	0.0543171
CCG003827.1	1.31602	3.91316	3.99717	5.2341	3.23726	24.3592	1.92626	1.67259	4.48103	2.65613	3.18684	5.43229	2.88854	3.8135
CCG003828.1	3.35748	3.93813	2.70293	3.67115	2.68807	14.5671	1.8519	2.34331	2.83445	3.03597	2.67638	4.51896	1.90394	2.17056
CCG003829.1	16.1158	23.7907	17.733	12.919	19.0525	20.9381	7.65969	17.7942	20.1937	21.8142	23.744	29.3511	33.3934	34.8951
CCG003830.1	1530.03	5.27039	4.56778	5.55104	7.15306	3.05252	2.47626	1009.48	1031.67	1163.76	701.724	898.182	7.72994	7.49564
CCG003831.1	26.588	12.7854	32.4675	14.4287	18.3966	13.6958	8.1569	35.852	18.3067	55.2652	37.3023	28.2672	18.0917	15.3845
CCG003832.1	14.7887	19.6948	10.6089	34.9184	7.8455	32.6818	23.4626	13.7834	5.39785	4.81197	6.72741	5.93125	18.1017	24.9676
CCG003833.1	5044.1	373.973	906.049	685.616	1032.85	1436.19	534.102	5825.75	2457.46	3347.66	2320.67	1952.23	816.844	529.344
CCG003834.1	346.854	28.4622	23.6511	24.9274	29.606	22.9373	18.4769	68.2899	111.285	76.4097	53.1172	89.9741	38.0597	33.8995
CCG003835.1	1.37832	6.57689	6.02269	125.764	3.95795	2.3954	10.8288	0.803208	0.428585	0.391144	1.20476	0.253982	15.7298	13.0496
CCG003836.1	20.7487	21.6579	20.2558	33.5791	21.2285	16.1026	27.4769	47.152	70.1921	45.7607	55.7893	63.9045	26.8689	29.0589
CCG003837.3	20.9802	9.17683	28.5435	15.934	17.0142	20.7094	16.3341	27.4401	18.1926	23.3012	20.1686	15.9482	11.6851	12.3206
CCG003838.1	18.8967	4.76973	29.3517	6.26594	17.5578	13.6983	22.8942	16.9414	46.2342	61.4909	49.9092	35.887	11.2541	10.0146
CCG003839.4	22.6816	14.6402	23.9868	12.7952	16.8491	34.5733	11.8443	28.8726	44.9621	34.6688	47.6026	37.4782	17.8183	16.8454
CCG003840.1	7.53887	11.4057	8.71742	15.5921	9.89171	13.8753	16.6048	14.4211	53.5902	44.6866	30.4398	39.6824	19.3034	13.8115
CCG003841.1	19.4757	12.7279	13.2717	22.6526	12.228	23.1313	33.4928	20.7006	11.8861	9.82837	12.0993	10.3427	9.50833	7.22473
CCG003842.1	6.93099	12.1093	15.0947	13.1706	9.76759	27.8065	10.5286	3.04942	2.29713	5.25623	2.1689	3.10669	9.09649	8.81629
CCG003847.1	26.8336	25.0124	80.3391	29.4012	34.1281	43.0017	30.139	59.7073	36.9057	36.9794	34.5565	33.4334	47.2402	28.3898
CCG003848.1	12.5259	10.1458	0.62578	1.87581	6.71086	22.4424	0.997661	24.6768	22.8973	13.649	16.0196	23.06	2.5324	1.82924
CCG003851.2	16.3534	27.7902	65.0545	27.0721	16.0723	11.8953	26.9348	23.4145	21.9804	22.2531	23.3497	23.9111	19.1947	22.0469
CCG003853.1	11.6176	10.6519	10.5995	8.86119	10.3742	15.7434	16.4342	8.82152	21.4521	14.1994	16.443	15.0381	9.31071	7.1904
CCG003854.1	16.1156	9.87822	5.18243	8.5632	10.3405	6.99512	6.46577	7.21804	12.1169	11.8581	11.7644	13.7589	9.39146	11.1655
CCG003861.1	9.07498	18.2496	34.9305	23.8715	13.1318	49.7564	64.1489	8.58461	16.2483	16.3368	18.9537	14.8856	13.858	16.2419
CCG003864.1	3.54563	6.2331	0.50894	3.05825	1.97451	1.56864	0.76143	1.95482	2.39224	2.79532	2.61178	1.1539	3.0397	3.84495
CCG003866.1	16.8394	4.22449	16.7287	1.86337	13.9796	1.19813	7.29253	1.32422	1.90659	3.53402	0.398539	1.90911	11.1167	5.97198
CCG003870.2	5.79054	15.4587	15.9245	25.6726	10.4734	15.6957	36.881	10.5367	6.88167	5.95228	5.27551	7.66713	8.22125	11.3867
CCG003871.1	23.0185	21.6968	38.3955	23.7766	31.0547	25.4101	26.035	16.4249	19.5174	22.323	22.2282	23.7996	29.3982	22.1689
CCG003872.1	2.80386	10.2337	16.9715	17.4143	12.457	17.0761	21.493	2.60233	1.25651	1.23615	1.31297	1.05818	3.0627	2.83074
CCG003873.1	67.9101	20.2164	45.8214	26.1722	43.7326	83.2568	60.9852	39.1515	45.1645	45.3701	50.8056	41.1467	26.621	23.4961
CCG003874.1	6.43746	3.90424	4.19788	10.1285	4.88709	8.50175	36.9191	7.34449	15.325	9.74919	11.774	16.9708	2.0492	1.97553
CCG003875.1	47.8177	46.4706	42.7275	68.1315	44.4957	44.7588	53.1052	131.197	52.003	52.1718	54.8087	53.3654	45.6984	55.1508
CCG003877.1	41.8454	29.9459	36.6728	37.0527	37.5658	28.5343	22.9329	94.9309	59.747	63.8355	55.0874	57.5937	40.1879	32.993
CCG003878.1	58.4314	27.7249	430.253	24.2449	434.617	19.6467	16.5354	71.8764	16.4396	16.5602	15.4251	21.3202	33.447	44.0384
CCG003881.2	2.80033	3.79939	141.832	3.06744	35.0027	3.62349	4.35973	37.0016	50.8334	38.1762	37.1001	41.2468	338.896	248.287
CCG003882.4	0.338288	0.407159	132.961	0.248122	183.454	0.481203	3.13887	2.01205	0.227878	0.661048	0.391249	0.521306	0.438766	0.499196
CCG003883.2	6.11585	9.02549	19.6456	10.0729	22.6285	28.2055	3.44758	14.1769	7.65443	6.559	8.8907	9.12902	13.4468	11.6251
CCG003884.1	31.4277	49.8766	48.731	64.1558	78.8754	84.8671	133.372	63.904	31.9848	32.5618	29.8539	28.8007	53.3099	48.3469
CCG003887.1	11.3595	6.18192	3.69255	6.10691	6.01019	11.3066	8.07977	10.8552	6.14362	6.9664	5.51632	6.57039	6.91048	5.91617
CCG003889.2	2.5932	14.1035	2.52911	7.97455	31.038	1.16337	15.2336	2.91119	1.68595	1.39272	1.27167	1.6702	8.76454	8.62481
CCG003893.1	0.91278	3.5769	1.68905	7.121	3.73031	6.25964	1.3754	1.08415	1.24426	0.486949	1.28845	0.618641	2.55269	6.24519
CCG003901.1	0.184601	0.5596	0.203665	3.66325	0.468916	0.170216	0.762916	0.263789	0.169016	0.309352	0.309775	0.393968	2.16964	1.29019
CCG003902.1	10.5467	12.1263	14.204	17.9244	13.9602	17.1349	15.0135	17.4389	12.8507	16.6	13.2282	9.70481	14.0857	8.79809
CCG003903.1	69.4295	40.8656	30.9834	43.1039	55.8179	42.2323	82.7346	60.3363	103.078	113.451	128.106	104.357	38.3298	50.7279
CCG003904.1	433.305	74.1566	85.1515	45.9844	95.9463	65.2002	56.0696	504.871	930.695	760.933	950.338	1177.12	140.249	123.638
CCG003905.1	57.5883	14.3337	45.3028	20.4883	23.7967	3.62434	10.4331	23.9246	14.4677	15.8689	12.1896	21.5692	25.4768	25.0566
CCG003907.1	35.6995	24.4804	46.1762	46.1449	37.1736	20.7252	102.984	39.1351	23.8095	27.6742	28.0019	18.7448	42.0525	32.3689
CCG003909.1	9.67637	10.939	67.1373	9.47557	31.2022	14.3443	2.93861	5.30578	17.0826	10.2593	11.23	14.816	8.37733	8.43552
CCG003910.1	12.815	13.2392	8.6708	15.1557	9.00116	12.3243	11.8764	30.0193	26.9572	26.1376	28.6125	32.3486	15.0122	19.1615
CCG003913.1	14.0559	4.89748	22.3597	5.95098	63.8814	2.5377	1.93277	12.634	6.92736	12.2793	8.16417	8.65516	11.0835	9.97105
CCG003914.3	10.0823	11.3535	6.26176	19.8137	8.85221	3.541	7.48258	16.1979	12.9532	13.3271	9.91554	7.8543	12.1889	13.0506
CCG003915.1	1.21336	6.361	3.5049	48.5356	1.4514	0.173576	2.77012	0.525075	0.0627112	0.240672	0.221617	0.488714	1.21174	0.828365
CCG003916.2	31.6599	27.3882	26.9275	22.692	24.7341	45.4623	26.7004	31.0758	73.3909	68.3765	89.2533	62.9449	40.5534	35.4501
CCG003917.1	19.9383	7.33135	8.59653	9.8205	7.9069	11.8961	8.58743	35.7836	22.668	29.1798	21.0124	21.4893	11.0349	8.40961
CCG003919.1	1.10421	2.58363	2.12332	2.20881	3.23561	4.59258	29.3668	2.14953	8.60776	9.38237	9.23236	7.81524	1.23457	1.28354
CCG003920.1	12.6415	8.24889	2.36017	4.64414	4.99927	82.0561	2.20037	6.14652	1.91542	2.87854	6.71352	1.85571	16.7979	13.4977
CCG003921.1	35.2703	29.3689	1.78817	16.4637	10.0475	73.1553	4.15859	11.4466	4.17022	1.55202	3.35723	1.23972	35.7571	23.6469
CCG003922.2	0.0819278	0.187116	0.0273191	0.19379	1.01416	0.102452	0.0601699	0.36018	0.155796	0.276383	0.512931	0.0270345	0.986295	0.66804
CCG003924.1	66.1783	24.7251	19.003	30.8241	27.9958	22.3424	16.0221	62.9504	65.3914	74.8571	88.2557	65.2336	27.4092	25.6126
CCG003925.1	20.1727	20.2445	17.6502	24.8264	21.2477	28.635	31.3876	26.5105	16.8246	24.2775	21.6654	19.5721	31.9038	32.3703
CCG003926.1	174.634	91.9728	182.428	163.307	106.266	86.9281	84.2905	385.178	167.513	208.07	179.735	175.511	110.855	79.3538
CCG003927.1	16.9878	16.6298	25.4821	7.7215	18.0407	9.29986	10.7229	48.6999	138.441	101.446	127.179	127.138	15.3863	16.9932
CCG003928.1	2.23924	2.68252	3.02008	1.84565	2.74063	2.31209	2.30069	3.08952	5.08997	2.47959	1.35983	2.57148	2.9348	4.06232
CCG003936.1	103.195	18.5898	1.71219	8.56997	12.0822	6.2074	12.443	192.664	257.396	287.569	208.313	276.491	8.23857	6.63302
CCG003938.1	3.14132	13.2492	6.56517	13.2089	4.41424	6.9377	6.48067	2.09166	3.09192	4.42635	4.71645	4.06467	5.79574	7.66338
CCG003940.1	3.56227	3.99936	4.26578	3.02545	8.27692	3.08972	15.2718	0.879303	1.92652	2.95779	2.72322	2.03118	2.44045	3.0976
CCG003941.2	2.52325	9.78585	6.54999	16.1897	3.92853	8.44935	22.5244	3.40195	6.1325	5.06044	6.01559	5.65707	3.42447	4.93185
CCG003942.1	1.34465	3.1251	2.52531	4.4794	1.85207	3.18427	76.9811	0.505192	1.64581	0.736986	1.46823	1.41743	1.71005	1.99609
CCG003943.1	50.2209	23.0568	31.5374	19.7702	20.0234	34.3007	38.1197	51.0124	253.73	199.958	218.47	193.826	22.1584	25.815
CCG003945.1	3.43659	10.363	2.51706	1.80656	4.65897	1.31767	0.857497	0.940553	2.91241	3.20958	2.892	2.03386	27.7985	18.8431
CCG003946.1	4.19924	3.45116	4.38226	5.49983	6.80981	5.06697	4.0186	8.03098	2.86979	6.17033	4.44551	2.92717	4.97174	5.25426
CCG003947.2	2.92588	0.564398	4.93806	0.172291	3.91853	4.78665	4.2594	30.7261	75.8481	55.2668	63.0078	39.3377	1.6266	1.93745
CCG003949.1	2.86415	5.05634	1.17468	19.6785	2.98397	6.44653	2.14271	0.144475	0.732145	2.36339	3.27777	2.0898	46.0137	75.8269
CCG003950.2	2.7492	1.8806	17.9327	1.78318	2.87736	0.625892	2.0421	1.22507	2.12972	1.8783	1.70206	1.85618	2.16159	1.44437
CCG003952.1	125.863	33.89	27.7806	32.1387	36.7823	53.1163	16.2428	27.4557	17.1626	21.4348	35.3253	11.0194	35.1972	41.7573
CCG003954.1	47.8339	47.335	84.7204	38.2203	40.1897	57.1661	50.1045	71.1451	132.454	116.358	145.7	104.761	57.1716	55.3694
CCG003961.1	10.268	10.841	5.4209	9.18415	8.22701	14.1348	6.80174	8.06876	7.36011	7.53299	7.3651	8.04677	13.5242	14.852
CCG003962.1	6.86193	8.83893	20.122	6.37399	10.5326	6.79685	10.3435	6.03552	6.95019	6.84133	4.94836	7.97685	8.7558	9.4423
CCG003963.1	16.0761	47.1122	11.0892	12.7293	11.4094	10.0247	23.4362	21.0479	8.56545	10.2214	9.64126	8.4482	22.7656	42.9762
CCG003965.1	19.1005	71.4161	13.0072	14.6665	16.7358	22.2938	30.6239	36.3176	10.953	15.5924	16.9493	18.1397	36.1763	85.5876
CCG003966.1	10.0636	18.2275	15.805	13.6693	12.1232	24.4767	23.1638	8.7118	19.7989	15.6686	19.872	18.3691	18.1184	18.1784
CCG003968.1	8.78437	14.1268	16.1087	14.5411	13.4279	26.1487	10.2875	13.7552	29.5122	29.2585	70.2791	48.3956	32.6724	42.0995
CCG003969.1	0.836756	3.5456	3.93388	4.11932	2.40357	6.43749	1.30515	1.86749	4.49603	8.22194	18.8141	7.3479	7.21896	8.77024
CCG003971.1	107.702	14.5498	23.6801	21.0854	28.3435	31.8352	78.508	46.1668	51.0707	47.2343	41.7485	27.9045	13.5443	9.88183
CCG003973.1	40.0978	154.167	55.3383	120.327	66.9077	104.412	27.3767	35.9367	35.1348	37.3936	38.371	25.8539	106.728	137.302
CCG003978.1	2.57318	3.97443	1.31131	2.28813	2.84445	6.77484	1.01631	27.3066	27.4305	24.1169	33.446	32.1801	10.0036	8.47673
CCG003979.1	0.150293	1.35168	0.482311	0.357773	1.77074	0.778559	3.28286	0.0690369	0.228426	0.36397	0.345033	0.255887	0.223936	0.34364
CCG003980.1	37.8109	19.4659	17.7172	23.1832	21.0912	21.2055	86.3215	37.0081	45.8829	39.8444	41.8971	42.8484	30.1613	25.311
CCG003981.1	31.4719	30.3478	11.0998	3.68133	22.3738	10.0591	8.48874	31.8567	121.764	97.9703	120.966	133.369	17.0948	17.8354
CCG003983.1	27.3708	4.94198	6.9015	4.5726	14.5952	17.0584	1.64436	12.5646	19.0978	16.236	22.9181	9.65151	20.6696	24.1979
CCG003984.1	4.07371	13.4992	7.2516	12.4312	7.93111	17.2186	14.4052	2.77719	7.59922	5.91385	7.544	5.92099	7.75763	8.46755
CCG003985.1	0.103499	1.51378	1.58564	9.22994	1.18208	0.771208	0.257229	0.0334129	0.317278	0.24361	0.59134	0.078977	0.218287	0.181532
CCG003990.2	287.069	87.4996	92.1823	148.111	78.2447	180.16	38.0555	258.464	154.966	224.805	173.929	189.182	65.3698	62.9972
CCG003991.1	0.412128	0.710613	1.4099	0.260273	0.664127	1.45731	0.552522	0.387904	1.6605	1.77934	1.31109	1.47273	0.445362	0.491426
CCG003992.1	34.0454	14.613	35.0021	13.3929	29.0322	27.2251	43.1702	25.8194	25.9171	37.2552	37.6498	20.6867	15.2116	11.4619
CCG003993.1	12.1169	8.89112	11.7167	12.2125	8.83833	17.5189	24.6177	17.874	19.0449	22.398	18.2379	19.6885	9.58789	8.81976
CCG003995.1	3.17118	15.4443	9.77425	53.1063	16.1837	20.4696	13.1094	53.3003	19.4502	6.31355	14.0899	18.8828	44.4422	201.652
CCG003996.1	3156.81	2871.95	2925.18	4943.27	2911.19	5001.82	2351.76	4975.53	3618.96	3479.02	3045.21	2996.18	3515.3	3113.18
CCG003997.1	6.95941	14.9394	15.6861	7.2192	10.6574	35.5301	39.933	6.14171	23.4883	12.4716	17.5003	15.4174	9.41332	9.99532
CCG003999.1	19.7981	24.4169	8.54001	15.3871	36.4972	16.3245	26.4602	8.67049	15.3896	10.5395	11.454	13.225	14.6496	14.5609
CCG004001.1	16.7243	15.6294	17.589	11.9048	14.8238	30.4665	19.7245	11.9304	46.8245	44.7306	51.6764	41.9536	14.217	15.3369
CCG004002.1	4.47832	8.5984	5.90067	8.90546	6.49661	15.9583	16.1442	3.90468	15.4167	9.17136	12.6251	13.9523	6.59045	6.64857
CCG004008.1	16.4085	11.0088	15.8351	6.55266	9.83859	10.1862	84.4993	19.0121	23.878	25.2621	27.3444	29.6932	11.2559	9.75134
CCG004009.2	6.89159	8.41529	6.39717	5.63086	4.55704	11.2314	9.94183	4.15288	16.1789	8.81067	10.7739	14.4895	21.2501	17.3884
CCG004011.1	2.64826	2.5296	4.78196	2.12452	2.35405	2.14954	3.53155	3.2455	6.68357	3.48442	6.11094	8.08223	2.72278	6.20601
CCG004013.1	4.20747	6.90143	5.6514	8.15993	35.3488	7.51852	5.5583	5.17866	10.2038	3.99036	5.68879	5.49149	4.73774	5.33238
CCG004014.1	8.02136	18.6273	25.1833	18.7169	16.8194	21.386	19.5533	14.7806	39.3455	34.2443	43.5029	38.9853	27.1114	27.3886
CCG004016.1	4.70326	7.92736	31.8639	7.77997	28.8984	13.132	6.24942	2.31059	9.91013	7.2557	7.49447	11.0766	9.36271	10.5415
CCG004020.2	3.37323	1.60112	0.666512	0.694978	2.01499	3.47611	3.48512	0.470362	0.266441	0.375534	0.18854	0.228338	0.312349	0.603419
CCG004032.1	54.8355	69.9365	17.8761	64.0851	14.946	61.554	16.8814	49.1887	53.8748	19.9335	30.4382	168.208	43.2698	38.7703
CCG004034.1	10.5644	10.0443	2.64733	8.53975	7.95183	13.7729	16.3429	5.06335	1.13423	2.0741	4.82933	4.74082	6.77828	8.87159
CCG004035.1	5.07238	2.9779	0.334088	1.61302	5.85922	8.39178	2.41421	1.23872	1.56945	1.415	1.18362	1.14128	9.13606	8.67323
CCG004036.1	0.984724	0.929832	1.47194	1.32445	2.16082	1.14903	1.20643	0.362529	0.155441	0.63945	0.683431	0.69605	0.982885	1.34881
CCG004040.1	31.04	60.126	64.1412	62.1937	43.7228	247.528	24.5979	19.618	7.42746	10.1428	9.69258	6.9502	98.4081	121.598
CCG004041.1	2.16646	4.41315	3.79536	3.04467	1.97596	12.0155	11.3018	1.39725	5.06265	4.42243	4.4704	4.44769	0.814432	1.31387
CCG004042.2	27.6307	48.6667	45.8176	40.6213	29.1652	16.7637	45.6657	28.9097	53.4804	39.3797	48.4931	61.484	40.0714	44.1906
CCG004044.1	0.837786	5.5286	15.3935	3.13893	14.9948	10.782	5.0863	1.01834	3.92723	5.68914	3.98644	4.74256	3.72694	3.26451
CCG004048.1	2.85655	10.4912	8.98488	7.88773	3.77566	13.2472	16.6682	1.70735	5.54059	3.62984	3.075	3.76695	3.86047	3.83678
CCG004050.1	10.0976	15.6485	34.8644	15.0854	16.917	23.218	147.035	11.4949	19.2683	15.1902	16.5844	16.5576	28.052	21.5533
CCG004051.1	64.8551	0.572606	0.207305	2.43601	0.763687	2.34425	28.9331	110.887	335.178	287.971	206.33	244.826	1.55154	1.67397
CCG004052.1	13.6265	0.230695	0.158579	0.189665	0.534801	0.117107	17.8736	2144.74	1570.63	1823.88	1150.48	1304.88	3.67117	3.14371
CCG004053.1	206.192	203.713	63.3979	98.2163	70.5811	56.1276	222.156	77.1199	89.6338	109.284	111.907	54.1984	255.561	241.067
CCG004054.1	97.7638	30.3565	51.9665	30.9941	60.476	51.9859	23.1547	114.573	193.194	183.244	192.641	161.332	89.1538	49.5607
CCG004056.1	51.8357	68.7417	76.7691	75.1569	81.5856	74.5095	49.1476	37.1725	65.4089	49.9736	67.6078	60.1418	79.2832	70.3714
CCG004057.1	55.0228	62.5095	70.6102	74.0995	52.2837	56.4482	47.0132	45.7068	50.6959	49.1314	54.9705	57.8019	75.7414	67.2404
CCG004062.1	0.303556	12.1518	7.38451	29.4299	1.40675	1.8612	1.52882	0.434356	0.265771	0.446765	0.813063	0.329387	1.23268	1.94822
CCG004063.1	0.354184	16.5309	16.3504	79.8705	1.46191	1.14956	0.853575	0.673377	0.374333	0.581738	0.668536	0.162316	1.77415	3.13529
CCG004066.1	1.58815	2.09848	4.92316	6.79035	4.81438	2.52257	110.837	2.08064	1.92573	6.06986	4.89366	2.66329	3.19598	3.46856
CCG004067.1	3.8506	7.39728	9.17763	4.38933	4.41158	10.1166	7.70825	3.71613	15.8764	11.8361	14.8286	16.3879	7.69974	10.407
CCG004068.1	3.3134	7.66217	0.573309	2.24948	3.79989	0.372577	24.6728	4.60189	0.433671	3.52931	2.64463	1.14797	2.00039	2.41134
CCG004071.1	37.3598	67.8373	106.363	40.9235	69.2676	39.8901	30.7748	27.2779	28.1008	28.9912	27.2028	27.856	51.437	53.6178
CCG004075.1	0.980126	3.04039	3.05036	1.97266	5.83991	7.49828	3.64201	4.3578	1.15405	0.981205	1.15733	1.25502	0.890021	1.52222
CCG004078.1	3.2008	10.1198	8.03881	2.83252	8.59615	27.3287	7.4826	1.80291	3.24876	3.29364	3.66638	2.96234	6.45812	5.18249
CCG004079.1	1246.89	234.79	381.876	384.445	275.968	678.739	509.528	1515.83	1023.63	1211.11	917.879	984.71	335.923	295.996
CCG004082.1	20.1468	8.75889	18.4655	5.81866	10.7312	13.2856	11.1432	17.4877	22.2801	28.4689	29.3007	16.4443	7.42332	5.04591
CCG004085.1	0.701715	34.3739	10.8204	1.85117	62.1611	5.10676	2.48211	4.40545	2.27394	2.79975	1.33909	0.643726	32.9814	32.013
CCG004086.1	125.844	122.545	118.04	228.083	116.871	320.999	54.8551	268.596	89.1168	152.553	123.688	147.782	132.041	209.979
CCG004088.3	9.75547	8.55902	10.0109	23.7987	14.9819	7.68815	6.71696	4.43261	5.02396	1.81938	2.83871	3.19017	12.8467	16.4698
CCG004091.1	0.457504	0.422156	0.62526	0.495608	0.52117	0.782097	0.976641	0.402832	1.17417	0.885883	0.702572	0.668	0.372996	0.339028
CCG004095.1	3.00338	1.28005	0.0882131	1.14973	0.955231	0.322813	29.7384	1.19376	2.2937	1.44111	1.91121	3.09681	1.99444	2.08656
CCG004096.4	2.50776	1.15046	0.27861	1.75005	2.05319	0.68097	3.56155	2.95382	1.6002	1.94673	1.79781	1.25132	2.1831	2.88176
CCG004097.2	1.65806	0.804778	0.0645547	0.827563	0.791664	0.262085	6.44865	0.535634	0.454374	0.38328	0.553751	0.418898	0.85843	0.85085
CCG004098.1	2.6761	0.845623	0.190338	1.02247	2.65642	0.509884	2.20584	0.530271	1.26106	0.673061	2.01335	0.333124	1.98877	2.18644
CCG004104.1	56.681	147.528	148.265	207.236	188.484	344.145	71.3577	59.3085	26.6723	40.3269	31.0779	34.4167	251.325	284.952
CCG004105.1	29.8775	39.2479	29.4934	39.5125	21.2279	23.2996	17.3064	18.8155	21.4929	19.8194	21.852	28.7363	33.7457	33.3102
CCG004106.1	5.17617	3.32327	8.88902	2.88708	5.87767	6.18928	4.3387	1.24183	2.21841	2.68898	2.37274	1.65233	8.5537	6.50998
CCG004112.1	19.2948	9.73681	4.9719	9.30694	10.2299	15.6237	13.5494	48.8589	25.0163	33.7768	29.7835	32.3926	15.2037	24.2337
CCG004114.1	4.65514	1.68672	4.17352	2.48437	4.9441	2.3418	2.74937	0.653949	5.73622	5.24809	2.78861	4.05987	1.82085	2.23954
CCG004115.1	1.53033	1.32325	2.4949	1.98819	1.21472	2.00828	4.41567	1.21187	2.18048	3.19406	3.71745	2.88432	1.43212	1.48604
CCG004116.1	3.2388	35.8014	7.24594	27.7802	5.94526	15.0414	22.9859	4.9883	12.8215	7.90175	17.7403	13.1655	23.0157	56.0255
CCG004119.1	55.2813	59.7156	62.3003	52.1598	47.3159	62.1821	60.7902	31.8543	49.5732	36.9514	42.4062	44.7479	70.993	71.8293
CCG004120.1	151.353	14.0395	3.50365	12.7055	13.5274	7.97436	15.1025	121.543	221.478	248.702	242.995	142.735	10.0839	10.8627
CCG004124.3	8.79907	16.3021	19.9221	32.2155	14.3831	16.4786	5.65269	14.1929	6.80399	7.8223	6.5608	7.02647	9.83109	20.7588
CCG004126.1	28.9818	60.0157	14.1088	5.29404	7.05337	10.1176	2.87846	4.56944	9.67077	8.12678	9.07878	5.93413	38.8248	40.3994
CCG004128.1	2.26184	8.41082	11.6778	10.0865	6.0851	13.2743	9.80105	6.13597	10.214	10.0639	9.31682	10.7527	3.65959	5.04852
CCG004129.1	14.6792	8.80578	4.85569	70.0336	17.9227	4.80948	2.52485	37.5407	52.6198	44.2112	37.3108	39.167	16.9737	20.2172
CCG004131.1	0.0667124	0.0904229	0.0788515	0.214804	0.0782021	0.123394	0.266568	0.0891134	0.210358	0.112694	0.0721777	0.0859408	0.0826057	0.10389
CCG004132.1	132.915	221.075	420.588	372.853	259.057	476.885	107.7	250.374	46.7056	61.5807	38.4924	71.2794	265.381	165.904
CCG004133.1	131.54	106.58	104.284	92.9937	91.6283	83.458	335.82	324.798	218.578	341.972	254.877	214.309	98.2254	91.6603
CCG004134.1	65.8286	49.371	53.3383	38.7684	44.7956	50.8984	127.068	136.973	154.835	176.545	171.949	136.439	61.5898	54.9253
CCG004138.2	40.0284	43.0443	8.5501	51.0078	25.3565	14.6688	56.9231	18.05	5.42838	3.04716	9.70801	9.79619	24.832	36.2781
CCG004139.1	58.5909	133.353	64.4787	529.733	42.1935	35.3071	29.075	55.1017	24.7048	41.0443	32.6025	18.9234	40.6247	68.8053
CCG004142.1	4.12507	17.8778	5.12922	13.8062	5.75036	1.44873	10.1579	4.43414	4.54666	4.24605	4.44726	2.05031	2.67871	17.2308
CCG004144.1	48.5451	28.1891	27.5603	16.3505	44.2067	15.0157	19.4533	10.718	16.8766	18.1704	19.0832	10.6803	50.4176	82.9518
CCG004147.1	0.648268	2.25114	1.71415	1.57387	2.36851	2.27069	0.563068	0.320665	0.177897	0.570779	0.796934	0.246982	1.38408	2.08327
CCG004148.1	1.53682	0.737991	0.622248	0.179524	0.813078	0.569655	1.08494	0.468328	1.66934	0.644298	0.614637	1.41795	0.496766	1.07069
CCG004149.1	1.04124	2.06758	1.12643	4.78313	0.956622	1.31843	23.8151	1.00591	3.03417	2.52419	2.46061	1.71932	1.53265	1.67335
CCG004152.1	26.3155	37.4532	21.596	21.6836	34.1335	27.2033	113.356	10.7365	9.58825	8.74292	11.4461	10.7589	27.7233	24.9534
CCG004153.1	20.4683	72.1845	91.3483	61.9624	46.5912	76.1671	10.0552	18.3721	20.8981	20.4704	25.2848	17.8003	59.881	54.3577
CCG004159.1	18.0153	55.3792	4.31294	9.58841	10.8335	17.5246	4.80627	8.35555	3.8153	4.43948	3.5356	5.73008	22.4392	53.4773
CCG004161.1	1.29008	7.52944	5.21221	0.111844	13.1852	13.9019	3.701	0.306041	0.389538	0.813043	0.695983	0.114568	1.43198	0.700177
CCG004162.1	47.9196	325.284	108.988	153.936	141.07	77.1358	19.3229	40.3951	28.6216	34.9094	30.8069	25.4937	167.095	176.323
CCG004164.1	11.4553	18.804	52.9202	24.8272	24.2691	74.0743	37.709	28.908	8.43592	7.35979	4.0538	9.3656	15.1494	17.8386
CCG004166.1	10.7926	16.3907	4.39446	14.9897	4.86254	56.7487	25.4912	8.61583	16.5004	18.5287	13.3957	10.8899	1.09951	0.603206
CCG004167.1	14.3696	9.83004	12.0956	8.26487	13.0679	10.3627	18.1566	12.2422	14.7149	16.2948	11.8103	15.5955	5.46859	4.5833
CCG004168.1	1.4044	1.07852	0.95169	1.81577	1.14878	0.676633	0.905606	0.776882	0.714627	0.720621	0.599197	0.704048	0.949391	0.903767
CCG004169.1	248.07	1.66796	24.9204	0.534019	12.5117	7.41631	2.26156	0.340378	3.49908	0.84603	0.762087	1.80771	9.36514	8.8113
CCG004171.1	11.6834	7.56567	17.8641	5.61615	9.03156	24.8567	4.84661	2.84351	9.43801	8.53981	11.7044	8.22496	9.14246	9.71615
CCG004172.1	41.4217	18.4242	23.3632	24.3758	27.2865	24.3754	33.9508	16.5203	33.2962	29.0131	28.2356	27.9872	16.6255	18.7582
CCG004173.2	0.763942	1.75269	3.07573	2.95313	2.27446	2.9504	8.62013	0.278688	0.643391	0.747913	0.366637	0.698721	0.520319	0.745961
CCG004179.1	2.24189	5.39222	2.96492	3.89629	8.87523	1.63256	0.418608	2.76316	1.04106	1.83497	1.18896	1.00388	2.47829	3.77321
CCG004181.1	2.7113	5.03734	1.68808	11.8767	8.96041	3.90629	5.02028	4.13449	1.76673	1.57729	2.68273	1.93566	6.73445	5.79542
CCG004182.5	92.5906	16.7987	345.057	63.571	49.9345	36.8377	37.0263	24.7683	6.4517	9.27265	6.51387	6.30433	83.7952	113.911
CCG004184.2	9.0034	7.81425	10.1286	10.2021	7.46671	5.22303	13.7896	6.80424	6.14896	6.93808	4.81053	7.25384	13.0193	15.2345
CCG004185.1	2.19424	10.2613	1.89013	1.86166	3.13971	2.29872	2.24364	2.5951	3.84889	2.71049	3.72004	1.81518	7.49491	9.80767
CCG004186.1	20.3579	9.95298	11.6919	21.5613	8.52841	6.63216	9.46305	26.6136	12.3446	20.1032	11.267	10.4404	8.37076	6.88899
CCG004192.1	12.8673	18.5654	10.2477	20.4177	30.1215	3.7181	29.1132	4.05742	4.0216	6.25862	4.7236	3.20707	38.2521	40.4809
CCG004194.1	2.66077	16.0937	8.42908	0.163317	1.06603	0.9424	1.35055	2.28823	11.2251	6.00787	7.23005	9.70721	9.68436	10.6976
CCG004195.1	15.9906	13.373	22.9273	9.97169	14.1268	11.8723	14.2147	10.2765	12.0166	17.8353	13.1187	10.8219	15.0532	18.0931
CCG004196.1	51.2717	30.8258	28.6498	36.1342	25.5167	46.4209	6.28484	198.644	144.752	117.776	128.72	68.8694	10.8567	16.1754
CCG004200.1	2.53119	2.98273	2.06273	4.05174	4.71651	2.26888	2.91063	5.87019	13.2543	10.0535	13.0456	5.64379	4.13711	3.93714
CCG004202.1	23.1652	13.6082	22.445	20.9857	64.179	38.6316	16.6345	75.4201	106.405	70.4316	71.9622	94.8682	11.2504	10.2009
CCG004203.1	64.1057	48.6129	16.7802	26.2086	61.8487	29.649	24.1129	37.3754	35.5509	36.3222	37.0601	33.1613	126.437	156.864
CCG004205.1	8.66461	15.4311	6.81228	9.40085	5.36688	8.99598	14.0812	10.1497	16.0529	20.0241	19.0766	12.9976	10.0607	13.0868
CCG004206.1	0.742732	2.02518	2.18948	1.83756	2.37328	4.95634	15.2127	2.75514	3.75193	4.94182	3.24366	2.6636	1.40065	0.993308
CCG004207.1	30.6657	31.1176	27.0344	41.7753	17.9478	17.8667	38.0552	43.0179	23.2701	30.2851	20.5428	27.9607	13.4668	13.1148
CCG004208.1	64.3762	99.8433	75.9387	111.612	72.8046	146.135	22.6105	60.4415	69.6229	74.8214	88.8643	83.8896	131.335	146.472
CCG004209.1	3.54709	3.12168	1.93293	2.23829	2.94675	3.94526	0.97237	3.46678	1.92047	3.01379	3.62785	3.73212	4.8938	5.33729
CCG004210.3	4.05395	9.34465	4.03244	12.822	2.54386	7.62877	7.60716	2.78334	1.67278	2.05027	2.99707	1.348	13.5841	14.8627
CCG004211.1	433.077	18.3837	121.401	28.3202	90.8214	63.9421	62.1946	94.1405	124.565	123.56	117.447	87.2793	33.6761	20.68
CCG004212.1	18.7419	0.661345	0.689179	3.27019	1.32796	0.157667	2.00589	0.70535	1.00133	0.465842	0.290826	0.513389	0.329532	0.348933
CCG004213.1	1.14546	2.99728	1.93511	2.19569	0.457285	0.723888	36.726	0.336289	0.428666	0.152036	0.384509	0.923697	1.72716	1.75243
CCG004214.1	61.172	19.2093	15.0942	20.3516	12.3806	15.5337	29.3007	100.23	181.585	110.199	117.26	136.559	21.2753	25.7004
CCG004215.1	453.498	386.592	405.624	795.012	453.156	1214.91	399.044	653.795	438.195	453.575	357.824	375.376	575.269	513.062
CCG004219.1	170.741	81.1694	153.616	138.114	101.28	150.034	143.499	572.913	161.587	301.781	218.101	183.484	93.5393	81.3845
CCG004221.1	166.484	0.0219514	0.0308193	0.00899209	0.414752	0.0498596	0.0988395	105.841	104.767	50.8746	76.4658	122.402	0.19939	0.196452
CCG004222.2	3.18432	15.0412	4.9121	10.1107	4.33191	4.48224	3.91068	6.56576	9.21949	2.18948	4.41132	8.83019	17.2096	23.0226
CCG004223.1	1.2419	5.47349	2.33057	1.29357	4.21509	1.65907	6.44591	0.639662	1.26261	0.859471	0.622016	0.926619	2.69999	2.16878
CCG004224.1	105.174	110.641	128.929	110.574	104.497	104.073	138.184	272.323	245.624	138.923	170.409	247.425	91.1781	92.0627
CCG004225.1	23.8328	34.9055	12.5574	44.8095	9.0538	50.7217	8.74356	15.1246	5.30592	4.85929	3.76326	2.70476	8.44062	12.1162
CCG004232.1	3.99153	10.6871	38.8089	37.542	21.9132	1.1053	4.91478	1.44328	1.17146	1.04728	0.828753	0.975959	5.11868	5.39941
CCG004234.1	14.684	19.6674	92.4682	11.6144	22.6734	91.7588	4.74746	48.5507	280.407	144.514	147.863	163.18	21.1291	19.8348
CCG004236.1	5.77707	5.82394	6.17214	9.35489	4.50762	4.12658	28.5852	1.86416	5.28961	4.62561	3.70002	5.67681	5.32162	5.31437
CCG004237.1	250.994	193.939	281.696	276.673	220.571	263.549	102.684	812.195	484.498	712.782	631.664	531.792	261.224	246.086
CCG004249.1	16.2968	4.14484	3.14471	0.689418	1.69241	19.6288	3.16739	14.6505	64.7373	53.6665	52.4289	65.2114	3.9615	4.17551
CCG004250.1	1.71394	44.0784	15.7487	31.6927	2.1173	5.18686	1.56981	1.04211	2.34852	0.718415	1.24454	2.46237	3.61696	5.58469
CCG004253.1	61.3474	29.6116	2.67936	35.9131	26.9673	19.3309	13.206	61.8091	30.0126	81.073	139.467	48.5455	41.5554	51.2155
CCG004254.1	5.79399	6.19965	5.8325	3.27175	2.48976	2.00038	0.776601	2.03461	3.96436	5.41342	4.45809	2.23032	9.95953	9.82081
CCG004255.1	5.46136	2.87538	6.4402	4.98849	5.69355	2.34182	4.80521	4.01218	3.97697	4.39237	3.42123	6.88871	5.68646	4.18627
CCG004256.1	27.9231	17.3295	17.0056	19.8944	9.49366	2.59571	4.70828	21.0128	10.6778	11.7698	16.4025	7.08881	39.4595	44.4251
CCG004257.1	34.28	58.9069	101.663	100.768	61.9921	23.5738	60.5263	56.5784	49.5836	63.3678	51.025	55.1998	244.166	143.125
CCG004258.1	33.5643	27.6277	29.9391	44.0538	33.9665	43.0198	29.0504	35.4908	39.1287	28.1931	31.8412	34.9109	29.8525	30.4822
CCG004260.1	1.48564	3.52751	1.63736	3.74801	0.142097	1.10998	0.731371	2.17512	1.6577	2.09044	0.914736	0.742767	4.95559	2.49641
CCG004263.1	9.16123	27.1515	9.31651	23.3676	7.51155	19.0405	17.1765	4.04955	18.3879	19.9649	42.5062	46.1002	18.1633	22.4778
CCG004265.1	9.54313	14.1137	24.3026	9.40088	13.6952	8.50496	9.7917	7.72653	6.41471	5.9871	4.89452	4.65208	18.2393	16.788
CCG004266.1	21.651	30.4544	30.7976	21.6274	31.3421	15.5797	17.1166	8.50034	24.0089	17.7862	21.5585	22.1057	46.659	51.2737
CCG004267.1	45.4134	41.101	52.4715	34.7552	45.3554	27.177	55.1686	30.8352	46.9329	65.3358	47.0729	45.8324	44.2586	43.1996
CCG004269.1	0.650934	8.00001	5.12748	5.60307	3.66835	12.5827	4.43364	0.687646	2.55368	2.48459	2.08847	2.84629	3.19114	3.04014
CCG004273.1	38.8135	40.9657	40.2786	23.1749	88.0453	59.0066	57.6503	25.0284	83.9956	50.1043	77.9212	56.8976	61.2183	51.0663
CCG004274.2	37.8228	33.9541	24.6356	24.0753	30.194	40.3808	30.7608	19.3703	71.8483	63.6952	69.806	72.4563	32.619	34.631
CCG004275.1	10.028	4.98098	4.87974	2.50706	7.0347	8.88853	5.46119	15.9636	34.7827	28.1739	33.509	29.2509	6.87632	5.54851
CCG004279.1	10.1806	3.45177	4.00337	2.98033	3.79144	10.6966	3.89701	7.76846	21.9496	15.8417	19.4952	17.9002	4.09619	3.333
CCG004280.1	27.8186	23.8225	27.264	29.4515	21.9497	36.2849	25.6464	28.012	39.3095	31.7056	36.4815	42.2636	28.6929	34.2487
CCG004281.1	33.2902	22.8123	60.779	19.6814	41.434	119.812	25.4717	26.13	34.7642	32.0045	31.4271	26.0458	49.5543	25.75
CCG004282.1	27.2004	16.1525	15.8241	12.8551	9.74574	19.8669	43.5884	18.101	31.4676	30.6223	24.0952	21.9979	12.9082	11.8885
CCG004294.1	12.9957	26.7563	21.1397	48.5409	10.1337	12.0283	5.80715	5.8975	13.1515	9.34309	9.12894	6.27448	41.5471	43.9125
CCG004296.1	83.8644	0.20954	0.149422	0.0837271	0.0201651	0.00349113	0.0924423	99.3716	493.885	442.287	367.837	424.198	1.13519	0.742742
CCG004297.3	5.68941	11.3209	10.5607	2.51279	9.65622	15.0818	17.4401	6.98915	9.68709	5.02133	8.67034	8.56399	16.8604	24.4418
CCG004302.1	3.4777	5.9299	4.8868	4.35208	7.58121	3.9694	7.72956	3.33144	7.84416	4.02993	8.65931	9.50138	7.41094	6.21297
CCG004305.1	13.6362	30.9547	16.6336	26.3826	27.6624	65.1584	12.3031	9.45921	56.4407	31.8548	39.2654	40.7125	24.947	24.1336
CCG004306.1	28.8837	6.63441	14.6174	6.68424	9.06631	12.1251	13.6664	22.2584	56.4564	53.0311	57.369	41.6918	9.40789	9.68709
CCG004307.1	1.02619	8.01594	23.626	4.89738	1.42137	5.53317	6.44223	0.328243	1.21874	1.27128	1.33169	2.33531	11.9514	8.68406
CCG004308.1	24.1539	22.6576	23.7698	22.9712	16.1388	21.8722	23.5321	26.8077	55.0826	58.7524	62.1915	56.4935	18.1372	20.8485
CCG004309.1	2.75348	2.7749	3.54669	2.44574	5.52851	8.34348	7.10725	1.80328	10.2415	7.51256	8.72941	8.68622	1.70203	1.76378
CCG004313.1	31.9884	3.15463	0.459019	1.51165	1.05801	5.07712	4.59972	26.6019	104.681	47.6892	51.6228	133.125	6.21104	5.18079
CCG004314.1	102.079	98.7415	155.034	130.573	99.3908	74.3399	308.675	91.8904	125.091	112.868	112.526	141.571	133.364	129.034
CCG004315.1	33.1421	35.0113	58.323	46.0052	42.7452	32.6308	73.5352	43.767	42.8779	30.4216	42.7355	35.0347	36.6696	34.5262
CCG004316.1	0.586428	2.58229	0.741298	0.340299	0.566831	6.5427	1.29063	0.605849	1.75643	0.517823	0.673912	2.19053	3.08934	4.78221
CCG004319.2	40.1126	29.8205	74.3328	22.9969	32.4107	41.7847	23.5514	46.963	42.6906	54.0064	58.0036	47.4947	52.2049	40.4488
CCG004322.1	5.05509	36.2482	25.9477	165.924	8.18773	23.8382	167.918	11.3104	5.98156	4.44856	3.50836	9.49128	28.5307	24.7487
CCG004323.1	53.9853	72.2723	55.8572	131.866	72.0451	201.526	86.8985	47.1284	37.9347	42.0794	39.1948	26.993	65.6823	64.9651
CCG004324.1	1.77343	12.0806	7.78426	203.827	3.41486	5.48209	7.22737	1.39154	0.384421	0.544698	0.757592	0.301848	2.10583	1.84241
CCG004325.1	1.74645	1.55734	32.3882	2.92443	42.3878	1.52656	0.204536	1.29185	0.403674	0.50546	0.353254	0.409965	12.6107	21.4377
CCG004326.1	24.3979	32.4354	41.9982	64.2655	27.562	14.831	8.90383	49.5846	24.9434	32.4351	43.408	30.2839	32.2308	36.6274
CCG004327.1	71.5224	27.7136	80.3881	34.7225	77.4906	51.0369	42.4928	108.699	72.3834	99.2305	88.5693	79.2387	75.6953	42.9526
CCG004328.1	24.5489	17.9613	25.345	18.3764	31.479	21.6774	12.8474	120.409	20.1804	40.3766	45.8015	31.0289	23.9839	18.3983
CCG004329.1	5.03835	8.39247	15.5723	7.9915	10.2115	13.1304	6.42232	5.48826	10.6476	10.274	11.1896	11.9902	16.4792	13.2441
CCG004330.1	19.4253	12.7734	19.6828	15.4359	17.549	33.2206	35.1263	46.2632	53.1788	53.5103	61.9625	46.7316	13.4892	12.9585
CCG004332.1	10.7	12.4825	21.4545	23.1348	10.8294	22.1071	16.4258	12.5086	8.04679	10.6449	9.04252	9.81892	18.361	19.4786
CCG004333.1	47.105	73.5589	61.3421	73.5907	56.932	63.9273	59.8024	44.8368	72.0596	76.594	88.7773	69.9494	79.7961	76.4583
CCG004338.1	0.632583	0.0509203	0.014975	0.0355945	0.210111	0.12343	0.0329069	1.96631	0.738657	0.961791	0.628507	0.585606	0.0156166	0.010701
CCG004339.3	2.45419	2.95484	2.00759	1.70795	2.62786	2.38115	0.949102	1.28484	1.7876	1.11003	1.3896	0.920758	3.24848	2.96919
CCG004340.1	0.295551	0.536461	0.103381	0.0614365	0.589937	122.563	0.355734	0.0844282	0.0742009	0.0738626	0.0659396	0.181715	1.21225	0.796788
CCG004341.1	4.20793	13.0193	109.451	14.811	27.129	87.513	11.4339	2.89483	1.87986	1.91052	2.85563	3.33419	16.7975	11.4027
CCG004342.1	109.076	77.2239	38.0553	65.7965	68.8492	36.6134	61.7102	75.7779	64.3401	59.3744	52.7677	68.1344	49.3822	38.4282
CCG004347.1	1.88923	6.14742	11.113	4.58499	4.12795	9.37783	1.60692	2.027	4.04795	3.44636	5.10322	5.88471	3.63778	3.64239
CCG004349.1	1.66294	1.71531	0.110218	0.970725	2.4469	0.215006	25.5673	0.691849	0.532958	1.76697	0.54116	1.06242	0.696777	0.645223
CCG004350.1	26.6013	74.8377	100.49	49.8982	26.7005	674.11	138.722	17.9276	15.4527	15.5263	14.3595	16.333	25.82	42.2601
CCG004352.1	20.7461	8.01978	7.91854	5.34572	6.29626	9.87648	71.3942	38.9703	69.853	65.8615	77.4284	36.6227	7.66039	5.94957
CCG004356.1	5.64355	3.48768	17.1851	2.52066	3.95083	2.3284	2.54347	0.829833	0.960014	0.632131	2.36764	1.36469	1.62841	1.05743
CCG004357.3	1.70225	5.14468	9.47124	6.18437	4.64305	2.80844	5.21412	0.755353	0.964187	1.05116	1.01391	0.881362	2.34781	2.61594
CCG004362.1	1.95909	4.3304	5.59038	2.48873	2.71485	5.01502	8.80437	2.11952	5.14433	2.65442	4.71008	2.79021	1.36259	1.35457
CCG004366.1	0.146624	0.588107	1.38505	0.827341	1.26049	0.688882	0.74313	0.800411	0.401876	0.0834267	0.355637	0.21807	1.72336	1.73612
CCG004367.1	0.22197	3.4093	3.08991	10.5688	0.432606	1.90442	18.2104	0.855549	1.72263	0.24911	1.07442	0.657835	1.81316	1.34795
CCG004368.1	37.2095	79.2604	29.4844	30.0498	31.6792	1.1281	11.8169	13.7454	8.84404	9.50736	12.7027	5.50675	90.4004	73.7972
CCG004371.3	1.68165	5.57004	11.0606	6.97458	4.30441	1.8095	26.8741	0.129757	0.704173	0.360856	0.310286	0.207852	6.91961	8.94889
CCG004379.1	0.419005	2.05781	1.2779	1.50581	1.74066	0.535098	1.09789	0.324163	0.454647	0.296294	0.132221	0.379134	4.52435	4.1214
CCG004380.1	54.4214	20.7065	137.688	25.8576	220.812	130.488	11.2428	24.8545	20.4339	26.9862	21.0883	25.2026	22.7048	26.0759
CCG004381.1	2.20681	3.14223	3.28924	2.87748	3.24916	4.9321	1.44944	0.904341	5.58234	4.70844	4.14629	3.67542	1.75654	2.70091
CCG004383.1	1095.69	83.5977	115.088	143.804	141.555	47.2255	204.173	197.729	110.132	133.651	129.692	116.55	57.8776	66.2298
CCG004385.2	280.592	228.445	221.156	398.306	233.528	480.389	113.148	265.656	202.502	204.064	167.897	177.747	230.648	282.435
CCG004387.1	0.35216	1.25425	0.951365	0.354458	1.10644	0.298517	0.414468	3.24612	10.1051	8.23359	8.29887	8.19911	0.482526	0.611943
CCG004391.1	0.433	1.0165	0.855346	0.9528	1.17271	0.419243	0.276273	0.878455	0.478521	0.25128	0.212038	0.213785	0.336534	0.378393
CCG004394.1	0.258094	0.118264	0.203094	0.247969	0.512451	0.0109243	0.340232	0.424349	0.127356	0.142526	0.0823775	0.194807	0.273209	0.398367
CCG004397.1	5.4146	1.77717	2.34198	2.41013	2.09478	0.961302	2.17107	0.489011	0.575259	0.88444	1.01876	0.255274	1.17843	2.01649
CCG004398.1	8.57632	8.05351	5.04392	19.2126	3.61408	2.36668	0.729	4.12745	3.52887	2.1509	2.19391	4.98839	16.1	10.3426
CCG004404.3	1.53149	2.59933	2.84224	2.15228	2.01656	5.18649	2.82765	1.5877	3.74512	3.22257	2.718	2.62715	0.719557	1.10285
CCG004407.2	1.44137	1.31961	2.05426	1.526	2.5948	0.916818	0.906054	4.43159	8.11898	6.4269	6.43972	3.87522	0.786721	1.09678
CCG004408.1	6.52003	11.8668	281.144	10.0302	4.72083	1.21971	8.35844	8.47921	2.13582	5.22781	6.5503	2.20202	13.5681	43.3434
CCG004414.1	0.62172	2.52749	3.01954	4.31928	0.647238	0.346637	1.6325	0.239411	0.210236	0.271726	0.354388	0.124259	1.10318	0.822678
CCG004415.1	1.93545	7.48506	7.88888	17.9116	1.08912	0.857443	4.43654	0.407031	0.300634	0.460144	0.452161	0.347144	2.74466	2.4427
CCG004427.1	7.15352	2.31727	4.23968	1.47378	2.49098	0.586744	8.21807	3.54243	9.86648	3.92994	5.3598	4.29055	1.4961	2.95039
CCG004428.2	61.945	71.7742	72.8209	88.3715	67.2426	70.3758	80.1662	70.7864	86.1043	84.8844	84.1175	100.087	87.7581	89.2728
CCG004429.2	13.2682	5.56178	5.55772	7.5049	5.96595	15.8616	46.7988	10.8422	33.3241	28.5398	41.113	23.7076	10.5066	12.87
CCG004432.1	65.8454	9.86474	8.87095	4.59329	65.5985	144.35	49.1423	183.104	140.485	157.914	175.087	161.571	12.223	12.0766
CCG004433.1	113.344	132.5	257.124	169.571	218.811	131.197	324.504	169.721	73.9425	88.2668	76.839	92.432	300.343	234.499
CCG004434.1	41.2399	13.8214	14.6329	28.574	30.8532	4.58486	30.0101	48.8696	33.6733	46.949	36.2264	22.7875	23.1269	18.4606
CCG004435.3	3.61372	0.697173	0.257737	0.759559	0.778001	0.521847	0.077503	0.70917	0.240145	0.0273213	0.158348	0.195045	1.04178	1.24045
CCG004436.2	83.4889	0.533288	0.0767377	3.64632	0.318294	0.457774	0.294039	132.066	135.256	109.833	67.6289	134.557	0.385651	0.752571
CCG004439.1	68.3983	33.3639	33.0538	76.532	38.8679	66.3239	39.4428	65.5665	54.7214	64.4547	42.1655	55.1817	66.5319	66.6095
CCG004440.1	5.84908	3.63264	0.682862	3.90832	48.3342	2.81207	1.49517	1.53744	0.69226	0.479359	0.88514	0.567663	7.65906	7.22295
CCG004441.2	100.466	30.4015	18.0293	15.0456	57.1863	91.3672	14.9359	449.107	341.592	231.624	310.177	271.579	32.7803	33.9649
CCG004443.1	10.3628	28.2691	39.776	48.6205	28.9933	20.6234	8.07209	10.8846	3.6069	4.55443	3.05884	1.95047	16.1873	15.4249
CCG004444.1	70.913	69.6781	83.3031	90.0383	91.0433	48.1365	150.954	69.7626	34.2453	48.5394	44.8427	36.1961	82.4311	83.1164
CCG004447.1	144.701	10.5707	24.9412	7.20177	74.2159	21.6897	33.243	44.9524	49.8878	57.796	48.1025	38.632	31.5782	25.3402
CCG004448.1	37.8848	11.1826	22.417	20.0394	27.0453	23.6168	35.6801	39.4559	24.364	34.0161	16.43	21.6772	18.553	15.3174
CCG004449.1	131.177	68.8344	113.446	88.7042	104.738	74.3367	140.046	192.434	120.299	130.808	112.264	120.161	99.7851	87.0041
CCG004450.4	69.9091	18.7002	15.668	22.2812	21.8	19.9108	15.9105	111.905	75.7459	101.685	86.7045	68.7109	26.7266	22.2077
CCG004452.1	17.7874	19.9572	19.8311	32.4305	19.7359	15.7659	45.323	11.9958	10.0678	9.14351	9.81852	7.8909	22.9561	20.8618
CCG004453.1	24.44	15.8955	18.1089	25.4094	21.3646	26.852	27.0393	42.8669	25.6194	28.6996	25.5397	24.6822	17.847	16.9602
CCG004454.2	150.649	46.5866	42.3508	54.2346	45.926	70.2752	78.9669	301.716	220.521	247.831	230.553	217.67	56.8893	56.9285
CCG004455.2	51.6297	32.9629	85.9232	45.5667	36.2291	47.1816	30.2176	44.0308	31.2347	32.0464	28.0847	24.9349	280.492	162.731
CCG004457.1	9.03646	7.35063	6.97288	13.9843	6.35615	5.77981	14.2785	11.4252	5.82149	7.78904	7.55854	7.09992	9.39227	9.96044
CCG004458.1	26.8287	23.862	27.7428	46.439	27.8609	22.2769	47.0478	26.4627	11.8517	18.0638	14.4773	14.0924	23.8385	24.9873
CCG004459.1	33.5118	28.223	20.7579	44.5628	22.9535	35.8013	24.075	40.4932	25.3908	28.8821	29.9381	29.5608	29.6506	32.8767
CCG004461.1	207.627	111.332	175.122	217.468	144.311	161.473	181.475	308.96	150.839	201.147	145.157	152.462	149.709	147.116
CCG004462.1	4.60986	5.68882	2.40462	11.5228	2.35487	2.57044	4.74789	3.01068	1.19495	1.68074	1.62165	1.32545	3.5509	4.15062
CCG004463.2	84.6841	35.2613	55.6016	46.753	68.5839	55.8139	101.597	234.494	130.157	165.902	169.965	146.996	61.6333	50.5165
CCG004464.2	5.72734	4.79004	1.8008	6.01805	4.17199	5.76388	9.59135	2.05109	1.07579	1.38256	2.74546	1.26792	5.33522	7.04639
CCG004465.3	74.1051	9.60425	3.57507	4.79662	20.4942	29.1881	15.2817	20.4986	32.756	36.9529	21.9945	18.4247	5.15577	4.61207
CCG004466.1	0.329896	0.767051	0.500834	5.21183	0.339055	1.1126	3.88487	0.491948	0.0953236	0.129117	0.124701	0.0341427	0.527346	0.415371
CCG004467.3	11.5642	12.9971	9.20525	38.22	15.7668	15.8192	7.86986	7.63389	0.691291	6.1224	4.22283	3.30403	8.53	8.51969
CCG004468.1	3.98914	6.44528	3.22593	11.8198	6.91539	5.59045	9.35759	3.20673	2.92835	2.5899	3.0933	2.60398	5.28938	4.90516
CCG004469.1	24.1927	25.6818	17.6695	23.083	19.8488	20.4191	15.829	13.3761	19.3826	20.1241	22.1256	22.9119	31.9842	32.0272
CCG004470.1	26.3016	15.7625	17.6236	19.9509	16.2724	19.3443	11.8627	34.3979	28.1734	33.3688	23.7429	31.7979	13.6577	11.2701
CCG004473.1	2.68764	5.58246	3.48731	3.50548	2.77182	4.38319	6.21308	3.32577	4.69073	2.76462	3.91436	4.36062	4.17711	4.72671
CCG004474.1	0.306746	0.134245	0.525452	0.27247	0.504494	0.199364	20.8675	0.699039	0.48003	0.38668	0.355012	0.32169	0.903471	0.64189
CCG004482.1	0.44147	1.89237	1.32288	3.91479	2.43893	5.51532	1.25754	5.9271	4.56403	3.50595	6.5891	4.09333	2.23136	3.38571
CCG004485.2	23.3663	14.6113	13.4551	16.0531	11.0916	23.7652	21.6397	4.80238	1.20011	3.04634	3.34467	1.15452	9.16487	7.3893
CCG004486.2	17.5764	11.7083	5.06167	14.0419	13.5104	15.591	6.74011	7.55675	5.46842	4.734	4.78248	4.81334	7.27236	7.76758
CCG004489.1	53.7744	18.8898	37.6564	25.8248	33.2769	22.4147	45.8004	43.3455	32.7877	33.2299	31.6705	39.9697	25.7727	19.8741
CCG004490.3	6.01038	5.98256	35.9106	9.30845	20.134	25.5355	14.9233	2.72305	2.92689	4.61528	9.09615	4.48666	11.9902	10.0682
CCG004494.1	61.5081	57.8866	104.579	81.3381	95.6381	79.891	94.4468	117.149	25.1334	54.9774	46.9847	38.5242	96.6319	73.5005
CCG004495.1	9.41079	2.27893	41.7979	3.17064	47.4308	15.1141	2.33906	9.15047	49.3577	37.9655	51.6967	38.1529	6.96237	6.77849
CCG004506.1	94.6052	44.699	85.6776	49.9812	65.5181	33.8765	120.642	71.5138	107.454	95.211	107.327	129.875	67.9087	55.9465
CCG004507.1	62.9844	112.224	14.0431	185.344	143.292	119.492	77.5818	120.87	25.4336	30.9242	25.9856	68.5468	154.685	416.193
CCG004508.1	39.5151	77.8948	15.772	212.05	124.082	111.61	78.5229	88.3649	22.1582	21.4861	30.9078	44.9414	156.024	348.286
CCG004513.1	4.50363	25.0465	12.3473	7.89329	37.1618	49.5539	17.2898	2.03941	2.536	2.79504	3.49848	3.19439	14.1938	15.2503
CCG004517.1	7.23103	36.2965	97.6841	34.9347	7.2701	7.40345	2.9397	6.95112	3.19509	3.39849	3.39021	2.18397	14.965	17.7677
CCG004522.1	0.698557	1.34687	2.56449	1.45555	1.80632	3.58776	0.785657	0.569388	1.19964	1.88891	2.15988	1.24275	1.19204	1.44716
CCG004523.1	1.36389	2.62056	4.85526	1.61568	3.54963	8.23394	0.214089	2.15422	4.78587	5.98986	6.54851	5.59138	43.424	32.2058
CCG004524.1	1.50714	2.75691	3.46493	1.32988	1.82917	4.99515	2.88971	1.34744	2.14428	1.08147	1.31484	2.29416	2.7198	6.48196
CCG004526.1	0.348688	5.42237	0.696092	9.11547	1.81865	1.74716	0.749194	2.12592	1.33199	3.5745	5.25375	1.33267	1.1149	0.574932
CCG004531.2	4.42943	12.5255	7.53308	7.32867	5.1665	9.38063	7.04485	4.40756	4.67848	4.46488	3.5528	3.32896	7.27245	7.77043
CCG004532.1	4.76525	4.24637	6.78304	8.82396	3.10972	8.41929	8.40823	3.03955	3.40767	2.8009	2.82113	5.57684	3.9164	5.09553
CCG004533.1	44.9555	29.724	32.7456	41.1249	40.4104	46.4481	21.6018	77.4153	85.0712	58.4103	50.8077	47.5054	36.3131	29.2805
CCG004534.1	4.69597	7.191	6.42558	9.75464	9.35619	7.06142	21.494	20.092	17.7883	19.4292	19.2854	15.4962	7.37001	7.45564
CCG004535.2	31.3497	31.2343	121.964	39.9857	183.854	33.2545	28.1367	45.0016	21.4143	29.471	24.9864	22.2176	39.9933	26.9393
CCG004537.1	13.2153	262.254	23.3177	48.7734	45.618	48.5931	6.85197	26.1396	62.8131	17.0986	27.3247	45.3694	101.09	213.049
CCG004540.1	29.4195	31.4496	28.5258	32.1519	31.553	44.8792	62.9187	39.4212	74.7672	62.5513	61.3832	56.9781	21.6293	23.5396
CCG004544.1	64.0149	3.83873	1.64227	1.957	3.34693	2.8292	3.69214	4.31998	10.3364	3.05123	5.54851	3.22485	2.3229	4.83795
CCG004545.1	4.29639	4.1974	3.2639	6.61369	5.6365	2.85753	6.87034	1.27175	3.0373	2.68964	2.15516	1.97633	10.3778	9.16472
CCG004546.2	12.0043	7.25585	12.0776	7.52812	9.29916	11.8499	6.79904	8.29899	18.996	23.1349	18.938	15.3452	8.76692	5.29792
CCG004548.1	16.5904	14.9879	8.86441	17.1769	14.7858	120.329	70.4848	4.67585	12.763	15.9762	10.7245	7.72727	5.71797	8.54006
CCG004556.1	5.08215	6.74654	3.82281	4.83608	2.92322	3.03589	16.745	10.8452	35.0722	12.1394	16.7473	39.359	4.41617	7.05859
CCG004561.3	0.252299	0.393639	0.136549	0.219839	0.107541	0.201095	16.549	0.112137	0.0976156	0.0655063	0.173758	0.0543069	0.212761	0.260862
CCG004562.1	5.49265	0.960755	1.42964	1.94881	1.92012	1.74439	45.0579	12.6838	3.54269	7.31793	3.92385	2.96635	1.95007	0.660886
CCG004564.1	1.22739	1.96966	1.04535	2.17097	1.401	2.13831	1.95979	0.379974	0.872282	0.888603	1.5368	0.609104	1.87041	2.41897
CCG004566.2	13.4437	9.53447	6.4066	9.67146	8.40428	6.97066	77.2561	6.9913	5.0354	7.3068	6.64844	6.28775	6.93438	5.98564
CCG004568.1	2.82284	1.41211	0.978253	1.43835	1.95942	1.35883	2.54077	1.691	2.92267	3.17875	3.25535	3.00765	2.37015	2.48105
CCG004570.1	678.309	196.65	429.968	289.27	661.654	216.68	387.961	1205.06	585.125	964.081	670.638	559.169	182.257	155.439
CCG004571.1	6.34596	71.9601	354.267	4.64299	46.8563	51.5662	8.68442	7.84458	9.73178	5.48208	8.22292	10.8913	15.3569	18.1366
CCG004574.1	18.7029	17.8137	11.2245	12.4543	28.9805	36.8153	11.249	97.827	67.6179	64.5103	81.6782	96.3766	36.0974	32.0424
CCG004577.1	316.451	224.576	645.405	443.597	547.687	312.089	307.223	231.398	136.455	146.288	118.949	136.465	277.815	272.431
CCG004582.2	26.7894	11.0462	6.93589	10.3699	56.0243	4.40834	98.6596	15.1167	52.9423	36.5002	20.3871	52.3825	6.6168	6.2634
CCG004583.1	2.73293	1.37305	1.79539	2.33163	2.16474	2.96853	5.41775	1.05308	8.23584	3.28647	3.67108	8.27535	4.35484	3.18037
CCG004586.1	4.49209	9.38128	12.7388	6.76299	8.15206	6.34619	6.15672	2.835	7.15625	4.72325	6.7694	5.42975	12.9556	12.8937
CCG004587.1	0.212637	1.04988	0.427702	0.938852	0.473974	0.75057	3.52175	0.134472	0.368283	0.289308	0.405228	0.408651	0.83819	1.10419
CCG004588.1	14.1574	37.3447	21.97	20.4633	17.9345	16.7481	15.7194	11.1184	19.9044	16.0222	19.6233	18.4785	24.665	29.3872
CCG004594.4	2.14446	0.392213	0.102676	0.485798	0.678809	0.653195	0.23651	1.11805	1.30688	1.73763	1.02637	0.72906	6.89125	6.13254
CCG004595.1	16.5738	27.9498	31.3503	31.0597	15.1573	20.3607	87.544	11.8793	19.2245	13.6392	19.619	22.142	21.0041	21.6015
CCG004596.1	3.3129	5.24526	6.08242	4.84902	4.67271	4.09686	8.55733	1.80322	2.91444	2.46441	2.73131	3.4884	4.53361	6.23315
CCG004597.1	4.9855	13.9779	16.5016	10.594	10.7027	9.29857	8.65521	2.15571	5.59887	4.22229	5.51162	5.80627	11.7464	10.8114
[truncated: 8,991 more rows]
