# Supplementary material for: A draft genome of Drung cattle reveals clues to its chromosomal fusion and environmental adaptation
Source: Commun Biol. 2022 Apr 13;5:353. doi: 10.1038/s42003-022-03298-9 (PMC9008013; doi:10.1038/s42003-022-03298-9)
Supplement: Supplementary file 16 — Supplementary Data 13 [file 42003_2022_3298_MOESM16_ESM.xlsx]

## Sheet: Sheet1
Supplementary Data 13. Unique genes identified in Drung cattle.
Gene ID	KEGG	Interpro	Trembl	Swissprot	GO
CCG000004.1	--	--	W5P980	--	--
CCG000005.1	--	--	--	--	--
CCG000009.1	--	IPR004244; Transposase, L1	Q1L836	Q9UN81	--
CCG000011.1	--	--	--	--	--
CCG000029.1	--	IPR000477; Reverse transcriptase domain	W5P980	--	GO:0003723; Reverse transcriptase domain; NULL|GO:0003964; Reverse transcriptase domain; NULL|GO:0006278; Reverse transcriptase domain; NULL
CCG000061.1	--	--	W5P980	--	--
CCG000078.1	--	--	L8IRX1	P11369	--
CCG000088.1	TSPY3; testis specific protein, Y-linked 3; K11284 TSPY-like 1	--	G3X7I2	O19110	--
CCG000089.1	--	--	E1BLC3	Q9UPS8	--
CCG000104.1	--	--	--	--	--
CCG000130.1	--	IPR004244; Transposase, L1	Q1L836	Q9UN81	--
CCG000131.1	similar to guanine nucleotide binding protein alpha 13; K04639 guanine nucleotide binding protein (G protein), alpha 13	--	W5P980	P14381	--
CCG000134.1	similar to guanine nucleotide binding protein alpha 13; K04639 guanine nucleotide binding protein (G protein), alpha 13	IPR000477; Reverse transcriptase domain	W5P980	P11369	GO:0003723; Reverse transcriptase domain; NULL|GO:0003964; Reverse transcriptase domain; NULL|GO:0006278; Reverse transcriptase domain; NULL
CCG000145.1	TSPY3; testis specific protein, Y-linked 3; K11284 TSPY-like 1	IPR002164; Nucleosome assembly protein (NAP)	G5E6S2	O19110	GO:0005634; RNA polymerase II subunit A; NULL|GO:0006334; Nucleosome assembly protein (NAP); NULL
CCG000147.1	--	IPR000477; Reverse transcriptase domain	L8J2B9	--	GO:0003723; Reverse transcriptase domain; NULL|GO:0003964; Reverse transcriptase domain; NULL|GO:0006278; Reverse transcriptase domain; NULL
CCG000148.1	similar to guanine nucleotide binding protein alpha 13; K04639 guanine nucleotide binding protein (G protein), alpha 13	IPR000477; Reverse transcriptase domain	W5PYH4	P14381	GO:0003723; Reverse transcriptase domain; NULL|GO:0003964; Reverse transcriptase domain; NULL|GO:0006278; Reverse transcriptase domain; NULL
CCG000156.1	--	IPR004244; Transposase, L1	Q1L836	Q9UN81	--
CCG000163.1	procollagen-lysine,2-oxoglutarate 5-dioxygenase 2-like; K13645 procollagen-lysine,2-oxoglutarate 5-dioxygenase 2 [EC:1.14.11.4]	--	L8IPL3	O00370	--
CCG000164.1	hypothetical protein LOC100261060; K13148 integrator complex subunit 11 [EC:3.1.27.-]	IPR000477; Reverse transcriptase domain	L8IG40	O00370	GO:0003723; Reverse transcriptase domain; NULL|GO:0003964; Reverse transcriptase domain; NULL|GO:0006278; Reverse transcriptase domain; NULL
CCG000168.1	--	IPR004244; Transposase, L1	Q1L836	Q9UN81	--
CCG000171.1	olfactory receptor 4P4-like; K04257 olfactory receptor	--	J9P184	Q8NGL7	--
CCG000178.1	mark3, Par-1A, par-1, par1; MAP/microtubule affinity-regulating kinase 3; K08798 MAP/microtubule affinity-regulating kinase [EC:2.7.11.1]	IPR000719; Protein kinase domain	H2UXT8	Q7KZI7	GO:0004672; Serine/threonine- /dual specificity protein kinase, catalytic domain; NULL|GO:0005524; Protein kinase, ATP binding site; NULL|GO:0006468; Serine/threonine-protein kinase, active site; NULL|GO:0016772; Protein kinase-like domain; NULL
CCG000184.1	--	IPR004244; Transposase, L1	Q1L836	--	--
CCG000187.1	--	--	W5P980	--	--
CCG000189.1	--	--	W5PYH4	--	--
CCG000190.1	--	--	--	--	--
CCG000194.1	--	--	--	--	--
CCG000200.1	similar to guanine nucleotide binding protein alpha 13; K04639 guanine nucleotide binding protein (G protein), alpha 13	--	U6NRW8	--	--
CCG000207.1	--	--	--	--	--
CCG000208.1	--	--	--	--	--
CCG000209.1	--	--	--	--	--
CCG000211.1	--	--	--	--	--
CCG000216.1	similar to decay-accelerating factor splicing; K04006 decay accelerating factor	--	T2FFV7	P03359	--
CCG000217.1	--	--	E2PHV5	--	--
CCG000218.1	--	--	--	--	--
CCG000224.1	--	IPR004244; Transposase, L1	Q1L836	Q9UN81	--
CCG000266.1	IGH@; immunloglobulin heavy chain; K06856 immunoglobulin heavy chain	IPR013783; Immunoglobulin-like fold	G3N188	P01821	--
CCG000304.1	ZKSCAN2; zinc finger with KRAB and SCAN domains 2; K09229 KRAB and SCAN domains-containing zinc finger protein	IPR007087; Zinc finger, C2H2	W5QB49	Q63HK3	GO:0003676; Zinc finger C2H2-type/integrase DNA-binding domain; NULL|GO:0046872; Zinc finger, C2H2; NULL
CCG000398.2	--	IPR004244; Transposase, L1	Q1L836	Q9UN81	--
CCG000400.1	hypothetical protein LOC100261060; K13148 integrator complex subunit 11 [EC:3.1.27.-]	IPR000477; Reverse transcriptase domain	U6NRW8	P14381	GO:0003723; Reverse transcriptase domain; NULL|GO:0003964; Reverse transcriptase domain; NULL|GO:0006278; Reverse transcriptase domain; NULL
CCG000402.1	--	IPR000477; Reverse transcriptase domain	W5PYH4	--	GO:0003723; Reverse transcriptase domain; NULL|GO:0003964; Reverse transcriptase domain; NULL|GO:0006278; Reverse transcriptase domain; NULL
CCG000410.1	similar to guanine nucleotide binding protein alpha 13; K04639 guanine nucleotide binding protein (G protein), alpha 13	IPR000477; Reverse transcriptase domain	W5P980	P14381	GO:0003723; Reverse transcriptase domain; NULL|GO:0003964; Reverse transcriptase domain; NULL|GO:0006278; Reverse transcriptase domain; NULL
CCG000414.1	--	--	L8I231	--	--
CCG000416.1	--	IPR004244; Transposase, L1	F6WH55	--	--
CCG000433.1	--	--	W5P980	--	--
CCG000453.1	hypothetical protein LOC100261060; K13148 integrator complex subunit 11 [EC:3.1.27.-]	IPR000477; Reverse transcriptase domain	W5PYH4	P14381	GO:0003723; Reverse transcriptase domain; NULL|GO:0003964; Reverse transcriptase domain; NULL|GO:0006278; Reverse transcriptase domain; NULL
CCG000471.1	--	--	--	--	--
CCG000475.1	--	IPR000477; Reverse transcriptase domain	W5PYH4	--	GO:0003723; Reverse transcriptase domain; NULL|GO:0003964; Reverse transcriptase domain; NULL|GO:0006278; Reverse transcriptase domain; NULL
CCG000499.1	similar to guanine nucleotide binding protein alpha 13; K04639 guanine nucleotide binding protein (G protein), alpha 13	--	U6NRW8	--	--
CCG000504.1	olfactory receptor, family 5, subfamily I, member 1-like; K04257 olfactory receptor	IPR000276; G protein-coupled receptor, rhodopsin-like	F1ME32	Q8NH69	GO:0004930; G protein-coupled receptor, rhodopsin-like; NULL|GO:0007186; G protein-coupled receptor, rhodopsin-like; NULL|GO:0016021; GPCR, rhodopsin-like, 7TM; NULL
CCG000525.1	--	--	W5PRP5	--	--
CCG000558.1	--	IPR000477; Reverse transcriptase domain	W5PYH4	Q03274	GO:0003723; Reverse transcriptase domain; NULL|GO:0003964; Reverse transcriptase domain; NULL|GO:0006278; Reverse transcriptase domain; NULL
CCG000561.3	--	--	--	--	--
CCG000655.1	--	--	L8IZ20	O02751	--
CCG000708.1	--	IPR000477; Reverse transcriptase domain	W5P980	--	GO:0003723; Reverse transcriptase domain; NULL|GO:0003964; Reverse transcriptase domain; NULL|GO:0006278; Reverse transcriptase domain; NULL
CCG000709.1	--	--	L8J0E0	Q588U8	--
CCG000721.1	--	IPR000477; Reverse transcriptase domain	L8ICP0	--	GO:0003723; Reverse transcriptase domain; NULL|GO:0003964; Reverse transcriptase domain; NULL|GO:0006278; Reverse transcriptase domain; NULL
CCG000811.1	--	--	F1RWS6	P03360	--
CCG000898.1	--	--	--	A1Z651	--
CCG000916.1	--	--	--	--	--
CCG000997.1	similar to guanine nucleotide binding protein alpha 13; K04639 guanine nucleotide binding protein (G protein), alpha 13	--	W5P980	P11369	--
CCG000998.1	SEC31B; SEC31 homolog B (S. cerevisiae); K14005 protein transport protein SEC31	--	H9NEA4	P11227	--
CCG001032.1	calcium/calmodulin-dependent 3',5'-cyclic nucleotide phosphodiesterase 1C-like; K13755 calcium/calmodulin-dependent 3',5'-cyclic nucleotide phosphodiesterase [EC:3.1.4.17]	--	L8IPL3	O00370	--
CCG001037.1	--	IPR005135; Endonuclease/exonuclease/phosphatase	L8IZ20	O02751	--
CCG001093.1	BTBD11; BTB (POZ) domain containing 11; K10483 BTB/POZ domain-containing protein 11	IPR002119; Histone H2A	E1BJI4	A6QL63	GO:0000786; Histone H2B; NULL|GO:0003677; Homeodomain-like; NULL|GO:0005634; RNA polymerase II subunit A; NULL|GO:0006334; Nucleosome assembly protein (NAP); NULL|GO:0046982; Histone-fold; NULL
CCG001095.1	--	--	U6NRW8	--	--
CCG001096.1	--	--	L8IZ20	O02751	--
CCG001211.1	--	IPR005135; Endonuclease/exonuclease/phosphatase	Q8SQ39	O02751	--
CCG001215.1	testis-specific Y-encoded-like protein 3-like; K11286 TSPY-like 3	IPR002164; Nucleosome assembly protein (NAP)	G3N335	O19110	GO:0005634; RNA polymerase II subunit A; NULL|GO:0006334; Nucleosome assembly protein (NAP); NULL
CCG001267.1	similar to guanine nucleotide binding protein alpha 13; K04639 guanine nucleotide binding protein (G protein), alpha 13	--	W5P980	--	--
CCG001275.1	ubiquitin-conjugating enzyme E2Q-like protein 1-like; K10582 ubiquitin-conjugating enzyme E2 Q [EC:6.3.2.19]	--	W5Q0M1	A0PJN4	--
CCG001308.1	PDE5A; phosphodiesterase 5A, cGMP-specific (EC:3.1.4.35); K13762 cGMP-specific 3',5'-cyclic phosphodiesterase [EC:3.1.4.35]	--	W5Q3B7	Q28156	--
CCG001438.1	cd22; CD22 molecule; K06467 CD22 antigen	--	W5NYH5	P08548	--
CCG001448.1	similar to guanine nucleotide binding protein alpha 13; K04639 guanine nucleotide binding protein (G protein), alpha 13	--	W5P980	--	--
CCG001452.1	SEC31B; SEC31 homolog B (S. cerevisiae); K14005 protein transport protein SEC31	--	W5Q1J5	P26810	--
CCG001509.1	--	--	--	--	--
CCG001524.1	--	--	--	--	--
CCG001528.1	--	--	W5PRP5	--	--
CCG001587.1	similar to guanine nucleotide binding protein alpha 13; K04639 guanine nucleotide binding protein (G protein), alpha 13	--	W5P980	--	--
CCG001595.1	--	--	--	--	--
CCG001638.1	--	--	L8IKP5	--	--
CCG001648.1	similar to Interferon alpha-1/13 precursor (Interferon alpha-D) (LeIF D); K05414 interferon alpha	--	--	--	--
CCG001649.1	ZNF33B; zinc finger protein 33B; K09228 KRAB domain-containing zinc finger protein	IPR000477; Reverse transcriptase domain	W5PYH4	P14381	GO:0003723; Reverse transcriptase domain; NULL|GO:0003964; Reverse transcriptase domain; NULL|GO:0006278; Reverse transcriptase domain; NULL
CCG001654.1	similar to Interferon alpha-1/13 precursor (Interferon alpha-D) (LeIF D); K05414 interferon alpha	--	--	--	--
CCG001659.4	similar to guanine nucleotide binding protein alpha 13; K04639 guanine nucleotide binding protein (G protein), alpha 13	IPR000477; Reverse transcriptase domain	W5PYH4	P14381	GO:0003723; Reverse transcriptase domain; NULL|GO:0003964; Reverse transcriptase domain; NULL|GO:0006278; Reverse transcriptase domain; NULL
CCG001686.1	--	--	W5QFB4	--	--
CCG001720.1	--	IPR006634; TRAM/LAG1/CLN8 homology domain	H0YIG1	Q8N5B7	GO:0016021; GPCR, rhodopsin-like, 7TM; NULL
CCG001777.1	--	--	H9F124	Q8IYB1	--
CCG001890.1	--	--	--	--	--
CCG001917.1	hypothetical protein LOC100261060; K13148 integrator complex subunit 11 [EC:3.1.27.-]	IPR000477; Reverse transcriptase domain	W5PYH4	P14381	GO:0003723; Reverse transcriptase domain; NULL|GO:0003964; Reverse transcriptase domain; NULL|GO:0006278; Reverse transcriptase domain; NULL
CCG001923.1	--	--	W5P980	--	--
CCG001924.1	similar to guanine nucleotide binding protein alpha 13; K04639 guanine nucleotide binding protein (G protein), alpha 13	--	U6NRW8	--	--
CCG001968.1	hypothetical protein LOC100260845; K12619 5'-3' exoribonuclease 2 [EC:3.1.13.-]	IPR000477; Reverse transcriptase domain	U6NRW8	P14381	GO:0003723; Reverse transcriptase domain; NULL|GO:0003964; Reverse transcriptase domain; NULL|GO:0006278; Reverse transcriptase domain; NULL
CCG001976.1	similar to guanine nucleotide binding protein alpha 13; K04639 guanine nucleotide binding protein (G protein), alpha 13	IPR000477; Reverse transcriptase domain	U6NRW8	P11369	GO:0003723; Reverse transcriptase domain; NULL|GO:0003964; Reverse transcriptase domain; NULL|GO:0006278; Reverse transcriptase domain; NULL
CCG001980.1	similar to fibroblast growth factor 14; K04358 fibroblast growth factor	IPR002209; Fibroblast growth factor family	L8IX19	Q8R5L7	GO:0008083; Transforming growth factor beta, conserved site; NULL
CCG002000.1	similar to guanine nucleotide binding protein alpha 13; K04639 guanine nucleotide binding protein (G protein), alpha 13	IPR000477; Reverse transcriptase domain	W5PYH4	P14381	GO:0003723; Reverse transcriptase domain; NULL|GO:0003964; Reverse transcriptase domain; NULL|GO:0006278; Reverse transcriptase domain; NULL
CCG002006.1	--	--	L8I231	--	--
CCG002029.1	--	--	L8ITK5	--	--
CCG002053.1	--	--	U6NRW8	--	--
CCG002216.1	--	--	--	--	--
CCG002262.1	--	IPR000477; Reverse transcriptase domain	L8IEA7	--	GO:0003723; Reverse transcriptase domain; NULL|GO:0003964; Reverse transcriptase domain; NULL|GO:0006278; Reverse transcriptase domain; NULL
CCG002266.1	--	--	--	--	--
CCG002269.4	--	IPR004244; Transposase, L1	Q1L836	Q9UN81	--
CCG002340.1	--	IPR005135; Endonuclease/exonuclease/phosphatase	Q8SQ39	O02751	--
CCG002370.1	similar to guanine nucleotide binding protein alpha 13; K04639 guanine nucleotide binding protein (G protein), alpha 13	--	W5P980	--	--
CCG002399.1	--	--	W5P980	--	--
CCG002431.1	--	--	W5P980	Q32L59	--
CCG002483.1	--	IPR004244; Transposase, L1	W5Q0D1	Q9UN81	--
CCG002505.1	--	--	O97916	--	--
CCG002529.1	--	--	L8ICP0	--	--
CCG002563.1	--	IPR000477; Reverse transcriptase domain	W5PYH4	--	GO:0003723; Reverse transcriptase domain; NULL|GO:0003964; Reverse transcriptase domain; NULL|GO:0006278; Reverse transcriptase domain; NULL
CCG002628.1	TLR1; toll-like receptor 1; K05398 toll-like receptor 1	IPR000157; Toll/interleukin-1 receptor homology (TIR) domain	L8IFD4	Q704V6	GO:0005515; Ubiquitin domain; NULL|GO:0007165; STAT transcription factor, all-alpha; NULL
CCG002662.1	NONO; non-POU domain containing, octamer-binding; K13214 non-POU domain-containing octamer-binding protein	--	K9KD74	Q5RFL9	--
CCG002691.1	--	IPR000477; Reverse transcriptase domain	W5PYH4	--	GO:0003723; Reverse transcriptase domain; NULL|GO:0003964; Reverse transcriptase domain; NULL|GO:0006278; Reverse transcriptase domain; NULL
CCG002746.1	--	--	--	--	--
CCG002880.1	similar to guanine nucleotide binding protein alpha 13; K04639 guanine nucleotide binding protein (G protein), alpha 13	--	W5PYH4	--	--
CCG002893.2	CDK14, PFTK1; cyclin-dependent kinase 14 (EC:2.7.11.22); K08821 PFTAIRE protein kinase [EC:2.7.11.22]	--	L5JQE2	O35495	--
CCG002939.1	--	--	O97916	--	--
CCG002964.1	--	--	S9WTU5	Q86UW7	--
CCG002970.1	--	--	--	Q32L59	--
CCG003003.1	--	--	L8I204	O00370	--
CCG003008.1	--	--	L8IDI6	O02751	--
CCG003015.1	--	IPR000477; Reverse transcriptase domain	L8IDF3	--	GO:0003723; Reverse transcriptase domain; NULL|GO:0003964; Reverse transcriptase domain; NULL|GO:0006278; Reverse transcriptase domain; NULL
CCG003043.1	--	IPR000477; Reverse transcriptase domain	W5PYH4	--	GO:0003723; Reverse transcriptase domain; NULL|GO:0003964; Reverse transcriptase domain; NULL|GO:0006278; Reverse transcriptase domain; NULL
CCG003075.1	similar to guanine nucleotide binding protein alpha 13; K04639 guanine nucleotide binding protein (G protein), alpha 13	--	W5P980	--	--
CCG003077.1	--	IPR013783; Immunoglobulin-like fold	L5M8P5	P23083	--
CCG003099.1	hypothetical protein LOC100070647; K13736 Rho GTPase-activating protein 10	IPR000198; Rho GTPase-activating protein domain	G9KEM7	Q7YQL5	GO:0005622; Zinc finger, B-box; NULL|GO:0007165; STAT transcription factor, all-alpha; NULL
CCG003100.1	similar to guanine nucleotide binding protein alpha 13; K04639 guanine nucleotide binding protein (G protein), alpha 13	--	W5P980	--	--
CCG003119.1	MYST3; MYST histone acetyltransferase (monocytic leukemia) 3; K11305 histone acetyltransferase MYST3 [EC:2.3.1.48]	IPR005818; Linker histone H1/H5, domain H15	U6DPM6	Q92794	GO:0000786; Histone H2B; NULL|GO:0003677; Homeodomain-like; NULL|GO:0005634; RNA polymerase II subunit A; NULL|GO:0006334; Nucleosome assembly protein (NAP); NULL
CCG003138.1	--	--	E9SV48	--	--
CCG003181.1	--	IPR000477; Reverse transcriptase domain	W5PYH4	P14381	GO:0003723; Reverse transcriptase domain; NULL|GO:0003964; Reverse transcriptase domain; NULL|GO:0006278; Reverse transcriptase domain; NULL
CCG003201.1	--	IPR004244; Transposase, L1	F7BSV7	Q9UN81	--
CCG003251.1	--	IPR000477; Reverse transcriptase domain	U6NRW8	--	GO:0003723; Reverse transcriptase domain; NULL|GO:0003964; Reverse transcriptase domain; NULL|GO:0006278; Reverse transcriptase domain; NULL
CCG003258.1	--	--	--	--	--
CCG003375.1	--	--	L8IY50	--	--
CCG003390.1	--	--	G5E648	Q6ZQ12	--
CCG003454.1	--	--	L8I231	--	--
CCG003455.1	--	IPR000477; Reverse transcriptase domain	W5P980	--	GO:0003723; Reverse transcriptase domain; NULL|GO:0003964; Reverse transcriptase domain; NULL|GO:0006278; Reverse transcriptase domain; NULL
CCG003468.1	SHC3; SHC (Src homology 2 domain containing) transforming protein 3; K06279 src homology 2 domain-containing transforming protein C	--	F1AXJ9	Q92529	--
CCG003544.1	--	--	--	--	--
CCG003567.1	--	IPR000477; Reverse transcriptase domain	W5PYH4	--	GO:0003723; Reverse transcriptase domain; NULL|GO:0003964; Reverse transcriptase domain; NULL|GO:0006278; Reverse transcriptase domain; NULL
CCG003578.1	MAGI3; membrane associated guanylate kinase, WW and PDZ domain containing 3; K06112 membrane-associated guanylate kinase-related	IPR001202; WW domain	L8J384	Q5TCQ9	GO:0005515; Ubiquitin domain; NULL
CCG003587.1	--	--	--	--	--
CCG003630.1	similar to guanine nucleotide binding protein alpha 13; K04639 guanine nucleotide binding protein (G protein), alpha 13	--	W5P980	--	--
CCG003632.1	similar to guanine nucleotide binding protein alpha 13; K04639 guanine nucleotide binding protein (G protein), alpha 13	--	W5P980	--	--
CCG003638.1	similar to guanine nucleotide binding protein alpha 13; K04639 guanine nucleotide binding protein (G protein), alpha 13	--	U6NRW8	--	--
CCG003646.1	ZNF33B; zinc finger protein 33B; K09228 KRAB domain-containing zinc finger protein	IPR000477; Reverse transcriptase domain	W5PYH4	P11369	GO:0003723; Reverse transcriptase domain; NULL|GO:0003964; Reverse transcriptase domain; NULL|GO:0006278; Reverse transcriptase domain; NULL
CCG003647.1	similar to guanine nucleotide binding protein alpha 13; K04639 guanine nucleotide binding protein (G protein), alpha 13	--	U6NRW8	--	--
CCG003652.1	--	--	E8SLY5	P08548	--
CCG003666.2	--	--	I3LBS6	P11369	--
CCG003706.1	--	--	L8I641	--	--
CCG003846.1	similar to guanine nucleotide binding protein alpha 13; K04639 guanine nucleotide binding protein (G protein), alpha 13	--	U6NRW8	--	--
CCG003865.1	--	--	L8IKL3	Q588U8	--
CCG004043.1	--	--	O97916	--	--
CCG004060.1	--	IPR013544; Domain of unknown function DUF1725	A5Z0F6	P11369	--
CCG004074.1	--	--	O97916	--	--
CCG004077.1	--	--	L8ID09	O02751	--
CCG004110.1	--	--	--	--	--
CCG004113.1	--	IPR005135; Endonuclease/exonuclease/phosphatase	L8IDI6	Q588U8	--
CCG004127.1	--	IPR005135; Endonuclease/exonuclease/phosphatase	L8IZ20	O02751	--
CCG004133.1	WBP11; WW domain binding protein 11; K12866 WW domain-binding protein 11	--	Q4R5W4	Q9Y2W2	--
CCG004146.1	--	--	W5PYH4	--	--
CCG004150.1	similar to guanine nucleotide binding protein alpha 13; K04639 guanine nucleotide binding protein (G protein), alpha 13	--	U6NRW8	--	--
CCG004157.1	--	IPR000477; Reverse transcriptase domain	W5P980	--	GO:0003723; Reverse transcriptase domain; NULL|GO:0003964; Reverse transcriptase domain; NULL|GO:0006278; Reverse transcriptase domain; NULL
CCG004174.1	--	IPR005135; Endonuclease/exonuclease/phosphatase	L8IDI6	O02751	--
CCG004175.1	--	--	M0ZF16	O00370	--
CCG004176.1	--	--	U6NRW8	--	--
CCG004178.1	--	--	L8ITK5	--	--
CCG004227.1	--	--	W5PVJ8	--	--
CCG004291.1	similar to fertilin beta; K06833 disintegrin and metalloproteinase domain-containing protein 2 [EC:3.4.24.-]	IPR000477; Reverse transcriptase domain	K7F1E9	P21414	GO:0003723; Reverse transcriptase domain; NULL|GO:0003964; Reverse transcriptase domain; NULL|GO:0006278; Reverse transcriptase domain; NULL
CCG004298.1	similar to guanine nucleotide binding protein alpha 13; K04639 guanine nucleotide binding protein (G protein), alpha 13	--	W5P980	--	--
CCG004345.1	ZNF33B; zinc finger protein 33B; K09228 KRAB domain-containing zinc finger protein	IPR000477; Reverse transcriptase domain	W5PYH4	P08548	GO:0003723; Reverse transcriptase domain; NULL|GO:0003964; Reverse transcriptase domain; NULL|GO:0006278; Reverse transcriptase domain; NULL
CCG004354.1	similar to guanine nucleotide binding protein alpha 13; K04639 guanine nucleotide binding protein (G protein), alpha 13	IPR000477; Reverse transcriptase domain	W5PYH4	P14381	GO:0003723; Reverse transcriptase domain; NULL|GO:0003964; Reverse transcriptase domain; NULL|GO:0006278; Reverse transcriptase domain; NULL
CCG004369.2	--	IPR006634; TRAM/LAG1/CLN8 homology domain	E1BP45	Q6ZMG9	GO:0016021; GPCR, rhodopsin-like, 7TM; NULL
CCG004391.1	--	IPR004244; Transposase, L1	Q1L836	Q9UN81	--
CCG004394.1	hypothetical protein LOC100261060; K13148 integrator complex subunit 11 [EC:3.1.27.-]	IPR000477; Reverse transcriptase domain	L8HLR6	O00370	GO:0003723; Reverse transcriptase domain; NULL|GO:0003964; Reverse transcriptase domain; NULL|GO:0006278; Reverse transcriptase domain; NULL
CCG004395.1	hypothetical protein LOC100018415; K13736 Rho GTPase-activating protein 10	--	Q9D0J3	Q6ZQ82	--
CCG004406.1	Lmx1b; LIM homeobox transcription factor 1 beta; K09371 LIM homeobox transcription factor 1	IPR001781; Zinc finger, LIM-type	F6TAA3	O88609	GO:0008270; Zinc finger, RING-type; NULL
CCG004549.1	--	--	Q1G147	--	--
CCG004557.1	olfactory receptor 1178-like; K04257 olfactory receptor	IPR000725; Olfactory receptor	G5E5K4	Q8NGL7	GO:0004984; Olfactory receptor; NULL|GO:0007186; G protein-coupled receptor, rhodopsin-like; NULL|GO:0016021; GPCR, rhodopsin-like, 7TM; NULL
CCG004656.1	--	--	L8IPL3	P08548	--
CCG004706.1	--	--	U6NRW8	--	--
CCG004737.1	--	--	G5E648	Q6ZQ12	--
CCG004742.1	similar to olfactory receptor 1231; K04257 olfactory receptor	IPR000276; G protein-coupled receptor, rhodopsin-like	L8I8V1	Q8NGM1	GO:0004930; G protein-coupled receptor, rhodopsin-like; NULL|GO:0007186; G protein-coupled receptor, rhodopsin-like; NULL|GO:0016021; GPCR, rhodopsin-like, 7TM; NULL
CCG004755.1	similar to guanine nucleotide binding protein alpha 13; K04639 guanine nucleotide binding protein (G protein), alpha 13	--	W5P980	--	--
CCG004782.1	cd22; CD22 molecule; K06467 CD22 antigen	--	W5NYH5	O00370	--
CCG004808.1	similar to guanine nucleotide binding protein alpha 13; K04639 guanine nucleotide binding protein (G protein), alpha 13	--	U6NRW8	--	--
CCG004828.1	--	--	L9KSN5	--	--
CCG004846.1	--	--	O97916	--	--
CCG004848.1	--	IPR005135; Endonuclease/exonuclease/phosphatase	L8IEG9	O02751	--
CCG004849.1	cd22; CD22 molecule; K06467 CD22 antigen	--	W5NSS7	O00370	--
CCG004853.1	--	--	--	--	--
CCG004854.1	toll-like receptor 6-like; K10169 toll-like receptor 6	IPR000157; Toll/interleukin-1 receptor homology (TIR) domain	B5DC91	Q9Y2C9	GO:0005515; Ubiquitin domain; NULL|GO:0007165; STAT transcription factor, all-alpha; NULL
CCG004907.1	--	--	O97916	--	--
CCG005025.1	MAGI2; membrane-associated guanylate kinase, WW and PDZ domain-containing protein 2-like; K05629 atrophin-1 interacting protein 1	IPR001478; PDZ domain	S9WXR7	Q9WVQ1	GO:0005515; Ubiquitin domain; NULL
CCG005055.1	--	--	--	--	--
CCG005070.1	ADAM33; ADAM metallopeptidase domain 33; K08616 disintegrin and metalloproteinase domain-containing protein 33 [EC:3.4.24.-]	IPR000742; Epidermal growth factor-like domain	S7N9Q3	Q9BZ11	GO:0004222; Peptidase M10, metallopeptidase; NULL|GO:0005515; Ubiquitin domain; NULL|GO:0006508; Peptidase C1A, papain C-terminal; NULL
CCG005073.1	DAPK1; death-associated protein kinase 1; K08803 death-associated protein kinase [EC:2.7.11.1]	IPR000719; Protein kinase domain	G3IKS5	P53355	GO:0004672; Serine/threonine- /dual specificity protein kinase, catalytic domain; NULL|GO:0005524; Protein kinase, ATP binding site; NULL|GO:0006468; Serine/threonine-protein kinase, active site; NULL|GO:0016772; Protein kinase-like domain; NULL
CCG005089.1	similar to guanine nucleotide binding protein alpha 13; K04639 guanine nucleotide binding protein (G protein), alpha 13	--	U6NRW8	--	--
CCG005091.1	--	--	--	--	--
CCG005096.1	--	IPR004244; Transposase, L1	Q1L836	Q9UN81	--
CCG005107.1	similar to ubiquitin specific protease 25; K11849 ubiquitin carboxyl-terminal hydrolase 25/28 [EC:3.1.2.15]	--	L8IRD8	O15320	--
CCG005154.1	--	--	--	--	--
CCG005187.1	--	--	--	--	--
CCG005249.1	--	--	L8I231	--	--
CCG005253.1	--	IPR000477; Reverse transcriptase domain	W5PYH4	--	GO:0003723; Reverse transcriptase domain; NULL|GO:0003964; Reverse transcriptase domain; NULL|GO:0006278; Reverse transcriptase domain; NULL
CCG005303.1	--	--	W5P980	--	--
CCG005351.1	--	--	--	--	--
CCG005354.1	similar to guanine nucleotide binding protein alpha 13; K04639 guanine nucleotide binding protein (G protein), alpha 13	--	U6NRW8	P08548	--
CCG005355.1	--	--	L8IDF3	--	--
CCG005382.1	--	--	U6NRW8	--	--
CCG005391.1	similar to guanine nucleotide binding protein alpha 13; K04639 guanine nucleotide binding protein (G protein), alpha 13	--	W5P980	--	--
CCG005415.1	similar to guanine nucleotide binding protein alpha 13; K04639 guanine nucleotide binding protein (G protein), alpha 13	--	U6NRW8	--	--
CCG005420.1	--	--	U6NRW8	--	--
CCG005436.1	C4A, C4; complement component 4A; K03989 complement component 4	IPR001599; Alpha-2-macroglobulin	W5NU00	P0C0L4	GO:0004866; Alpha-2-macroglobulin; NULL
CCG005468.1	ZFHX3; zinc finger homeobox 3; K09378 AT-binding transcription factor 1	IPR007087; Zinc finger, C2H2	E1BPV9	Q15911	GO:0003676; Zinc finger C2H2-type/integrase DNA-binding domain; NULL|GO:0046872; Zinc finger, C2H2; NULL
CCG005484.1	--	IPR005135; Endonuclease/exonuclease/phosphatase	L8IZ20	O02751	--
CCG005533.1	--	IPR005135; Endonuclease/exonuclease/phosphatase	L8IQH5	O02751	--
CCG005565.1	--	--	W5P980	--	--
CCG005607.1	olfactory receptor Olfr1361-like; K04257 olfactory receptor	IPR000276; G protein-coupled receptor, rhodopsin-like	E1BLH3	Q8NHA6	GO:0004930; G protein-coupled receptor, rhodopsin-like; NULL|GO:0004984; Olfactory receptor; NULL|GO:0007186; G protein-coupled receptor, rhodopsin-like; NULL|GO:0016021; GPCR, rhodopsin-like, 7TM; NULL
CCG005609.1	olfactory receptor Olfr1361-like; K04257 olfactory receptor	IPR000276; G protein-coupled receptor, rhodopsin-like	E1BLH3	Q8NHA6	GO:0004930; G protein-coupled receptor, rhodopsin-like; NULL|GO:0004984; Olfactory receptor; NULL|GO:0007186; G protein-coupled receptor, rhodopsin-like; NULL|GO:0016021; GPCR, rhodopsin-like, 7TM; NULL
CCG005611.1	olfactory receptor 1365-like; K04257 olfactory receptor	IPR000276; G protein-coupled receptor, rhodopsin-like	L8I0H7	Q5TZ20	GO:0004930; G protein-coupled receptor, rhodopsin-like; NULL|GO:0007186; G protein-coupled receptor, rhodopsin-like; NULL|GO:0016021; GPCR, rhodopsin-like, 7TM; NULL
CCG005632.1	similar to guanine nucleotide binding protein alpha 13; K04639 guanine nucleotide binding protein (G protein), alpha 13	IPR000477; Reverse transcriptase domain	W5P980	P14381	GO:0003723; Reverse transcriptase domain; NULL|GO:0003964; Reverse transcriptase domain; NULL|GO:0006278; Reverse transcriptase domain; NULL
CCG005683.1	--	--	W5P980	--	--
CCG005685.1	--	--	U6NRW8	--	--
CCG005686.1	--	--	--	--	--
CCG005709.1	--	--	--	--	--
CCG005722.1	similar to guanine nucleotide binding protein alpha 13; K04639 guanine nucleotide binding protein (G protein), alpha 13	--	W5P980	P14381	--
CCG005790.1	similar to guanine nucleotide binding protein alpha 13; K04639 guanine nucleotide binding protein (G protein), alpha 13	IPR000477; Reverse transcriptase domain	W5PYH4	P14381	GO:0003723; Reverse transcriptase domain; NULL|GO:0003964; Reverse transcriptase domain; NULL|GO:0006278; Reverse transcriptase domain; NULL
CCG005809.1	--	IPR004244; Transposase, L1	F6Y0C8	Q9UN81	--
CCG005826.1	WW domain-binding protein 11-like; K12866 WW domain-binding protein 11	--	L8HZE0	Q9Y2W2	--
CCG005829.1	--	--	G7PLC7	Q62717	--
CCG005891.1	--	--	--	--	--
CCG005908.1	similar to guanine nucleotide binding protein alpha 13; K04639 guanine nucleotide binding protein (G protein), alpha 13	IPR000477; Reverse transcriptase domain	W5PYH4	P14381	GO:0003723; Reverse transcriptase domain; NULL|GO:0003964; Reverse transcriptase domain; NULL|GO:0006278; Reverse transcriptase domain; NULL
CCG005934.1	similar to guanine nucleotide binding protein alpha 13; K04639 guanine nucleotide binding protein (G protein), alpha 13	IPR000477; Reverse transcriptase domain	U6NRW8	P11369	GO:0003723; Reverse transcriptase domain; NULL|GO:0003964; Reverse transcriptase domain; NULL|GO:0006278; Reverse transcriptase domain; NULL
CCG005953.1	--	--	W4ZJ57	--	--
CCG005960.1	--	--	--	--	--
CCG005969.1	--	IPR000477; Reverse transcriptase domain	U6NRW8	--	GO:0003723; Reverse transcriptase domain; NULL|GO:0003964; Reverse transcriptase domain; NULL|GO:0006278; Reverse transcriptase domain; NULL
CCG005971.1	--	IPR000477; Reverse transcriptase domain	W5PZ58	--	GO:0003723; Reverse transcriptase domain; NULL|GO:0003964; Reverse transcriptase domain; NULL|GO:0006278; Reverse transcriptase domain; NULL
CCG005992.1	--	--	--	--	--
CCG006007.1	similar to guanine nucleotide binding protein alpha 13; K04639 guanine nucleotide binding protein (G protein), alpha 13	--	U6NRW8	--	--
CCG006025.1	--	IPR000477; Reverse transcriptase domain	U6NRW8	--	GO:0003723; Reverse transcriptase domain; NULL|GO:0003964; Reverse transcriptase domain; NULL|GO:0006278; Reverse transcriptase domain; NULL
CCG006026.1	similar to guanine nucleotide binding protein alpha 13; K04639 guanine nucleotide binding protein (G protein), alpha 13	IPR000477; Reverse transcriptase domain	W5PYH4	P14381	GO:0003723; Reverse transcriptase domain; NULL|GO:0003964; Reverse transcriptase domain; NULL|GO:0006278; Reverse transcriptase domain; NULL
CCG006033.1	similar to guanine nucleotide binding protein alpha 13; K04639 guanine nucleotide binding protein (G protein), alpha 13	--	W5P980	--	--
CCG006055.1	--	--	W5PRP5	--	--
CCG006056.1	--	--	L8IPE0	--	--
CCG006057.1	--	--	W5P980	--	--
CCG006122.1	--	--	W5PVI7	--	--
CCG006181.1	--	--	L8IYF1	--	--
CCG006182.1	--	--	W5PUC3	--	--
CCG006193.1	--	--	E9SV48	--	--
CCG006211.1	--	--	O97916	--	--
CCG006233.1	--	--	--	--	--
CCG006261.1	hypothetical protein LOC100261060; K13148 integrator complex subunit 11 [EC:3.1.27.-]	IPR000477; Reverse transcriptase domain	W5PYH4	P14381	GO:0003723; Reverse transcriptase domain; NULL|GO:0003964; Reverse transcriptase domain; NULL|GO:0006278; Reverse transcriptase domain; NULL
CCG006282.1	similar to guanine nucleotide binding protein alpha 13; K04639 guanine nucleotide binding protein (G protein), alpha 13	--	U6NRW8	--	--
CCG006283.1	--	--	--	--	--
CCG006288.1	--	--	W5P980	--	--
CCG006353.1	FGF12; fibroblast growth factor 12; K04358 fibroblast growth factor	--	G3VQ79	P61150	--
CCG006373.1	similar to guanine nucleotide binding protein alpha 13; K04639 guanine nucleotide binding protein (G protein), alpha 13	--	U6NRW8	--	--
CCG006385.1	--	IPR005135; Endonuclease/exonuclease/phosphatase	L8J0E0	O02751	--
CCG006386.1	--	IPR000477; Reverse transcriptase domain	W5PYH4	--	GO:0003723; Reverse transcriptase domain; NULL|GO:0003964; Reverse transcriptase domain; NULL|GO:0006278; Reverse transcriptase domain; NULL
CCG006433.1	--	IPR005135; Endonuclease/exonuclease/phosphatase	L8IZ20	O02751	--
CCG006434.1	--	--	L8ID09	--	--
CCG006436.1	--	--	L8IPL3	O00370	--
CCG006503.1	--	IPR000477; Reverse transcriptase domain	L8IDF3	--	GO:0003723; Reverse transcriptase domain; NULL|GO:0003964; Reverse transcriptase domain; NULL|GO:0006278; Reverse transcriptase domain; NULL
CCG006505.1	CNTN4; contactin 4; K06762 contactin 4	IPR003598; Immunoglobulin subtype 2	C9JIY1	Q62845	GO:0005515; Ubiquitin domain; NULL
CCG006576.1	--	--	F6QRZ3	--	--
CCG006623.1	--	--	E9SV48	--	--
CCG006646.1	cadherin-23-like; K06813 cadherin 23	IPR002126; Cadherin	S9X5K7	Q9H251	GO:0005509; Glycoside hydrolase, family 47; NULL|GO:0007156; Cadherin; NULL|GO:0016020; Amino acid permease/ SLC12A domain; NULL
CCG006678.1	--	--	L8IPL3	O00370	--
CCG006680.1	huntingtin-interacting protein 1-like; K04559 huntingtin interacting protein 1	--	W5NYH5	O00370	--
CCG006691.1	ZNF440, FLJ37933; zinc finger protein 440; K09228 KRAB domain-containing zinc finger protein	--	L8YCM2	Q08AG5	--
CCG006693.1	--	--	W5PYH4	--	--
CCG006724.1	similar to guanine nucleotide binding protein alpha 13; K04639 guanine nucleotide binding protein (G protein), alpha 13	IPR000477; Reverse transcriptase domain	W5P980	P14381	GO:0003723; Reverse transcriptase domain; NULL|GO:0003964; Reverse transcriptase domain; NULL|GO:0006278; Reverse transcriptase domain; NULL
CCG006759.1	--	--	--	--	--
CCG006824.1	--	--	O97916	--	--
CCG006852.1	--	--	--	--	--
CCG006862.1	MYO3A; myosin IIIA; K08834 myosin III [EC:2.7.11.1]	IPR000719; Protein kinase domain	S9WP08	Q8NEV4	GO:0004672; Serine/threonine- /dual specificity protein kinase, catalytic domain; NULL|GO:0005524; Protein kinase, ATP binding site; NULL|GO:0006468; Serine/threonine-protein kinase, active site; NULL|GO:0016772; Protein kinase-like domain; NULL
CCG006888.1	--	IPR000477; Reverse transcriptase domain	L8IKP5	--	GO:0003723; Reverse transcriptase domain; NULL|GO:0003964; Reverse transcriptase domain; NULL|GO:0006278; Reverse transcriptase domain; NULL
CCG006905.1	--	IPR005135; Endonuclease/exonuclease/phosphatase	L8I6X2	O02751	--
CCG006914.1	hypothetical protein LOC100261060; K13148 integrator complex subunit 11 [EC:3.1.27.-]	IPR000477; Reverse transcriptase domain	W5PYH4	P14381	GO:0003723; Reverse transcriptase domain; NULL|GO:0003964; Reverse transcriptase domain; NULL|GO:0006278; Reverse transcriptase domain; NULL
CCG006996.1	--	--	O97916	--	--
CCG007008.1	--	IPR000477; Reverse transcriptase domain	W5P980	--	GO:0003723; Reverse transcriptase domain; NULL|GO:0003964; Reverse transcriptase domain; NULL|GO:0006278; Reverse transcriptase domain; NULL
CCG007188.1	--	--	L8I231	--	--
CCG007247.1	--	--	--	--	--
CCG007272.1	similar to guanine nucleotide binding protein alpha 13; K04639 guanine nucleotide binding protein (G protein), alpha 13	--	W5P980	--	--
CCG007278.1	--	IPR000477; Reverse transcriptase domain	W5P980	--	GO:0003723; Reverse transcriptase domain; NULL|GO:0003964; Reverse transcriptase domain; NULL|GO:0006278; Reverse transcriptase domain; NULL
CCG007286.1	--	--	L8I231	--	--
CCG007287.1	--	--	L8IY50	--	--
CCG007411.1	--	--	G3X6J9	Q9UPS8	--
CCG007429.1	similar to guanine nucleotide binding protein alpha 13; K04639 guanine nucleotide binding protein (G protein), alpha 13	IPR000477; Reverse transcriptase domain	W5P980	P14381	GO:0003723; Reverse transcriptase domain; NULL|GO:0003964; Reverse transcriptase domain; NULL|GO:0006278; Reverse transcriptase domain; NULL
CCG007450.1	--	--	L8I231	--	--
CCG007460.1	--	--	W5P980	--	--
CCG007463.1	--	--	L8IRW9	O00370	--
CCG007470.1	--	--	U6NRW8	--	--
CCG007481.1	OR4S1; olfactory receptor, family 4, subfamily S, member 1; K04257 olfactory receptor	--	F1MQH5	Q8NGB4	--
CCG007486.1	--	IPR000477; Reverse transcriptase domain	U6NRW8	--	GO:0003723; Reverse transcriptase domain; NULL|GO:0003964; Reverse transcriptase domain; NULL|GO:0006278; Reverse transcriptase domain; NULL
CCG007496.1	--	IPR005135; Endonuclease/exonuclease/phosphatase	L8J0E0	O02751	--
CCG007527.1	xthA; exodeoxyribonuclease III (EC:3.1.11.2); K01142 exodeoxyribonuclease III [EC:3.1.11.2]	IPR005135; Endonuclease/exonuclease/phosphatase	Q7YRU5	O02751	--
CCG007545.1	--	--	L8I231	--	--
CCG007586.1	--	--	--	--	--
CCG007622.1	ZNF33B; zinc finger protein 33B; K09228 KRAB domain-containing zinc finger protein	IPR000477; Reverse transcriptase domain	W5PYH4	O00370	GO:0003723; Reverse transcriptase domain; NULL|GO:0003964; Reverse transcriptase domain; NULL|GO:0006278; Reverse transcriptase domain; NULL
CCG007627.1	--	--	L8HQD2	--	--
CCG007752.1	--	IPR000477; Reverse transcriptase domain	W5P980	--	GO:0003723; Reverse transcriptase domain; NULL|GO:0003964; Reverse transcriptase domain; NULL|GO:0006278; Reverse transcriptase domain; NULL
CCG007831.1	--	--	L8I231	--	--
CCG007837.1	--	IPR000477; Reverse transcriptase domain	W5P980	--	GO:0003723; Reverse transcriptase domain; NULL|GO:0003964; Reverse transcriptase domain; NULL|GO:0006278; Reverse transcriptase domain; NULL
CCG007851.1	--	--	L8ID09	O02751	--
CCG007865.1	--	--	--	--	--
CCG008008.1	--	IPR000477; Reverse transcriptase domain	L8ICP0	--	GO:0003723; Reverse transcriptase domain; NULL|GO:0003964; Reverse transcriptase domain; NULL|GO:0006278; Reverse transcriptase domain; NULL
CCG008030.1	PDE11A; phosphodiesterase 11A; K13298 dual 3',5'-cyclic-AMP and -GMP phosphodiesterase 11 [EC:3.1.4.17 3.1.4.35]	--	E1BPD8	Q9HCR9	--
CCG008069.1	ZNF547, MGC151585, ZNF551; zinc finger protein 547; K09228 KRAB domain-containing zinc finger protein	IPR007087; Zinc finger, C2H2	L5MGC3	Q9UJN7	GO:0003676; Zinc finger C2H2-type/integrase DNA-binding domain; NULL|GO:0046872; Zinc finger, C2H2; NULL
CCG008101.1	Olfr49, IC6, MOR1181; olfactory receptor 49; K04257 olfactory receptor	IPR000276; G protein-coupled receptor, rhodopsin-like	G3WDH5	Q9Z1V0	GO:0004930; G protein-coupled receptor, rhodopsin-like; NULL|GO:0007186; G protein-coupled receptor, rhodopsin-like; NULL|GO:0016021; GPCR, rhodopsin-like, 7TM; NULL
CCG008114.1	TRPM1; transient receptor potential cation channel, subfamily M, member 1; K04976 transient receptor potential cation channel subfamily M member 1	IPR002190; MAGE protein	L8HSF1	A8MXT2	--
CCG008143.1	--	--	W5P980	--	--
CCG008154.1	--	--	V8P226	--	--
CCG008188.1	similar to guanine nucleotide binding protein alpha 13; K04639 guanine nucleotide binding protein (G protein), alpha 13	--	W5P980	--	--
CCG008191.1	--	--	L8ID09	O02751	--
CCG008201.1	hypothetical protein LOC100261060; K13148 integrator complex subunit 11 [EC:3.1.27.-]	IPR000477; Reverse transcriptase domain	W5PYH4	P11369	GO:0003723; Reverse transcriptase domain; NULL|GO:0003964; Reverse transcriptase domain; NULL|GO:0006278; Reverse transcriptase domain; NULL
CCG008208.1	--	--	L8HQD2	--	--
CCG008209.1	--	--	L8HQD2	--	--
CCG008210.1	--	--	L8HQD2	--	--
CCG008291.1	--	--	U6NRW8	--	--
CCG008296.1	--	--	W5P980	--	--
CCG008299.1	--	--	U6NRW8	--	--
CCG008301.1	similar to guanine nucleotide binding protein alpha 13; K04639 guanine nucleotide binding protein (G protein), alpha 13	--	U6NRW8	--	--
CCG008326.1	huntingtin-interacting protein 1-like; K04559 huntingtin interacting protein 1	--	W5NYH5	O00370	--
CCG008333.1	MYO3B; myosin IIIB; K08834 myosin III [EC:2.7.11.1]	IPR000719; Protein kinase domain	L5K015	Q8WXR4	GO:0004672; Serine/threonine- /dual specificity protein kinase, catalytic domain; NULL|GO:0005524; Protein kinase, ATP binding site; NULL|GO:0006468; Serine/threonine-protein kinase, active site; NULL|GO:0016772; Protein kinase-like domain; NULL
CCG008336.1	--	--	L8IQH5	O02751	--
CCG008337.1	similar to guanine nucleotide binding protein alpha 13; K04639 guanine nucleotide binding protein (G protein), alpha 13	--	U6NRW8	P11369	--
CCG008409.1	TCP1, CCT-alpha, CCT1, CCTa, D6S230E, TCP-1-alpha; t-complex 1; K09493 T-complex protein 1 subunit alpha	IPR002423; Chaperonin Cpn60/TCP-1	L7MS18	P50157	GO:0005524; Protein kinase, ATP binding site; NULL|GO:0044267; Chaperonin Cpn60/TCP-1; NULL
CCG008468.1	--	--	--	--	--
CCG008542.1	huntingtin-interacting protein 1-like; K04559 huntingtin interacting protein 1	IPR000477; Reverse transcriptase domain	W5NYH5	O00370	GO:0003723; Reverse transcriptase domain; NULL|GO:0003964; Reverse transcriptase domain; NULL|GO:0006278; Reverse transcriptase domain; NULL
CCG008544.1	hypothetical protein LOC100261060; K13148 integrator complex subunit 11 [EC:3.1.27.-]	IPR000477; Reverse transcriptase domain	W5P9K2	O00370	GO:0003723; Reverse transcriptase domain; NULL|GO:0003964; Reverse transcriptase domain; NULL|GO:0006278; Reverse transcriptase domain; NULL
CCG008556.1	similar to guanine nucleotide binding protein alpha 13; K04639 guanine nucleotide binding protein (G protein), alpha 13	--	W5P980	--	--
CCG008557.1	--	--	L8I231	--	--
CCG008563.1	--	--	L8ID09	Q588U8	--
CCG008564.1	--	IPR005135; Endonuclease/exonuclease/phosphatase	Q8SQ39	O02751	--
CCG008612.1	--	--	O97916	--	--
CCG008631.1	--	--	--	--	--
CCG008663.1	olfactory receptor 140-like; K04257 olfactory receptor	IPR000276; G protein-coupled receptor, rhodopsin-like	W5Q8L8	Q8NGM1	GO:0004930; G protein-coupled receptor, rhodopsin-like; NULL|GO:0007186; G protein-coupled receptor, rhodopsin-like; NULL|GO:0016021; GPCR, rhodopsin-like, 7TM; NULL
CCG008700.1	cd22; CD22 molecule; K06467 CD22 antigen	--	W5NYH5	O00370	--
CCG008767.1	--	IPR000477; Reverse transcriptase domain	U6NRW8	--	GO:0003723; Reverse transcriptase domain; NULL|GO:0003964; Reverse transcriptase domain; NULL|GO:0006278; Reverse transcriptase domain; NULL
CCG008829.1	similar to guanine nucleotide binding protein alpha 13; K04639 guanine nucleotide binding protein (G protein), alpha 13	--	U6NRW8	P11369	--
CCG008843.1	similar to guanine nucleotide binding protein alpha 13; K04639 guanine nucleotide binding protein (G protein), alpha 13	--	W5P980	P11369	--
CCG008847.1	--	--	L8I204	O00370	--
CCG008862.1	--	IPR000477; Reverse transcriptase domain	L8IEA7	--	GO:0003723; Reverse transcriptase domain; NULL|GO:0003964; Reverse transcriptase domain; NULL|GO:0006278; Reverse transcriptase domain; NULL
CCG008869.1	similar to olfactory receptor, family 1, subfamily D, member 2; K04257 olfactory receptor	IPR000276; G protein-coupled receptor, rhodopsin-like	G3UNG6	Q9TUA6	GO:0004930; G protein-coupled receptor, rhodopsin-like; NULL|GO:0007186; G protein-coupled receptor, rhodopsin-like; NULL|GO:0016021; GPCR, rhodopsin-like, 7TM; NULL
CCG008871.1	olfactory receptor 1D2-like; K04257 olfactory receptor	IPR000276; G protein-coupled receptor, rhodopsin-like	E1B865	P34982	GO:0004930; G protein-coupled receptor, rhodopsin-like; NULL|GO:0004984; Olfactory receptor; NULL|GO:0007186; G protein-coupled receptor, rhodopsin-like; NULL|GO:0016021; GPCR, rhodopsin-like, 7TM; NULL
CCG008961.1	--	--	L8HQE1	--	--
CCG008972.1	--	--	--	--	--
CCG008994.2	similar to guanine nucleotide binding protein alpha 13; K04639 guanine nucleotide binding protein (G protein), alpha 13	--	U6NRW8	--	--
CCG009003.1	--	--	W5P980	Q32L59	--
CCG009014.1	--	--	--	--	--
CCG009015.1	--	IPR005135; Endonuclease/exonuclease/phosphatase	Q8SQ39	O02751	--
CCG009061.1	heterogeneous nuclear ribonucleoprotein A2/B1; K13158 heterogeneous nuclear ribonucleoprotein A2/B1	IPR021662; Nuclear factor hnRNPA1	L8Y3V4	Q5RBU8	--
CCG009066.1	similar to guanine nucleotide binding protein alpha 13; K04639 guanine nucleotide binding protein (G protein), alpha 13	--	U6NRW8	--	--
CCG009119.1	--	--	L8IPL3	O00370	--
CCG009121.1	--	IPR000477; Reverse transcriptase domain	L8IDF3	--	GO:0003723; Reverse transcriptase domain; NULL|GO:0003964; Reverse transcriptase domain; NULL|GO:0006278; Reverse transcriptase domain; NULL
CCG009202.1	--	--	O97916	--	--
CCG009206.1	--	--	O97916	--	--
CCG009209.1	--	--	W5QB17	--	--
CCG009230.1	--	--	--	--	--
CCG009253.1	titin-like; K12567 titin [EC:2.7.11.1]	IPR003598; Immunoglobulin subtype 2	E1BE11	Q96RW7	GO:0005515; Ubiquitin domain; NULL
CCG009335.1	similar to guanine nucleotide binding protein alpha 13; K04639 guanine nucleotide binding protein (G protein), alpha 13	--	W5P980	P11369	--
CCG009432.1	--	--	W5PIP7	--	--
CCG009595.1	--	--	L8HQ52	O15481	--
CCG009623.1	similar to ubiquitin specific protease 25; K11849 ubiquitin carboxyl-terminal hydrolase 25/28 [EC:3.1.2.15]	--	S9YHL8	O15320	--
CCG009629.1	similar to ubiquitin specific protease 25; K11849 ubiquitin carboxyl-terminal hydrolase 25/28 [EC:3.1.2.15]	--	S9YHL8	O15320	--
CCG009634.1	similar to guanine nucleotide binding protein alpha 13; K04639 guanine nucleotide binding protein (G protein), alpha 13	IPR000477; Reverse transcriptase domain	W5P980	P11369	GO:0003723; Reverse transcriptase domain; NULL|GO:0003964; Reverse transcriptase domain; NULL|GO:0006278; Reverse transcriptase domain; NULL
CCG009736.1	--	IPR019518; Tumour-suppressor protein CtIP N-terminal	S9WVE4	Q99708	--
CCG009761.1	--	--	O97916	--	--
CCG009841.1	--	IPR005135; Endonuclease/exonuclease/phosphatase	L8IZ20	O02751	--
CCG009875.1	--	IPR004244; Transposase, L1	F6SX76	Q9UN81	--
CCG009929.1	ZNF33B; zinc finger protein 33B; K09228 KRAB domain-containing zinc finger protein	IPR000477; Reverse transcriptase domain	W5PYH4	P11369	GO:0003723; Reverse transcriptase domain; NULL|GO:0003964; Reverse transcriptase domain; NULL|GO:0006278; Reverse transcriptase domain; NULL
CCG009942.1	--	--	--	--	--
CCG009945.1	SCN1A; sodium channel, voltage-gated, type I, alpha subunit; K04833 voltage-gated sodium channel type I alpha	IPR008051; Voltage gated sodium channel, alpha-1 subunit	B4DER7	P35498	GO:0001518; Voltage gated sodium channel, alpha-1 subunit; NULL|GO:0005248; Voltage gated sodium channel, alpha-1 subunit; NULL|GO:0006814; Na+/H+ exchanger; NULL
CCG009978.1	--	--	L8I6T7	O00370	--
CCG010022.1	TCP1; t-complex 1; K09493 T-complex protein 1 subunit alpha	IPR002423; Chaperonin Cpn60/TCP-1	L7MS18	P28480	GO:0005524; Protein kinase, ATP binding site; NULL|GO:0044267; Chaperonin Cpn60/TCP-1; NULL
CCG010058.1	--	IPR000477; Reverse transcriptase domain	W5PYH4	--	GO:0003723; Reverse transcriptase domain; NULL|GO:0003964; Reverse transcriptase domain; NULL|GO:0006278; Reverse transcriptase domain; NULL
CCG010096.1	gap junction alpha-9 protein-like; K07618 gap junction protein, alpha 10	IPR000500; Connexin	F1N617	P57773	GO:0005922; Connexin; NULL|GO:0007154; Connexin; NULL
CCG010169.1	similar to guanine nucleotide binding protein alpha 13; K04639 guanine nucleotide binding protein (G protein), alpha 13	IPR000477; Reverse transcriptase domain	W5PYH4	P14381	GO:0003723; Reverse transcriptase domain; NULL|GO:0003964; Reverse transcriptase domain; NULL|GO:0006278; Reverse transcriptase domain; NULL
CCG010170.1	similar to guanine nucleotide binding protein alpha 13; K04639 guanine nucleotide binding protein (G protein), alpha 13	--	W5P980	Q32L59	--
CCG010172.1	similar to guanine nucleotide binding protein alpha 13; K04639 guanine nucleotide binding protein (G protein), alpha 13	IPR000477; Reverse transcriptase domain	W5PYH4	P14381	GO:0003723; Reverse transcriptase domain; NULL|GO:0003964; Reverse transcriptase domain; NULL|GO:0006278; Reverse transcriptase domain; NULL
CCG010175.1	--	--	L8IGU9	--	--
CCG010176.1	similar to guanine nucleotide binding protein alpha 13; K04639 guanine nucleotide binding protein (G protein), alpha 13	--	U6NRW8	--	--
CCG010177.1	--	--	O97916	--	--
CCG010253.1	similar to guanine nucleotide binding protein alpha 13; K04639 guanine nucleotide binding protein (G protein), alpha 13	--	U6NRW8	--	--
CCG010344.1	similar to glyceraldehyde-3-phosphate dehydrogenase; K00134 glyceraldehyde 3-phosphate dehydrogenase [EC:1.2.1.12]	IPR016040; NAD(P)-binding domain	E1BH84	P00355	GO:0016620; Glyceraldehyde 3-phosphate dehydrogenase, NAD(P) binding domain; NULL|GO:0055114; Cytochrome P450; NULL
CCG010346.1	--	IPR004244; Transposase, L1	Q1L836	Q9UN81	--
CCG010347.1	--	--	U6NRW8	--	--
CCG010352.1	--	IPR000477; Reverse transcriptase domain	W5PZ58	--	GO:0003723; Reverse transcriptase domain; NULL|GO:0003964; Reverse transcriptase domain; NULL|GO:0006278; Reverse transcriptase domain; NULL
CCG010390.1	--	--	O97916	--	--
CCG010397.1	GJA4, MGC151699; gap junction protein, alpha 4, 37kDa; K07613 gap junction protein, alpha 4	IPR000500; Connexin	U6DPV5	Q29559	GO:0005922; Connexin; NULL|GO:0007154; Connexin; NULL
CCG010410.1	similar to guanine nucleotide binding protein alpha 13; K04639 guanine nucleotide binding protein (G protein), alpha 13	--	U6NRW8	--	--
CCG010430.1	hypothetical protein LOC100261060; K13148 integrator complex subunit 11 [EC:3.1.27.-]	IPR000477; Reverse transcriptase domain	W5PYH4	P14381	GO:0003723; Reverse transcriptase domain; NULL|GO:0003964; Reverse transcriptase domain; NULL|GO:0006278; Reverse transcriptase domain; NULL
CCG010494.1	--	IPR000477; Reverse transcriptase domain	W5PYH4	--	GO:0003723; Reverse transcriptase domain; NULL|GO:0003964; Reverse transcriptase domain; NULL|GO:0006278; Reverse transcriptase domain; NULL
CCG010496.1	xthA; exodeoxyribonuclease III (EC:3.1.11.2); K01142 exodeoxyribonuclease III [EC:3.1.11.2]	IPR005135; Endonuclease/exonuclease/phosphatase	B6F238	O02751	--
CCG010536.1	--	--	U6NRW8	--	--
CCG010537.1	--	--	--	--	--
CCG010538.1	--	IPR000477; Reverse transcriptase domain	W5PYH4	--	GO:0003723; Reverse transcriptase domain; NULL|GO:0003964; Reverse transcriptase domain; NULL|GO:0006278; Reverse transcriptase domain; NULL
CCG010549.1	--	IPR000477; Reverse transcriptase domain	L8J169	--	GO:0003723; Reverse transcriptase domain; NULL|GO:0003964; Reverse transcriptase domain; NULL|GO:0006278; Reverse transcriptase domain; NULL
CCG010587.1	--	--	--	--	--
CCG010608.1	KRT27, CK-27, K27, MGC139903; keratin 27; K07604 type I keratin, acidic	IPR001664; Intermediate filament protein	L5JQ41	Q6R649	GO:0005198; Intermediate filament protein; NULL|GO:0005882; Intermediate filament protein; NULL
CCG010611.1	--	--	--	--	--
CCG010666.1	hypothetical protein LOC100261060; K13148 integrator complex subunit 11 [EC:3.1.27.-]	IPR000477; Reverse transcriptase domain	W5PCH8	O00370	GO:0003723; Reverse transcriptase domain; NULL|GO:0003964; Reverse transcriptase domain; NULL|GO:0006278; Reverse transcriptase domain; NULL
CCG010685.1	similar to guanine nucleotide binding protein alpha 13; K04639 guanine nucleotide binding protein (G protein), alpha 13	IPR000477; Reverse transcriptase domain	W5PYH4	P08548	GO:0003723; Reverse transcriptase domain; NULL|GO:0003964; Reverse transcriptase domain; NULL|GO:0006278; Reverse transcriptase domain; NULL
CCG010694.1	hypothetical protein LOC100261060; K13148 integrator complex subunit 11 [EC:3.1.27.-]	IPR000477; Reverse transcriptase domain	W5PYH4	O00370	GO:0003723; Reverse transcriptase domain; NULL|GO:0003964; Reverse transcriptase domain; NULL|GO:0006278; Reverse transcriptase domain; NULL
CCG010794.1	--	--	W5P980	--	--
CCG010816.1	--	--	O97916	--	--
CCG010991.1	LYZ; lysozyme (EC:3.2.1.17); K13915 lysozyme C [EC:3.2.1.17]	IPR001916; Glycoside hydrolase, family 22	Q8MJS7	P30201	--
CCG010997.1	olfactory receptor, family 5, subfamily I, member 1-like; K04257 olfactory receptor	IPR000276; G protein-coupled receptor, rhodopsin-like	F1ME32	Q8NH69	GO:0004930; G protein-coupled receptor, rhodopsin-like; NULL|GO:0007186; G protein-coupled receptor, rhodopsin-like; NULL|GO:0016021; GPCR, rhodopsin-like, 7TM; NULL
CCG011017.1	--	--	Q1G147	--	--
CCG011047.1	SETMAR; SET domain and mariner transposase fusion gene; K11433 histone-lysine N-methyltransferase SETMAR [EC:2.1.1.43]	IPR001888; Transposase, type 1	H2PA76	Q53H47	--
CCG011056.1	similar to beta actin; K05692 actin beta/gamma 1	--	L8IQH5	Q588U8	--
CCG011136.1	--	--	O97916	--	--
CCG011235.1	similar to guanine nucleotide binding protein alpha 13; K04639 guanine nucleotide binding protein (G protein), alpha 13	IPR000477; Reverse transcriptase domain	W5P980	O02751	GO:0003723; Reverse transcriptase domain; NULL|GO:0003964; Reverse transcriptase domain; NULL|GO:0006278; Reverse transcriptase domain; NULL
CCG011287.1	similar to guanine nucleotide binding protein alpha 13; K04639 guanine nucleotide binding protein (G protein), alpha 13	--	W5P980	--	--
CCG011308.1	--	--	W5P980	--	--
CCG011324.1	--	--	L8IGU9	--	--
CCG011354.1	--	IPR000477; Reverse transcriptase domain	W5P980	--	GO:0003723; Reverse transcriptase domain; NULL|GO:0003964; Reverse transcriptase domain; NULL|GO:0006278; Reverse transcriptase domain; NULL
CCG011391.1	--	--	--	--	--
CCG011393.1	similar to guanine nucleotide binding protein alpha 13; K04639 guanine nucleotide binding protein (G protein), alpha 13	--	U6NRW8	--	--
CCG011467.1	complement component 4A-like; K03989 complement component 4	IPR001599; Alpha-2-macroglobulin	E1BH06	P0C0L4	GO:0004866; Alpha-2-macroglobulin; NULL
CCG011476.1	--	--	--	--	--
CCG011489.1	--	--	W5QB17	--	--
CCG011606.1	--	--	W5P980	--	--
CCG011645.1	atp5a1, MGC108350; ATP synthase, H+ transporting, mitochondrial F1 complex, alpha subunit 1, cardiac muscle; K02132 F-type H+-transporting ATPase subunit alpha [EC:3.6.3.14]	IPR004100; ATPase, F1 complex alpha/beta subunit, N-terminal domain	G5BL81	A5A6H5	GO:0015992; Vacuolar (H+)-ATPase G subunit; NULL|GO:0046034; ATPase, F1 complex alpha/beta subunit, N-terminal domain; NULL
CCG011782.1	similar to guanine nucleotide binding protein alpha 13; K04639 guanine nucleotide binding protein (G protein), alpha 13	IPR000477; Reverse transcriptase domain	W5P980	P14381	GO:0003723; Reverse transcriptase domain; NULL|GO:0003964; Reverse transcriptase domain; NULL|GO:0006278; Reverse transcriptase domain; NULL
CCG011936.1	similar to Olfactory receptor 1D2 (Olfactory receptor-like protein HGMP07E) (Olfactory receptor 17-4) (OR17-4); K04257 olfactory receptor	IPR000276; G protein-coupled receptor, rhodopsin-like	G3U9U9	Q9TU90	GO:0004930; G protein-coupled receptor, rhodopsin-like; NULL|GO:0004984; Olfactory receptor; NULL|GO:0007186; G protein-coupled receptor, rhodopsin-like; NULL|GO:0016021; GPCR, rhodopsin-like, 7TM; NULL
CCG011942.1	similar to guanine nucleotide binding protein alpha 13; K04639 guanine nucleotide binding protein (G protein), alpha 13	--	U6NRW8	--	--
CCG011951.1	--	--	--	--	--
CCG011965.1	--	--	--	--	--
CCG011975.1	--	--	O97916	--	--
CCG012005.1	olfactory receptor-like protein OLF2-like; K04257 olfactory receptor	IPR000276; G protein-coupled receptor, rhodopsin-like	F1MQY6	Q13606	GO:0004930; G protein-coupled receptor, rhodopsin-like; NULL|GO:0007186; G protein-coupled receptor, rhodopsin-like; NULL|GO:0016021; GPCR, rhodopsin-like, 7TM; NULL
CCG012011.1	--	--	--	--	--
CCG012014.1	NONO; non-POU domain containing, octamer-binding; K13214 non-POU domain-containing octamer-binding protein	--	F1Q0F6	Q5RFL9	--
CCG012131.1	--	--	L8J0E0	Q588U8	--
CCG012151.2	LYZ, LZM; lysozyme (EC:3.2.1.17); K13915 lysozyme C [EC:3.2.1.17]	IPR001916; Glycoside hydrolase, family 22	F8VV32	P61628	--
CCG012153.1	--	IPR000477; Reverse transcriptase domain	W5PYH4	--	GO:0003723; Reverse transcriptase domain; NULL|GO:0003964; Reverse transcriptase domain; NULL|GO:0006278; Reverse transcriptase domain; NULL
CCG012167.1	LYZ; lysozyme (EC:3.2.1.17); K13915 lysozyme C [EC:3.2.1.17]	IPR001916; Glycoside hydrolase, family 22	L8J1P4	P79806	--
CCG012171.1	similar to guanine nucleotide binding protein alpha 13; K04639 guanine nucleotide binding protein (G protein), alpha 13	--	U6NRW8	--	--
CCG012243.1	--	--	W5Q7U8	--	--
CCG012265.1	similar to guanine nucleotide binding protein alpha 13; K04639 guanine nucleotide binding protein (G protein), alpha 13	--	U6NRW8	P14381	--
CCG012288.1	similar to guanine nucleotide binding protein alpha 13; K04639 guanine nucleotide binding protein (G protein), alpha 13	--	W5P980	--	--
CCG012339.1	similar to guanine nucleotide binding protein alpha 13; K04639 guanine nucleotide binding protein (G protein), alpha 13	--	W5P980	--	--
CCG012354.1	similar to guanine nucleotide binding protein alpha 13; K04639 guanine nucleotide binding protein (G protein), alpha 13	--	U6NRW8	--	--
CCG012408.1	--	--	W5PYH4	--	--
CCG012432.1	--	IPR004244; Transposase, L1	Q1L836	Q9UN81	--
CCG012449.1	aspartate/glutamate transporter 1-like; K13870 solute carrier family 7 (L-type amino acid transporter), member 13	IPR002293; Amino acid/polyamine transporter I	L8HRT8	Q8TCU3	GO:0003333; Amino acid/polyamine transporter I; NULL|GO:0015171; Amino acid/polyamine transporter I; NULL|GO:0016020; Amino acid permease/ SLC12A domain; NULL
CCG012452.1	--	--	W4ZJ57	Q32L59	--
CCG012458.1	--	--	L8IPL3	O00370	--
CCG012460.1	--	--	L8IPL3	O00370	--
CCG012493.1	--	--	--	--	--
CCG012494.1	--	--	Q1L836	--	--
CCG012495.1	olfactory receptor 606 (predicted)-like; K04257 olfactory receptor	IPR000725; Olfactory receptor	G3N2V9	Q8VFK7	GO:0004984; Olfactory receptor; NULL|GO:0007186; G protein-coupled receptor, rhodopsin-like; NULL|GO:0016021; GPCR, rhodopsin-like, 7TM; NULL
CCG012531.1	--	--	O97916	--	--
CCG012534.1	--	--	B8AGK2	--	--
CCG012541.1	--	--	L8IKL3	Q588U8	--
CCG012570.1	similar to guanine nucleotide binding protein alpha 13; K04639 guanine nucleotide binding protein (G protein), alpha 13	--	W5P980	--	--
CCG012571.1	--	--	O97916	--	--
CCG012572.1	--	--	W5PYH4	--	--
CCG012574.1	similar to guanine nucleotide binding protein alpha 13; K04639 guanine nucleotide binding protein (G protein), alpha 13	--	U6NRW8	--	--
CCG012592.1	huntingtin-interacting protein 1-like; K04559 huntingtin interacting protein 1	IPR000477; Reverse transcriptase domain	W5NYH5	O00370	GO:0003723; Reverse transcriptase domain; NULL|GO:0003964; Reverse transcriptase domain; NULL|GO:0006278; Reverse transcriptase domain; NULL
CCG012603.1	ARHGAP10; Rho GTPase activating protein 10; K13736 Rho GTPase-activating protein 10	--	L8IX48	A6NI28	--
CCG012614.1	similar to guanine nucleotide binding protein alpha 13; K04639 guanine nucleotide binding protein (G protein), alpha 13	--	W5P980	--	--
CCG012661.3	complement component 4A-like; K03989 complement component 4	IPR001599; Alpha-2-macroglobulin	B9EIU2	P01030	GO:0004866; Alpha-2-macroglobulin; NULL|GO:0005615; Alpha-macroglobulin complement component; NULL
CCG012662.1	--	--	--	--	--
CCG012706.1	--	IPR003890; MIF4G-like, type 3	E1B8C2	Q5C9Z4	GO:0003723; Reverse transcriptase domain; NULL|GO:0005488; Armadillo-type fold; NULL|GO:0005515; Ubiquitin domain; NULL
CCG012743.1	ZNF33B; zinc finger protein 33B; K09228 KRAB domain-containing zinc finger protein	IPR000477; Reverse transcriptase domain	W5PYH4	P14381	GO:0003723; Reverse transcriptase domain; NULL|GO:0003964; Reverse transcriptase domain; NULL|GO:0006278; Reverse transcriptase domain; NULL
CCG012757.1	--	--	--	--	--
CCG012759.1	--	IPR000477; Reverse transcriptase domain	W5PYH4	--	GO:0003723; Reverse transcriptase domain; NULL|GO:0003964; Reverse transcriptase domain; NULL|GO:0006278; Reverse transcriptase domain; NULL
CCG012760.1	--	--	U6NRW8	--	--
CCG012778.1	similar to guanine nucleotide binding protein alpha 13; K04639 guanine nucleotide binding protein (G protein), alpha 13	--	U6NRW8	--	--
CCG012796.1	--	--	--	--	--
CCG012807.1	--	--	U6NRW8	--	--
CCG012812.1	--	--	O97916	--	--
CCG012841.1	SCN3A; sodium channel, voltage-gated, type III, alpha subunit; K04836 voltage-gated sodium channel type III alpha	IPR000048; IQ motif, EF-hand binding site	E1B9G2	Q9NY46	GO:0005515; Ubiquitin domain; NULL
CCG012865.1	similar to liver glycogen phosphorylase; K00688 starch phosphorylase [EC:2.4.1.1]	--	G5E648	Q6ZQ12	--
CCG012872.1	similar to liver glycogen phosphorylase; K00688 starch phosphorylase [EC:2.4.1.1]	--	G5E648	Q6ZQ12	--
CCG012879.1	--	--	--	--	--
CCG012883.1	ubiquitin-conjugating enzyme E2Q-like protein 1-like; K10582 ubiquitin-conjugating enzyme E2 Q [EC:6.3.2.19]	--	W5Q0M1	A0PJN4	--
CCG012945.1	--	IPR000477; Reverse transcriptase domain	L8IEA7	--	GO:0003723; Reverse transcriptase domain; NULL|GO:0003964; Reverse transcriptase domain; NULL|GO:0006278; Reverse transcriptase domain; NULL
CCG012990.1	--	--	--	--	--
CCG013004.1	--	--	--	--	--
CCG013005.1	--	--	--	--	--
CCG013092.1	similar to guanine nucleotide binding protein alpha 13; K04639 guanine nucleotide binding protein (G protein), alpha 13	IPR000477; Reverse transcriptase domain	W5P980	P11369	GO:0003723; Reverse transcriptase domain; NULL|GO:0003964; Reverse transcriptase domain; NULL|GO:0006278; Reverse transcriptase domain; NULL
CCG013177.1	--	--	O97916	--	--
CCG013180.1	--	--	U6NRW8	--	--
CCG013200.1	--	--	--	--	--
CCG013236.1	similar to guanine nucleotide binding protein alpha 13; K04639 guanine nucleotide binding protein (G protein), alpha 13	IPR000477; Reverse transcriptase domain	W5PYH4	P11369	GO:0003723; Reverse transcriptase domain; NULL|GO:0003964; Reverse transcriptase domain; NULL|GO:0006278; Reverse transcriptase domain; NULL
CCG013264.1	--	--	U6NRW8	--	--
CCG013269.1	--	--	W5P980	--	--
CCG013333.1	similar to guanine nucleotide binding protein alpha 13; K04639 guanine nucleotide binding protein (G protein), alpha 13	--	W5P980	--	--
CCG013394.1	similar to guanine nucleotide binding protein alpha 13; K04639 guanine nucleotide binding protein (G protein), alpha 13	--	W5P980	--	--
CCG013478.1	similar to guanine nucleotide binding protein alpha 13; K04639 guanine nucleotide binding protein (G protein), alpha 13	--	W5P980	--	--
CCG013497.1	similar to guanine nucleotide binding protein alpha 13; K04639 guanine nucleotide binding protein (G protein), alpha 13	--	U6NRW8	--	--
CCG013534.1	--	--	L8IUV4	--	--
CCG013535.1	--	--	--	--	--
CCG013548.1	similar to guanine nucleotide binding protein alpha 13; K04639 guanine nucleotide binding protein (G protein), alpha 13	--	W5P980	--	--
CCG013566.1	hypothetical protein ; K13100 pre-mRNA-splicing factor CWC22	IPR003890; MIF4G-like, type 3	E1B8C2	Q5C9Z4	GO:0003723; Reverse transcriptase domain; NULL|GO:0005488; Armadillo-type fold; NULL|GO:0005515; Ubiquitin domain; NULL
CCG013588.1	similar to guanine nucleotide binding protein alpha 13; K04639 guanine nucleotide binding protein (G protein), alpha 13	--	W5P980	--	--
CCG013589.1	huntingtin-interacting protein 1-like; K04559 huntingtin interacting protein 1	IPR000477; Reverse transcriptase domain	W5NYH5	O00370	GO:0003723; Reverse transcriptase domain; NULL|GO:0003964; Reverse transcriptase domain; NULL|GO:0006278; Reverse transcriptase domain; NULL
CCG013593.1	similar to guanine nucleotide binding protein alpha 13; K04639 guanine nucleotide binding protein (G protein), alpha 13	--	U6NRW8	P11369	--
CCG013721.1	similar to olfactory receptor, family 5, subfamily AT, member 1; K04257 olfactory receptor	IPR000477; Reverse transcriptase domain	W5P9K2	O00370	GO:0003723; Reverse transcriptase domain; NULL|GO:0003964; Reverse transcriptase domain; NULL|GO:0006278; Reverse transcriptase domain; NULL
CCG013734.1	--	IPR005135; Endonuclease/exonuclease/phosphatase	L8ID09	O02751	--
CCG013736.1	CDH23, CDHR23, DKFZp434P2350, FLJ00233, FLJ36499, KIAA1774, KIAA1812, MGC102761, USH1D, DFNB12; cadherin-related 23; K06813 cadherin 23	IPR002126; Cadherin	F7G867	Q99PF4	GO:0005509; Glycoside hydrolase, family 47; NULL|GO:0005886; Cadherin conserved site; NULL|GO:0007155; Vinculin, conserved site; NULL|GO:0007156; Cadherin; NULL|GO:0016020; Amino acid permease/ SLC12A domain; NULL
CCG013743.1	--	--	L8IEG9	Q588U8	--
CCG013744.1	similar to guanine nucleotide binding protein alpha 13; K04639 guanine nucleotide binding protein (G protein), alpha 13	IPR000477; Reverse transcriptase domain	W5P980	P14381	GO:0003723; Reverse transcriptase domain; NULL|GO:0003964; Reverse transcriptase domain; NULL|GO:0006278; Reverse transcriptase domain; NULL
CCG013763.1	--	--	L8ID09	--	--
CCG013793.1	--	--	W5P980	--	--
CCG013833.1	--	--	W5P5D0	O00370	--
CCG013948.1	--	--	W5PUG7	Q7TNE1	--
CCG013985.1	--	--	--	--	--
CCG013988.1	--	IPR005135; Endonuclease/exonuclease/phosphatase	L8IZ20	Q588U8	--
CCG013990.1	similar to fertilin beta; K06833 disintegrin and metalloproteinase domain-containing protein 2 [EC:3.4.24.-]	IPR000477; Reverse transcriptase domain	K7F1E9	P10272	GO:0003723; Reverse transcriptase domain; NULL|GO:0003964; Reverse transcriptase domain; NULL|GO:0006278; Reverse transcriptase domain; NULL
CCG014003.1	--	IPR000477; Reverse transcriptase domain	L8J169	--	GO:0003723; Reverse transcriptase domain; NULL|GO:0003964; Reverse transcriptase domain; NULL|GO:0006278; Reverse transcriptase domain; NULL
CCG014094.1	--	IPR000477; Reverse transcriptase domain	L8IEA7	--	GO:0003723; Reverse transcriptase domain; NULL|GO:0003964; Reverse transcriptase domain; NULL|GO:0006278; Reverse transcriptase domain; NULL
CCG014096.1	hypothetical protein LOC100261060; K13148 integrator complex subunit 11 [EC:3.1.27.-]	IPR000477; Reverse transcriptase domain	W5PYH4	P14381	GO:0003723; Reverse transcriptase domain; NULL|GO:0003964; Reverse transcriptase domain; NULL|GO:0006278; Reverse transcriptase domain; NULL
CCG014105.1	--	--	Q1LZE5	Q8WYN3	--
CCG014106.1	--	--	S9WP96	Q8WYN3	--
CCG014148.1	--	IPR000477; Reverse transcriptase domain	L8J2B9	--	GO:0003723; Reverse transcriptase domain; NULL|GO:0003964; Reverse transcriptase domain; NULL|GO:0006278; Reverse transcriptase domain; NULL
CCG014228.1	--	--	L8I231	--	--
CCG014266.1	--	IPR005135; Endonuclease/exonuclease/phosphatase	L8IZH3	O02751	--
CCG014282.1	similar to guanine nucleotide binding protein alpha 13; K04639 guanine nucleotide binding protein (G protein), alpha 13	--	U6NRW8	--	--
CCG014288.1	--	--	W5PUZ6	O00370	--
CCG014291.1	--	--	W5QB17	--	--
CCG014293.1	--	--	--	--	--
CCG014334.1	--	--	L8J0E0	O02751	--
CCG014389.1	--	--	--	--	--
CCG014392.2	--	--	W5PUG7	--	--
CCG014464.1	--	--	W5PVJ8	--	--
CCG014472.1	--	--	--	--	--
CCG014522.1	--	--	O97916	--	--
CCG014556.1	--	--	L8ID09	--	--
CCG014572.1	--	--	O97916	--	--
CCG014631.1	--	--	L8HLQ5	O02751	--
CCG014674.1	hypothetical protein LOC100261060; K13148 integrator complex subunit 11 [EC:3.1.27.-]	IPR000477; Reverse transcriptase domain	W5PYH4	O00370	GO:0003723; Reverse transcriptase domain; NULL|GO:0003964; Reverse transcriptase domain; NULL|GO:0006278; Reverse transcriptase domain; NULL
CCG014727.1	hypothetical protein LOC100261060; K13148 integrator complex subunit 11 [EC:3.1.27.-]	IPR000477; Reverse transcriptase domain	W5PYH4	O00370	GO:0003723; Reverse transcriptase domain; NULL|GO:0003964; Reverse transcriptase domain; NULL|GO:0006278; Reverse transcriptase domain; NULL
CCG014745.1	similar to guanine nucleotide binding protein alpha 13; K04639 guanine nucleotide binding protein (G protein), alpha 13	--	U6NRW8	--	--
CCG014755.1	similar to guanine nucleotide binding protein alpha 13; K04639 guanine nucleotide binding protein (G protein), alpha 13	--	W5P980	P08548	--
CCG014760.1	similar to guanine nucleotide binding protein alpha 13; K04639 guanine nucleotide binding protein (G protein), alpha 13	IPR005135; Endonuclease/exonuclease/phosphatase	W5P980	O02751	--
CCG014763.1	--	--	L8IDI6	Q588U8	--
CCG014772.1	--	--	--	--	--
CCG014780.1	--	--	--	--	--
CCG014806.1	similar to guanine nucleotide binding protein alpha 13; K04639 guanine nucleotide binding protein (G protein), alpha 13	IPR000477; Reverse transcriptase domain	W5P980	P14381	GO:0003723; Reverse transcriptase domain; NULL|GO:0003964; Reverse transcriptase domain; NULL|GO:0006278; Reverse transcriptase domain; NULL
CCG014817.1	--	--	L8I231	--	--
CCG014818.1	--	IPR000477; Reverse transcriptase domain	W5PZ58	--	GO:0003723; Reverse transcriptase domain; NULL|GO:0003964; Reverse transcriptase domain; NULL|GO:0006278; Reverse transcriptase domain; NULL
CCG014833.1	olfactory receptor, family 5, subfamily I, member 1-like; K04257 olfactory receptor	IPR000276; G protein-coupled receptor, rhodopsin-like	F1MH97	Q95155	GO:0004930; G protein-coupled receptor, rhodopsin-like; NULL|GO:0007186; G protein-coupled receptor, rhodopsin-like; NULL|GO:0016021; GPCR, rhodopsin-like, 7TM; NULL
CCG014963.1	--	--	W5P980	--	--
CCG014975.1	SEC31B; SEC31 homolog B (S. cerevisiae); K14005 protein transport protein SEC31	--	W5Q1J5	Q2F7J3	--
CCG014993.1	--	--	O97916	--	--
CCG015037.1	hypothetical protein LOC100261060; K13148 integrator complex subunit 11 [EC:3.1.27.-]	IPR000477; Reverse transcriptase domain	W5PYH4	P14381	GO:0003723; Reverse transcriptase domain; NULL|GO:0003964; Reverse transcriptase domain; NULL|GO:0006278; Reverse transcriptase domain; NULL
CCG015057.1	--	IPR005135; Endonuclease/exonuclease/phosphatase	L8IDI6	O02751	--
CCG015176.1	zinc finger protein 286A-like; K09228 KRAB domain-containing zinc finger protein	--	M3Z5J8	Q6ZT77	--
CCG015203.1	similar to guanine nucleotide binding protein alpha 13; K04639 guanine nucleotide binding protein (G protein), alpha 13	IPR000477; Reverse transcriptase domain	W5PYH4	P14381	GO:0003723; Reverse transcriptase domain; NULL|GO:0003964; Reverse transcriptase domain; NULL|GO:0006278; Reverse transcriptase domain; NULL
CCG015254.1	--	--	W5PUC3	--	--
CCG015266.1	--	--	--	--	--
CCG015312.1	--	--	W5P980	--	--
CCG015362.1	--	--	F1MQP7	--	--
CCG015368.1	ZFHX4; zinc finger homeobox 4; K09380 zinc finger homeobox protein 4	IPR007087; Zinc finger, C2H2	E2R4S1	Q86UP3	GO:0003676; Zinc finger C2H2-type/integrase DNA-binding domain; NULL|GO:0046872; Zinc finger, C2H2; NULL
CCG015425.1	--	--	O97916	--	--
CCG015434.1	--	--	W5P980	--	--
CCG015441.1	--	--	Q1L836	--	--
CCG015461.1	--	--	--	--	--
CCG015502.1	--	--	--	--	--
CCG015526.1	ZNF33B; zinc finger protein 33B; K09228 KRAB domain-containing zinc finger protein	IPR000477; Reverse transcriptase domain	W5PYH4	O00370	GO:0003723; Reverse transcriptase domain; NULL|GO:0003964; Reverse transcriptase domain; NULL|GO:0006278; Reverse transcriptase domain; NULL
CCG015531.1	ZNF33B; zinc finger protein 33B; K09228 KRAB domain-containing zinc finger protein	IPR000477; Reverse transcriptase domain	W5PYH4	P11369	GO:0003723; Reverse transcriptase domain; NULL|GO:0003964; Reverse transcriptase domain; NULL|GO:0006278; Reverse transcriptase domain; NULL
CCG015567.1	similar to guanine nucleotide binding protein alpha 13; K04639 guanine nucleotide binding protein (G protein), alpha 13	IPR000477; Reverse transcriptase domain	W5PYH4	P11369	GO:0003723; Reverse transcriptase domain; NULL|GO:0003964; Reverse transcriptase domain; NULL|GO:0006278; Reverse transcriptase domain; NULL
CCG015610.1	--	--	O97916	--	--
CCG015615.1	similar to guanine nucleotide binding protein alpha 13; K04639 guanine nucleotide binding protein (G protein), alpha 13	--	W5P980	--	--
CCG015617.1	--	--	L8IEA7	--	--
CCG015631.1	--	--	--	--	--
CCG015650.1	--	IPR000477; Reverse transcriptase domain	U6NRW8	--	GO:0003723; Reverse transcriptase domain; NULL|GO:0003964; Reverse transcriptase domain; NULL|GO:0006278; Reverse transcriptase domain; NULL
CCG015651.1	xthA; exodeoxyribonuclease III (EC:3.1.11.2); K01142 exodeoxyribonuclease III [EC:3.1.11.2]	IPR005135; Endonuclease/exonuclease/phosphatase	B6F238	O02751	--
CCG015661.1	--	--	L8I231	--	--
CCG015748.1	hypothetical protein LOC100261060; K13148 integrator complex subunit 11 [EC:3.1.27.-]	IPR000477; Reverse transcriptase domain	W5PYH4	P14381	GO:0003723; Reverse transcriptase domain; NULL|GO:0003964; Reverse transcriptase domain; NULL|GO:0006278; Reverse transcriptase domain; NULL
CCG015752.1	--	--	W5P980	Q32L59	--
CCG015795.1	--	IPR000477; Reverse transcriptase domain	W5P980	--	GO:0003723; Reverse transcriptase domain; NULL|GO:0003964; Reverse transcriptase domain; NULL|GO:0006278; Reverse transcriptase domain; NULL
CCG015810.1	--	--	W5P980	--	--
CCG015836.1	--	--	--	--	--
CCG015908.1	--	--	E9SV48	--	--
CCG015930.1	--	IPR005135; Endonuclease/exonuclease/phosphatase	L8IEG9	Q588U8	--
CCG016010.1	similar to olfactory receptor Olfr1406; K04257 olfactory receptor	IPR000725; Olfactory receptor	S9YP12	P30954	GO:0004984; Olfactory receptor; NULL|GO:0007186; G protein-coupled receptor, rhodopsin-like; NULL|GO:0016021; GPCR, rhodopsin-like, 7TM; NULL
CCG016193.1	--	--	U6NRW8	--	--
CCG016195.1	similar to guanine nucleotide binding protein alpha 13; K04639 guanine nucleotide binding protein (G protein), alpha 13	IPR000477; Reverse transcriptase domain	W5P980	P11369	GO:0003723; Reverse transcriptase domain; NULL|GO:0003964; Reverse transcriptase domain; NULL|GO:0006278; Reverse transcriptase domain; NULL
CCG016198.1	--	IPR005135; Endonuclease/exonuclease/phosphatase	L8IDI6	O02751	--
CCG016246.1	--	IPR000477; Reverse transcriptase domain	W5PYH4	--	GO:0003723; Reverse transcriptase domain; NULL|GO:0003964; Reverse transcriptase domain; NULL|GO:0006278; Reverse transcriptase domain; NULL
CCG016263.1	--	--	O97916	--	--
CCG016277.1	SLCO1A2, SLC21A3; solute carrier organic anion transporter family, member 1A2; K03460 solute carrier organic anion transporter family, member 1A	IPR004156; Organic anion transporter polypeptide OATP	L5LBX1	P46721	GO:0005215; Xanthine/uracil permease; NULL|GO:0006810; Amino acid permease/ SLC12A domain; NULL|GO:0016020; Amino acid permease/ SLC12A domain; NULL
CCG016279.1	SLCO1B3, SLCO1B4, Slc21a10; solute carrier organic anion transporter family, member 1B3; K05043 solute carrier organic anion transporter family, member 1B	IPR004156; Organic anion transporter polypeptide OATP	L9KCK1	Q9Y6L6	GO:0005215; Xanthine/uracil permease; NULL|GO:0006810; Amino acid permease/ SLC12A domain; NULL|GO:0016020; Amino acid permease/ SLC12A domain; NULL
CCG016372.1	--	--	L8IRL8	O00370	--
CCG016373.1	--	--	U6NRW8	--	--
CCG016414.1	--	--	O97916	--	--
CCG016438.1	--	--	O97916	--	--
CCG016470.1	similar to guanine nucleotide binding protein alpha 13; K04639 guanine nucleotide binding protein (G protein), alpha 13	--	W5P980	--	--
CCG016471.1	--	--	--	--	--
CCG016539.1	similar to guanine nucleotide binding protein alpha 13; K04639 guanine nucleotide binding protein (G protein), alpha 13	--	U6NRW8	--	--
CCG016544.1	--	IPR000477; Reverse transcriptase domain	W5PYH4	--	GO:0003723; Reverse transcriptase domain; NULL|GO:0003964; Reverse transcriptase domain; NULL|GO:0006278; Reverse transcriptase domain; NULL
CCG016595.1	--	IPR000477; Reverse transcriptase domain	W5PYH4	--	GO:0003723; Reverse transcriptase domain; NULL|GO:0003964; Reverse transcriptase domain; NULL|GO:0006278; Reverse transcriptase domain; NULL
CCG016617.1	--	--	O97916	--	--
CCG016735.1	--	--	O97916	--	--
CCG016752.1	--	--	O97916	--	--
CCG016788.1	pregnancy-associated glycoprotein-13-like; K06002 pepsin A [EC:3.4.23.1]	IPR001461; Aspartic peptidase	G3X7I3	Q28057	GO:0004190; Aspartic peptidase; NULL|GO:0006508; Peptidase C1A, papain C-terminal; NULL
CCG016809.1	--	IPR022788; Uncharacterised protein family UPF0184	L8HQ24	P58686	--
CCG016810.1	--	IPR022788; Uncharacterised protein family UPF0184	G3MZB5	Q96HG1	--
CCG016821.1	--	--	--	--	--
CCG016836.1	--	--	--	--	--
CCG016854.1	--	--	--	--	--
CCG016873.1	calcium/calmodulin-dependent 3',5'-cyclic nucleotide phosphodiesterase 1C-like; K13755 calcium/calmodulin-dependent 3',5'-cyclic nucleotide phosphodiesterase [EC:3.1.4.17]	--	W5NYH5	O00370	--
CCG016886.1	similar to olfactory receptor, family 5, subfamily AT, member 1; K04257 olfactory receptor	IPR000477; Reverse transcriptase domain	L8IRL8	O00370	GO:0003723; Reverse transcriptase domain; NULL|GO:0003964; Reverse transcriptase domain; NULL|GO:0006278; Reverse transcriptase domain; NULL
CCG016889.1	--	IPR000477; Reverse transcriptase domain	U6NRW8	--	GO:0003723; Reverse transcriptase domain; NULL|GO:0003964; Reverse transcriptase domain; NULL|GO:0006278; Reverse transcriptase domain; NULL
CCG016895.1	similar to guanine nucleotide binding protein alpha 13; K04639 guanine nucleotide binding protein (G protein), alpha 13	--	U6NRW8	--	--
CCG016954.1	similar to guanine nucleotide binding protein alpha 13; K04639 guanine nucleotide binding protein (G protein), alpha 13	--	U6NRW8	--	--
CCG017001.1	--	IPR004244; Transposase, L1	Q1L836	Q9UN81	--
CCG017143.1	--	--	W5P980	--	--
CCG017189.1	--	--	O97916	--	--
CCG017257.1	--	--	L8ID09	Q588U8	--
CCG017271.1	--	--	L8IPL3	P08548	--
CCG017353.1	hypothetical protein LOC100261060; K13148 integrator complex subunit 11 [EC:3.1.27.-]	IPR000477; Reverse transcriptase domain	W5PYH4	O00370	GO:0003723; Reverse transcriptase domain; NULL|GO:0003964; Reverse transcriptase domain; NULL|GO:0006278; Reverse transcriptase domain; NULL
CCG017354.1	--	--	E9SV48	--	--
CCG017366.1	arhgap10; Rho GTPase activating protein 10; K13736 Rho GTPase-activating protein 10	IPR000198; Rho GTPase-activating protein domain	H0X4R0	Q9UNA1	GO:0005622; Zinc finger, B-box; NULL|GO:0007165; STAT transcription factor, all-alpha; NULL
CCG017385.1	--	IPR000477; Reverse transcriptase domain	W5PYH4	--	GO:0003723; Reverse transcriptase domain; NULL|GO:0003964; Reverse transcriptase domain; NULL|GO:0006278; Reverse transcriptase domain; NULL
CCG017405.1	--	IPR000477; Reverse transcriptase domain	W5PYH4	--	GO:0003723; Reverse transcriptase domain; NULL|GO:0003964; Reverse transcriptase domain; NULL|GO:0006278; Reverse transcriptase domain; NULL
CCG017466.1	--	--	--	--	--
CCG017475.1	--	--	W5PYW9	--	--
CCG017478.1	CNTN5; contactin 5; K06763 contactin 5	IPR003598; Immunoglobulin subtype 2	F6RUZ4	O94779	GO:0005515; Ubiquitin domain; NULL
CCG017481.1	xthA; exodeoxyribonuclease III (EC:3.1.11.2); K01142 exodeoxyribonuclease III [EC:3.1.11.2]	IPR005135; Endonuclease/exonuclease/phosphatase	L8IZH3	O02751	--
CCG017529.1	similar to guanine nucleotide binding protein alpha 13; K04639 guanine nucleotide binding protein (G protein), alpha 13	--	U6NRW8	P14381	--
CCG017546.1	hypothetical protein LOC100261060; K13148 integrator complex subunit 11 [EC:3.1.27.-]	IPR000477; Reverse transcriptase domain	W5PYH4	P14381	GO:0003723; Reverse transcriptase domain; NULL|GO:0003964; Reverse transcriptase domain; NULL|GO:0006278; Reverse transcriptase domain; NULL
CCG017549.1	similar to guanine nucleotide binding protein alpha 13; K04639 guanine nucleotide binding protein (G protein), alpha 13	--	U6NRW8	--	--
CCG017582.1	--	IPR005135; Endonuclease/exonuclease/phosphatase	L8IZH3	O02751	--
CCG017585.1	--	--	--	--	--
CCG017588.1	--	--	L8I231	--	--
CCG017608.1	--	--	U6NRW8	--	--
CCG017625.1	--	IPR000477; Reverse transcriptase domain	W5PYH4	--	GO:0003723; Reverse transcriptase domain; NULL|GO:0003964; Reverse transcriptase domain; NULL|GO:0006278; Reverse transcriptase domain; NULL
CCG017626.1	--	--	O97916	--	--
CCG017681.1	--	--	W5QFB4	--	--
CCG017682.1	--	--	W5P980	O00370	--
CCG017692.1	similar to guanine nucleotide binding protein alpha 13; K04639 guanine nucleotide binding protein (G protein), alpha 13	--	U6NRW8	--	--
CCG017693.1	similar to guanine nucleotide binding protein alpha 13; K04639 guanine nucleotide binding protein (G protein), alpha 13	--	U6NRW8	--	--
CCG017703.1	similar to guanine nucleotide binding protein alpha 13; K04639 guanine nucleotide binding protein (G protein), alpha 13	--	W5P980	--	--
CCG017883.1	--	--	L8IVY1	O00370	--
CCG017888.1	similar to guanine nucleotide binding protein alpha 13; K04639 guanine nucleotide binding protein (G protein), alpha 13	--	U6NRW8	--	--
CCG017906.1	--	--	E9SV48	--	--
CCG017910.1	--	--	L8I231	--	--
CCG017919.1	--	--	--	--	--
CCG018030.1	--	--	O97916	--	--
CCG018047.1	hypothetical protein LOC100261060; K13148 integrator complex subunit 11 [EC:3.1.27.-]	IPR000477; Reverse transcriptase domain	U6NRW8	P14381	GO:0003723; Reverse transcriptase domain; NULL|GO:0003964; Reverse transcriptase domain; NULL|GO:0006278; Reverse transcriptase domain; NULL
CCG018146.1	--	IPR000477; Reverse transcriptase domain	U6NRW8	--	GO:0003723; Reverse transcriptase domain; NULL|GO:0003964; Reverse transcriptase domain; NULL|GO:0006278; Reverse transcriptase domain; NULL
CCG018147.1	--	IPR005135; Endonuclease/exonuclease/phosphatase	L8IQH5	O02751	--
CCG018148.1	--	--	L8I231	--	--
CCG018150.1	--	--	L8I231	--	--
CCG018195.1	similar to guanine nucleotide binding protein alpha 13; K04639 guanine nucleotide binding protein (G protein), alpha 13	--	W5P980	--	--
CCG018214.1	--	--	L8I231	--	--
CCG018221.1	--	--	F6W8A5	P11369	--
CCG018233.1	--	--	O97916	--	--
CCG018236.1	--	--	L8IPE0	--	--
CCG018237.1	--	--	--	--	--
CCG018255.1	hypothetical protein LOC100261060; K13148 integrator complex subunit 11 [EC:3.1.27.-]	IPR000477; Reverse transcriptase domain	W5PVI1	O00370	GO:0003723; Reverse transcriptase domain; NULL|GO:0003964; Reverse transcriptase domain; NULL|GO:0006278; Reverse transcriptase domain; NULL
CCG018268.1	--	IPR000477; Reverse transcriptase domain	W5PYH4	--	GO:0003723; Reverse transcriptase domain; NULL|GO:0003964; Reverse transcriptase domain; NULL|GO:0006278; Reverse transcriptase domain; NULL
CCG018269.1	--	--	O97916	--	--
CCG018311.1	hypothetical protein LOC100261060; K13148 integrator complex subunit 11 [EC:3.1.27.-]	IPR000477; Reverse transcriptase domain	W5PYH4	P11369	GO:0003723; Reverse transcriptase domain; NULL|GO:0003964; Reverse transcriptase domain; NULL|GO:0006278; Reverse transcriptase domain; NULL
CCG018344.1	hypothetical protein LOC100261060; K13148 integrator complex subunit 11 [EC:3.1.27.-]	IPR000477; Reverse transcriptase domain	W5PYH4	P14381	GO:0003723; Reverse transcriptase domain; NULL|GO:0003964; Reverse transcriptase domain; NULL|GO:0006278; Reverse transcriptase domain; NULL
CCG018355.1	similar to guanine nucleotide binding protein alpha 13; K04639 guanine nucleotide binding protein (G protein), alpha 13	--	U6NRW8	O00370	--
CCG018362.1	--	--	--	--	--
CCG018376.1	--	--	--	--	--
CCG018435.1	similar to guanine nucleotide binding protein alpha 13; K04639 guanine nucleotide binding protein (G protein), alpha 13	--	W5P980	--	--
CCG018448.1	hypothetical protein LOC100261060; K13148 integrator complex subunit 11 [EC:3.1.27.-]	IPR000477; Reverse transcriptase domain	W5PYH4	P14381	GO:0003723; Reverse transcriptase domain; NULL|GO:0003964; Reverse transcriptase domain; NULL|GO:0006278; Reverse transcriptase domain; NULL
CCG018485.1	--	--	L8I231	--	--
CCG018487.1	--	--	W5PUC3	--	--
CCG018549.1	similar to guanine nucleotide binding protein alpha 13; K04639 guanine nucleotide binding protein (G protein), alpha 13	--	W5P980	--	--
CCG018550.1	--	--	W5P980	--	--
CCG018554.1	huntingtin-interacting protein 1-like; K04559 huntingtin interacting protein 1	IPR000477; Reverse transcriptase domain	L8IHL6	P08548	GO:0003723; Reverse transcriptase domain; NULL|GO:0003964; Reverse transcriptase domain; NULL|GO:0006278; Reverse transcriptase domain; NULL
CCG018599.1	--	--	--	--	--
CCG018659.1	similar to guanine nucleotide binding protein alpha 13; K04639 guanine nucleotide binding protein (G protein), alpha 13	--	W5P980	--	--
CCG018775.1	--	IPR000477; Reverse transcriptase domain	W5P980	--	GO:0003723; Reverse transcriptase domain; NULL|GO:0003964; Reverse transcriptase domain; NULL|GO:0006278; Reverse transcriptase domain; NULL
CCG018812.1	--	IPR000477; Reverse transcriptase domain	W5PYH4	--	GO:0003723; Reverse transcriptase domain; NULL|GO:0003964; Reverse transcriptase domain; NULL|GO:0006278; Reverse transcriptase domain; NULL
CCG018818.1	similar to guanine nucleotide binding protein alpha 13; K04639 guanine nucleotide binding protein (G protein), alpha 13	IPR000477; Reverse transcriptase domain	W5P980	P11369	GO:0003723; Reverse transcriptase domain; NULL|GO:0003964; Reverse transcriptase domain; NULL|GO:0006278; Reverse transcriptase domain; NULL
CCG018825.1	--	--	E9SV48	--	--
CCG018871.1	--	--	W5PUG7	--	--
CCG018899.1	--	IPR005135; Endonuclease/exonuclease/phosphatase	L8IZ20	O02751	--
CCG018926.1	similar to guanine nucleotide binding protein alpha 13; K04639 guanine nucleotide binding protein (G protein), alpha 13	--	U6NRW8	--	--
CCG018927.1	--	--	L8I231	--	--
CCG018929.1	MYST4; MYST histone acetyltransferase (monocytic leukemia) 4; K11306 histone acetyltransferase MYST4 [EC:2.3.1.48]	--	G9L167	Q8WYB5	--
CCG018953.1	--	--	W5P980	--	--
CCG018997.1	--	--	U6NRW8	--	--
CCG019014.1	--	--	W5PUC3	--	--
CCG019028.1	hypothetical protein LOC100261060; K13148 integrator complex subunit 11 [EC:3.1.27.-]	IPR000477; Reverse transcriptase domain	L8IX22	O00370	GO:0003723; Reverse transcriptase domain; NULL|GO:0003964; Reverse transcriptase domain; NULL|GO:0006278; Reverse transcriptase domain; NULL
CCG019073.1	--	--	--	--	--
CCG019088.1	SETMAR, MGC151518; SET domain and mariner transposase fusion gene (EC:2.1.1.43); K11433 histone-lysine N-methyltransferase SETMAR [EC:2.1.1.43]	IPR001888; Transposase, type 1	L8HUE4	Q53H47	--
CCG019096.1	--	--	U6NRW8	--	--
CCG019104.1	--	IPR004244; Transposase, L1	W5Q0D1	Q9UN81	--
CCG019155.1	--	--	--	--	--
CCG019156.1	similar to guanine nucleotide binding protein alpha 13; K04639 guanine nucleotide binding protein (G protein), alpha 13	IPR000477; Reverse transcriptase domain	W5P980	P14381	GO:0003723; Reverse transcriptase domain; NULL|GO:0003964; Reverse transcriptase domain; NULL|GO:0006278; Reverse transcriptase domain; NULL
CCG019157.1	--	--	U6NRW8	--	--
CCG019175.1	--	IPR000477; Reverse transcriptase domain	W5PZ58	--	GO:0003723; Reverse transcriptase domain; NULL|GO:0003964; Reverse transcriptase domain; NULL|GO:0006278; Reverse transcriptase domain; NULL
CCG019202.1	--	--	L8ID09	O02751	--
CCG019238.1	similar to guanine nucleotide binding protein alpha 13; K04639 guanine nucleotide binding protein (G protein), alpha 13	--	U6NRW8	--	--
CCG019270.1	--	IPR000477; Reverse transcriptase domain	W5PYH4	P14381	GO:0003723; Reverse transcriptase domain; NULL|GO:0003964; Reverse transcriptase domain; NULL|GO:0006278; Reverse transcriptase domain; NULL
CCG019306.1	similar to guanine nucleotide binding protein alpha 13; K04639 guanine nucleotide binding protein (G protein), alpha 13	--	U6NRW8	P11369	--
CCG019321.1	--	--	U6NRW8	--	--
CCG019326.1	similar to guanine nucleotide binding protein alpha 13; K04639 guanine nucleotide binding protein (G protein), alpha 13	--	W5P980	--	--
CCG019345.1	--	--	W5P980	--	--
CCG019346.1	--	--	L8I6X2	O02751	--
CCG019385.1	--	IPR005135; Endonuclease/exonuclease/phosphatase	L8I6X2	O02751	--
CCG019394.1	similar to titin isoform N2-A; K12567 titin [EC:2.7.11.1]	IPR003596; Immunoglobulin V-set, subgroup	E1BE11	Q96RW7	GO:0005515; Ubiquitin domain; NULL
CCG019414.1	--	IPR005135; Endonuclease/exonuclease/phosphatase	L8I6X2	O02751	--
CCG019443.1	similar to guanine nucleotide binding protein alpha 13; K04639 guanine nucleotide binding protein (G protein), alpha 13	--	U6NRW8	--	--
CCG019444.1	--	IPR005135; Endonuclease/exonuclease/phosphatase	L8I6X2	O02751	--
CCG019450.1	--	--	B5TM87	--	--
CCG019462.1	similar to guanine nucleotide binding protein alpha 13; K04639 guanine nucleotide binding protein (G protein), alpha 13	--	W5P980	P11369	--
CCG019467.1	--	IPR005135; Endonuclease/exonuclease/phosphatase	L8IEG9	O02751	--
CCG019477.1	--	IPR005135; Endonuclease/exonuclease/phosphatase	L8IZH3	Q588U8	--
CCG019489.1	--	--	--	--	--
CCG019548.1	--	IPR000477; Reverse transcriptase domain	U6NRW8	--	GO:0003723; Reverse transcriptase domain; NULL|GO:0003964; Reverse transcriptase domain; NULL|GO:0006278; Reverse transcriptase domain; NULL
CCG019552.1	--	IPR005135; Endonuclease/exonuclease/phosphatase	L8I6X2	O02751	--
CCG019559.1	--	IPR019518; Tumour-suppressor protein CtIP N-terminal	S9WVE4	Q99708	--
CCG019602.1	similar to guanine nucleotide binding protein alpha 13; K04639 guanine nucleotide binding protein (G protein), alpha 13	--	W5P980	--	--
CCG019615.1	--	--	L8I231	--	--
CCG019625.1	--	--	L8IPL3	O00370	--
CCG019631.1	--	--	W5QFB4	--	--
CCG019641.1	similar to guanine nucleotide binding protein alpha 13; K04639 guanine nucleotide binding protein (G protein), alpha 13	IPR000477; Reverse transcriptase domain	U6NRW8	P14381	GO:0003723; Reverse transcriptase domain; NULL|GO:0003964; Reverse transcriptase domain; NULL|GO:0006278; Reverse transcriptase domain; NULL
CCG019642.1	--	IPR000477; Reverse transcriptase domain	L8IHK2	--	GO:0003723; Reverse transcriptase domain; NULL|GO:0003964; Reverse transcriptase domain; NULL|GO:0006278; Reverse transcriptase domain; NULL
CCG019666.1	procollagen-lysine,2-oxoglutarate 5-dioxygenase 2-like; K13645 procollagen-lysine,2-oxoglutarate 5-dioxygenase 2 [EC:1.14.11.4]	--	L8IPL3	P08548	--
CCG019678.1	--	IPR000477; Reverse transcriptase domain	W5PYH4	P16423	GO:0003723; Reverse transcriptase domain; NULL|GO:0003964; Reverse transcriptase domain; NULL|GO:0006278; Reverse transcriptase domain; NULL
CCG019705.1	--	--	Q1L836	--	--
CCG019708.1	--	--	L8IPL3	O00370	--
CCG019712.1	similar to guanine nucleotide binding protein alpha 13; K04639 guanine nucleotide binding protein (G protein), alpha 13	IPR000477; Reverse transcriptase domain	W5PYH4	P08548	GO:0003723; Reverse transcriptase domain; NULL|GO:0003964; Reverse transcriptase domain; NULL|GO:0006278; Reverse transcriptase domain; NULL
CCG019721.1	--	--	--	--	--
CCG019762.1	DAPK2; death-associated protein kinase 2; K08803 death-associated protein kinase [EC:2.7.11.1]	IPR000719; Protein kinase domain	L8IL00	Q8VDF3	GO:0004672; Serine/threonine- /dual specificity protein kinase, catalytic domain; NULL|GO:0005524; Protein kinase, ATP binding site; NULL|GO:0006468; Serine/threonine-protein kinase, active site; NULL|GO:0016772; Protein kinase-like domain; NULL
CCG019764.1	similar to guanine nucleotide binding protein alpha 13; K04639 guanine nucleotide binding protein (G protein), alpha 13	--	W5P980	--	--
CCG019815.1	--	--	W5PUG7	O75379	--
CCG019839.1	--	--	W5PYH4	--	--
CCG019848.1	similar to guanine nucleotide binding protein alpha 13; K04639 guanine nucleotide binding protein (G protein), alpha 13	--	W5PYH4	--	--
CCG019885.1	--	--	--	--	--
CCG019913.1	--	IPR004244; Transposase, L1	Q1G147	Q9UN81	--
CCG019920.1	--	IPR000477; Reverse transcriptase domain	L8I641	--	GO:0003723; Reverse transcriptase domain; NULL|GO:0003964; Reverse transcriptase domain; NULL|GO:0006278; Reverse transcriptase domain; NULL
CCG019938.1	olfactory receptor 10R2-like; K04257 olfactory receptor	IPR000725; Olfactory receptor	G1U380	Q8NGX6	GO:0004984; Olfactory receptor; NULL|GO:0007186; G protein-coupled receptor, rhodopsin-like; NULL|GO:0016021; GPCR, rhodopsin-like, 7TM; NULL
CCG019955.1	--	IPR005135; Endonuclease/exonuclease/phosphatase	L8IQH5	O02751	--
CCG019997.1	--	IPR005135; Endonuclease/exonuclease/phosphatase	L8IZ20	O02751	--
CCG020005.1	--	--	W5P980	--	--
CCG020008.1	--	IPR000477; Reverse transcriptase domain	W5PYH4	--	GO:0003723; Reverse transcriptase domain; NULL|GO:0003964; Reverse transcriptase domain; NULL|GO:0006278; Reverse transcriptase domain; NULL
CCG020092.1	--	--	--	--	--
CCG020112.1	similar to guanine nucleotide binding protein alpha 13; K04639 guanine nucleotide binding protein (G protein), alpha 13	--	U6NRW8	--	--
CCG020115.1	hypothetical protein LOC100261060; K13148 integrator complex subunit 11 [EC:3.1.27.-]	IPR000477; Reverse transcriptase domain	W5PYH4	P14381	GO:0003723; Reverse transcriptase domain; NULL|GO:0003964; Reverse transcriptase domain; NULL|GO:0006278; Reverse transcriptase domain; NULL
CCG020120.1	--	IPR004244; Transposase, L1	Q1L836	Q9UN81	--
CCG020128.1	AKR1C3, DD3, DDX, HA1753, HAKRB, HAKRe, HSD17B5, KIAA0119, PGFS, hluPGFS; aldo-keto reductase family 1, member C3 (3-alpha hydroxysteroid dehydrogenase, type II) (EC:1.1.1.213 1.3.1.20 1.1.1.188 1.1.1.63 1.1.1.64 1.1.1.112); K00089 3alpha-hydroxysteroid dehydrogenase (A-specific) [EC:1.1.1.213]; K00212 trans-1,2-dihydrobenzene-1,2-diol dehydrogenase [EC:1.3.1.20]; K04119 prostaglandin-F synthase …	IPR018170; Aldo/keto reductase, conserved site	M0QW25	P52898	GO:0016491; Short-chain dehydrogenase/reductase, conserved site; NULL|GO:0055114; Cytochrome P450; NULL
CCG020129.1	AKR1C1, 2-ALPHA-HSD, 20-ALPHA-HSD, C9, DD1, DD1/DD2, DDH, DDH1, H-37, HAKRC, HBAB, MBAB, MGC8954; aldo-keto reductase family 1, member C1 (dihydrodiol dehydrogenase 1; 20-alpha (3-alpha)-hydroxysteroid dehydrogenase) (EC:1.3.1.20 1.1.1.149 1.1.1.112); K00089 3alpha-hydroxysteroid dehydrogenase (A-specific) [EC:1.1.1.213]; K00212 trans-1,2-dihydrobenzene-1,2-diol dehydrogenase [EC:1.3.1.20]	IPR001951; Histone H4	W5PKI7	P52898	GO:0000786; Histone H2B; NULL|GO:0003677; Homeodomain-like; NULL|GO:0005634; RNA polymerase II subunit A; NULL|GO:0006334; Nucleosome assembly protein (NAP); NULL|GO:0016491; Short-chain dehydrogenase/reductase, conserved site; NULL|GO:0046982; Histone-fold; NULL|GO:0055114; Cytochrome P450; NULL
CCG020237.1	hypothetical protein LOC100261060; K13148 integrator complex subunit 11 [EC:3.1.27.-]	IPR000477; Reverse transcriptase domain	U6NRW8	Q9NBX4	GO:0003723; Reverse transcriptase domain; NULL|GO:0003964; Reverse transcriptase domain; NULL|GO:0006278; Reverse transcriptase domain; NULL
CCG020291.1	ATP5A1; ATP synthase, H+ transporting, mitochondrial F1 complex, alpha subunit 1, cardiac muscle; K02132 F-type H+-transporting ATPase subunit alpha [EC:3.6.3.14]	IPR004100; ATPase, F1 complex alpha/beta subunit, N-terminal domain	L8J218	P19483	GO:0015992; Vacuolar (H+)-ATPase G subunit; NULL|GO:0046034; ATPase, F1 complex alpha/beta subunit, N-terminal domain; NULL
CCG020292.1	--	--	W5P980	--	--
CCG020293.1	--	--	--	--	--
CCG020384.1	hypothetical protein LOC100261060; K13148 integrator complex subunit 11 [EC:3.1.27.-]	IPR000477; Reverse transcriptase domain	W5PYH4	P14381	GO:0003723; Reverse transcriptase domain; NULL|GO:0003964; Reverse transcriptase domain; NULL|GO:0006278; Reverse transcriptase domain; NULL
CCG020401.1	--	IPR000477; Reverse transcriptase domain	L8I231	--	GO:0003723; Reverse transcriptase domain; NULL|GO:0003964; Reverse transcriptase domain; NULL|GO:0006278; Reverse transcriptase domain; NULL
CCG020430.1	--	IPR004244; Transposase, L1	Q1L836	Q9UN81	--
CCG020433.1	--	--	L8ID09	O02751	--
CCG020491.1	similar to guanine nucleotide binding protein alpha 13; K04639 guanine nucleotide binding protein (G protein), alpha 13	--	U6NRW8	--	--
CCG020500.1	--	IPR000477; Reverse transcriptase domain	W5PYH4	P14381	GO:0003723; Reverse transcriptase domain; NULL|GO:0003964; Reverse transcriptase domain; NULL|GO:0006278; Reverse transcriptase domain; NULL
CCG020600.1	--	IPR000477; Reverse transcriptase domain	L8J169	P14381	GO:0003723; Reverse transcriptase domain; NULL|GO:0003964; Reverse transcriptase domain; NULL|GO:0006278; Reverse transcriptase domain; NULL
CCG020702.1	--	--	O97916	--	--
CCG020728.1	similar to a disintegrin and metalloproteinase domain 1a; K08607 disintegrin and metalloproteinase domain-containing protein 1 [EC:3.4.24.-]	IPR013032; EGF-like, conserved site	W5P3S1	Q60813	--
CCG020759.1	--	IPR022788; Uncharacterised protein family UPF0184	L8HQ24	P58686	--
CCG020788.1	similar to guanine nucleotide binding protein alpha 13; K04639 guanine nucleotide binding protein (G protein), alpha 13	--	U6NRW8	--	--
CCG020797.1	KCNH1; potassium voltage-gated channel, subfamily H (eag-related), member 1; K04904 potassium voltage-gated channel Eag-related subfamily H member 1	IPR000595; Cyclic nucleotide-binding domain	L5LEW0	Q63472	GO:0005249; Potassium channel, voltage dependent, Kv4.1; NULL|GO:0006813; Potassium channel, voltage dependent, Kv4.1; NULL|GO:0016020; Amino acid permease/ SLC12A domain; NULL
CCG020864.1	PAG6, PAG10, PAG2; pregnancy-associated glycoprotein 6; K06002 pepsin A [EC:3.4.23.1]	IPR001461; Aspartic peptidase	L8HPT9	Q29079	GO:0004190; Aspartic peptidase; NULL|GO:0006508; Peptidase C1A, papain C-terminal; NULL
CCG020870.1	pregnancy-associated glycoprotein-13-like; K06002 pepsin A [EC:3.4.23.1]	IPR001461; Aspartic peptidase	A5PJW4	Q29432	GO:0004190; Aspartic peptidase; NULL|GO:0006508; Peptidase C1A, papain C-terminal; NULL
CCG020873.1	--	--	W5PUG7	--	--
CCG020931.1	similar to guanine nucleotide binding protein alpha 13; K04639 guanine nucleotide binding protein (G protein), alpha 13	--	W5P980	--	--
CCG020933.1	similar to guanine nucleotide binding protein alpha 13; K04639 guanine nucleotide binding protein (G protein), alpha 13	--	W5P980	P14381	--
CCG020995.1	--	--	--	--	--
CCG021102.1	similar to guanine nucleotide binding protein alpha 13; K04639 guanine nucleotide binding protein (G protein), alpha 13	--	W5P980	--	--
CCG021103.1	similar to guanine nucleotide binding protein alpha 13; K04639 guanine nucleotide binding protein (G protein), alpha 13	--	U6NRW8	P14381	--
CCG021138.1	--	IPR000477; Reverse transcriptase domain	W5P980	--	GO:0003723; Reverse transcriptase domain; NULL|GO:0003964; Reverse transcriptase domain; NULL|GO:0006278; Reverse transcriptase domain; NULL
CCG021157.1	--	IPR005135; Endonuclease/exonuclease/phosphatase	L8IEG9	O02751	--
CCG021161.1	hypothetical protein LOC100261060; K13148 integrator complex subunit 11 [EC:3.1.27.-]	IPR000477; Reverse transcriptase domain	W5PYH4	P11369	GO:0003723; Reverse transcriptase domain; NULL|GO:0003964; Reverse transcriptase domain; NULL|GO:0006278; Reverse transcriptase domain; NULL
CCG021220.1	calcium/calmodulin-dependent 3',5'-cyclic nucleotide phosphodiesterase 1C-like; K13755 calcium/calmodulin-dependent 3',5'-cyclic nucleotide phosphodiesterase [EC:3.1.4.17]	--	W5NYH5	O00370	--
CCG021243.1	region containing similar to NGF-binding Ig light chain; similar to IG KAPPA CHAIN V-V REGION K2 PRECURSOR	IPR003596; Immunoglobulin V-set, subgroup	S9Y3M5	P01633	GO:0005515; Ubiquitin domain; NULL
CCG021244.1	region containing similar to NGF-binding Ig light chain; similar to IG KAPPA CHAIN V-V REGION K2 PRECURSOR	IPR003596; Immunoglobulin V-set, subgroup	L9JMB0	P06310	GO:0005515; Ubiquitin domain; NULL
CCG021258.1	--	IPR005135; Endonuclease/exonuclease/phosphatase	L8IKL3	Q588U8	--
CCG021259.1	hypothetical protein LOC100261060; K13148 integrator complex subunit 11 [EC:3.1.27.-]	IPR000477; Reverse transcriptase domain	W5PYH4	O00370	GO:0003723; Reverse transcriptase domain; NULL|GO:0003964; Reverse transcriptase domain; NULL|GO:0006278; Reverse transcriptase domain; NULL
CCG021260.1	--	--	--	--	--
CCG021268.3	similar to guanine nucleotide binding protein alpha 13; K04639 guanine nucleotide binding protein (G protein), alpha 13	--	U6NRW8	P14381	--
CCG021308.2	similar to guanine nucleotide binding protein alpha 13; K04639 guanine nucleotide binding protein (G protein), alpha 13	--	U6NRW8	--	--
CCG021377.1	solute carrier family 7 member 13-like; K13870 solute carrier family 7 (L-type amino acid transporter), member 13	IPR004841; Amino acid permease/ SLC12A domain	A7E3E3	Q8TCU3	GO:0006810; Amino acid permease/ SLC12A domain; NULL|GO:0016020; Amino acid permease/ SLC12A domain; NULL|GO:0055085; Amino acid permease/ SLC12A domain; NULL
CCG021387.1	similar to guanine nucleotide binding protein alpha 13; K04639 guanine nucleotide binding protein (G protein), alpha 13	--	W5P980	--	--
CCG021388.1	--	--	W5P980	--	--
CCG021403.1	similar to guanine nucleotide binding protein alpha 13; K04639 guanine nucleotide binding protein (G protein), alpha 13	--	W5P980	Q32L59	--
CCG021414.1	--	--	W5P980	--	--
CCG021420.1	--	--	L8IPL3	O00370	--
CCG021473.1	--	IPR004244; Transposase, L1	Q1L836	Q9UN81	--
CCG021517.1	--	--	--	--	--
CCG021532.1	--	--	--	--	--
CCG021534.1	huntingtin-interacting protein 1-like; K04559 huntingtin interacting protein 1	IPR000477; Reverse transcriptase domain	W5NYH5	O00370	GO:0003723; Reverse transcriptase domain; NULL|GO:0003964; Reverse transcriptase domain; NULL|GO:0006278; Reverse transcriptase domain; NULL
CCG021568.1	similar to guanine nucleotide binding protein alpha 13; K04639 guanine nucleotide binding protein (G protein), alpha 13	--	U6NRW8	P11369	--
CCG021575.1	hypothetical protein LOC100261060; K13148 integrator complex subunit 11 [EC:3.1.27.-]	IPR000477; Reverse transcriptase domain	W5PYH4	P14381	GO:0003723; Reverse transcriptase domain; NULL|GO:0003964; Reverse transcriptase domain; NULL|GO:0006278; Reverse transcriptase domain; NULL
CCG021599.1	--	--	U6NRW8	--	--
CCG021614.1	similar to guanine nucleotide binding protein alpha 13; K04639 guanine nucleotide binding protein (G protein), alpha 13	--	U6NRW8	--	--
CCG021618.1	--	--	U3KME9	O00370	--
CCG021652.1	--	IPR005135; Endonuclease/exonuclease/phosphatase	L8J0E0	Q588U8	--
CCG021657.1	similar to guanine nucleotide binding protein alpha 13; K04639 guanine nucleotide binding protein (G protein), alpha 13	--	U6NRW8	--	--
CCG021674.1	--	--	--	--	--
CCG021675.1	--	--	U6NRW8	--	--
CCG021715.1	--	IPR000477; Reverse transcriptase domain	U6NRW8	--	GO:0003723; Reverse transcriptase domain; NULL|GO:0003964; Reverse transcriptase domain; NULL|GO:0006278; Reverse transcriptase domain; NULL
CCG021722.1	--	IPR000477; Reverse transcriptase domain	W5PN66	P11369	GO:0003723; Reverse transcriptase domain; NULL|GO:0003964; Reverse transcriptase domain; NULL|GO:0006278; Reverse transcriptase domain; NULL
CCG021732.1	--	IPR005135; Endonuclease/exonuclease/phosphatase	Q8SQ39	O02751	--
CCG021736.1	CDH23; cadherin-related 23; K06813 cadherin 23	IPR002126; Cadherin	S9X5K7	Q9H251	GO:0005509; Glycoside hydrolase, family 47; NULL|GO:0007156; Cadherin; NULL|GO:0016020; Amino acid permease/ SLC12A domain; NULL
CCG021779.1	similar to guanine nucleotide binding protein alpha 13; K04639 guanine nucleotide binding protein (G protein), alpha 13	IPR000477; Reverse transcriptase domain	U6NRW8	P14381	GO:0003723; Reverse transcriptase domain; NULL|GO:0003964; Reverse transcriptase domain; NULL|GO:0006278; Reverse transcriptase domain; NULL
CCG021788.1	GAPDH, GAPD; glyceraldehyde-3-phosphate dehydrogenase (EC:1.2.1.12); K00134 glyceraldehyde 3-phosphate dehydrogenase [EC:1.2.1.12]	IPR016040; NAD(P)-binding domain	Q9MZ05	P00355	GO:0016620; Glyceraldehyde 3-phosphate dehydrogenase, NAD(P) binding domain; NULL|GO:0055114; Cytochrome P450; NULL
CCG021890.1	--	--	L8IPE0	--	--
CCG021928.1	similar to guanine nucleotide binding protein alpha 13; K04639 guanine nucleotide binding protein (G protein), alpha 13	--	W5P980	--	--
CCG021929.1	--	IPR005135; Endonuclease/exonuclease/phosphatase	B6F238	O02751	--
CCG021932.1	--	IPR005135; Endonuclease/exonuclease/phosphatase	L8IZH3	O02751	--
CCG021933.1	--	IPR000477; Reverse transcriptase domain	W5P980	--	GO:0003723; Reverse transcriptase domain; NULL|GO:0003964; Reverse transcriptase domain; NULL|GO:0006278; Reverse transcriptase domain; NULL
CCG021984.1	--	--	L8IEA7	--	--
CCG022002.1	--	--	--	--	--
CCG022017.1	similar to guanine nucleotide binding protein alpha 13; K04639 guanine nucleotide binding protein (G protein), alpha 13	--	U6NRW8	--	--
CCG022027.1	--	IPR005135; Endonuclease/exonuclease/phosphatase	Q8SQ39	O02751	--
CCG022034.1	similar to guanine nucleotide binding protein alpha 13; K04639 guanine nucleotide binding protein (G protein), alpha 13	--	U6NRW8	--	--
CCG022083.1	--	IPR005135; Endonuclease/exonuclease/phosphatase	L8IEG9	Q588U8	--
CCG022114.1	Zeb1, Tcf8, Zfhx1a, deltaEF1; zinc finger E-box binding homeobox 1; K09299 zinc finger homeobox protein 1	IPR013544; Domain of unknown function DUF1725	Q9GMK2	O00370	--
CCG022151.1	similar to guanine nucleotide binding protein alpha 13; K04639 guanine nucleotide binding protein (G protein), alpha 13	--	W5P980	--	--
CCG022153.1	--	--	--	--	--
CCG022154.1	--	--	L8IDI6	Q588U8	--
CCG022175.1	similar to guanine nucleotide binding protein alpha 13; K04639 guanine nucleotide binding protein (G protein), alpha 13	--	U6NRW8	P14381	--
CCG022176.1	--	--	U6NRW8	--	--
CCG022188.1	--	IPR000477; Reverse transcriptase domain	W5PYH4	--	GO:0003723; Reverse transcriptase domain; NULL|GO:0003964; Reverse transcriptase domain; NULL|GO:0006278; Reverse transcriptase domain; NULL
CCG022223.1	--	--	S9XAD4	Q8IYB1	--
CCG022241.1	--	IPR000477; Reverse transcriptase domain	W5PYH4	--	GO:0003723; Reverse transcriptase domain; NULL|GO:0003964; Reverse transcriptase domain; NULL|GO:0006278; Reverse transcriptase domain; NULL
CCG022256.1	--	--	O97916	--	--
CCG022271.1	--	IPR005135; Endonuclease/exonuclease/phosphatase	L8IZ20	O02751	--
CCG022287.1	hypothetical protein LOC100261060; K13148 integrator complex subunit 11 [EC:3.1.27.-]	IPR000477; Reverse transcriptase domain	W5PYH4	P14381	GO:0003723; Reverse transcriptase domain; NULL|GO:0003964; Reverse transcriptase domain; NULL|GO:0006278; Reverse transcriptase domain; NULL
CCG022295.1	similar to guanine nucleotide binding protein alpha 13; K04639 guanine nucleotide binding protein (G protein), alpha 13	--	U6NRW8	P14381	--
CCG022314.1	--	--	--	--	--
CCG022326.1	--	--	L8IKL3	Q588U8	--
CCG022330.1	--	IPR005135; Endonuclease/exonuclease/phosphatase	L8IEG9	Q588U8	--
CCG022336.1	--	--	--	--	--
CCG022514.1	similar to guanine nucleotide binding protein alpha 13; K04639 guanine nucleotide binding protein (G protein), alpha 13	IPR000477; Reverse transcriptase domain	W5PYH4	P08548	GO:0003723; Reverse transcriptase domain; NULL|GO:0003964; Reverse transcriptase domain; NULL|GO:0006278; Reverse transcriptase domain; NULL
CCG022535.1	--	--	--	--	--
CCG022565.1	--	IPR000477; Reverse transcriptase domain	L8J169	--	GO:0003723; Reverse transcriptase domain; NULL|GO:0003964; Reverse transcriptase domain; NULL|GO:0006278; Reverse transcriptase domain; NULL
CCG022572.1	TRPM1; transient receptor potential cation channel, subfamily M, member 1; K04976 transient receptor potential cation channel subfamily M member 1	IPR002190; MAGE protein	L8HQ52	A8MXT2	--
CCG022598.1	--	--	W5PUG7	--	--
CCG022617.1	--	--	U6NRW8	--	--
CCG022620.1	--	--	F1RWS6	Q2F7J3	--
CCG022626.1	KCNH8; potassium voltage-gated channel, subfamily H (eag-related), member 8; K04911 potassium voltage-gated channel Eag-related subfamily H member 8	IPR000595; Cyclic nucleotide-binding domain	F1MDM5	Q96L42	GO:0005249; Potassium channel, voltage dependent, Kv4.1; NULL|GO:0006813; Potassium channel, voltage dependent, Kv4.1; NULL|GO:0016020; Amino acid permease/ SLC12A domain; NULL
CCG022640.1	--	--	W5P980	--	--
CCG022650.1	--	--	--	--	--
CCG022652.1	huntingtin-interacting protein 1-like; K04559 huntingtin interacting protein 1	IPR000477; Reverse transcriptase domain	W5NYH5	O00370	GO:0003723; Reverse transcriptase domain; NULL|GO:0003964; Reverse transcriptase domain; NULL|GO:0006278; Reverse transcriptase domain; NULL
CCG022659.1	similar to guanine nucleotide binding protein alpha 13; K04639 guanine nucleotide binding protein (G protein), alpha 13	--	U6NRW8	--	--
CCG022758.1	--	IPR005135; Endonuclease/exonuclease/phosphatase	L8IEG9	O02751	--
CCG022772.1	--	--	--	--	--
CCG022898.1	--	--	--	--	--
CCG022903.1	--	--	L8ID09	Q588U8	--
CCG022905.1	--	--	L8I641	--	--
CCG022931.1	similar to guanine nucleotide binding protein alpha 13; K04639 guanine nucleotide binding protein (G protein), alpha 13	IPR000477; Reverse transcriptase domain	W5PYH4	P11369	GO:0003723; Reverse transcriptase domain; NULL|GO:0003964; Reverse transcriptase domain; NULL|GO:0006278; Reverse transcriptase domain; NULL
CCG022986.1	similar to guanine nucleotide binding protein alpha 13; K04639 guanine nucleotide binding protein (G protein), alpha 13	--	W5P980	--	--
CCG022989.1	--	--	U6NRW8	--	--
CCG022992.1	--	--	--	--	--
CCG023034.1	immunoglobulin lambda-like polypeptide 1-like; K06554 immunoglobulin lambda-like polypeptide 1	IPR003596; Immunoglobulin V-set, subgroup	S9XPX9	P80748	GO:0005515; Ubiquitin domain; NULL
CCG023067.1	similar to guanine nucleotide binding protein alpha 13; K04639 guanine nucleotide binding protein (G protein), alpha 13	--	U6NRW8	P11369	--
CCG023072.1	ZNF33B; zinc finger protein 33B; K09228 KRAB domain-containing zinc finger protein	IPR000477; Reverse transcriptase domain	W5PYH4	O00370	GO:0003723; Reverse transcriptase domain; NULL|GO:0003964; Reverse transcriptase domain; NULL|GO:0006278; Reverse transcriptase domain; NULL
CCG023102.1	--	--	O97916	--	--
CCG023221.1	similar to guanine nucleotide binding protein alpha 13; K04639 guanine nucleotide binding protein (G protein), alpha 13	--	U6NRW8	--	--
CCG023297.1	similar to guanine nucleotide binding protein alpha 13; K04639 guanine nucleotide binding protein (G protein), alpha 13	IPR000477; Reverse transcriptase domain	W5P980	P14381	GO:0003723; Reverse transcriptase domain; NULL|GO:0003964; Reverse transcriptase domain; NULL|GO:0006278; Reverse transcriptase domain; NULL
CCG023304.1	similar to guanine nucleotide binding protein alpha 13; K04639 guanine nucleotide binding protein (G protein), alpha 13	--	W5P980	--	--
CCG023309.1	similar to guanine nucleotide binding protein alpha 13; K04639 guanine nucleotide binding protein (G protein), alpha 13	--	W5P980	--	--
CCG023317.1	--	--	--	--	--
CCG023343.1	similar to guanine nucleotide binding protein alpha 13; K04639 guanine nucleotide binding protein (G protein), alpha 13	IPR000477; Reverse transcriptase domain	W5PYH4	P14381	GO:0003723; Reverse transcriptase domain; NULL|GO:0003964; Reverse transcriptase domain; NULL|GO:0006278; Reverse transcriptase domain; NULL
CCG023345.1	similar to guanine nucleotide binding protein alpha 13; K04639 guanine nucleotide binding protein (G protein), alpha 13	--	W5P980	--	--
CCG023385.1	--	--	L8IDI6	O02751	--
CCG023388.1	hypothetical protein LOC100261060; K13148 integrator complex subunit 11 [EC:3.1.27.-]	IPR000477; Reverse transcriptase domain	W5NYH5	O00370	GO:0003723; Reverse transcriptase domain; NULL|GO:0003964; Reverse transcriptase domain; NULL|GO:0006278; Reverse transcriptase domain; NULL
CCG023432.1	similar to guanine nucleotide binding protein alpha 13; K04639 guanine nucleotide binding protein (G protein), alpha 13	IPR000477; Reverse transcriptase domain	W5PYH4	P11369	GO:0003723; Reverse transcriptase domain; NULL|GO:0003964; Reverse transcriptase domain; NULL|GO:0006278; Reverse transcriptase domain; NULL
CCG023488.1	--	--	U6NRW8	--	--
CCG023541.1	--	--	--	--	--
CCG023543.1	similar to guanine nucleotide binding protein alpha 13; K04639 guanine nucleotide binding protein (G protein), alpha 13	--	W5P980	--	--
CCG023550.1	--	--	O97916	--	--
CCG023567.1	--	--	L8ITK5	--	--
CCG023802.1	--	--	W5P980	--	--
CCG023807.1	--	IPR000477; Reverse transcriptase domain	W5P980	--	GO:0003723; Reverse transcriptase domain; NULL|GO:0003964; Reverse transcriptase domain; NULL|GO:0006278; Reverse transcriptase domain; NULL
CCG023817.1	--	--	O97916	--	--
CCG023844.2	--	IPR000477; Reverse transcriptase domain	W5PYH4	--	GO:0003723; Reverse transcriptase domain; NULL|GO:0003964; Reverse transcriptase domain; NULL|GO:0006278; Reverse transcriptase domain; NULL
CCG023935.1	hypothetical LOC100056663; K04257 olfactory receptor	IPR000276; G protein-coupled receptor, rhodopsin-like	G3WDH5	Q9Z1V0	GO:0004930; G protein-coupled receptor, rhodopsin-like; NULL|GO:0007186; G protein-coupled receptor, rhodopsin-like; NULL|GO:0016021; GPCR, rhodopsin-like, 7TM; NULL
CCG023942.1	--	--	O97916	--	--
CCG023954.1	similar to guanine nucleotide binding protein alpha 13; K04639 guanine nucleotide binding protein (G protein), alpha 13	--	W5P980	--	--
CCG023981.1	--	--	O97916	--	--
CCG024009.1	--	--	W4ZJ57	Q32L59	--
CCG024084.1	--	--	--	--	--
CCG024113.1	ABTB2; ankyrin repeat and BTB (POZ) domain containing 2; K10521 ankyrin repeat and BTB/POZ domain-containing protein 2	IPR009072; Histone-fold	E1BMN7	Q8N961	GO:0046982; Histone-fold; NULL
CCG024168.1	--	IPR004244; Transposase, L1	Q1G147	--	--
CCG024170.1	--	--	R4GDI4	--	--
CCG024191.1	similar to guanine nucleotide binding protein alpha 13; K04639 guanine nucleotide binding protein (G protein), alpha 13	--	U6NRW8	P14381	--
CCG024206.1	--	--	--	--	--
CCG024235.1	--	IPR000477; Reverse transcriptase domain	W5Q0D1	--	GO:0003723; Reverse transcriptase domain; NULL|GO:0003964; Reverse transcriptase domain; NULL|GO:0006278; Reverse transcriptase domain; NULL
CCG024241.1	--	--	O97916	--	--
CCG024249.1	--	--	--	--	--
CCG024269.1	--	--	S7MGV4	Q08AG5	--
CCG024302.1	olfactory receptor 11L1-like; K04257 olfactory receptor	IPR000725; Olfactory receptor	L8IIT1	Q8VGI4	GO:0004984; Olfactory receptor; NULL|GO:0007186; G protein-coupled receptor, rhodopsin-like; NULL|GO:0016021; GPCR, rhodopsin-like, 7TM; NULL
CCG024303.1	similar to olfactory receptor MOR104-2; K04257 olfactory receptor	IPR000725; Olfactory receptor	L8IHI4	Q8VGI4	GO:0004984; Olfactory receptor; NULL|GO:0007186; G protein-coupled receptor, rhodopsin-like; NULL|GO:0016021; GPCR, rhodopsin-like, 7TM; NULL
CCG024304.1	OR11L1; olfactory receptor, family 11, subfamily L, member 1; K04257 olfactory receptor	IPR000725; Olfactory receptor	G5E678	Q8NGX0	GO:0004984; Olfactory receptor; NULL|GO:0007186; G protein-coupled receptor, rhodopsin-like; NULL|GO:0016021; GPCR, rhodopsin-like, 7TM; NULL
CCG024325.1	similar to guanine nucleotide binding protein alpha 13; K04639 guanine nucleotide binding protein (G protein), alpha 13	IPR000477; Reverse transcriptase domain	U6NRW8	P11369	GO:0003723; Reverse transcriptase domain; NULL|GO:0003964; Reverse transcriptase domain; NULL|GO:0006278; Reverse transcriptase domain; NULL
CCG024328.1	LMX1A; LIM homeobox transcription factor 1, alpha; K09371 LIM homeobox transcription factor 1	IPR001781; Zinc finger, LIM-type	S9XAW4	Q9JKU8	GO:0008270; Zinc finger, RING-type; NULL
CCG024330.1	--	IPR005135; Endonuclease/exonuclease/phosphatase	L8ID09	Q588U8	--
CCG024402.1	--	--	--	--	--
CCG024416.1	--	IPR005135; Endonuclease/exonuclease/phosphatase	L8IZH3	O02751	--
CCG024457.1	similar to guanine nucleotide binding protein alpha 13; K04639 guanine nucleotide binding protein (G protein), alpha 13	--	W5P980	P14381	--
CCG024472.1	--	--	--	--	--
CCG024495.1	hypothetical protein LOC100261060; K13148 integrator complex subunit 11 [EC:3.1.27.-]	IPR000477; Reverse transcriptase domain	W5PYH4	P11369	GO:0003723; Reverse transcriptase domain; NULL|GO:0003964; Reverse transcriptase domain; NULL|GO:0006278; Reverse transcriptase domain; NULL
CCG024506.1	similar to guanine nucleotide binding protein alpha 13; K04639 guanine nucleotide binding protein (G protein), alpha 13	--	W5P980	--	--
CCG024546.1	--	--	W5Q1I2	--	--
CCG024565.1	--	--	W5P980	--	--
CCG024578.1	--	--	W5PUC3	--	--
CCG024591.1	hypothetical protein LOC100261060; K13148 integrator complex subunit 11 [EC:3.1.27.-]	IPR000477; Reverse transcriptase domain	U6NRW8	P11369	GO:0003723; Reverse transcriptase domain; NULL|GO:0003964; Reverse transcriptase domain; NULL|GO:0006278; Reverse transcriptase domain; NULL
CCG024601.1	similar to type I hair keratin 2; K07604 type I keratin, acidic	IPR001664; Intermediate filament protein	S9XCX6	P02534	GO:0005198; Intermediate filament protein; NULL|GO:0005882; Intermediate filament protein; NULL
CCG024602.1	similar to type I hair keratin 2; K07604 type I keratin, acidic	IPR001664; Intermediate filament protein	L9JX44	B0LKP1	GO:0005198; Intermediate filament protein; NULL|GO:0005882; Intermediate filament protein; NULL
CCG024619.1	--	IPR000477; Reverse transcriptase domain	W5PYH4	--	GO:0003723; Reverse transcriptase domain; NULL|GO:0003964; Reverse transcriptase domain; NULL|GO:0006278; Reverse transcriptase domain; NULL
CCG024620.1	--	--	L8IEA7	--	--
