# Supplementary material for: A draft genome of Drung cattle reveals clues to its chromosomal fusion and environmental adaptation
Source: Commun Biol. 2022 Apr 13;5:353. doi: 10.1038/s42003-022-03298-9 (PMC9008013; doi:10.1038/s42003-022-03298-9)
Supplement: Supplementary file 17 — Supplementary Data 14 [file 42003_2022_3298_MOESM17_ESM.xlsx]

## Sheet: Sheet1
Supplementary Data 14. Positively selected genes identified in Drung cattle.
Gene ID	P-value	KEGG	Interpro	Trembl	Swissprot	GO	Blast nr
CCG007995.1	0	SSB; Sjogren syndrome antigen B (autoantigen La); K11090 lupus La protein	IPR000504; RNA recognition motif domain	L8J0X0	P10881	GO:0000166; Nucleotide-binding, alpha-beta plait; NULL|GO:0003676; Zinc finger C2H2-type/integrase DNA-binding domain; NULL|GO:0003723; Reverse transcriptase domain; NULL|GO:0005634; RNA polymerase II subunit A; NULL|GO:0006396; RNA-processing protein, HAT helix; NULL|GO:0030529; Ribosomal protein L7Ae conserved site; NULL	gi|143811414|sp|P10881.2|LA_BOVIN/0/RecName: Full=Lupus La protein homolog; AltName: Full=La autoantigen homolog; AltName: Full=La ribonucleoprotein
CCG003643.1	0	breast cancer type 2 susceptibility protein homolog; K08775 breast cancer 2 susceptibility protein	IPR002093; BRCA2 repeat	W5PNG2	P51587	GO:0000724; DNA recombination/repair protein BRCA2, helical domain; NULL|GO:0003697; Sequence-specific single-strand DNA-binding protein; NULL|GO:0005515; Ubiquitin domain; NULL|GO:0006281; Zinc finger, Rad18-type putative; NULL|GO:0006302; BRCA2 repeat; NULL|GO:0006310; Rad52/22 double-strand break repair protein; NULL	gi|926705530|ref|XP_013823587.1|/0/PREDICTED: breast cancer type 2 susceptibility protein [Capra hircus]
CCG002005.1	0	POLK, MGC152198; polymerase (DNA directed) kappa (EC:2.7.7.7); K03511 DNA polymerase kappa subunit [EC:2.7.7.7]	IPR001126; DNA-repair protein, UmuC-like	A6QNV6	Q9UBT6	GO:0003677; Homeodomain-like; NULL|GO:0003684; XPC-binding domain; NULL|GO:0003887; DNA polymerase alpha/epsilon, subunit B; NULL|GO:0006281; Zinc finger, Rad18-type putative; NULL	gi|156121161|ref|NP_001095728.1|/0/DNA polymerase kappa [Bos taurus]
CCG024323.1	0	MRE11A; MRE11 meiotic recombination 11 homolog A (S. cerevisiae); K10865 double-strand break repair protein MRE11	IPR003701; DNA repair protein Mre11	L8HYP9	P49959	GO:0004519; HNH endonuclease; NULL|GO:0004527; Exonuclease; NULL|GO:0005634; RNA polymerase II subunit A; NULL|GO:0006259; DNA topoisomerase, type IIA, subunit A/ C-terminal, alpha-beta; NULL|GO:0006302; BRCA2 repeat; NULL|GO:0016787; Phospholipase/carboxylesterase/thioesterase; NULL|GO:0030145; Phosphoesterase, RecJ-like; NULL	gi|555990381|ref|XP_005906985.1|/0/PREDICTED: double-strand break repair protein MRE11A isoform X2 [Bos mutus]
CCG020782.1	0	MBD4, MGC128668; methyl-CpG binding domain protein 4; K10801 methyl-CpG-binding domain protein 4 [EC:3.2.2.-]	IPR001739; Methyl-CpG DNA binding	Q3ZBC7	O95243	GO:0003677; Homeodomain-like; NULL|GO:0003824; Pyridoxal phosphate-dependent transferase, major region, subdomain 2; NULL|GO:0005634; RNA polymerase II subunit A; NULL|GO:0006281; Zinc finger, Rad18-type putative; NULL|GO:0006284; HhH-GPD domain; NULL	gi|585715049|ref|XP_006901111.1|/1.54626e-142/PREDICTED: methyl-CpG-binding domain protein 4 [Elephantulus edwardii]
CCG002859.1	0	GTF2H3; general transcription factor IIH, polypeptide 3, 34kDa; K03143 transcription initiation factor TFIIH subunit 3	IPR004600; TFIIH subunit Tfb4/p34	L8I2T4	Q96GX1	GO:0000439; Transcription factor TFIIH subunit p52/Tfb2; NULL|GO:0006289; XPC-binding domain; NULL|GO:0006355; Heat shock factor (HSF)-type, DNA-binding; NULL	gi|440898314|gb|ELR49839.1|/0/Tectonic-2 [Bos mutus]
CCG005680.1	0	ERCC4; excision repair cross-complementing rodent repair deficiency, complementation group 4; K10848 DNA excision repair protein ERCC-4 [EC:3.1.-.-]	IPR006166; ERCC4 domain	E1BKV9	Q92889	GO:0003676; Zinc finger C2H2-type/integrase DNA-binding domain; NULL|GO:0003677; Homeodomain-like; NULL|GO:0004518; tRNA endonuclease-like domain; NULL|GO:0004519; HNH endonuclease; NULL|GO:0006259; DNA topoisomerase, type IIA, subunit A/ C-terminal, alpha-beta; NULL|GO:0006281; Zinc finger, Rad18-type putative; NULL	gi|329299043|ref|NP_001192289.1|/0/DNA repair endonuclease XPF [Bos taurus]
CCG001953.1	0	TDP1; tyrosyl-DNA phosphodiesterase 1; K10862 tyrosyl-DNA phosphodiesterase 1 [EC:3.1.4.-]	IPR000558; Histone H2B	L8J1Q9	Q9NUW8	GO:0000786; Histone H2B; NULL|GO:0003677; Homeodomain-like; NULL|GO:0005634; RNA polymerase II subunit A; NULL|GO:0006281; Zinc finger, Rad18-type putative; NULL|GO:0006334; Nucleosome assembly protein (NAP); NULL|GO:0008081; 3'5'-cyclic nucleotide phosphodiesterase, conserved site; NULL|GO:0046982; Histone-fold; NULL	gi|440911964|gb|ELR61579.1|/0/Tyrosyl-DNA phosphodiesterase 1, partial [Bos mutus]
CCG011699.2	0	PIF1; PIF1 5'-to-3' DNA helicase homolog (S. cerevisiae) (EC:3.6.4.12); K15255 ATP-dependent DNA helicase PIF1 [EC:3.6.4.12]	IPR010285; DNA helicase Pif1 like	F1MMJ1	Q9H611	GO:0000723; Telomeric repeat-binding factor 1/2; NULL|GO:0003678; Mini-chromosome maintenance complex protein 4; NULL|GO:0006281; Zinc finger, Rad18-type putative; NULL	gi|741940492|ref|XP_010807596.1|/0/PREDICTED: ATP-dependent DNA helicase PIF1 isoform X3 [Bos taurus]
CCG002177.1	2.22045e-15	REV1; REV1 homolog (S. cerevisiae); K03515 DNA repair protein REV1 [EC:2.7.7.-]	IPR001126; DNA-repair protein, UmuC-like	L8IS53	Q9UBZ9	GO:0000287; Enolase, C-terminal; NULL|GO:0003684; XPC-binding domain; NULL|GO:0003887; DNA polymerase alpha/epsilon, subunit B; NULL|GO:0006281; Zinc finger, Rad18-type putative; NULL|GO:0016779; Nucleotidyl transferase domain; NULL	gi|742227277|ref|XP_010827936.1|/0/PREDICTED: DNA repair protein REV1 isoform X1 [Bison bison bison]
CCG013431.1	8.4345e-12	PMS2; PMS2 postmeiotic segregation increased 2 (S. cerevisiae); K10858 DNA mismatch repair protein PMS2	IPR002099; DNA mismatch repair protein family	L8I4P2	P54278	GO:0005524; Protein kinase, ATP binding site; NULL|GO:0006298; DNA mismatch repair protein MutS, core; NULL|GO:0030983; DNA mismatch repair protein MutS, core; NULL	gi|329664144|ref|NP_001192867.1|/0/mismatch repair endonuclease PMS2 [Bos taurus]
CCG021705.1	1.5089e-10	LIG4; ligase IV, DNA, ATP-dependent (EC:6.5.1.1); K10777 DNA ligase 4 [EC:6.5.1.1]	IPR000977; DNA ligase, ATP-dependent	F1MB07	P49917	GO:0003677; Homeodomain-like; NULL|GO:0003909; DNA ligase, ATP-dependent, conserved site; NULL|GO:0003910; DNA ligase, ATP-dependent; NULL|GO:0005524; Protein kinase, ATP binding site; NULL|GO:0006260; Mini-chromosome maintenance, DNA-dependent ATPase; NULL|GO:0006281; Zinc finger, Rad18-type putative; NULL|GO:0006310; Rad52/22 double-strand break repair protein; NULL|GO:0051103; DNA ligase, ATP-…	gi|300798388|ref|NP_001178055.1|/0/DNA ligase 4 [Bos taurus]
CCG007208.1	1.7713e-09	EXO1; exonuclease 1; K10746 exonuclease 1 [EC:3.1.-.-]	IPR006084; XPG/Rad2 endonuclease	E1BF15	Q9UQ84	GO:0003677; Homeodomain-like; NULL|GO:0003824; Pyridoxal phosphate-dependent transferase, major region, subdomain 2; NULL|GO:0004518; tRNA endonuclease-like domain; NULL|GO:0006281; Zinc finger, Rad18-type putative; NULL|GO:0016788; Endoribonuclease XendoU; NULL	gi|296479294|tpg|DAA21409.1|/0/TPA: exonuclease 1 [Bos taurus]
CCG002623.1	2.8474e-09	RFC1; replication factor C (activator 1) 1, 145kDa; K10754 replication factor C subunit 1	IPR001357; BRCT domain	W5PNZ7	P35251	GO:0003677; Homeodomain-like; NULL|GO:0003689; DNA replication factor C, large subunit; NULL|GO:0005524; Protein kinase, ATP binding site; NULL|GO:0005663; DNA replication factor C, large subunit; NULL|GO:0006260; Mini-chromosome maintenance, DNA-dependent ATPase; NULL|GO:0006281; Zinc finger, Rad18-type putative; NULL|GO:0006310; Rad52/22 double-strand break repair protein; NULL|GO:0009378; DNA …	gi|667298219|ref|XP_008580209.1|/0/PREDICTED: replication factor C subunit 1 [Galeopterus variegatus]
CCG019186.2	6.692e-09	RAD18, MGC134015; RAD18 homolog (S. cerevisiae); K10627 E3 ubiquitin-protein ligase RAD18 [EC:6.3.2.19]	IPR001841; Zinc finger, RING-type	L8HYF2	Q9NS91	GO:0003676; Zinc finger C2H2-type/integrase DNA-binding domain; NULL|GO:0003677; Homeodomain-like; NULL|GO:0005515; Ubiquitin domain; NULL|GO:0006281; Zinc finger, Rad18-type putative; NULL|GO:0008270; Zinc finger, RING-type; NULL|GO:0046872; Zinc finger, C2H2; NULL	gi|742218867|ref|XP_010826710.1|/0/PREDICTED: E3 ubiquitin-protein ligase RAD18 isoform X2 [Bison bison bison]
CCG010163.1	1.57665e-07	ERCC3, MGC137777; excision repair cross-complementing rodent repair deficiency, complementation group 3 (xeroderma pigmentosum group B complementing) (EC:3.6.4.12); K10843 DNA excision repair protein ERCC-3 [EC:3.6.4.12]	IPR001161; Helicase Ercc3	W5Q3Q2	Q1RMT1	GO:0003676; Zinc finger C2H2-type/integrase DNA-binding domain; NULL|GO:0003677; Homeodomain-like; NULL|GO:0004003; Helicase Ercc3; NULL|GO:0004386; Helicase, C-terminal; NULL|GO:0005524; Protein kinase, ATP binding site; NULL|GO:0006289; XPC-binding domain; NULL|GO:0016787; Phospholipase/carboxylesterase/thioesterase; NULL	gi|114050909|ref|NP_001039453.1|/0/TFIIH basal transcription factor complex helicase XPB subunit [Bos taurus]
CCG017723.1	4.12865e-07	--	IPR006085; XPG N-terminal	E1BIE0	Q2TB18	GO:0004518; tRNA endonuclease-like domain; NULL|GO:0006281; Zinc finger, Rad18-type putative; NULL	gi|528900102|ref|XP_005192293.1|/0/PREDICTED: protein asteroid homolog 1 isoform X1 [Bos taurus]
CCG011171.1	3.7544e-06	--	IPR026970; Mitochondrial genome maintenance exonuclease 1	L8I3R8	Q9BQP7	GO:0008297; Mitochondrial genome maintenance exonuclease 1; NULL|GO:0043504; Mitochondrial genome maintenance exonuclease 1; NULL	gi|555985500|ref|XP_005904626.1|/0/PREDICTED: mitochondrial genome maintenance exonuclease 1 [Bos mutus]
CCG011987.1	1.0987e-05	RAD52; RAD52 homolog (S. cerevisiae); K10873 DNA repair and recombination protein RAD52	IPR004585; DNA recombination/repair protein Rad52	A2VE43	P43351	GO:0006281; Zinc finger, Rad18-type putative; NULL|GO:0006310; Rad52/22 double-strand break repair protein; NULL	gi|742144234|ref|XP_010843335.1|/0/PREDICTED: DNA repair protein RAD52 homolog isoform X3 [Bison bison bison]
CCG001319.1	0.00045852	XRCC1; X-ray repair complementing defective repair in Chinese hamster cells 1; K10803 DNA-repair protein XRCC1	IPR001279; Beta-lactamase-like	F1N2F9	P18887	GO:0000012; DNA-repair protein Xrcc1, N-terminal; NULL|GO:0003684; XPC-binding domain; NULL|GO:0005634; RNA polymerase II subunit A; NULL|GO:0016787; Phospholipase/carboxylesterase/thioesterase; NULL	gi|528992544|ref|XP_005219458.1|/0/PREDICTED: DNA repair protein XRCC1 isoform X5 [Bos taurus]
CCG024483.1	0.00339405	GTF2H5; general transcription factor IIH, polypeptide 5; K10845 TFIIH basal transcription factor complex TTD-A subunit	IPR009400; TFIIH subunit TTDA/Tfb5	L8IFP2	Q5ZKH0	GO:0000439; Transcription factor TFIIH subunit p52/Tfb2; NULL|GO:0006289; XPC-binding domain; NULL|GO:0006355; Heat shock factor (HSF)-type, DNA-binding; NULL	gi|440903273|gb|ELR53957.1|/4.61079e-74/General transcription factor IIH subunit 5 [Bos mutus]
CCG013965.1	0	RIF1; RAP1 interacting factor homolog (yeast); K11138 telomere-associated protein RIF1	IPR011989; Armadillo-like helical	E1BCK1	Q5UIP0	GO:0005488; Armadillo-type fold; NULL	gi|741872858|ref|XP_010824792.1|/0/PREDICTED: telomere-associated protein RIF1 isoform X3 [Bos taurus]
CCG014782.1	0	MARCH7; membrane-associated ring finger (C3HC4) 7 (EC:6.3.2.-); K10662 E3 ubiquitin-protein ligase MARCH7 [EC:6.3.2.19]	IPR011016; Zinc finger, RING-CH-type	A6QR47	Q5XI50	GO:0008270; Zinc finger, RING-type; NULL	gi|594100177|ref|XP_006073194.1|/0/PREDICTED: E3 ubiquitin-protein ligase MARCH7 isoform X8 [Bubalus bubalis]
CCG024101.1	0	--	IPR007087; Zinc finger, C2H2	L8J206	Q2TB10	GO:0003676; Zinc finger C2H2-type/integrase DNA-binding domain; NULL|GO:0046872; Zinc finger, C2H2; NULL	gi|329664054|ref|NP_001192600.1|/0/zinc finger protein 800 [Bos taurus]
CCG002160.1	0	CENPC1, MGC128569; centromere protein C 1; K11497 centromere protein C	IPR011051; RmlC-like cupin domain	E1BAK5	Q03188	--	gi|741930124|ref|XP_010804459.1|/0/PREDICTED: centromere protein C isoform X2 [Bos taurus]
CCG006357.1	0	NBN; nibrin; K10867 nijmegen breakage syndrome protein 1	IPR000253; Forkhead-associated (FHA) domain	G5BBN9	Q5RCV3	GO:0005515; Ubiquitin domain; NULL	gi|351703781|gb|EHB06700.1|/0/Nibrin [Heterocephalus glaber]
CCG015816.1	0	--	IPR028163; HAUS augmin-like complex subunit 6, N-terminal	L8I8W8	Q7Z4H7	--	gi|585180502|ref|XP_006741914.1|/0/PREDICTED: HAUS augmin-like complex subunit 6 [Leptonychotes weddellii]
CCG007719.1	0	gxcU; FYVE-type zinc finger-containing protein; K05724 FYVE, RhoGEF and PH domain containing 5/6	IPR000219; Dbl homology (DH) domain	U6DQJ8	Q07139	GO:0005085; Guanine-nucleotide dissociation stimulator CDC25; NULL|GO:0005089; Dbl homology (DH) domain; NULL|GO:0035023; Dbl homology (DH) domain; NULL|GO:0035556; Protein kinase C-like, phorbol ester/diacylglycerol binding; NULL	gi|965917852|ref|XP_014948035.1|/0/PREDICTED: protein ECT2 isoform X4 [Ovis aries]
CCG012651.1	0	hypothetical protein ; K12200 programmed cell death 6-interacting protein	IPR004328; BRO1 domain	M1EF27	Q5RDD7	--	gi|694891444|ref|XP_009439629.1|/1.49898e-162/PREDICTED: BRO1 domain-containing protein BROX isoform X4 [Pan troglodytes]
CCG019098.2	0	CCNA2, CCNA, MGC139704; cyclin A2; K06627 cyclin A	IPR004367; Cyclin, C-terminal domain	G3I5A0	Q8IWZ6	GO:0005515; Ubiquitin domain; NULL|GO:0005634; RNA polymerase II subunit A; NULL	gi|742195950|ref|XP_010856637.1|/0/PREDICTED: Bardet-Biedl syndrome 7 protein isoform X3 [Bison bison bison]
CCG021479.1	0	--	IPR000467; G-patch domain	L8I6Z5	Q2KI19	GO:0003676; Zinc finger C2H2-type/integrase DNA-binding domain; NULL	gi|489407045|ref|NP_001039592.3|/2.83327e-112/G patch domain-containing protein 11 [Bos taurus]
CCG002625.1	0	--	--	F1MK95	Q8N614	--	gi|742091421|ref|XP_010831884.1|/1.74747e-107/PREDICTED: transmembrane protein 156 isoform X3 [Bison bison bison]
CCG015504.1	0	--	IPR019528; Pericentrin/AKAP-450 centrosomal targeting domain	W5Q6D6	Q99996	--	gi|742117770|ref|XP_010838121.1|/0/PREDICTED: A-kinase anchor protein 9 [Bison bison bison]
CCG013729.1	0	--	--	L8I9K9	A5D7U0	--	gi|528970941|ref|XP_005213684.1|/0/PREDICTED: cytoskeleton-associated protein 2 isoform X2 [Bos taurus]
CCG022818.1	0	RPL3; ribosomal protein L3; K02925 large subunit ribosomal protein L3e	IPR000597; Ribosomal protein L3	F1ME79	Q5RDE3	GO:0003735; Ribosomal protein S4e; NULL|GO:0005515; Ubiquitin domain; NULL|GO:0005622; Zinc finger, B-box; NULL|GO:0005840; Ribosomal protein S4e; NULL|GO:0006412; Ribosomal protein S4e; NULL	gi|741872055|ref|XP_010822727.1|/0/PREDICTED: centrosomal protein of 70 kDa isoform X1 [Bos taurus]
CCG023479.1	0	similar to CG10238 CG10238-PA; K03635 molybdopterin synthase catalytic subunit [EC:2.-.-.-]	--	Q0P572	Q9NS73	--	gi|741967098|ref|XP_010815467.1|/3.48429e-176/PREDICTED: MAP3K12-binding inhibitory protein 1 isoform X3 [Bos taurus]
CCG011661.1	0	ZBTB41; zinc finger and BTB domain containing 41; K10513 zinc finger and BTB domain-containing protein 41	IPR007087; Zinc finger, C2H2	L8IFQ7	Q5SVQ8	GO:0003676; Zinc finger C2H2-type/integrase DNA-binding domain; NULL|GO:0046872; Zinc finger, C2H2; NULL	gi|555970520|ref|XP_005897281.1|/0/PREDICTED: zinc finger and BTB domain-containing protein 41 [Bos mutus]
CCG018348.1	0	delta 9-fatty acid desaturase; K00507 stearoyl-CoA desaturase (delta-9 desaturase) [EC:1.14.19.1]	IPR016024; Armadillo-type fold	G5B1C2	O94822	GO:0005488; Armadillo-type fold; NULL	gi|351700164|gb|EHB03083.1|/0/RING finger protein 160 [Heterocephalus glaber]
CCG020182.1	0	--	--	L8HMK5	Q2KJ69	--	gi|555998559|ref|XP_005910989.1|/7.4795e-151/PREDICTED: uncharacterized protein C12orf29 homolog [Bos mutus]
CCG022388.1	0	IL23R, IL-23R; interleukin 23 receptor; K05065 interleukin 23 receptor		F1MZJ0	Q5VWK5	--	gi|742165857|ref|XP_010848597.1|/1.55213e-127/PREDICTED: interleukin-23 receptor isoform X3 [Bison bison bison]
CCG007245.1	0	MG10128.4, MG10135.4; hypothetical protein; K09272 structure-specific recognition protein 1	IPR001680; WD40 repeat	E1B899	Q9NXC5	GO:0005515; Ubiquitin domain; NULL	gi|300796816|ref|NP_001179247.1|/0/WD repeat-containing protein mio [Bos taurus]
CCG009701.1	0	VCAN, CSPG2; versican; K06793 chondroitin sulfate proteoglycan 2 (versican)	IPR000152; EGF-type aspartate/asparagine hydroxylation site	F1MZ85	P81282	GO:0005509; Glycoside hydrolase, family 47; NULL|GO:0005515; Ubiquitin domain; NULL|GO:0005540; Link; NULL|GO:0007155; Vinculin, conserved site; NULL|GO:0030246; C-type lectin; NULL	gi|296485061|tpg|DAA27176.1|/0/TPA: versican core protein precursor [Bos taurus]
CCG011330.1	0	--	IPR000048; IQ motif, EF-hand binding site	F6QNF6	Q8BP00	GO:0005515; Ubiquitin domain; NULL	gi|741913768|ref|XP_010799479.1|/0/PREDICTED: IQ calmodulin-binding motif-containing protein 1 isoform X3 [Bos taurus]
CCG007986.1	0	DNA2; DNA replication helicase 2 homolog (yeast) (EC:3.6.4.12); K10742 DNA replication ATP-dependent helicase Dna2 [EC:3.6.4.12]	IPR000306; FYVE zinc finger	L9KS23	Q8WXA3	GO:0046872; Zinc finger, C2H2; NULL	gi|444725172|gb|ELW65750.1|/0/DNA2-like helicase [Tupaia chinensis]
CCG012766.1	0	--	IPR003604; Zinc finger, U1-type	L8IVQ0	Q9BY12	GO:0003676; Zinc finger C2H2-type/integrase DNA-binding domain; NULL|GO:0008270; Zinc finger, RING-type; NULL	gi|296475461|tpg|DAA17576.1|/0/TPA: S phase cyclin A-associated protein in the endoplasmic reticulum-like [Bos taurus]
CCG022240.1	0	--	IPR001440; Tetratricopeptide TPR1	G1QVY6	Q5E993	GO:0005515; Ubiquitin domain; NULL	gi|741950479|ref|XP_005215640.2|/0/PREDICTED: ER membrane protein complex subunit 2 isoform X1 [Bos taurus]
CCG024003.1	0	SUGT1, MGC137150; SGT1, suppressor of G2 allele of SKP1 (S. cerevisiae); K12795 suppressor of G2 allele of SKP1	IPR007052; CS domain	L8I1U9	Q2KIK0	GO:0005515; Ubiquitin domain; NULL	gi|555984005|ref|XP_005903896.1|/1.33073e-123/PREDICTED: protein SGT1 homolog isoform X2 [Bos mutus]
CCG001002.1	0	enoyl-CoA hydratase/isomerase; K01692 enoyl-CoA hydratase [EC:4.2.1.17]	IPR001753; Crotonase superfamily	H9KUU8	Q2HJD5	GO:0003824; Pyridoxal phosphate-dependent transferase, major region, subdomain 2; NULL|GO:0008152; Phospholipid/glycerol acyltransferase; NULL	gi|742210062|ref|XP_010860053.1|/3.5587e-179/PREDICTED: ethylmalonyl-CoA decarboxylase isoform X2 [Bison bison bison]
CCG020348.1	0	RBM25; RNA binding motif protein 25; K12822 RNA-binding protein 25	IPR000504; RNA recognition motif domain	K9IU61	P49756	GO:0000166; Nucleotide-binding, alpha-beta plait; NULL|GO:0003676; Zinc finger C2H2-type/integrase DNA-binding domain; NULL|GO:0006397; RNA polymerase II subunit A; NULL	gi|83405045|gb|AAI11067.1|/2.16466e-166/RBM25 protein [Homo sapiens]
CCG001933.2	0	TTC37; tetratricopeptide repeat domain 37; K12600 superkiller protein 3	IPR001440; Tetratricopeptide TPR1	L8IBM2	Q6PGP7	GO:0005515; Ubiquitin domain; NULL	gi|296485034|tpg|DAA27149.1|/0/TPA: tetratricopeptide repeat domain 37 [Bos taurus]
CCG003678.3	0	PALB2; partner and localizer of BRCA2; K10897 partner and localizer of BRCA2	IPR003231; Acyl carrier protein (ACP)	E1BL90	Q86YC2	GO:0006633; Fatty acid/sphingolipid desaturase; NULL	gi|742106746|ref|XP_010835511.1|/0/PREDICTED: partner and localizer of BRCA2 [Bison bison bison]
CCG005082.1	0	--	IPR009886; HCaRG	F1N7D3	Q9NX08	--	gi|440908381|gb|ELR58402.1|/8.27488e-80/COMM domain-containing protein 8, partial [Bos mutus]
CCG001841.1	0	NUP107; nucleoporin 107kDa; K14301 nuclear pore complex protein Nup107	IPR004853; Triose-phosphate transporter domain	F7AS65	P57740	GO:0005643; Peptidase S59, nucleoporin; NULL|GO:0006810; Amino acid permease/ SLC12A domain; NULL	gi|149066874|gb|EDM16607.1|/0/nucleoporin 107, isoform CRA_b [Rattus norvegicus]
CCG004048.1	0	SOAT1, MGC127378; sterol O-acyltransferase 1 (EC:2.3.1.26); K00637 sterol O-acyltransferase [EC:2.3.1.26]	IPR004299; Membrane bound O-acyl transferase, MBOAT	S9WVQ5	O77760	--	gi|528762878|gb|EPY82537.1|/0/hypothetical protein CB1_000644002 [Camelus ferus]
CCG002155.1	0	histone H3.3 type 2; K11253 histone H3	IPR000164; Histone H3	L8J3G1	Q68FU5	GO:0000786; Histone H2B; NULL|GO:0003677; Homeodomain-like; NULL|GO:0006334; Nucleosome assembly protein (NAP); NULL|GO:0046982; Histone-fold; NULL	gi|688562974|ref|XP_698975.2|/9.72353e-61/PREDICTED: uncharacterized protein LOC570405 [Danio rerio]
CCG005761.1	0	CASC5; cancer susceptibility candidate 5; K11542 protein CASC5	--	L8IZD7	Q8NG31	--	gi|296483300|tpg|DAA25415.1|/0/TPA: hypothetical protein BOS_10706 [Bos taurus]
CCG015021.3	0	TTK; TTK protein kinase; K08866 serine/threonine-protein kinase TTK/MPS1 [EC:2.7.12.1]	IPR000719; Protein kinase domain	L8IL40	P33981	GO:0004672; Serine/threonine- /dual specificity protein kinase, catalytic domain; NULL|GO:0004674; Serine/threonine-protein kinase, active site; NULL|GO:0005515; Ubiquitin domain; NULL|GO:0005524; Protein kinase, ATP binding site; NULL|GO:0006468; Serine/threonine-protein kinase, active site; NULL|GO:0016772; Protein kinase-like domain; NULL	gi|742181078|ref|XP_010852887.1|/0/PREDICTED: dual specificity protein kinase TTK isoform X1 [Bison bison bison]
CCG019048.1	0	U2SURP, KIAA0332, SR140; U2 snRNP-associated SURP domain containing; K12842 U2-associated protein SR140	IPR000061; SWAP/Surp	M7BX17	Q5R7X2	GO:0000166; Nucleotide-binding, alpha-beta plait; NULL|GO:0003676; Zinc finger C2H2-type/integrase DNA-binding domain; NULL|GO:0003723; Reverse transcriptase domain; NULL|GO:0006396; RNA-processing protein, HAT helix; NULL	gi|826302515|ref|XP_012502866.1|/0/PREDICTED: U2 snRNP-associated SURP motif-containing protein [Propithecus coquereli]
CCG001916.1	0	--	--	L8HPA5	Q8NCR3	--	gi|803153971|ref|XP_011950796.1|/8.46573e-87/PREDICTED: uncharacterized protein C11orf65 homolog isoform X2 [Ovis aries]
CCG008553.1	0	decarboxylase; K01569 oxalate decarboxylase [EC:4.1.1.2]	IPR006045; Cupin 1	E1BJG0	Q8CB14	GO:0045735; Cupin 1; NULL	gi|741972881|ref|XP_010817236.1|/0/PREDICTED: lung adenoma susceptibility protein 2 isoform X2 [Bos taurus]
CCG018948.1	0	--	IPR002056; Protein import receptor MAS20-related	F1MHS0	E9PV87	GO:0005742; Protein import receptor MAS20-related; NULL|GO:0006605; Protein import receptor MAS20-related; NULL|GO:0006886; Clathrin adaptor, alpha-adaptin, appendage, Ig-like subdomain; NULL	gi|528966617|ref|XP_005211967.1|/0/PREDICTED: protein TALPID3 isoform X4 [Bos taurus]
CCG020181.1	0	--	--	L8HLD5	Q4R731	--	gi|555998553|ref|XP_005910986.1|/1.22839e-154/PREDICTED: uncharacterized protein C12orf50 homolog [Bos mutus]
CCG023099.1	0	--	--	W5PGU8	Q15154	--	gi|742196058|ref|XP_010856666.1|/0/PREDICTED: pericentriolar material 1 protein isoform X3 [Bison bison bison]
CCG024452.1	0	FIP1L1; FIP1 like 1 (S. cerevisiae); K14405 pre-mRNA 3'-end-processing factor FIP1	IPR007854; Pre-mRNA polyadenylation factor Fip1	I3MIP2	Q6UN15	--	gi|17389363|gb|AAH17724.1|/2.75547e-122/FIP1L1 protein [Homo sapiens]
CCG001074.1	0	PEX13, MGC142571; peroxisomal biogenesis factor 13; K13344 peroxin-13	IPR001452; Src homology-3 domain	W5NT51	Q0P5B1	GO:0005515; Ubiquitin domain; NULL|GO:0005777; Pex19 protein; NULL|GO:0016021; GPCR, rhodopsin-like, 7TM; NULL|GO:0016560; Peroxin 13, N-terminal; NULL	gi|426223627|ref|XP_004005976.1|/0/PREDICTED: peroxisome biogenesis factor 13 [Ovis aries]
CCG003199.1	0	similar to RAR-related orphan receptor A; K08532 RAR-related orphan receptor alpha	IPR000536; Nuclear hormone receptor, ligand-binding, core	L8I4J6	Q0VCQ7	GO:0003700; Heat shock factor (HSF)-type, DNA-binding; NULL|GO:0003707; Nuclear hormone receptor, ligand-binding, core; NULL|GO:0005509; Glycoside hydrolase, family 47; NULL|GO:0005544; Annexin repeat, conserved site; NULL|GO:0005634; RNA polymerase II subunit A; NULL|GO:0006355; Heat shock factor (HSF)-type, DNA-binding; NULL|GO:0008270; Zinc finger, RING-type; NULL|GO:0043401; Nuclear hormone r…	gi|296483230|tpg|DAA25345.1|/0/TPA: NMDA receptor-regulated protein 2 [Bos taurus]
CCG018817.1	0	NIPBL; Nipped-B homolog (Drosophila); K06672 cohesin loading factor subunit SCC2	IPR011989; Armadillo-like helical	E1BKC4	Q6KC79	GO:0005488; Armadillo-type fold; NULL	gi|742178131|ref|XP_010852072.1|/0/PREDICTED: nipped-B-like protein isoform X1 [Bison bison bison]
CCG021637.1	0	--	IPR002716; PIN domain	A6QQB4	Q5T5J6	--	gi|817349196|ref|XP_012299905.1|/0/PREDICTED: transcriptional protein SWT1 isoform X4 [Aotus nancymaae]
CCG022738.1	0	hypothetical protein; K12614 ATP-dependent RNA helicase DDX6/DHH1 [EC:3.6.4.13]	IPR003395; RecF/RecN/SMC, N-terminal	E1BFH7	Q96SB8	--	gi|555957939|ref|XP_005891095.1|/0/PREDICTED: structural maintenance of chromosomes protein 6 isoform X1 [Bos mutus]
CCG000473.1	0	ORC4, MGC133948, ORC4L; origin recognition complex, subunit 4; K02606 origin recognition complex subunit 4	IPR003959; ATPase, AAA-type, core	L8HZ22	Q2YDI2	GO:0000808; Origin recognition complex, subunit 2; NULL|GO:0003677; Homeodomain-like; NULL|GO:0005524; Protein kinase, ATP binding site; NULL|GO:0005634; RNA polymerase II subunit A; NULL|GO:0006260; Mini-chromosome maintenance, DNA-dependent ATPase; NULL	gi|114053165|ref|NP_001039766.1|/0/origin recognition complex subunit 4 [Bos taurus]
CCG006082.1	0	PRCP, MGC134276; prolylcarboxypeptidase (angiotensinase C) (EC:3.4.16.2); K01285 lysosomal Pro-X carboxypeptidase [EC:3.4.16.2]	IPR008758; Peptidase S28	L8INP0	Q8IXT1	GO:0006508; Peptidase C1A, papain C-terminal; NULL|GO:0008236; Peptidase S28; NULL	gi|742176190|ref|XP_010851525.1|/0/PREDICTED: DNA damage-induced apoptosis suppressor protein isoform X2 [Bison bison bison]
CCG002611.1	0	--	--	L8I6U8	Q8NE18	--	gi|556721537|ref|XP_005956619.1|/0/PREDICTED: putative methyltransferase NSUN7 [Pantholops hodgsonii]
CCG007998.1	0	--	IPR010622; FAST kinase leucine-rich	A6QQY8	Q53R41	GO:0004672; Serine/threonine- /dual specificity protein kinase, catalytic domain; NULL	gi|156120709|ref|NP_001095501.1|/0/FAST kinase domain-containing protein 1 [Bos taurus]
CCG007994.1	0	CG9666 gene product from transcript CG9666-RA (EC:2.1.1.72); K07579 putative methylase	IPR002052; DNA methylase, N-6 adenine-specific, conserved site	A5PJE9	Q9NRN9	GO:0003676; Zinc finger C2H2-type/integrase DNA-binding domain; NULL|GO:0008168; Protein arginine N-methyltransferase; NULL|GO:0032259; RNMT-activating mini protein; NULL	gi|149642929|ref|NP_001092605.1|/1.88083e-125/methyltransferase-like protein 5 [Bos taurus]
CCG013636.1	0	NUP37; nucleoporin 37kDa; K14302 nuclear pore complex protein Nup37	IPR015943; WD40/YVTN repeat-like-containing domain	L9L9M7	Q8NFH4	GO:0005515; Ubiquitin domain; NULL|GO:0071203; WASH complex, subunit CCDC53; NULL	gi|444731223|gb|ELW71583.1|/0/Nucleoporin Nup37 [Tupaia chinensis]
CCG014926.1	0	CDK2; cyclin-dependent kinase 2 (EC:2.7.11.22); K02206 cyclin-dependent kinase 2 [EC:2.7.11.22]	IPR000719; Protein kinase domain	E1BPI7	Q7Z3U7	GO:0004672; Serine/threonine- /dual specificity protein kinase, catalytic domain; NULL|GO:0004674; Serine/threonine-protein kinase, active site; NULL|GO:0005488; Armadillo-type fold; NULL|GO:0005524; Protein kinase, ATP binding site; NULL|GO:0006468; Serine/threonine-protein kinase, active site; NULL|GO:0016772; Protein kinase-like domain; NULL	gi|149066663|gb|EDM16536.1|/0/rCG59435, isoform CRA_b [Rattus norvegicus]
CCG020395.1	0	PGM1; phosphoglucomutase 1; K01835 phosphoglucomutase [EC:5.4.2.2]	IPR002048; EF-hand domain	G1U866	Q08DP0	GO:0000287; Enolase, C-terminal; NULL|GO:0005509; Glycoside hydrolase, family 47; NULL|GO:0005975; Glycoside hydrolase/deacetylase, beta/alpha-barrel; NULL|GO:0016868; Phosphoglycerate mutase 1; NULL	gi|528944273|ref|XP_005204564.1|/0/PREDICTED: EF-hand calcium-binding domain-containing protein 7 isoform X1 [Bos taurus]
CCG010982.2	0	ATP-dependent RNA helicase of the SFI superfamily, required for nonsense mediated mRNA decay and for; K14326 regulator of nonsense transcripts 1 [EC:3.6.4.-]	IPR010666; Zinc finger, GRF-type	E1BPG1	Q86YA3	GO:0008270; Zinc finger, RING-type; NULL	gi|742196656|ref|XP_010856815.1|/0/PREDICTED: protein ZGRF1 isoform X3 [Bison bison bison]
CCG011791.1	0	TONSL, NFKBIL2; tonsoku-like, DNA repair protein; K09257 NF-kappa-B inhibitor-like protein 2	IPR001357; BRCT domain	F7DQV8	A6QR20	GO:0005515; Ubiquitin domain; NULL	gi|926698705|ref|XP_013821242.1|/0/PREDICTED: ankyrin repeat domain-containing protein 32 isoform X2 [Capra hircus]
CCG021489.1	0	--	IPR012510; Actin-binding, Xin repeat	L8ICQ8	A4UGR9	GO:0003779; Nebulin; NULL|GO:0030036; Profilin, chordates; NULL|GO:0030054; Actin-binding, Xin repeat; NULL	gi|440902155|gb|ELR52982.1|/0/Xin actin-binding repeat-containing protein 2 [Bos mutus]
CCG002508.1	0	MAML2, MGC143419; mastermind-like 2 (Drosophila); K06061 mastermind	IPR019082; Neurogenic mastermind-like, N-terminal	L8IDT5	Q8N4S0	GO:0003713; Nuclear receptor coactivator, Ncoa-type, interlocking; NULL|GO:0007219; Jagged/Serrate protein; NULL|GO:0016607; Neurogenic mastermind-like, N-terminal; NULL|GO:0045944; Neurogenic mastermind-like, N-terminal; NULL	gi|440902983|gb|ELR53704.1|/0/Coiled-coil domain-containing protein 82 [Bos mutus]
CCG007159.2	0	hypothetical protein; K14855 ribosome assembly protein 4	IPR001680; WD40 repeat	F7DG03	O94967	GO:0005515; Ubiquitin domain; NULL	gi|944443599|gb|KQL84806.1|/0/calmodulin regulated spectrin-associated protein family, member 2 isoform C [Alligator mississippiensis]
CCG017826.1	0	--	IPR016009; tRNA methyltransferase	L9L4W7	Q2KI45	--	gi|444729571|gb|ELW69983.1|/0/Putative protein FAM172B [Tupaia chinensis]
CCG015458.1	0	ZBTB24; zinc finger and BTB domain containing 24; K10503 zinc finger and BTB domain-containing protein 24	IPR000210; BTB/POZ-like	W5PKV3	O43167	GO:0003676; Zinc finger C2H2-type/integrase DNA-binding domain; NULL|GO:0005515; Ubiquitin domain; NULL|GO:0046872; Zinc finger, C2H2; NULL	gi|329664580|ref|NP_001192666.1|/0/zinc finger and BTB domain-containing protein 24 [Bos taurus]
CCG019725.1	0	AASDH; aminoadipate-semialdehyde dehydrogenase; K00142 acyl-CoA synthetase [EC:6.2.1.-]	IPR000873; AMP-dependent synthetase/ligase	L8IC14	Q4L235	GO:0003824; Pyridoxal phosphate-dependent transferase, major region, subdomain 2; NULL|GO:0008152; Phospholipid/glycerol acyltransferase; NULL	gi|742201398|ref|XP_010857961.1|/0/PREDICTED: acyl-CoA synthetase family member 4 isoform X3 [Bison bison bison]
CCG003641.1	0	N4BP2; NEDD4 binding protein 2; K01567 [EC:3.-.-.-]	IPR027417; P-loop containing nucleoside triphosphate hydrolase	W5PMX0	Q92802	--	gi|296481868|tpg|DAA23983.1|/0/TPA: NEDD4 binding protein 2-like 2 [Bos taurus]
CCG012670.3	0	CWC22; CWC22 spliceosome-associated protein homolog (S. cerevisiae); K13100 pre-mRNA-splicing factor CWC22	IPR003890; MIF4G-like, type 3	D2I1Q3	Q9HCG8	GO:0003723; Reverse transcriptase domain; NULL|GO:0005488; Armadillo-type fold; NULL|GO:0005515; Ubiquitin domain; NULL	gi|585166363|ref|XP_006735286.1|/0/PREDICTED: pre-mRNA-splicing factor CWC22 homolog [Leptonychotes weddellii]
CCG016565.1	0	ORC5, ORC5L; origin recognition complex, subunit 5; K02607 origin recognition complex subunit 5	IPR020796; Origin recognition complex, subunit 5	A5PJS5	Q9WUV0	GO:0000808; Origin recognition complex, subunit 2; NULL|GO:0005634; RNA polymerase II subunit A; NULL|GO:0006260; Mini-chromosome maintenance, DNA-dependent ATPase; NULL	gi|153792205|ref|NP_001093174.1|/0/origin recognition complex subunit 5 [Bos taurus]
CCG018464.1	0	--	IPR000225; Armadillo	L8HRR4	P41541	GO:0000139; Integral membrane protein SYS1; NULL|GO:0005488; Armadillo-type fold; NULL|GO:0005515; Ubiquitin domain; NULL|GO:0005737; Nuclear RNA export factor Tap, RNA-binding domain; NULL|GO:0006886; Clathrin adaptor, alpha-adaptin, appendage, Ig-like subdomain; NULL|GO:0008565; Receptor activity modifying protein; NULL|GO:0016020; Amino acid permease/ SLC12A domain; NULL|GO:0048280; Vesicle te…	gi|1171950|sp|P41541.1|USO1_BOVIN/0/RecName: Full=General vesicular transport factor p115; AltName: Full=Protein USO1 homolog; AltName: Full=Transcytosis-associated protein; Short=TAP; AltName: Full=Vesicle-docking protein
CCG004041.1	0	hypothetical protein; K10423 CAP-Gly domain-containing linker protein 3/4	IPR000938; CAP Gly-rich domain	E1BC48	Q5VT06	--	gi|742165404|ref|XP_010848465.1|/0/PREDICTED: centrosome-associated protein 350 isoform X1 [Bison bison bison]
CCG005485.1	0	--	IPR001841; Zinc finger, RING-type	L8IZS9	Q8NEG5	GO:0005515; Ubiquitin domain; NULL|GO:0008270; Zinc finger, RING-type; NULL	gi|440911163|gb|ELR60874.1|/1.03747e-158/E3 ubiquitin-protein ligase ZSWIM2 [Bos mutus]
CCG020282.1	0	hypothetical protein; K15071 recyclin-1	IPR009976; Exocyst complex component Sec10-like	W5QIX6	O00471	GO:0005737; Nuclear RNA export factor Tap, RNA-binding domain; NULL|GO:0006887; Exocyst complex component Sec6; NULL|GO:0048278; Exocyst complex component Sec10-like; NULL	gi|300794420|ref|NP_001179640.1|/0/exocyst complex component 5 [Bos taurus]
CCG010619.1	0	BTAF1; BTAF1 RNA polymerase II, B-TFIID transcription factor-associated, 170kDa (Mot1 homolog, S. cerevisiae); K15192 TATA-binding protein-associated factor [EC:3.6.4.-]	IPR000330; SNF2-related	L8HYV3	O14981	GO:0003676; Zinc finger C2H2-type/integrase DNA-binding domain; NULL|GO:0003677; Homeodomain-like; NULL|GO:0004386; Helicase, C-terminal; NULL|GO:0005488; Armadillo-type fold; NULL|GO:0005524; Protein kinase, ATP binding site; NULL	gi|965997500|ref|XP_014958812.1|/0/PREDICTED: TATA-binding protein-associated factor 172 isoform X1 [Ovis aries]
CCG014235.1	0	--	IPR012502; Wings apart-like, metazoan/plants	L8HSB0	Q7Z5K2	GO:0005488; Armadillo-type fold; NULL	gi|742180826|ref|XP_010852811.1|/0/PREDICTED: wings apart-like protein homolog [Bison bison bison]
CCG004722.1	0	MYSM1; Myb-like, SWIRM and MPN domains 1 (EC:3.1.2.15); K11865 protein MYSM1	IPR000555; JAB/MPN domain	L8I2Y8	Q5VVJ2	GO:0003677; Homeodomain-like; NULL|GO:0003682; SANT/Myb domain; NULL|GO:0005515; Ubiquitin domain; NULL	gi|742186352|ref|XP_010854180.1|/0/PREDICTED: histone H2A deubiquitinase MYSM1 isoform X4 [Bison bison bison]
CCG007479.1	0	SSX2IP, MGC143079; synovial sarcoma, X breakpoint 2 interacting protein; K06085 synovial sarcoma, X breakpoint 2 interacting protein	IPR001223; Glycoside hydrolase, family 18, catalytic domain	W5PX16	Q9Y2D8	GO:0004553; Glycoside hydrolase, family 18, catalytic domain; NULL|GO:0004568; Chitinase II; NULL|GO:0005975; Glycoside hydrolase/deacetylase, beta/alpha-barrel; NULL|GO:0006032; Chitinase II; NULL	gi|965894068|ref|XP_014944888.1|/0/PREDICTED: afadin- and alpha-actinin-binding protein isoform X5 [Ovis aries musimon]
CCG004068.1	0	NOD1; nucleotide-binding oligomerization domain containing 1; K08727 nucleotide-binding oligomerization domain-containing protein 1	IPR003590; Leucine-rich repeat, ribonuclease inhibitor subtype	L8HTT2	Q9DAM1	--	gi|742098169|ref|XP_010833520.1|/0/PREDICTED: leucine-rich repeat-containing protein 34 isoform X3 [Bison bison bison]
CCG019091.1	0	asparagine synthase (EC:6.3.5.4); K01953 asparagine synthase (glutamine-hydrolysing) [EC:6.3.5.4]	IPR001962; Asparagine synthase	E1BB20	Q0V8E4	GO:0004066; Asparagine synthase, glutamine-hydrolyzing; NULL|GO:0006529; Asparagine synthase, glutamine-hydrolyzing; NULL	gi|742214753|ref|XP_010861213.1|/0/PREDICTED: asparagine synthetase domain-containing protein 1 [Bison bison bison]
CCG024545.1	0	--	--	E1B722	Q6P1S2	--	gi|742142958|ref|XP_010843034.1|/1.35827e-85/PREDICTED: protein C3orf33 homolog isoform X3 [Bison bison bison]
CCG001075.1	0	--	IPR021777; Protein of unknown function DUF3342	W5NSV4	Q6NSI8	--	gi|742214983|ref|XP_010861267.1|/0/PREDICTED: uncharacterized protein KIAA1841 homolog isoform X1 [Bison bison bison]
CCG003493.1	0	--	--	L8HZ18	Q2YDM3	--	gi|296479443|tpg|DAA21558.1|/3.48909e-43/TPA: membrane-spanning 4-domains subfamily A member 13 [Bos taurus]
CCG021477.1	0	CEBPZ, MGC140326; CCAAT/enhancer binding protein (C/EBP), zeta; K14832 ribosome biogenesis protein MAK21	IPR005612; CCAAT-binding factor	F1MHM7	Q03701	GO:0005488; Armadillo-type fold; NULL	gi|742112672|ref|XP_010836905.1|/0/PREDICTED: CCAAT/enhancer-binding protein zeta [Bison bison bison]
CCG001998.3	0	ARL6, MGC140307; ADP-ribosylation factor-like 6; K07951 ADP-ribosylation factor-like 6	IPR000772; Ricin B lectin domain	L5JXF8	Q68DQ2	GO:0005525; Guanylate-binding protein, N-terminal; NULL|GO:0005622; Zinc finger, B-box; NULL|GO:0007264; Mitochondrial Rho-like; NULL	gi|528936049|ref|XP_002684727.2|/0/PREDICTED: very large A-kinase anchor protein [Bos taurus]
CCG019620.1	0	--	IPR000571; Zinc finger, CCCH-type	Q17QY2	Q8N5P1	GO:0046872; Zinc finger, C2H2; NULL	gi|742226908|ref|XP_010827844.1|/1.02656e-153/PREDICTED: zinc finger CCCH domain-containing protein 8 [Bison bison bison]
CCG011985.1	0	LRRK2; leucine-rich repeat kinase 2 (EC:2.7.11.1); K08844 leucine-rich repeat kinase 2 [EC:2.7.11.1]	IPR000719; Protein kinase domain	L8IUX8	Q5S007	GO:0004672; Serine/threonine- /dual specificity protein kinase, catalytic domain; NULL|GO:0004674; Serine/threonine-protein kinase, active site; NULL|GO:0005488; Armadillo-type fold; NULL|GO:0005515; Ubiquitin domain; NULL|GO:0005524; Protein kinase, ATP binding site; NULL|GO:0005525; Guanylate-binding protein, N-terminal; NULL|GO:0005622; Zinc finger, B-box; NULL|GO:0006468; Serine/threonine-pro…	gi|742131174|ref|XP_010839806.1|/0/PREDICTED: leucine-rich repeat serine/threonine-protein kinase 2 isoform X2 [Bison bison bison]
CCG006754.1	0	CFI, IF, MGC128240; complement factor I (EC:3.4.21.45); K01333 complement factor I [EC:3.4.21.45]	IPR001190; SRCR domain	F1N4M7	Q9WUW3	GO:0003824; Pyridoxal phosphate-dependent transferase, major region, subdomain 2; NULL|GO:0004252; Peptidase S8/S53 domain; NULL|GO:0005044; Speract/scavenger receptor-related; NULL|GO:0005515; Ubiquitin domain; NULL|GO:0006508; Peptidase C1A, papain C-terminal; NULL|GO:0016020; Amino acid permease/ SLC12A domain; NULL	gi|296486756|tpg|DAA28869.1|/0/TPA: complement factor I [Bos taurus]
CCG004724.1	0	hypothetical protein; K07387 putative metalloprotease [EC:3.4.24.-]	IPR001915; Peptidase M48	L8I6G5	Q3SZN3	GO:0004222; Peptidase M10, metallopeptidase; NULL|GO:0006508; Peptidase C1A, papain C-terminal; NULL|GO:0016020; Amino acid permease/ SLC12A domain; NULL	gi|742186332|ref|XP_010854173.1|/0/PREDICTED: metalloendopeptidase OMA1, mitochondrial [Bison bison bison]
CCG001576.1	0	C1D, MGC133553; C1D nuclear receptor corepressor; K12592 exosome complex protein LRP1	IPR007146; Sas10/Utp3/C1D	L8IRY3	Q32PE4	--	gi|82697319|ref|NP_001032525.1|/2.71227e-58/nuclear nucleic acid-binding protein C1D [Bos taurus]
CCG016584.1	0	AASS, MGC166100; aminoadipate-semialdehyde synthase (EC:1.5.1.8 1.5.1.9); K14157 alpha-aminoadipic semialdehyde synthase [EC:1.5.1.8 1.5.1.9]	IPR007698; Alanine dehydrogenase/PNT, NAD(H)-binding domain	L8IP57	A8E657	--	gi|742110610|ref|XP_010836375.1|/0/PREDICTED: alpha-aminoadipic semialdehyde synthase, mitochondrial isoform X1 [Bison bison bison]
CCG016587.1	0	CAST; calpastatin; K04281 calpastatin	IPR001259; Proteinase inhibitor I27, calpastatin	F1MR96	P20811	--	gi|741934647|ref|XP_010805920.1|/0/PREDICTED: calpastatin isoform X6 [Bos taurus]
CCG019728.1	0	SRP72; signal recognition particle 72kDa; K03108 signal recognition particle subunit SRP72	IPR006687; Small GTPase superfamily, SAR1-type	E1BB38	P33731	GO:0005515; Ubiquitin domain; NULL|GO:0005525; Guanylate-binding protein, N-terminal; NULL|GO:0005622; Zinc finger, B-box; NULL|GO:0006614; Signal recognition particle, SRP54 subunit, GTPase domain; NULL|GO:0006886; Clathrin adaptor, alpha-adaptin, appendage, Ig-like subdomain; NULL|GO:0007264; Mitochondrial Rho-like; NULL|GO:0008312; Signal recognition particle, SRP54 subunit, M-domain; NULL|GO:…	gi|742201362|ref|XP_010857952.1|/0/PREDICTED: signal recognition particle subunit SRP72 [Bison bison bison]
CCG023310.1	0	hypothetical LOC589755; K14317 nuclear pore complex protein Nup214	IPR022709; Protein SCAI	G5B6W0	Q8N9R8	GO:0003714; Protein SCAI; NULL|GO:0006351; Transcription factor IIS, N-terminal; NULL	gi|351702102|gb|EHB05021.1|/0/Protein SCAI [Heterocephalus glaber]
CCG002007.1	0	COL4A3BP; collagen, type IV, alpha 3 (Goodpasture antigen) binding protein (EC:2.7.11.1); K08283 Goodpasture-antigen-binding protein kinase [EC:2.7.11.9]	IPR001849; Pleckstrin homology domain	L8IWS8	Q9GKI7	GO:0008289; START domain; NULL	gi|440910683|gb|ELR60453.1|/0/Collagen type IV alpha-3-binding protein [Bos mutus]
CCG014699.1	0	FASTK; Fas-activated serine/threonine kinase (EC:2.7.11.8); K08290 Fas-activated serine/threonine kinase [EC:2.7.11.8]	IPR010622; FAST kinase leucine-rich	L8I1Q3	Q58CX2	GO:0004672; Serine/threonine- /dual specificity protein kinase, catalytic domain; NULL	gi|262205509|ref|NP_001019699.2|/0/FAST kinase domain-containing protein 3 [Bos taurus]
CCG002596.1	0	HCLS1, MGC127454; hematopoietic cell-specific Lyn substrate 1; K06106 cortactin	IPR001452; Src homology-3 domain	L8IKV5	Q14789	GO:0005515; Ubiquitin domain; NULL	gi|742148515|ref|XP_010843705.1|/0/PREDICTED: golgin subfamily B member 1 isoform X1 [Bison bison bison]
CCG002568.1	0	--	IPR011989; Armadillo-like helical	L8I9Z8	Q2TBM9	GO:0005488; Armadillo-type fold; NULL|GO:0006505; GPI inositol-deacylase PGAP1-like; NULL|GO:0006886; Clathrin adaptor, alpha-adaptin, appendage, Ig-like subdomain; NULL|GO:0016788; Endoribonuclease XendoU; NULL	gi|84370125|ref|NP_001033639.1|/0/protein SERAC1 [Bos taurus]
CCG004206.1	0	--	IPR018307; AVL9/DENND6 domain	L8IXL5	Q5R991	--	gi|296488461|tpg|DAA30574.1|/0/TPA: CG11178-like [Bos taurus]
CCG013923.1	0	PSMA4; proteasome (prosome, macropain) subunit, alpha type, 4; K02728 20S proteasome subunit alpha 3 [EC:3.4.25.1]	IPR001353; Proteasome, subunit alpha/beta	S9XMI8	A5PJU6	GO:0004175; Proteasome alpha-subunit, N-terminal domain; NULL|GO:0004298; Proteasome, subunit alpha/beta; NULL|GO:0005839; Proteasome, subunit alpha/beta; NULL|GO:0016772; Protein kinase-like domain; NULL|GO:0051603; Proteasome, subunit alpha/beta; NULL	gi|528769724|gb|EPY89383.1|/0/hypothetical protein CB1_000113005 [Camelus ferus]
CCG005348.1	0	--	IPR006575; RWD domain	L8I6R7	Q6NW29	GO:0005515; Ubiquitin domain; NULL	gi|116003863|ref|NP_001070292.1|/3.21883e-95/RWD domain-containing protein 4 [Bos taurus]
CCG003659.1	0	--	--	Q0II32	Q9NPL8	--	gi|122692491|ref|NP_001073704.1|/1.91027e-174/complex I assembly factor TIMMDC1, mitochondrial [Bos taurus]
CCG011648.1	0	ALG11, DKFZp469C0920; asparagine-linked glycosylation 11, alpha-1,2-mannosyltransferase homolog (yeast) (EC:2.4.-.-); K03844 alpha-1,2-mannosyltransferase [EC:2.4.1.-]	IPR001296; Glycosyl transferase, family 1	E1B756	Q2TAA5	GO:0009058; Aminotransferase, class I/classII; NULL	gi|358414736|ref|XP_613406.4|/0/PREDICTED: GDP-Man:Man(3)GlcNAc(2)-PP-Dol alpha-1,2-mannosyltransferase [Bos taurus]
CCG020631.2	0	BLNK, MGC127870; B-cell linker; K07371 B-cell linker	IPR000980; SH2 domain	Q2KJG7	Q4KM52	GO:0005515; Ubiquitin domain; NULL	gi|742089164|ref|XP_010831330.1|/0/PREDICTED: B-cell linker protein isoform X1 [Bison bison bison]
CCG024381.1	0	rpsP; 30S ribosomal protein S16; K02959 small subunit ribosomal protein S16	IPR000307; Ribosomal protein S16	L8HRB1	Q5T0N1	GO:0003735; Ribosomal protein S4e; NULL|GO:0005515; Ubiquitin domain; NULL|GO:0005622; Zinc finger, B-box; NULL|GO:0005840; Ribosomal protein S4e; NULL|GO:0006412; Ribosomal protein S4e; NULL	gi|329664392|ref|NP_001192898.1|/0/tetratricopeptide repeat protein 18 [Bos taurus]
CCG010343.1	0	rplS; 50S ribosomal protein L19; K02884 large subunit ribosomal protein L19	IPR001857; Ribosomal protein L19	F1MMM8	Q2HJI0	GO:0003735; Ribosomal protein S4e; NULL|GO:0005622; Zinc finger, B-box; NULL|GO:0005840; Ribosomal protein S4e; NULL|GO:0006412; Ribosomal protein S4e; NULL	gi|296482575|tpg|DAA24690.1|/0/TPA: 39S ribosomal protein L19, mitochondrial precursor [Bos taurus]
CCG009821.1	0	--	IPR012901; N2227-like	I3LWI7	Q8N4J0	--	gi|944349174|ref|XP_014378010.1|/4.00469e-109/PREDICTED: carnosine N-methyltransferase isoform X6 [Alligator sinensis]
CCG002624.1	0	KLHL5; kelch-like 5 (Drosophila); K10442 kelch-like protein 1/4/5	IPR000210; BTB/POZ-like	G1SME2	Q3UGF1	GO:0005515; Ubiquitin domain; NULL	gi|537257169|gb|ERE89257.1|/0/putative fizzy-related protein isoform 1 [Cricetulus griseus]
CCG019167.1	0	NUP133; nucleoporin 133kDa; K14300 nuclear pore complex protein Nup133	IPR001140; ABC transporter, transmembrane domain	Q08DW6	Q8WUM0	GO:0000166; Nucleotide-binding, alpha-beta plait; NULL|GO:0005515; Ubiquitin domain; NULL|GO:0005524; Protein kinase, ATP binding site; NULL|GO:0006810; Amino acid permease/ SLC12A domain; NULL|GO:0016021; GPCR, rhodopsin-like, 7TM; NULL|GO:0016887; ABC transporter-like; NULL|GO:0017111; AAA+ ATPase domain; NULL|GO:0042626; ABC transporter type 1, transmembrane domain; NULL|GO:0055085; Amino acid…	gi|742110744|ref|XP_010836408.1|/0/PREDICTED: nuclear pore complex protein Nup133 [Bison bison bison]
CCG007282.1	0	FGA; fibrinogen alpha chain; K03903 fibrinogen alpha chain	IPR002181; Fibrinogen, alpha/beta/gamma chain, C-terminal globular domain	L5K9T0	P02672	GO:0005102; IL-1 family/FGF family; NULL|GO:0005577; Fibrinogen, alpha/beta/gamma chain, coiled coil domain; NULL|GO:0007165; STAT transcription factor, all-alpha; NULL|GO:0030168; Alpha 2A adrenoceptor; NULL|GO:0030674; Fibrinogen, alpha/beta/gamma chain, coiled coil domain; NULL|GO:0051258; Tubulin/FtsZ, 2-layer sandwich domain; NULL	gi|431901229|gb|ELK08295.1|/0/Fibrinogen alpha chain [Pteropus alecto]
CCG024383.1	0	--	IPR022194; Protein of unknown function DUF3719	W5PC66	Q96BN6	--	gi|548525729|ref|XP_005699256.1|/0/PREDICTED: protein FAM149B1 isoform X3 [Capra hircus]
CCG023717.1	0	MNAT1, MGC129127; menage a trois homolog 1, cyclin H assembly factor (Xenopus laevis); K10842 CDK-activating kinase assembly factor MAT1	IPR003903; Ubiquitin interacting motif	Q3SX39	P51948	GO:0005634; RNA polymerase II subunit A; NULL|GO:0007049; Cell division protein GTP binding; NULL	gi|545507578|ref|XP_005623530.1|/3.99967e-141/PREDICTED: CDK-activating kinase assembly factor MAT1 isoform X3 [Canis lupus familiaris]
CCG001306.1	0	--	IPR019191; Essential protein Yae1, N-terminal	L8IZR0	Q9NRH1	--	gi|803216099|ref|XP_011968428.1|/4.36676e-132/PREDICTED: yae1 domain-containing protein 1 isoform X1 [Ovis aries musimon]
CCG006688.1	0	SGOL1, MGC155146; shugoshin-like 1 (S. pombe); K11580 shugoshin-like 1	IPR011515; Shugoshin, C-terminal	F1MR95	Q5FBB7	GO:0000775; Kinetochore protein Nuf2; NULL|GO:0005634; RNA polymerase II subunit A; NULL|GO:0045132; Shugoshin, C-terminal; NULL	gi|742189285|ref|XP_010855009.1|/0/PREDICTED: shugoshin-like 1 [Bison bison bison]
CCG007157.2	0	--	--	E1BDN0	Q8WP21	--	gi|594056094|ref|XP_006052261.1|/0/PREDICTED: protein AKNAD1 [Bubalus bubalis]
CCG020470.1	0	Cbr-lis-1; C. briggsae CBR-LIS-1 protein; K01062 1-alkyl-2-acetylglycerophosphocholine esterase [EC:3.1.1.47]	IPR000195; Rab-GTPase-TBC domain	W5PME2	Q29RL0	GO:0005097; Rab-GTPase-TBC domain; NULL|GO:0005515; Ubiquitin domain; NULL|GO:0032313; Rab-GTPase-TBC domain; NULL	gi|803257405|ref|XP_011988586.1|/0/PREDICTED: TBC1 domain family member 31 isoform X6 [Ovis aries musimon]
CCG002025.1	0	--	--	L8I3J8	Q68DL7	--	gi|440898685|gb|ELR50124.1|/0/Putative protein DKFZp781G0119 [Bos mutus]
CCG006186.1	0	similar to solute carrier family 8 (sodium/calcium exchanger), member 1; K05849 solute carrier family 8 (sodium/calcium exchanger)	IPR000203; GPS motif	W5Q4U7	Q8WXG9	GO:0007154; Connexin; NULL|GO:0007218; GPS motif; NULL|GO:0016020; Amino acid permease/ SLC12A domain; NULL|GO:0016021; GPCR, rhodopsin-like, 7TM; NULL	gi|478492128|ref|XP_004420429.1|/0/PREDICTED: G-protein coupled receptor 98 [Ceratotherium simum simum]
CCG009784.1	0	FBXO47, MGC155051; F-box protein 47; K10321 F-box protein 47	--	I3MDX1	A2A6H3	--	gi|507543705|ref|XP_004655837.1|/9.0511e-136/PREDICTED: F-box only protein 47 [Jaculus jaculus]
CCG009539.1	0	--	IPR026755; Protein FAM221A/B	L8I3V2	A4D161	--	gi|528946844|ref|XP_005205569.1|/1.48897e-152/PREDICTED: protein FAM221A isoform X1 [Bos taurus]
CCG022943.1	0	similar to ribosomal protein S6 kinase, 90kDa, polypeptide 2 isoform b; K04373 p90 ribosomal S6 kinase [EC:2.7.11.1]	IPR000719; Protein kinase domain	L8IYT1	Q96S38	GO:0004672; Serine/threonine- /dual specificity protein kinase, catalytic domain; NULL|GO:0005524; Protein kinase, ATP binding site; NULL|GO:0006468; Serine/threonine-protein kinase, active site; NULL|GO:0016772; Protein kinase-like domain; NULL	gi|440911995|gb|ELR61606.1|/0/Ribosomal protein S6 kinase delta-1 [Bos mutus]
CCG012418.1	0	MLF1IP, CENP-U; MLF1 interacting protein; K11513 centromere protein U	IPR025214; Centromere protein U	L8HXC3	Q2KIW5	--	gi|742100456|ref|XP_010834060.1|/0/PREDICTED: centromere protein U isoform X2 [Bison bison bison]
CCG001635.1	0	--	IPR000237; GRIP	E1B7E3	Q13439	GO:0000042; GRIP; NULL|GO:0005515; Ubiquitin domain; NULL	gi|742099407|ref|XP_010833821.1|/0/PREDICTED: golgin subfamily A member 4 isoform X4 [Bison bison bison]
CCG010822.1	0	LTV1, MGC142918; LTV1 homolog (S. cerevisiae); K14798 protein LTV1	IPR007307; Low temperature viability protein	L8IZ07	Q0VC06	--	gi|676278200|gb|KFO32264.1|/0/Protein LTV1 like protein [Fukomys damarensis]
CCG014419.1	0	--	IPR010622; FAST kinase leucine-rich	F1N1T6	Q9NYY8	GO:0004672; Serine/threonine- /dual specificity protein kinase, catalytic domain; NULL	gi|296490365|tpg|DAA32478.1|/0/TPA: FAST kinase domains 2 [Bos taurus]
CCG019229.1	0	--	IPR027902; Protein of unknown function DUF4487	W5PNF7	Q9NSG2	--	gi|594638538|ref|XP_007172560.1|/0/PREDICTED: uncharacterized protein C1orf112 homolog isoform X5 [Balaenoptera acutorostrata scammoni]
CCG021949.2	0	--	--	F1MSC2	Q2KJH5	--	gi|114050809|ref|NP_001039464.1|/0/cilia- and flagella-associated protein 97 [Bos taurus]
CCG023000.1	0	--	IPR007074; LicD	L8HRE1	O75072	--	gi|742138557|ref|XP_010841837.1|/0/PREDICTED: fukutin [Bison bison bison]
CCG005105.1	0	CDC5L; CDC5 cell division cycle 5-like (S. pombe); K12860 pre-mRNA-splicing factor CDC5/CEF1	IPR001005; SANT/Myb domain	M1EJ02	Q2KJC1	GO:0003677; Homeodomain-like; NULL|GO:0003682; SANT/Myb domain; NULL	gi|507682400|ref|XP_004710935.1|/0/PREDICTED: cell division cycle 5-like protein [Echinops telfairi]
CCG011223.1	0	SIP1; survival of motor neuron protein interacting protein 1; K13130 survival of motor neuron protein-interacting protein 1	--	E1BEK3	Q9CQQ4	--	gi|296475335|tpg|DAA17450.1|/9.95036e-139/TPA: SMN-interacting protein 1-like [Bos taurus]
CCG014493.1	0	--	IPR015943; WD40/YVTN repeat-like-containing domain	E1B8R7	Q9UPZ3	GO:0005515; Ubiquitin domain; NULL	gi|329663687|ref|NP_001193065.1|/0/Hermansky-Pudlak syndrome 5 protein [Bos taurus]
CCG008351.1	0	--	IPR015943; WD40/YVTN repeat-like-containing domain	S7PW04	Q8NDM7	GO:0005515; Ubiquitin domain; NULL	gi|741975965|ref|XP_010818196.1|/0/PREDICTED: cilia- and flagella-associated protein 43 isoform X1 [Bos taurus]
CCG021083.1	0	--	IPR002048; EF-hand domain	L8IZK3	A4FU69	GO:0005509; Glycoside hydrolase, family 47; NULL	gi|742209791|ref|XP_010859981.1|/0/PREDICTED: EF-hand calcium-binding domain-containing protein 5 [Bison bison bison]
CCG010944.1	0	serine/threonine-protein kinase SMG1-like; K08873 PI-3-kinase-related kinase SMG-1	IPR000403; Phosphatidylinositol 3-/4-kinase, catalytic domain	L8HRQ5	Q96Q15	GO:0003735; Ribosomal protein S4e; NULL|GO:0005488; Armadillo-type fold; NULL|GO:0005515; Ubiquitin domain; NULL|GO:0005840; Ribosomal protein S4e; NULL|GO:0006412; Ribosomal protein S4e; NULL|GO:0016772; Protein kinase-like domain; NULL|GO:0016773; Phosphatidylinositol 3-/4-kinase, catalytic domain; NULL	gi|470611413|ref|XP_004315669.1|/0/PREDICTED: serine/threonine-protein kinase SMG1 [Tursiops truncatus]
CCG023950.3	0	receptor-type tyrosine-protein phosphatase H-like; K01104 protein-tyrosine phosphatase [EC:3.1.3.48]	IPR000008; C2 domain	L5JNC7	A6QP06	GO:0005515; Ubiquitin domain; NULL	gi|742176040|ref|XP_010851480.1|/0/PREDICTED: synaptotagmin-like protein 2 isoform X2 [Bison bison bison]
CCG002137.1	0	hypothetical protein; K08332 vacuolar protein 8	IPR000225; Armadillo	F1MJY4	Q5W041	GO:0005488; Armadillo-type fold; NULL|GO:0005515; Ubiquitin domain; NULL	gi|296481455|tpg|DAA23570.1|/0/TPA: armadillo repeat containing 3 [Bos taurus]
CCG018847.2	0	--	IPR010994; RuvA domain 2-like	F1MDZ0	A6QPR9	--	gi|742208871|ref|XP_010859767.1|/1.80585e-168/PREDICTED: transcription elongation factor, mitochondrial isoform X2 [Bison bison bison]
CCG023756.1	0	--	IPR019176; Cytochrome B561-related	E1BBC2	Q8BRG8	--	gi|119891325|ref|XP_587721.3|/0/PREDICTED: transmembrane protein 209 isoform X2 [Bos taurus]
CCG002639.1	0	nipblb, nipbl, wu:fi33d08; nipped-b homolog b (Drosophila); K06672 cohesin loading factor subunit SCC2	IPR000571; Zinc finger, CCCH-type	L8IHC3	Q5T200	GO:0046872; Zinc finger, C2H2; NULL	gi|528912445|ref|XP_005194158.1|/0/PREDICTED: zinc finger CCCH domain-containing protein 13 isoform X2 [Bos taurus]
CCG005875.2	0	EIF3A, EIF3S10, EIF6; eukaryotic translation initiation factor 3, subunit A; K03254 translation initiation factor 3 subunit A	IPR000717; Proteasome component (PCI) domain	E1B7R4	Q14152	GO:0005515; Ubiquitin domain; NULL|GO:0005852; Translation initiation factor 3, subunit 12, N-terminal, eukaryotic; NULL	gi|154757413|gb|AAI51766.1|/0/EIF6 protein [Bos taurus]
CCG019564.2	0	hypothetical protein; K01868 threonyl-tRNA synthetase [EC:6.1.1.3]	IPR012675; Beta-grasp domain	L8IGT5	Q9NYK5	GO:0000166; Nucleotide-binding, alpha-beta plait; NULL	gi|440903700|gb|ELR54327.1|/0/39S ribosomal protein L39, mitochondrial, partial [Bos mutus]
CCG016833.1	0	--	--	F1MQ32	Q6TFL3	--	gi|741935349|ref|XP_010806104.1|/0/PREDICTED: coiled-coil domain-containing protein 171 isoform X3 [Bos taurus]
CCG018280.1	0	MYCBP2, DKFZp686M08244, FLJ10106, FLJ13826, FLJ21597, FLJ21646, KIAA0916, PAM; MYC binding protein 2; K10693 E3 ubiquitin-protein ligase MYCBP2 [EC:6.3.2.19]	IPR000408; Regulator of chromosome condensation, RCC1	K7BJ50	O75592	GO:0005488; Armadillo-type fold; NULL|GO:0005515; Ubiquitin domain; NULL|GO:0008270; Zinc finger, RING-type; NULL	gi|488593608|ref|XP_004482030.1|/0/PREDICTED: E3 ubiquitin-protein ligase MYCBP2 [Dasypus novemcinctus]
CCG021262.2	0	--	IPR000313; PWWP domain	L8IMV9	Q9P267	GO:0003677; Homeodomain-like; NULL|GO:0005634; RNA polymerase II subunit A; NULL	gi|742118354|ref|XP_010838254.1|/0/PREDICTED: methyl-CpG-binding domain protein 5 isoform X1 [Bison bison bison]
CCG004540.1	0	TRIP12; thyroid hormone receptor interactor 12; K10590 E3 ubiquitin-protein ligase TRIP12 [EC:6.3.2.19]	IPR000569; HECT	W5QHF3	G5E870	GO:0004842; Zinc finger, N-recognin; NULL|GO:0005488; Armadillo-type fold; NULL|GO:0008270; Zinc finger, RING-type; NULL	gi|594045360|ref|XP_006047157.1|/0/PREDICTED: E3 ubiquitin-protein ligase TRIP12 isoform X8 [Bubalus bubalis]
CCG002123.1	0	--	--	W5Q0W8	Q5T4T6	--	gi|594067765|ref|XP_006057824.1|/0/PREDICTED: synaptonemal complex protein 2-like [Bubalus bubalis]
CCG019384.1	0	CENPF; centromere protein F, 350/400kDa (mitosin); K11499 centromere protein F	IPR018302; Kinetochore protein Cenp-F/LEK1, Rb protein-binding domain	F1N1F8	P49454	GO:0008134; Suppressor of fused, eukaryotic; NULL|GO:0042803; GrpE nucleotide exchange factor; NULL|GO:0045502; Centromere protein Cenp-F, leucine-rich repeat-containing domain; NULL	gi|528980992|ref|XP_005217426.1|/0/PREDICTED: centromere protein F isoform X1 [Bos taurus]
CCG002482.1	0	--	IPR009704; EURL protein	Q32L32	Q9NYK6	--	gi|83035105|ref|NP_001032706.1|/0/protein EURL homolog [Bos taurus]
CCG006443.1	0	--	--	Q24JZ4	Q86UE4	--	gi|114051299|ref|NP_001039503.1|/0/protein LYRIC [Bos taurus]
CCG021942.1	0	TLR3; toll-like receptor 3; K05401 toll-like recepto 3	IPR000157; Toll/interleukin-1 receptor homology (TIR) domain	A5H652	Q5TJ59	GO:0005515; Ubiquitin domain; NULL|GO:0007165; STAT transcription factor, all-alpha; NULL	gi|126033156|gb|ABN71659.1|/0/toll-like receptor 3 [Bos taurus]
CCG011752.1	0	YEATS family protein; K11341 YEATS domain-containing protein 4	IPR005033; YEATS	A7Z088	Q9ULM3	GO:0005634; RNA polymerase II subunit A; NULL|GO:0006355; Heat shock factor (HSF)-type, DNA-binding; NULL	gi|555995716|ref|XP_005909599.1|/0/PREDICTED: YEATS domain-containing protein 2 isoform X1 [Bos mutus]
CCG017358.1	0	REV3L; REV3-like, catalytic subunit of DNA polymerase zeta (yeast); K02350 DNA polymerase zeta subunit [EC:2.7.7.7]	--	L8IUA1	Q5QGS0	--	gi|296470856|tpg|DAA12971.1|/0/TPA: KIAA2022 protein-like [Bos taurus]
CCG000858.1	0	CARD6; caspase recruitment domain family, member 6; K12797 caspase recruitment domain-containing protein 6	IPR001315; CARD domain	E1B9A2	Q9BX69	GO:0005515; Ubiquitin domain; NULL|GO:0005622; Zinc finger, B-box; NULL|GO:0042981; Apoptosis regulator, Bcl-2 protein, BH4; NULL	gi|300795744|ref|NP_001179450.1|/0/caspase recruitment domain-containing protein 6 [Bos taurus]
CCG000495.1	0	Sorbs1, 2310065E01Rik, 9530001P15Rik, CAP, SH3P12, Sh3d5, mKIAA1296; sorbin and SH3 domain containing 1; K06086 sorbin and SH3 domain containing 1	IPR001452; Src homology-3 domain	E1BNW5	Q5HYK7	GO:0005515; Ubiquitin domain; NULL	gi|741892381|ref|XP_010821588.1|/0/PREDICTED: SH3 domain-containing protein 19 isoform X3 [Bos taurus]
CCG002642.1	0	--	IPR007265; Conserved oligomeric Golgi complex, subunit 3	D2H0J9	Q96JB2	GO:0005801; Sybindin-like protein; NULL|GO:0006886; Clathrin adaptor, alpha-adaptin, appendage, Ig-like subdomain; NULL|GO:0016020; Amino acid permease/ SLC12A domain; NULL	gi|330688416|ref|NP_001193466.1|/0/conserved oligomeric Golgi complex subunit 3 [Bos taurus]
CCG012286.1	0	FBXO38; F-box protein 38; K10313 F-box protein 38	IPR001810; F-box domain	G3QPU5	Q6PIJ6	GO:0005515; Ubiquitin domain; NULL	gi|426350546|ref|XP_004042832.1|/0/PREDICTED: F-box only protein 38 [Gorilla gorilla gorilla]
CCG011514.3	0	UTP18, MGC159798; UTP18, small subunit (SSU) processome component, homolog (yeast); K14553 U3 small nucleolar RNA-associated protein 18	IPR001680; WD40 repeat	L8IYN8	Q9Y5J1	GO:0005515; Ubiquitin domain; NULL	gi|741963348|ref|XP_010814422.1|/0/PREDICTED: U3 small nucleolar RNA-associated protein 18 homolog isoform X1 [Bos taurus]
CCG015459.1	0	hypothetical protein; K01230 mannosyl-oligosaccharide alpha-1,2-mannosidase [EC:3.2.1.113]	IPR002013; Synaptojanin, N-terminal	L9JIC9	Q92562	GO:0042578; Fructose-1,6-bisphosphatase class 1/Sedoheputulose-1,7-bisphosphatase; NULL	gi|513015043|ref|XP_004868865.1|/0/PREDICTED: polyphosphoinositide phosphatase isoform X2 [Heterocephalus glaber]
CCG004618.1	0	LPGAT1; lysophosphatidylglycerol acyltransferase 1; K13514 lysophosphatidylglycerol acyltransferase 1 [EC:2.3.1.-]	IPR002123; Phospholipid/glycerol acyltransferase	W5PP07	Q91YX5	GO:0008152; Phospholipid/glycerol acyltransferase; NULL|GO:0016746; Phospholipid/glycerol acyltransferase; NULL	gi|594092778|ref|XP_006069733.1|/0/PREDICTED: acyl-CoA:lysophosphatidylglycerol acyltransferase 1 isoform X1 [Bubalus bubalis]
CCG022847.1	0	TP53BP1; tumor protein p53 binding protein 1; K10429 microtubule-associated protein 1	IPR001357; BRCT domain	E1BDS6	Q12888	--	gi|742102165|ref|XP_010834446.1|/0/PREDICTED: tumor suppressor p53-binding protein 1 isoform X4 [Bison bison bison]
CCG000607.1	0	GPATCH1, GPATC1; G patch domain containing 1; K13123 G patch domain-containing protein 1	IPR011666; Domain of unknown function DUF1604	G1K130	Q24K12	--	gi|742160986|ref|XP_010847239.1|/0/PREDICTED: G patch domain-containing protein 1 isoform X1 [Bison bison bison]
CCG003438.1	0	--	IPR009071; High mobility group box domain	G7NU39	Q4R786	--	gi|440893199|gb|ELR46054.1|/3.33407e-170/Protein maelstrom-like protein [Bos mutus]
CCG010996.1	0	--	--	Q3SZI3	Q5R5B8	--	gi|78369452|ref|NP_001030376.1|/1.96016e-107/keratinocyte-associated transmembrane protein 2 [Bos taurus]
CCG005349.1	0	hypothetical protein; K15118 solute carrier family 25, member 38	IPR012880; Domain of unknown function DUF1683, C-terminal	L8I4E4	A6QLC7	--	gi|156121041|ref|NP_001095667.1|/0/trafficking protein particle complex subunit 11 [Bos taurus]
CCG002120.1	0	PAK1IP1; PAK1 interacting protein 1; K14830 protein MAK11	IPR001680; WD40 repeat	L8I120	Q5EA99	GO:0005515; Ubiquitin domain; NULL|GO:0016020; Amino acid permease/ SLC12A domain; NULL	gi|440897579|gb|ELR49234.1|/0/p21-activated protein kinase-interacting protein 1 [Bos mutus]
CCG016321.1	0	APOB, APOB-100, ApoB(100); apolipoprotein B; K14462 apolipoprotein B	IPR001747; Lipid transport protein, N-terminal	E1BNR0	P04114	GO:0005319; Lipid transport protein, beta-sheet shell; NULL|GO:0005488; Armadillo-type fold; NULL|GO:0006869; Lipid transport protein, beta-sheet shell; NULL	gi|742120798|ref|XP_010838839.1|/0/PREDICTED: apolipoprotein B-100 [Bison bison bison]
CCG000603.3	0	--	--	L8IHE7	Q96ST8	--	gi|742160968|ref|XP_010847234.1|/0/PREDICTED: centrosomal protein of 89 kDa isoform X3 [Bison bison bison]
CCG001978.1	0	ATE1; arginyltransferase 1; K00685 arginine-tRNA-protein transferase [EC:2.3.2.8]	IPR007471; Arginine-tRNA-protein transferase, N-terminal	W5P7A6	O95260	GO:0004057; Arginine-tRNA-protein transferase, N-terminal; NULL|GO:0016598; Arginine-tRNA-protein transferase, N-terminal; NULL	gi|742199583|ref|XP_010857532.1|/0/PREDICTED: arginyl-tRNA--protein transferase 1 isoform X4 [Bison bison bison]
CCG021841.2	0	SMG7; Smg-7 homolog, nonsense mediated mRNA decay factor (C. elegans); K14409 protein SMG7	IPR011990; Tetratricopeptide-like helical	L8IPM7	Q92540	GO:0005515; Ubiquitin domain; NULL	gi|528980821|ref|XP_005217353.1|/0/PREDICTED: protein SMG7 isoform X1 [Bos taurus]
CCG007042.1	0	--	IPR008962; PapD-like	F1MXN1	Q4G0U5	--	gi|759137323|ref|XP_011364392.1|/1.67919e-162/PREDICTED: cilia- and flagella-associated protein 221 isoform X3 [Pteropus vampyrus]
CCG021179.1	0	--	IPR011701; Major facilitator superfamily	L8HXQ7	Q1JQC1	GO:0016021; GPCR, rhodopsin-like, 7TM; NULL|GO:0055085; Amino acid permease/ SLC12A domain; NULL	gi|555988940|ref|XP_005906304.1|/0/PREDICTED: major facilitator superfamily domain-containing protein 1 isoform X1 [Bos mutus]
CCG024467.2	0	--	--	W5NQF9	Q8IXS0	--	gi|742088061|ref|XP_010831063.1|/0/PREDICTED: protein FAM217A [Bison bison bison]
CCG023363.3	0	CEACAM8; carcinoembryonic antigen-related cell adhesion molecule 8; K06499 carcinoembryonic antigen-related cell adhesion molecule	IPR003598; Immunoglobulin subtype 2	L8I6Z0	A6QQC6	GO:0005515; Ubiquitin domain; NULL	gi|594111122|ref|XP_006078391.1|/0/PREDICTED: HEPACAM family member 2 isoform X4 [Bubalus bubalis]
CCG010379.1	0	--	IPR000999; Ribonuclease III domain	L8IGQ4	Q2KIS2	GO:0003723; Reverse transcriptase domain; NULL|GO:0004525; Ribonuclease III domain; NULL|GO:0006396; RNA-processing protein, HAT helix; NULL	gi|555969469|ref|XP_005896759.1|/0/PREDICTED: 39S ribosomal protein L44, mitochondrial [Bos mutus]
CCG013138.1	0	--	--	F1MGS3	Q8IYA8	--	gi|529001577|ref|XP_005222900.1|/0/PREDICTED: coiled-coil domain-containing protein 36 isoform X1 [Bos taurus]
CCG014655.1	0	TFAM; transcription factor A, mitochondrial; K11830 transcription factor A, mitochondrial	IPR002048; EF-hand domain	F1MQ89	Q14746	GO:0005509; Glycoside hydrolase, family 47; NULL	gi|164448604|ref|NP_001070307.2|/0/conserved oligomeric Golgi complex subunit 2 [Bos taurus]
CCG022158.1	0	TPR repeat-containing protein; K12600 superkiller protein 3	IPR011990; Tetratricopeptide-like helical	L8I1N8	Q1JQ97	GO:0005515; Ubiquitin domain; NULL	gi|742234443|ref|XP_010829688.1|/0/PREDICTED: Bardet-Biedl syndrome 4 protein isoform X3 [Bison bison bison]
CCG004200.1	0	--	--	G3SY57	Q8TA86	--	gi|530626515|ref|XP_005302790.1|/2.77654e-66/PREDICTED: retinitis pigmentosa 9 protein isoform X2 [Chrysemys picta bellii]
CCG015164.1	0	--	IPR019460; Autophagy-related protein 11	E1BH45	Q8TDY2	--	gi|166706927|ref|NP_001107627.1|/0/RB1-inducible coiled-coil protein 1 [Bos taurus]
CCG015171.1	0	ELP3; elongation protein 3 homolog (S. cerevisiae); K07739 elongator complex protein 3 [EC:2.3.1.48]	IPR000182; GNAT domain	M1ES09	Q2KJ61	GO:0003824; Pyridoxal phosphate-dependent transferase, major region, subdomain 2; NULL|GO:0008080; GNAT domain; NULL|GO:0051536; 2Fe-2S ferredoxin-type domain; NULL	gi|556736774|ref|XP_005963978.1|/0/PREDICTED: elongator complex protein 3 [Pantholops hodgsonii]
CCG006788.1	0	hypothetical protein LOC100050749; K12849 pre-mRNA-splicing factor 38A	IPR005037; Pre-mRNA-splicing factor 38	D2H2D9	Q5RDD2	--	gi|281353553|gb|EFB29137.1|/3.32932e-145/hypothetical protein PANDA_003790, partial [Ailuropoda melanoleuca]
CCG009718.1	0	MGC156790; zinc finger protein LOC100125361; K09228 KRAB domain-containing zinc finger protein	IPR006070; YrdC-like domain	Q08DF6	Q14872	GO:0003676; Zinc finger C2H2-type/integrase DNA-binding domain; NULL|GO:0003725; RISC-loading complex subunit TRBP2; NULL|GO:0046872; Zinc finger, C2H2; NULL	gi|528944708|ref|XP_005204750.1|/0/PREDICTED: metal regulatory transcription factor 1 isoform X1 [Bos taurus]
CCG014796.1	0	SLC39A9; solute carrier family 39 (zinc transporter), member 9; K14715 solute carrier family 39 (zinc transporter), member 9	IPR003689; Zinc/iron permease	I3L754	Q9NUM3	GO:0016020; Amino acid permease/ SLC12A domain; NULL|GO:0030001; Heavy metal-associated domain, HMA; NULL|GO:0046873; Zinc/iron permease; NULL|GO:0055085; Amino acid permease/ SLC12A domain; NULL	gi|555987916|ref|XP_005905804.1|/7.77292e-133/PREDICTED: zinc transporter ZIP9 isoform X1 [Bos mutus]
CCG016114.1	0	--	IPR011685; LETM1-like	F1N3F1	A3KN46	--	gi|803043471|ref|XP_012029664.1|/0/PREDICTED: LETM1 domain-containing protein 1 isoform X2 [Ovis aries]
CCG016777.1	0	hypothetical protein; K09228 KRAB domain-containing zinc finger protein	IPR007087; Zinc finger, C2H2	L8IPB9	Q9C0D4	GO:0046872; Zinc finger, C2H2; NULL	gi|296486289|tpg|DAA28402.1|/0/TPA: zinc finger protein 518B-like [Bos taurus]
CCG010190.2	0	--	IPR001478; PDZ domain	W5Q038	Q09666	GO:0005515; Ubiquitin domain; NULL	gi|831240660|ref|XP_012666102.1|/0/PREDICTED: neuroblast differentiation-associated protein AHNAK isoform X9 [Otolemur garnettii]
CCG023765.1	0	--	IPR011989; Armadillo-like helical	A5D7C4	Q9Y5L0	GO:0005488; Armadillo-type fold; NULL	gi|148223659|ref|NP_001091559.1|/0/transportin-3 [Bos taurus]
CCG020586.1	0	centromere protein H-like; K11500 centromere protein H	IPR001509; NAD-dependent epimerase/dehydratase	L8IWN4	Q3T0L1	GO:0003824; Pyridoxal phosphate-dependent transferase, major region, subdomain 2; NULL|GO:0044237; Dihydropteroate synthase-like; NULL|GO:0050662; NAD-dependent epimerase/dehydratase; NULL	gi|301760253|ref|XP_002915931.1|/1.52364e-38/PREDICTED: centromere protein H [Ailuropoda melanoleuca]
CCG004614.1	0	DTL; denticleless homolog (Drosophila); K11790 denticleless	IPR001680; WD40 repeat	E1BJV8	Q3TLR7	GO:0005515; Ubiquitin domain; NULL	gi|555952878|ref|XP_005888619.1|/0/PREDICTED: denticleless protein homolog isoform X1 [Bos mutus]
CCG004834.2	0	--	--	L9JC00	Q0P6H9	--	gi|444706792|gb|ELW48110.1|/0/Transmembrane protein 62 [Tupaia chinensis]
CCG008448.5	0	MAP4; microtubule-associated protein 4; K10431 microtubule-associated protein 4	--	E7EVA0	P36225	--	gi|742212472|ref|XP_010860652.1|/0/PREDICTED: microtubule-associated protein 4 isoform X7 [Bison bison bison]
CCG016409.1	0	--	--	L8HXG2	A6QL94	--	gi|742176526|ref|XP_010851623.1|/4.4412e-111/PREDICTED: izumo sperm-egg fusion protein 3 isoform X2 [Bison bison bison]
CCG009228.1	0	--	IPR004689; UDP-galactose transporter	W5QDG6	A6QPI1	GO:0000139; Integral membrane protein SYS1; NULL|GO:0005338; UDP-galactose transporter; NULL|GO:0005351; Nucleotide-sugar transporter; NULL|GO:0008643; Nucleotide-sugar transporter; NULL|GO:0015780; UDP-galactose transporter; NULL|GO:0016021; GPCR, rhodopsin-like, 7TM; NULL	gi|528936371|ref|XP_005201390.1|/2.60991e-160/PREDICTED: probable UDP-sugar transporter protein SLC35A5 isoform X2 [Bos taurus]
CCG008205.1	0	--	IPR004171; cAMP-dependent protein kinase inhibitor	Q0VCK2	Q9C010	GO:0004862; cAMP-dependent protein kinase inhibitor; NULL|GO:0006469; cAMP-dependent protein kinase inhibitor; NULL	gi|594046397|ref|XP_006047643.1|/8.65559e-34/PREDICTED: cAMP-dependent protein kinase inhibitor beta isoform X1 [Bubalus bubalis]
CCG012516.4	0	--	IPR006594; LisH dimerisation motif	S9X2Q1	Q9P260	GO:0005488; Armadillo-type fold; NULL|GO:0005515; Ubiquitin domain; NULL	gi|795302830|ref|XP_011924523.1|/0/PREDICTED: lisH domain and HEAT repeat-containing protein KIAA1468 homolog isoform X8 [Cercocebus atys]
CCG018945.1	0	nifu-pending, MGC64573; nitrogen fixation cluster-like; K04488 nitrogen fixation protein NifU and related proteins	IPR002871; NIF system FeS cluster assembly, NifU, N-terminal	L8IB32	Q2TA21	GO:0005506; Cytochrome P450; NULL|GO:0016226; Frataxin/CyaY; NULL|GO:0051536; 2Fe-2S ferredoxin-type domain; NULL	gi|528966329|ref|XP_005211861.1|/0/PREDICTED: uncharacterized protein C14orf37 homolog isoform X1 [Bos taurus]
CCG020738.1	0	--	--	L8IDR3	Q13023	--	gi|742154136|ref|XP_010845282.1|/0/PREDICTED: A-kinase anchor protein 6 [Bison bison bison]
CCG022778.1	0	histone, putative; K11275 histone H1/5	IPR005818; Linker histone H1/H5, domain H15	W5PG93	Q08DU9	GO:0000786; Histone H2B; NULL|GO:0003677; Homeodomain-like; NULL|GO:0005634; RNA polymerase II subunit A; NULL|GO:0006334; Nucleosome assembly protein (NAP); NULL	gi|115495625|ref|NP_001068904.1|/0/heterochromatin protein 1-binding protein 3 [Bos taurus]
CCG000693.1	0	INTS8; integrator complex subunit 8; K13145 integrator complex subunit 8	IPR007087; Zinc finger, C2H2	L8IFE0	Q8TCN5	GO:0003676; Zinc finger C2H2-type/integrase DNA-binding domain; NULL|GO:0016021; GPCR, rhodopsin-like, 7TM; NULL|GO:0046872; Zinc finger, C2H2; NULL	gi|742160902|ref|XP_010847217.1|/0/PREDICTED: zinc finger protein 507 [Bison bison bison]
CCG002476.1	0	similar to hCG1773661; K09228 KRAB domain-containing zinc finger protein	IPR007087; Zinc finger, C2H2	L8IBF0	Q9Y4E5	GO:0046872; Zinc finger, C2H2; NULL	gi|440902779|gb|ELR53526.1|/0/Zinc finger protein 451, partial [Bos mutus]
CCG021133.1	0	EXTL2; exostoses (multiple)-like 2 (EC:2.4.1.223); K02369 alpha-1,4-N-acetylglucosaminyltransferase EXTL2 [EC:2.4.1.223]	IPR015338; EXTL2, alpha-1,4-N-acetylhexosaminyltransferase	L8HWP8	Q9ES89	GO:0016758; Chondroitin N-acetylgalactosaminyltransferase; NULL|GO:0031227; EXTL2, alpha-1,4-N-acetylhexosaminyltransferase; NULL	gi|555989026|ref|XP_005906345.1|/1.02175e-168/PREDICTED: exostosin-like 2 [Bos mutus]
CCG012977.2	0	NUP50, MGC134469; nucleoporin 50kDa; K14295 nuclear pore complex protein Nup50	IPR000156; Ran binding domain	L8IKA9	Q9UKX7	GO:0005643; Peptidase S59, nucleoporin; NULL|GO:0046907; Ran binding domain; NULL	gi|440905580|gb|ELR55949.1|/0/Nuclear pore complex protein Nup50 [Bos mutus]
CCG015150.1	0	MTERFD1, MGC139163; MTERF domain containing 1; K15032 mTERF domain-containing protein, mitochondrial	IPR003197; Cytochrome b-c1 complex subunit 7	L5KAD0	Q6P6Q6	GO:0005750; Cytochrome b-c1 complex subunit 9; NULL|GO:0006122; Cytochrome b-c1 complex subunit 9; NULL	gi|431901782|gb|ELK08659.1|/0/mTERF domain-containing protein 1, mitochondrial [Pteropus alecto]
CCG016626.2	0	--	--	L8I268	Q9BSJ5	--	gi|440898852|gb|ELR50263.1|/0/hypothetical protein M91_18410, partial [Bos mutus]
CCG018778.1	0	ASXL2; additional sex combs like 2 (Drosophila); K11471 additional sex combs-like protein	IPR007759; DNA-directed RNA polymerase delta subunit/Asxl	L8IJU4	Q76L83	GO:0003677; Homeodomain-like; NULL|GO:0006351; Transcription factor IIS, N-terminal; NULL|GO:0006355; Heat shock factor (HSF)-type, DNA-binding; NULL	gi|528969488|ref|XP_005213137.1|/0/PREDICTED: putative Polycomb group protein ASXL2 isoform X7 [Bos taurus]
CCG020139.1	0	--	IPR022168; Protein of unknown function DUF3699	L8I844	Q5VWN6	--	gi|741888326|ref|XP_010820813.1|/0/PREDICTED: protein FAM208B isoform X4 [Bos taurus]
CCG007009.1	0	NUP205; nucleoporin 205kDa; K14310 nuclear pore complex protein Nup205	IPR021827; Nucleoporin Nup186/Nup192/Nup205	M7AQJ1	Q92621	GO:0005643; Peptidase S59, nucleoporin; NULL	gi|634881929|ref|XP_007951107.1|/0/PREDICTED: nuclear pore complex protein Nup205 [Orycteropus afer afer]
CCG011707.1	0	--	IPR007374; ASCH domain	F1N1K2	Q15650	GO:0005634; RNA polymerase II subunit A; NULL|GO:0006355; Heat shock factor (HSF)-type, DNA-binding; NULL|GO:0008270; Zinc finger, RING-type; NULL	gi|742119365|ref|XP_010838493.1|/0/PREDICTED: activating signal cointegrator 1 [Bison bison bison]
CCG024049.1	0	ATP5F1, MGC134131; ATP synthase, H+ transporting, mitochondrial Fo complex, subunit B1; K02127 F-type H+-transporting ATPase subunit b [EC:3.6.3.14]	IPR008688; ATPase, F0 complex, B chain/subunit B/MI25	W5QEA9	P13619	GO:0000276; ATPase, F0 complex, subunit G, mitochondrial; NULL|GO:0015078; ATPase, V1 complex, subunit C; NULL|GO:0015986; ATPase, F1 complex, beta subunit; NULL	gi|84490369|ref|NP_001033590.1|/7.09787e-160/ATP synthase F(0) complex subunit B1, mitochondrial precursor [Bos taurus]
CCG024213.2	0	NUP160, MGC159928; nucleoporin 160kDa; K14303 nuclear pore complex protein Nup160	IPR021717; Nucleoporin Nup120/160	A7Z089	Q9Z0W3	--	gi|742134870|ref|XP_010840728.1|/0/PREDICTED: nuclear pore complex protein Nup160 [Bison bison bison]
CCG010266.3	0	--	--	F1MPJ2	Q96LQ0	--	gi|528910808|ref|XP_005193762.1|/0/PREDICTED: protein phosphatase 1 regulatory subunit 36 isoform X1 [Bos taurus]
CCG014560.1	0	MCM10; minichromosome maintenance complex component 10; K10736 minichromosome maintenance protein 10	IPR015408; Zinc finger, Mcm10/DnaG-type	L9KQB2	Q7L590	GO:0005634; RNA polymerase II subunit A; NULL|GO:0006260; Mini-chromosome maintenance, DNA-dependent ATPase; NULL	gi|444724361|gb|ELW64966.1|/0/Protein MCM10 like protein [Tupaia chinensis]
CCG003277.1	0	PARP4; poly (ADP-ribose) polymerase family, member 4; K10798 poly [ADP-ribose] polymerase [EC:2.4.2.30]	IPR002035; von Willebrand factor, type A	E1BD73	Q9UKK3	--	gi|528971535|ref|XP_002691914.2|/0/PREDICTED: poly [ADP-ribose] polymerase 4 isoform X3 [Bos taurus]
CCG000299.1	0	TAF2, MGC166014; TAF2 RNA polymerase II, TATA box binding protein (TBP)-associated factor, 150kDa; K03128 transcription initiation factor TFIID subunit 2	IPR014782; Peptidase M1, membrane alanine aminopeptidase, N-terminal	L9LCR5	Q6P1X5	GO:0005488; Armadillo-type fold; NULL|GO:0008237; Peptidase, metallopeptidase; NULL|GO:0008270; Zinc finger, RING-type; NULL	gi|444732446|gb|ELW72741.1|/0/Transcription initiation factor TFIID subunit 2 [Tupaia chinensis]
CCG018709.1	0	MYLK2, MGC155182; myosin light chain kinase 2 (EC:2.7.11.18); K00907 myosin-light-chain kinase [EC:2.7.11.18]	IPR000719; Protein kinase domain	S9YC07	A6H6Z7	GO:0004672; Serine/threonine- /dual specificity protein kinase, catalytic domain; NULL|GO:0004674; Serine/threonine-protein kinase, active site; NULL|GO:0005524; Protein kinase, ATP binding site; NULL|GO:0006468; Serine/threonine-protein kinase, active site; NULL|GO:0016772; Protein kinase-like domain; NULL	gi|676277346|gb|KFO31494.1|/0/Targeting protein for Xklp2 [Fukomys damarensis]
CCG006963.1	0	MARCH10; membrane-associated ring finger (C3HC4) 10; K10665 E3 ubiquitin-protein ligase MARCH10 [EC:6.3.2.19]	IPR011016; Zinc finger, RING-CH-type	E1BFD3	Q8NA82	GO:0008270; Zinc finger, RING-type; NULL	gi|742188390|ref|XP_010854763.1|/0/PREDICTED: probable E3 ubiquitin-protein ligase MARCH10 [Bison bison bison]
CCG018347.1	0	N6AMT1, C21orf127, HEMK2, MGC19995, MTQ2, N6AMT; N-6 adenine-specific DNA methyltransferase 1 (putative) (EC:2.1.1.72); K00571 site-specific DNA-methyltransferase (adenine-specific) [EC:2.1.1.72]	IPR002052; DNA methylase, N-6 adenine-specific, conserved site	L8HTC5	Q9Y5N5	GO:0003676; Zinc finger C2H2-type/integrase DNA-binding domain; NULL|GO:0008168; Protein arginine N-methyltransferase; NULL|GO:0032259; RNMT-activating mini protein; NULL	gi|134085718|ref|NP_001076982.1|/6.38539e-90/hemK methyltransferase family member 2 [Bos taurus]
CCG007650.1	0	--	IPR011106; Seven cysteines, N-terminal	E1BLX5	A6NHS7	--	gi|742186875|ref|XP_010854326.1|/5.11259e-63/PREDICTED: MANSC domain-containing protein 4 [Bison bison bison]
CCG012689.1	0	DAPP1, MGC142363; dual adaptor of phosphotyrosine and 3-phosphoinositides; K12229 dual adapter for phosphotyrosine and 3-phosphotyrosine and 3-phosphoinositide	IPR000980; SH2 domain	Q08DV4	Q9UN19	GO:0005515; Ubiquitin domain; NULL	gi|116004005|ref|NP_001070359.1|/0/dual adapter for phosphotyrosine and 3-phosphotyrosine and 3-phosphoinositide [Bos taurus]
CCG018172.1	0	--	IPR028099; Protein of unknown function DUF4577	F1MN37	A5PK14	--	gi|803280778|ref|XP_012000079.1|/5.68461e-42/PREDICTED: leucine-rich single-pass membrane protein 1 isoform X2 [Ovis aries musimon]
CCG019201.1	0	CUBN; cubilin (intrinsic factor-cobalamin receptor); K14616 cubilin	IPR000152; EGF-type aspartate/asparagine hydroxylation site	L8IUH1	Q9TU53	GO:0005509; Glycoside hydrolase, family 47; NULL|GO:0005515; Ubiquitin domain; NULL	gi|742202659|ref|XP_010858276.1|/0/PREDICTED: cubilin [Bison bison bison]
CCG000274.1	0	DICER1; dicer 1, ribonuclease type III (EC:3.1.26.-); K11592 endoribonuclease Dicer [EC:3.1.26.-]	IPR000999; Ribonuclease III domain	L8IMY4	Q6TUI4	GO:0003676; Zinc finger C2H2-type/integrase DNA-binding domain; NULL|GO:0003723; Reverse transcriptase domain; NULL|GO:0004386; Helicase, C-terminal; NULL|GO:0004525; Ribonuclease III domain; NULL|GO:0005515; Ubiquitin domain; NULL|GO:0005524; Protein kinase, ATP binding site; NULL|GO:0006396; RNA-processing protein, HAT helix; NULL|GO:0016891; Dicer dimerisation domain; NULL	gi|741967319|ref|XP_010815510.1|/0/PREDICTED: endoribonuclease Dicer isoform X1 [Bos taurus]
CCG009167.1	0	formylmethanofuran dehydrogenase subunit E region; K11261 formylmethanofuran dehydrogenase subunit E [EC:1.2.99.5]	IPR001378; Uncharacterised domain UPF0066	L8I0T5	Q9BU70	--	gi|440897142|gb|ELR48907.1|/0/Nef-associated protein 1 [Bos mutus]
CCG009438.2	0	similar to brain and reproductive organ-expressed (TNFRSF1A modulator); K12173 BRCA1-A complex subunit BRE	IPR010358; Brain/reproductive organ-expressed protein	F7DLC6	A6QQW8	GO:0005740; Cytochrome c oxidase, subunit Vb; NULL|GO:0016021; GPCR, rhodopsin-like, 7TM; NULL|GO:0043065; BNIP3; NULL	gi|593759976|ref|XP_007118724.1|/7.2867e-105/PREDICTED: BRCA1-A complex subunit BRE-like, partial [Physeter catodon]
CCG021883.1	0	PEX7, MGC143449; peroxisomal biogenesis factor 7; K13341 peroxin-7	IPR001680; WD40 repeat	Q08DL6	P97865	GO:0005515; Ubiquitin domain; NULL	gi|116003999|ref|NP_001070358.1|/0/peroxisomal biogenesis factor 7 [Bos taurus]
CCG022137.1	0	--	IPR019393; WASH complex, subunit strumpellin	L8HQ34	Q12768	GO:0071203; WASH complex, subunit CCDC53; NULL	gi|440893054|gb|ELR45973.1|/0/WASH complex subunit strumpellin, partial [Bos mutus]
CCG022913.1	0	CDC23, MGC151719; cell division cycle 23 homolog (S. cerevisiae); K03355 anaphase-promoting complex subunit 8	IPR001440; Tetratricopeptide TPR1	L8IRU4	A1A4R8	GO:0005515; Ubiquitin domain; NULL|GO:0005680; Anaphase-promoting complex subunit 11; NULL|GO:0030071; Cdc23; NULL	gi|440909367|gb|ELR59280.1|/0/Cell division cycle protein 23-like protein [Bos mutus]
CCG023069.2	0	--	--	L8J5F7	Q0P574	--	gi|440913196|gb|ELR62677.1|/1.28741e-37/Protein ACN9-like protein, mitochondrial [Bos mutus]
CCG005949.2	0	--	IPR019008; Domain of unknown function DUF2012	L9LBK7	Q9NPA0	--	gi|444731965|gb|ELW72293.1|/2.13508e-130/Solute carrier family 12 member 6 [Tupaia chinensis]
CCG022221.1	0	--	IPR006703; AIG1	W5PGZ7	G3MZQ6	GO:0005525; Guanylate-binding protein, N-terminal; NULL	gi|358412618|ref|XP_001788167.2|/2.38412e-94/PREDICTED: GTPase IMAP family member GIMD1 [Bos taurus]
CCG014261.1	0	glutaredoxin-like protein; K07390 monothiol glutaredoxin	IPR002109; Glutaredoxin	W5Q0K3	O76003	GO:0009055; Cytochrome c oxidase, subunit VIIa; NULL|GO:0015035; Thioredoxin; NULL|GO:0045454; Thioredoxin; NULL	gi|742201029|ref|XP_010857865.1|/0/PREDICTED: glutaredoxin-3 [Bison bison bison]
CCG016835.1	0	SNAPC3, MGC133802; small nuclear RNA activating complex, polypeptide 3, 50kDa; K15210 snRNA-activating protein complex subunit 3	IPR022042; snRNA-activating protein complex, subunit 3	Q2TBW3	Q5E9M5	--	gi|122692539|ref|NP_001073727.1|/0/snRNA-activating protein complex subunit 3 [Bos taurus]
CCG023383.1	0	RFWD3; ring finger and WD repeat domain 3; K08849 mixed lineage kinase domain-like [EC:2.7.11.1]	IPR000719; Protein kinase domain	L5KWB3	D2HWM5	GO:0004672; Serine/threonine- /dual specificity protein kinase, catalytic domain; NULL|GO:0005506; Cytochrome P450; NULL|GO:0005515; Ubiquitin domain; NULL|GO:0005524; Protein kinase, ATP binding site; NULL|GO:0006468; Serine/threonine-protein kinase, active site; NULL|GO:0006633; Fatty acid/sphingolipid desaturase; NULL|GO:0008270; Zinc finger, RING-type; NULL|GO:0016491; Short-chain dehydrogena…	gi|296478222|tpg|DAA20337.1|/0/TPA: CG13025-like [Bos taurus]
CCG013952.1	0	--	--	A4IFK4	Q9UMS6	--	gi|742083913|ref|XP_010861647.1|/0/PREDICTED: synaptopodin-2 [Bison bison bison]
CCG006010.1	0	AOAH; acyloxyacyl hydrolase (neutrophil); K01065 acyloxyacyl hydrolase [EC:3.1.1.77]	IPR008138; Saposin-like type B, 2	F6RSE9	O18823	--	gi|742233461|ref|XP_010829460.1|/0/PREDICTED: acyloxyacyl hydrolase isoform X1 [Bison bison bison]
CCG006827.2	0	--	IPR016024; Armadillo-type fold	E1BG09	Q86VV8	GO:0005488; Armadillo-type fold; NULL	gi|529004721|ref|XP_005224096.1|/0/PREDICTED: rotatin isoform X1 [Bos taurus]
CCG008703.3	0	methyltransferase (EC:2.1.1.-); K00599 [EC:2.1.1.-]	IPR015324; Ribosomal protein Rsm22, bacterial-type	F1MEK1	Q2TBP8	GO:0006412; Ribosomal protein S4e; NULL|GO:0008168; Protein arginine N-methyltransferase; NULL	gi|84370109|ref|NP_001033631.1|/0/methyltransferase-like protein 17, mitochondrial precursor [Bos taurus]
CCG009037.1	0	STX8; syntaxin 8; K08501 syntaxin 8	IPR000727; Target SNARE coiled-coil domain	L8HXJ9	Q3T075	GO:0005515; Ubiquitin domain; NULL	gi|965959272|ref|XP_014954134.1|/4.71589e-98/PREDICTED: syntaxin-8 isoform X1 [Ovis aries]
CCG000479.2	0	--	IPR012852; Coiled-coil transcriptional coactivator-like	L8IUR0	O18737	--	gi|803120606|ref|XP_012041357.1|/0/PREDICTED: calcium-binding and coiled-coil domain-containing protein 2 isoform X1 [Ovis aries]
CCG022366.1	0	--	IPR003117; Dimerization-anchoring domain of cAMP-dependent protein kinase, regulatory subunit	L8IP99	Q32PB2	--	gi|116004317|ref|NP_001070517.1|/4.44419e-44/RIIa domain-containing protein 1 [Bos taurus]
CCG024552.1	0	--	--	L8HQJ2	Q17QP0	--	gi|115496075|ref|NP_001069783.1|/2.57237e-49/protein FAM216B [Bos taurus]
CCG024569.1	0	--	IPR000626; Ubiquitin domain	F1N4J2	Q9NZJ4	GO:0005515; Ubiquitin domain; NULL|GO:0005524; Protein kinase, ATP binding site; NULL	gi|296481777|tpg|DAA23892.1|/0/TPA: hypothetical protein BOS_12530 [Bos taurus]
CCG000981.3	0	--	--	W5PQ86	A2RU30	--	gi|741877702|ref|XP_010826047.1|/0/PREDICTED: protein TESPA1 isoform X4 [Bos taurus]
CCG008108.1	0	--	IPR019266; Ribosomal protein S27, mitochondrial	F1N1S1	Q32PI8	--	gi|742177427|ref|XP_010851867.1|/4.756e-147/PREDICTED: 28S ribosomal protein S27, mitochondrial isoform X2 [Bison bison bison]
CCG015335.1	0	PCCA, MGC142931; propionyl CoA carboxylase, alpha polypeptide (EC:6.4.1.3); K01965 propionyl-CoA carboxylase alpha chain [EC:6.4.1.3]	IPR001819; Chromogranin A/B	L8IWM4	P23389	GO:0003824; Pyridoxal phosphate-dependent transferase, major region, subdomain 2; NULL|GO:0004075; Biotin carboxylation domain; NULL|GO:0005524; Protein kinase, ATP binding site; NULL|GO:0016874; Acetyl-coenzyme A carboxyltransferase, N-terminal; NULL|GO:0030141; Chromogranin/secretogranin; NULL|GO:0046872; Zinc finger, C2H2; NULL	gi|741947710|ref|XP_010809660.1|/0/PREDICTED: secretogranin-1 isoform X1 [Bos taurus]
CCG014178.1	0	--	IPR010630; Neuroblastoma breakpoint family (NBPF) domain	L8IKT3	Q5VU43	--	gi|741874432|ref|XP_010825156.1|/0/PREDICTED: myomegalin isoform X10 [Bos taurus]
CCG017655.1	0	NCAPH, BRRN1, MGC127159; non-SMC condensin I complex, subunit H; K06676 condensin complex subunit 2	IPR022816; Condensin complex subunit 2/barren	L8ITH9	Q15003	GO:0000796; Condensin complex subunit 2/barren; NULL|GO:0007076; Condensin complex subunit 2/barren; NULL	gi|528967580|ref|XP_005212351.1|/0/PREDICTED: condensin complex subunit 2 isoform X1 [Bos taurus]
CCG023674.1	0	NCAPG2, LUZP5; non-SMC condensin II complex, subunit G2; K11492 condensin-2 complex subunit G2	IPR000008; C2 domain	F1N535	Q86XI2	GO:0005488; Armadillo-type fold; NULL|GO:0005515; Ubiquitin domain; NULL|GO:0005634; RNA polymerase II subunit A; NULL	gi|742225755|ref|XP_010827553.1|/0/PREDICTED: condensin-2 complex subunit G2 isoform X1 [Bison bison bison]
CCG024677.1	0	--	IPR019179; Coiled-coil domain-containing protein 149-A	W5P849	Q0VCP9	--	gi|880877156|ref|XP_012967903.1|/0/PREDICTED: coiled-coil domain-containing protein 149 [Mesocricetus auratus]
CCG005235.1	0	--	--	G3T5M0	Q9UMY1	--	-
CCG011772.2	0	THPO; thrombopoietin; K06854 thrombopoietin	IPR001323; Erythropoietin/thrombopoeitin	L8HQZ6	P42705	GO:0005125; Interleukin-6/Interleukin-23/GCSF/MGF; NULL|GO:0005179; Procalcitonin/adrenomedullin; NULL|GO:0005576; Cathelicidin; NULL|GO:0008283; 5-Hydroxytryptamine 1A receptor; NULL	gi|555995650|ref|XP_005909566.1|/4.64078e-163/PREDICTED: thrombopoietin isoform X2 [Bos mutus]
CCG016850.1	0	--	IPR001357; BRCT domain	F1MFA9	P61594	--	gi|296472503|tpg|DAA14618.1|/0/TPA: microcephalin [Bos taurus]
CCG000325.1	0	--	--	L8HPT3	Q96M02	--	gi|529009391|ref|XP_005225927.1|/0/PREDICTED: centrosomal protein C10orf90 homolog isoform X4 [Bos taurus]
CCG010011.1	0	--	--	E1BDW9	Q96KP1	--	gi|329663864|ref|NP_001193088.1|/0/exocyst complex component 2 [Bos taurus]
CCG007422.1	0	hypothetical protein ; K09174 regulatory factor X 4	IPR003150; DNA-binding RFX-type winged-helix domain	E1BAR6	Q6ZV50	GO:0003677; Homeodomain-like; NULL|GO:0006355; Heat shock factor (HSF)-type, DNA-binding; NULL	gi|594097599|ref|XP_006071993.1|/0/PREDICTED: DNA-binding protein RFX8 isoform X1 [Bubalus bubalis]
CCG008216.1	0	WD-40 repeat-containing serine/threonine protein kinase (EC:2.7.11.17); K00908 Ca2+/calmodulin-dependent protein kinase [EC:2.7.11.17]	IPR001680; WD40 repeat	E1BMQ8	Q8NA23	GO:0005515; Ubiquitin domain; NULL|GO:0008270; Zinc finger, RING-type; NULL	gi|947207672|ref|XP_014441056.1|/0/PREDICTED: WD repeat-containing protein 31 isoform X1 [Tupaia chinensis]
CCG015629.1	0	RFT1; RFT1 homolog (S. cerevisiae); K06316 oligosaccharidyl-lipid flippase family	IPR007594; RFT1	E1BNC6	Q96AA3	GO:0005319; Lipid transport protein, beta-sheet shell; NULL|GO:0006869; Lipid transport protein, beta-sheet shell; NULL|GO:0016021; GPCR, rhodopsin-like, 7TM; NULL	gi|300796192|ref|NP_001178960.1|/0/protein RFT1 homolog [Bos taurus]
CCG004476.1	0	--	--	Q2NL15	Q5T5N4	--	gi|742104547|ref|XP_010835042.1|/0/PREDICTED: uncharacterized protein C6orf118 homolog [Bison bison bison]
CCG017976.1	0	--	--	E1BGQ6	Q8BP07	--	gi|742144132|ref|XP_010843306.1|/3.09301e-17/PREDICTED: LOW QUALITY PROTEIN: transmembrane protein 220-like [Bison bison bison]
CCG000518.1	0	MAP3K4; mitogen-activated protein kinase kinase kinase 4; K04428 mitogen-activated protein kinase kinase kinase 4 [EC:2.7.11.25]	IPR000719; Protein kinase domain	F1N3T0	Q9Y6R4	GO:0004672; Serine/threonine- /dual specificity protein kinase, catalytic domain; NULL|GO:0004674; Serine/threonine-protein kinase, active site; NULL|GO:0005524; Protein kinase, ATP binding site; NULL|GO:0006468; Serine/threonine-protein kinase, active site; NULL|GO:0016772; Protein kinase-like domain; NULL	gi|594036971|ref|XP_006043128.1|/0/PREDICTED: mitogen-activated protein kinase kinase kinase 4 isoform X2 [Bubalus bubalis]
CCG009008.1	0	NV11654; similar to abc transporter; K05662 ATP-binding cassette, subfamily B (MDR/TAP), member 7	IPR001214; SET domain	E1B906	Q9NVD3	GO:0005515; Ubiquitin domain; NULL	gi|742096697|ref|XP_010833149.1|/0/PREDICTED: SET domain-containing protein 4 [Bison bison bison]
CCG020723.1	0	hypothetical protein ; K01763 selenocysteine lyase [EC:4.4.1.16]	IPR011989; Armadillo-like helical	F1MNM6	Q9C0B7	GO:0005488; Armadillo-type fold; NULL	gi|554579485|ref|XP_005881286.1|/0/PREDICTED: transport and Golgi organization protein 6 homolog [Myotis brandtii]
CCG007888.1	0	--	IPR000449; Ubiquitin-associated domain/translation elongation factor EF-Ts, N-terminal	W5Q307	Q5THJ4	GO:0005515; Ubiquitin domain; NULL	gi|594107918|ref|XP_006076848.1|/0/PREDICTED: vacuolar protein sorting-associated protein 13D isoform X1 [Bubalus bubalis]
CCG023473.1	0	--	--	E1B9F4	A7YY35	--	gi|237874198|ref|NP_001098908.2|/0/uncharacterized protein KIAA2012 homolog [Bos taurus]
CCG003030.1	0	PSMD9, MGC128752; proteasome (prosome, macropain) 26S subunit, non-ATPase, 9; K06693 26S proteasome non-ATPase regulatory subunit 9	IPR001478; PDZ domain	L8I2R9	Q8TBY9	GO:0005509; Glycoside hydrolase, family 47; NULL|GO:0005515; Ubiquitin domain; NULL	gi|742130454|ref|XP_010839634.1|/0/PREDICTED: WD repeat-containing protein 66 [Bison bison bison]
CCG020247.1	0	--	--	L8IL26	Q7Z2Z1	--	gi|640823568|ref|XP_008068821.1|/0/PREDICTED: treslin [Tarsius syrichta]
CCG017951.1	0	CGA; glycoprotein hormones, alpha polypeptide; K08522 glycoprotein hormones, alpha polypeptide	IPR000476; Glycoprotein hormone alpha chain	L8I3U1	P01217	GO:0005179; Procalcitonin/adrenomedullin; NULL|GO:0005576; Cathelicidin; NULL	gi|27806913|ref|NP_776326.1|/1.82236e-65/glycoprotein hormones alpha chain precursor [Bos taurus]
CCG014589.1	0	Notch2, AI853703, N2; Notch gene homolog 2 (Drosophila); K02599 Notch	IPR000152; EGF-type aspartate/asparagine hydroxylation site	L8HM91	Q9ULI3	GO:0005509; Glycoside hydrolase, family 47; NULL|GO:0005515; Ubiquitin domain; NULL	gi|528899646|ref|XP_005196144.1|/0/PREDICTED: protein HEG homolog 1 [Bos taurus]
CCG018901.1	0	GPLD1; glycosylphosphatidylinositol specific phospholipase D1 (EC:3.1.4.50); K01127 glycosylphosphatidylinositol phospholipase D [EC:3.1.4.50]	IPR013517; FG-GAP repeat	F1MNM2	P80109	--	gi|555982613|ref|XP_005903212.1|/0/PREDICTED: LOW QUALITY PROTEIN: phosphatidylinositol-glycan-specific phospholipase D [Bos mutus]
CCG002027.1	0	--	IPR013261; Mitochondrial import inner membrane translocase subunit Tim21	L8I1Y7	Q3SZV6	GO:0005744; Mitochondrial import inner membrane translocase subunit Tim21; NULL|GO:0030150; Mitochondrial import inner membrane translocase subunit Tim21; NULL	gi|296473873|tpg|DAA15988.1|/1.85847e-57/TPA: TIM21-like protein, mitochondrial precursor [Bos taurus]
CCG005411.1	0	--	IPR001573; Protein kinase A anchoring, WSK motif	G3MWT9	Q02952	GO:0006605; Protein import receptor MAS20-related; NULL|GO:0007165; STAT transcription factor, all-alpha; NULL	gi|741938489|ref|XP_010806989.1|/0/PREDICTED: A-kinase anchor protein 12 isoform X3 [Bos taurus]
CCG012951.2	0	PTPRB; protein tyrosine phosphatase, receptor type, B (EC:3.1.3.48); K05694 protein tyrosine phosphatase, receptor type, B [EC:3.1.3.48]	IPR000242; Protein-tyrosine phosphatase, receptor/non-receptor type	L8J214	P23467	GO:0004725; Protein-tyrosine phosphatase, receptor/non-receptor type; NULL|GO:0005515; Ubiquitin domain; NULL|GO:0006470; Protein-tyrosine phosphatase, receptor/non-receptor type; NULL|GO:0016311; Protein-tyrosine/Dual specificity phosphatase; NULL|GO:0016791; Protein-tyrosine/Dual specificity phosphatase; NULL	gi|528949191|ref|XP_005206489.1|/0/PREDICTED: receptor-type tyrosine-protein phosphatase beta isoform X2 [Bos taurus]
CCG022869.1	0	GTF3C2; general transcription factor IIIC, polypeptide 2, beta 110kDa; K15200 general transcription factor 3C polypeptide 2	IPR001680; WD40 repeat	F1MEI8	Q5RDC3	GO:0005515; Ubiquitin domain; NULL|GO:0016021; GPCR, rhodopsin-like, 7TM; NULL	gi|742122699|ref|XP_010838937.1|/0/PREDICTED: general transcription factor 3C polypeptide 2 isoform X1 [Bison bison bison]
CCG010523.1	0	--	IPR027871; Protein of unknown function DUF4603	E1B9H2	Q92628	--	gi|742180936|ref|XP_010852847.1|/0/PREDICTED: uncharacterized protein KIAA0232 homolog [Bison bison bison]
CCG020107.2	0	--	IPR021298; Protein of unknown function DUF2870	G5BE97	P57076	--	gi|351704689|gb|EHB07608.1|/1.3131e-97/hypothetical protein GW7_08748 [Heterocephalus glaber]
CCG000547.1	0	TGFBR3; transforming growth factor, beta receptor III; K05843 transforming growth factor, beta receptor III	IPR001507; Zona pellucida domain	L8INI7	P35054	--	gi|742204547|ref|XP_010858727.1|/0/PREDICTED: transforming growth factor beta receptor type 3 isoform X1 [Bison bison bison]
CCG023757.1	0	--	IPR012935; Zinc finger, C3HC-like	Q3SZH2	Q5R8V9	GO:0005634; RNA polymerase II subunit A; NULL|GO:0008270; Zinc finger, RING-type; NULL	gi|555986965|ref|XP_005905337.1|/0/PREDICTED: nuclear-interacting partner of ALK isoform X1 [Bos mutus]
CCG001264.5	0	--	IPR027874; Testis-expressed sequence 35 protein	M3Y198	Q5T0J7	--	gi|955506418|ref|XP_014638995.1|/2.78646e-48/PREDICTED: testis-expressed sequence 35 protein [Ceratotherium simum simum]
CCG016325.1	0	hypothetical protein; K11996 adenylyltransferase and sulfurtransferase	IPR000195; Rab-GTPase-TBC domain	F1N3C5	Q92609	GO:0005097; Rab-GTPase-TBC domain; NULL|GO:0032313; Rab-GTPase-TBC domain; NULL	gi|555968713|ref|XP_005911847.1|/0/PREDICTED: LOW QUALITY PROTEIN: TBC1 domain family member 5 [Bos mutus]
CCG020055.1	0	--	IPR028196; Keratinocyte differentiation-associated protein	E1BI48	Q52MQ7	GO:0005576; Cathelicidin; NULL	gi|755571589|ref|NP_001291642.1|/7.85165e-45/keratinocyte differentiation-associated protein isoform 1 precursor [Bos taurus]
CCG002141.1	0	--	--	L5K5D7	Q24JQ0	--	gi|742224422|ref|XP_010827221.1|/9.95193e-113/PREDICTED: transmembrane protein 241 isoform X1 [Bison bison bison]
CCG004506.1	0	--	IPR011989; Armadillo-like helical	F1MH20	Q2TBW0	GO:0005488; Armadillo-type fold; NULL	gi|296486903|tpg|DAA29016.1|/0/TPA: ataxin-10 [Bos taurus]
CCG008692.1	0	similar to Midasin (MIDAS-containing protein); K14572 midasin	IPR002035; von Willebrand factor, type A	M3YCK7	Q9NU22	GO:0000166; Nucleotide-binding, alpha-beta plait; NULL|GO:0005524; Protein kinase, ATP binding site; NULL|GO:0005634; RNA polymerase II subunit A; NULL|GO:0006461; Midasin; NULL|GO:0016887; ABC transporter-like; NULL|GO:0017111; AAA+ ATPase domain; NULL	gi|664757402|ref|XP_008536225.1|/0/PREDICTED: midasin isoform X3 [Equus przewalskii]
CCG012071.1	0	PSMD6, MGC127495; proteasome (prosome, macropain) 26S subunit, non-ATPase, 6; K03037 26S proteasome regulatory subunit N7	IPR000717; Proteasome component (PCI) domain	F1MXE4	Q3T0B2	GO:0005515; Ubiquitin domain; NULL	gi|296474954|tpg|DAA17069.1|/0/TPA: 26S proteasome non-ATPase regulatory subunit 6 [Bos taurus]
CCG006439.1	0	SNCAIP; synuclein, alpha interacting protein; K04558 synuclein, alpha interacting protein (synphilin)	IPR002110; Ankyrin repeat	E1BD13	Q9Y6H5	GO:0005515; Ubiquitin domain; NULL	gi|555965151|ref|XP_005894635.1|/0/PREDICTED: synphilin-1 isoform X1 [Bos mutus]
CCG013676.1	0	--	IPR009886; HCaRG	G1QS57	Q86X83	--	gi|157427838|ref|NP_001098826.1|/3.75583e-25/COMM domain-containing protein 2 [Bos taurus]
CCG018536.1	0	VPS72, MGC134217, TCFL1; vacuolar protein sorting 72 homolog (S. cerevisiae); K11664 vacuolar protein sorting-associated protein 72	IPR008895; YL1 nuclear	S9Y6L0	Q5E9F6	GO:0005634; RNA polymerase II subunit A; NULL|GO:0006355; Heat shock factor (HSF)-type, DNA-binding; NULL	gi|560920973|ref|XP_006186697.1|/0/PREDICTED: vacuolar protein sorting-associated protein 72 homolog [Camelus ferus]
CCG005149.1	0	Mid2, RGD1565674; midline 2; K10647 midline 2	IPR000064; Endopeptidase, NLPC/P60 domain	L8J1B7	A1L4K1	GO:0005515; Ubiquitin domain; NULL	gi|329664702|ref|NP_001192937.1|/0/fibronectin type III and SPRY domain-containing protein 2 [Bos taurus]
CCG024038.1	0	--	IPR019131; Cortactin-binding protein-2, N-terminal	F1MUH9	Q9P2B4	--	gi|300794292|ref|NP_001178110.1|/0/CTTNBP2 N-terminal-like protein [Bos taurus]
CCG013203.1	0	similar to CG6769 CG6769-PA; K14816 pre-60S factor REI1	IPR002110; Ankyrin repeat	L8IZJ2	Q58CQ5	GO:0005515; Ubiquitin domain; NULL|GO:0046872; Zinc finger, C2H2; NULL	gi|528940186|ref|XP_005202879.1|/0/PREDICTED: ankyrin repeat and zinc finger domain-containing protein 1 isoform X3 [Bos taurus]
CCG021084.1	0	SSH2; slingshot homolog 2 (Drosophila); K05766 slingshot	IPR000340; Dual specificity phosphatase, catalytic domain	L8IYZ9	Q76I76	GO:0003677; Homeodomain-like; NULL|GO:0004725; Protein-tyrosine phosphatase, receptor/non-receptor type; NULL|GO:0006470; Protein-tyrosine phosphatase, receptor/non-receptor type; NULL|GO:0008138; Dual specificity phosphatase, catalytic domain; NULL|GO:0016311; Protein-tyrosine/Dual specificity phosphatase; NULL|GO:0016791; Protein-tyrosine/Dual specificity phosphatase; NULL	gi|742208485|ref|XP_010859676.1|/0/PREDICTED: protein phosphatase Slingshot homolog 2 isoform X1 [Bison bison bison]
CCG018553.1	0	--	IPR019184; Uncharacterised protein family, transmembrane-17	L8HR53	A4FUY9	--	gi|594684507|ref|XP_007189776.1|/1.48375e-83/PREDICTED: transmembrane protein 17 [Balaenoptera acutorostrata scammoni]
CCG020940.1	0	ASXL1; additional sex combs like 1 (Drosophila); K11471 additional sex combs-like protein	IPR026905; Protein ASX-like, PHD domain	F1N4U8	Q8IXJ9	GO:0003677; Homeodomain-like; NULL	gi|742132114|ref|XP_010840020.1|/0/PREDICTED: putative Polycomb group protein ASXL1 isoform X1 [Bison bison bison]
CCG020255.3	0	ACAN, AGC1; aggrecan; K06792 aggrecan 1	IPR000152; EGF-type aspartate/asparagine hydroxylation site	M7BB88	P13608	GO:0005509; Glycoside hydrolase, family 47; NULL|GO:0005515; Ubiquitin domain; NULL|GO:0005540; Link; NULL|GO:0007155; Vinculin, conserved site; NULL|GO:0030246; C-type lectin; NULL	gi|826291930|ref|XP_012499133.1|/0/PREDICTED: aggrecan core protein [Propithecus coquereli]
CCG010887.1	0	--	IPR008253; Marvel domain	Q32LC5	Q8TAZ6	GO:0016020; Amino acid permease/ SLC12A domain; NULL	gi|296478161|tpg|DAA20276.1|/9.48017e-91/TPA: chemokine-like factor superfamily 1-like [Bos taurus]
CCG012513.1	0	hypothetical protein LOC100075454; K12185 ESCRT-I complex subunit VPS37	--	L8HMN6	Q9C0B9	--	gi|742181935|ref|XP_010853119.1|/0/PREDICTED: zinc finger CCHC domain-containing protein 2 [Bison bison bison]
CCG008594.1	0	TSC1; tuberous sclerosis 1; K07206 tuberous sclerosis 1	IPR007483; Hamartin	F6RE78	Q92574	--	gi|958773658|ref|XP_014718869.1|/0/PREDICTED: hamartin isoform X2 [Equus asinus]
CCG009021.1	0	LSS; lanosterol synthase (2,3-oxidosqualene-lanosterol cyclase) (EC:5.4.99.7); K01852 lanosterol synthase [EC:5.4.99.7]	IPR001330; Prenyltransferase/squalene oxidase	E1BJE7	O60318	GO:0003824; Pyridoxal phosphate-dependent transferase, major region, subdomain 2; NULL|GO:0016866; Methylmalonyl-CoA mutase, alpha/beta chain, catalytic; NULL	gi|555980938|ref|XP_005902392.1|/0/PREDICTED: LOW QUALITY PROTEIN: germinal-center associated nuclear protein [Bos mutus]
CCG021324.1	0	PIGV; phosphatidylinositol glycan anchor biosynthesis, class V; K07542 phosphatidylinositol glycan, class V [EC:2.4.1.-]	IPR001594; Zinc finger, DHHC-type, palmitoyltransferase	L8IJ02	Q9NUD9	GO:0006506; N-acetylglucosaminyl transferase component; NULL|GO:0008270; Zinc finger, RING-type; NULL|GO:0016758; Chondroitin N-acetylgalactosaminyltransferase; NULL	gi|440905965|gb|ELR56281.1|/0/GPI mannosyltransferase 2 [Bos mutus]
CCG004062.1	0	CD84; CD84 molecule; K06511 CD84 antigen	IPR003599; Immunoglobulin subtype	L5JVK8	Q95MM9	GO:0004872; Glial cell line-derived neurotrophic factor receptor, alpha 1; NULL|GO:0005515; Ubiquitin domain; NULL|GO:0009986; Signaling lymphocytic activation molecule, N-terminal; NULL|GO:0016021; GPCR, rhodopsin-like, 7TM; NULL|GO:0046649; Signaling lymphocytic activation molecule, N-terminal; NULL	gi|431892922|gb|ELK03350.1|/0/SLAM family member 5, partial [Pteropus alecto]
CCG012395.1	0	TSEN2; tRNA splicing endonuclease 2 homolog (S. cerevisiae) (EC:3.1.27.9); K01170 tRNA-intron endonuclease [EC:3.1.27.9]	IPR006677; tRNA intron endonuclease, catalytic domain-like	L8I412	Q8NCE0	GO:0000213; tRNA intron endonuclease, N-terminal; NULL|GO:0003676; Zinc finger C2H2-type/integrase DNA-binding domain; NULL|GO:0004518; tRNA endonuclease-like domain; NULL|GO:0006388; tRNA intron endonuclease, N-terminal; NULL	gi|742212936|ref|XP_010860770.1|/0/PREDICTED: tRNA-splicing endonuclease subunit Sen2 isoform X4 [Bison bison bison]
CCG004819.1	0	IL12B, IL12p40; interleukin 12B (natural killer cell stimulatory factor 2, cytotoxic lymphocyte maturation factor 2, p40); K05425 interleukin 12B	IPR003530; Long hematopoietin receptor, soluble alpha chain, conserved site	L8IF31	P46282	GO:0004896; Short hematopoietin receptor, family 2, conserved site; NULL|GO:0005515; Ubiquitin domain; NULL|GO:0016020; Amino acid permease/ SLC12A domain; NULL	gi|440904660|gb|ELR55140.1|/0/Interleukin-12 subunit beta [Bos mutus]
CCG009459.1	0	PAN2, USP52; PAN2 poly(A) specific ribonuclease subunit homolog (S. cerevisiae) (EC:3.1.13.4); K12571 PAB-dependent poly(A)-specific ribonuclease subunit 2 [EC:3.1.13.4]	IPR006055; Exonuclease	E1BML0	Q504Q3	GO:0003676; Zinc finger C2H2-type/integrase DNA-binding domain; NULL|GO:0004527; Exonuclease; NULL|GO:0005515; Ubiquitin domain; NULL	gi|282721144|ref|NP_001073078.2|/0/PAB-dependent poly(A)-specific ribonuclease subunit PAN2 [Bos taurus]
CCG018767.1	0	STX16; syntaxin 16; K08489 syntaxin 16	IPR000727; Target SNARE coiled-coil domain	E1BIQ3	Q8BVI5	GO:0005484; Syntaxin/epimorphin, conserved site; NULL|GO:0005515; Ubiquitin domain; NULL|GO:0006886; Clathrin adaptor, alpha-adaptin, appendage, Ig-like subdomain; NULL|GO:0016020; Amino acid permease/ SLC12A domain; NULL|GO:0016192; Clathrin adaptor, alpha-adaptin, appendage, Ig-like subdomain; NULL	gi|296480902|tpg|DAA23017.1|/6.73428e-175/TPA: syntaxin 16-like isoform 1 [Bos taurus]
CCG017019.1	0	--	IPR026214; HAUS augmin-like complex subunit 4	E1BKA4	Q9H6D7	GO:0051225; HAUS augmin-like complex subunit 2, metazoa; NULL|GO:0051297; HAUS augmin-like complex subunit 2, metazoa; NULL|GO:0070652; HAUS augmin-like complex subunit 2, metazoa; NULL	gi|593707774|ref|XP_007100525.1|/0/PREDICTED: HAUS augmin-like complex subunit 4 isoform X2 [Physeter catodon]
CCG010779.1	0	--	IPR027885; Uncharacterised protein family UPF0728	L8I9K0	P0C920	--	gi|269784806|ref|NP_001161475.1|/1.24374e-45/UPF0728 protein C10orf53 homolog [Bos taurus]
CCG008463.1	0	SRD5A3; steroid 5 alpha-reductase 3 (EC:1.3.99.5); K12345 3-oxo-5-alpha-steroid 4-dehydrogenase 3 [EC:1.3.99.5]	IPR001104; 3-oxo-5-alpha-steroid 4-dehydrogenase, C-terminal	E1BCQ0	D2HBV9	GO:0005737; Nuclear RNA export factor Tap, RNA-binding domain; NULL|GO:0006629; Fatty acid desaturase, type 1; NULL|GO:0016021; GPCR, rhodopsin-like, 7TM; NULL|GO:0016627; 3-oxo-5-alpha-steroid 4-dehydrogenase, C-terminal; NULL	gi|555974245|ref|XP_005899116.1|/8.53674e-143/PREDICTED: polyprenol reductase [Bos mutus]
CCG019724.1	0	--	IPR028030; Domain of unknown function DUF4592	L8ICT8	Q6ZU35	--	gi|742201414|ref|XP_010857965.1|/0/PREDICTED: uncharacterized protein KIAA1211 homolog isoform X2 [Bison bison bison]
CCG001364.1	0	TNFSF8, TNFRSF8; tumor necrosis factor (ligand) superfamily, member 8; K05471 tumor necrosis factor ligand superfamily member 8	IPR006052; Tumour necrosis factor domain	Q5EA47	P32971	GO:0005164; Tumour necrosis factor; NULL|GO:0005515; Ubiquitin domain; NULL|GO:0006955; MHC class I-like antigen recognition; NULL|GO:0016020; Amino acid permease/ SLC12A domain; NULL	gi|68533237|ref|NP_001020378.1|/6.10732e-151/tumor necrosis factor ligand superfamily member 8 [Bos taurus]
CCG004319.2	0	--	IPR005607; BSD	W5QIE9	Q3SX22	--	gi|555988874|ref|XP_005906272.1|/0/PREDICTED: BSD domain-containing protein 1 isoform X2 [Bos mutus]
CCG007146.1	0	hypothetical protein LOC100298507; K06465 CD19 antigen	IPR003599; Immunoglobulin subtype	L8IQ80	Q3LRP3	GO:0005515; Ubiquitin domain; NULL	gi|594094605|ref|XP_006070601.1|/0/PREDICTED: B-lymphocyte antigen CD19 isoform X1 [Bubalus bubalis]
CCG015418.2	0	NAT10, MGC148591; N-acetyltransferase 10 (GCN5-related); K14521 N-acetyltransferase 10 [EC:2.3.1.-]	IPR000182; GNAT domain	L8IV75	Q9H0A0	GO:0008080; GNAT domain; NULL	gi|594077456|ref|XP_006062447.1|/0/PREDICTED: N-acetyltransferase 10 [Bubalus bubalis]
CCG022910.2	0	--	--	L8IVX2	Q29RM2	--	gi|965938364|ref|XP_014951545.1|/1.92968e-70/PREDICTED: LOW QUALITY PROTEIN: protein FAM53C [Ovis aries]
CCG002742.1	0	GCLC; glutamate-cysteine ligase, catalytic subunit (EC:6.3.2.2); K11204 glutamate--cysteine ligase catalytic subunit [EC:6.3.2.2]	IPR000353; MHC class II, beta chain, N-terminal	S9X6B0	P48506	GO:0004357; Glutamate-cysteine ligase catalytic subunit; NULL|GO:0006750; Hydroxyacylglutathione hydrolase; NULL|GO:0006955; MHC class I-like antigen recognition; NULL|GO:0016020; Amino acid permease/ SLC12A domain; NULL|GO:0019882; MHC class I-like antigen recognition; NULL|GO:0042613; MHC class II, beta chain, N-terminal; NULL	gi|752415796|ref|XP_011227872.1|/0/PREDICTED: glutamate--cysteine ligase catalytic subunit isoform X2 [Ailuropoda melanoleuca]
CCG009455.1	0	TIMELESS; timeless homolog (Drosophila); K03155 timeless	IPR006906; Timeless protein	F1MQI4	Q9UNS1	--	gi|375364526|ref|NP_001095541.2|/0/protein timeless homolog [Bos taurus]
CCG008959.1	0	B3GNT7; UDP-GlcNAc:betaGal beta-1,3-N-acetylglucosaminyltransferase 7; K09664 beta-1,3-N-acetylglucosaminyltransferase 7 [EC:2.4.1.-]	IPR002659; Glycosyl transferase, family 31	L8J3D7	Q2KI89	GO:0005488; Armadillo-type fold; NULL|GO:0006486; Glycosyl transferase, family 29; NULL|GO:0008378; Glycosyl transferase, family 31; NULL|GO:0016020; Amino acid permease/ SLC12A domain; NULL	gi|742105582|ref|XP_010835271.1|/0/PREDICTED: lisH domain-containing protein ARMC9 isoform X3 [Bison bison bison]
CCG013045.1	0	hypothetical protein ; K03874 other hect domain ubiquitin protein ligase E3 [EC:6.3.2.19]	IPR000569; HECT	M3XAQ0	Q9Y4D8	GO:0004842; Zinc finger, N-recognin; NULL	gi|741956992|ref|XP_010812360.1|/0/PREDICTED: probable E3 ubiquitin-protein ligase HECTD4 isoform X8 [Bos taurus]
CCG007862.1	0	--	IPR010892; Secreted phosphoprotein 24	L8I5E2	Q27967	GO:0005576; Cathelicidin; NULL|GO:0046849; Secreted phosphoprotein 24; NULL	gi|346421376|ref|NP_776613.2|/2.26423e-89/secreted phosphoprotein 24 precursor [Bos taurus]
CCG022654.1	0	methionine sulfoxide reductase B2b ; K07305 peptide-methionine (R)-S-oxide reductase [EC:1.8.4.12]	IPR002579; Peptide methionine sulphoxide reductase MrsB	E1BB98	Q5R9L2	GO:0033743; Peptide methionine sulphoxide reductase MrsB; NULL|GO:0055114; Cytochrome P450; NULL	gi|296472195|tpg|DAA14310.1|/0/TPA: KIAA0844 protein-like [Bos taurus]
CCG002271.1	0	INTS10; integrator complex subunit 10; K13147 integrator complex subunit 10	IPR026164; Integrator complex subunit 10	K7ETX5	Q9NVR2	GO:0016180; Integrator complex subunit 10; NULL|GO:0032039; Integrator complex subunit 10; NULL	gi|529010108|ref|XP_005226178.1|/0/PREDICTED: integrator complex subunit 10 isoform X2 [Bos taurus]
CCG009728.1	0	--	IPR002908; Frataxin/CyaY	W5PU52	Q05B87	GO:0008199; Ferritin/DPS protein domain; NULL|GO:0016226; Frataxin/CyaY; NULL	gi|742205498|ref|XP_010858957.1|/2.12403e-149/PREDICTED: frataxin, mitochondrial isoform X1 [Bison bison bison]
CCG010197.1	0	INTS5, MGC143225; integrator complex subunit 5; K13142 integrator complex subunit 5	--	A1L552	Q6P9B9	--	gi|148231314|ref|NP_001091495.1|/0/integrator complex subunit 5 [Bos taurus]
CCG019357.1	0	--	IPR008197; Whey acidic protein-type 4-disulphide core	F1MPI5	Q14AE4	GO:0005576; Cathelicidin; NULL|GO:0030414; Whey acidic protein-type 4-disulphide core; NULL	gi|741947793|ref|XP_010809681.1|/5.55752e-82/PREDICTED: WAP four-disulfide core domain protein 3 isoform X2 [Bos taurus]
CCG006941.1	0	IPPK; inositol 1,3,4,5,6-pentakisphosphate 2-kinase; K10572 inositol-pentakisphosphate 2-kinase [EC:2.7.1.158]	IPR009286; Inositol-pentakisphosphate 2-kinase	W5PED8	Q9H8X2	GO:0005524; Protein kinase, ATP binding site; NULL|GO:0035299; Inositol-pentakisphosphate 2-kinase; NULL	gi|742101522|ref|XP_010834294.1|/0/PREDICTED: inositol-pentakisphosphate 2-kinase isoform X3 [Bison bison bison]
CCG019344.1	0	--	--	L8IP21	Q9D9B4	--	gi|741978668|ref|XP_010818969.1|/1.61146e-73/PREDICTED: leucine-rich repeat-containing protein C10orf11 isoform X7 [Bos taurus]
CCG013160.1	0	ATRIP, MGC148720; ATR interacting protein (EC:3.1.11.2); K10905 ATR interacting protein	IPR015157; Translation machinery associated TMA7	A5D7S1	Q8WXE1	--	gi|157074172|ref|NP_001096800.1|/0/ATR-interacting protein [Bos taurus]
CCG016934.1	0	dolichyl-phosphate-mannose--protein mannosyltransferase 1; K00728 dolichyl-phosphate-mannose-protein mannosyltransferase [EC:2.4.1.109]	IPR016093; MIR motif	T0NLF8	Q14667	GO:0016020; Amino acid permease/ SLC12A domain; NULL	gi|530668092|gb|EQB78393.1|/0/hypothetical protein CB1_000765083 [Camelus ferus]
CCG000355.1	0	ank3, ankyrin-G; ankyrin 3, node of Ranvier (ankyrin G); K10380 ankyrin	IPR002110; Ankyrin repeat	L8HZ55	Q9H892	GO:0005488; Armadillo-type fold; NULL|GO:0005515; Ubiquitin domain; NULL	gi|440897899|gb|ELR49500.1|/0/Tetratricopeptide repeat protein 12, partial [Bos mutus]
CCG018648.1	0	STYXL1, MGC179477; serine/threonine/tyrosine interacting-like 1; K14165 dual specificity phosphatase [EC:3.1.3.16 3.1.3.48]	IPR000340; Dual specificity phosphatase, catalytic domain	L8IPF2	Q9Y6J8	GO:0006470; Protein-tyrosine phosphatase, receptor/non-receptor type; NULL|GO:0008138; Dual specificity phosphatase, catalytic domain; NULL	gi|440908441|gb|ELR58455.1|/0/Serine/threonine/tyrosine-interacting-like protein 1 [Bos mutus]
CCG002079.1	0	multiple PDZ domain protein-like; K06095 multiple PDZ domain protein	IPR001478; PDZ domain	L8J3Z5	O15018	GO:0005515; Ubiquitin domain; NULL	gi|742178468|ref|XP_010852155.1|/0/PREDICTED: PDZ domain-containing protein 2 [Bison bison bison]
CCG008896.1	0	hypothetical protein; K12233 E3 ubiquitin-protein ligase HECTD3 [EC:6.3.2.19]	IPR000433; Zinc finger, ZZ-type	E1BNA9	O43149	GO:0005509; Glycoside hydrolase, family 47; NULL|GO:0008270; Zinc finger, RING-type; NULL	gi|528994820|ref|XP_005220258.1|/0/PREDICTED: zinc finger ZZ-type and EF-hand domain-containing protein 1 isoform X1 [Bos taurus]
CCG010701.1	0	--	--	L8IC68	A6QPC0	--	gi|529009053|ref|XP_005225810.1|/1.02729e-151/PREDICTED: uncharacterized protein C10orf82 homolog isoform X1 [Bos taurus]
CCG016933.1	0	SUPT6H; suppressor of Ty 6 homolog (S. cerevisiae); K11292 transcription elongation factor SPT6	IPR000980; SH2 domain	E1BEB8	Q7KZ85	GO:0003676; Zinc finger C2H2-type/integrase DNA-binding domain; NULL|GO:0003677; Homeodomain-like; NULL|GO:0003723; Reverse transcriptase domain; NULL|GO:0005515; Ubiquitin domain; NULL|GO:0006139; Adenylate kinase/UMP-CMP kinase; NULL|GO:0006357; Transcription elongation factor, TFIIS-related; NULL|GO:0016788; Endoribonuclease XendoU; NULL|GO:0032784; Transcription elongation factor, TFIIS-relat…	gi|300797661|ref|NP_001180055.1|/0/transcription elongation factor SPT6 [Bos taurus]
CCG019757.1	0	--	IPR028278; Modulator of retrovirus infection	E1B979	Q9BWK5	--	gi|742236010|ref|XP_010829942.1|/8.44045e-36/PREDICTED: modulator of retrovirus infection homolog [Bison bison bison]
CCG000821.1	0	hypothetical protein; K00728 dolichyl-phosphate-mannose-protein mannosyltransferase [EC:2.4.1.109]	IPR013657; UAA transporter	S9XFT0	Q5R8M3	GO:0055085; Amino acid permease/ SLC12A domain; NULL	gi|528754417|gb|EPY74076.1|/1.33242e-115/solute carrier family 35, member B4-like protein [Camelus ferus]
CCG013954.1	0	PIGU, CDC91L1; phosphatidylinositol glycan anchor biosynthesis, class U; K05293 phosphatidylinositol glycan, class U	IPR009600; GPI transamidase subunit PIG-U	L5LT92	Q9H490	GO:0005789; Dual oxidase maturation factor; NULL|GO:0006506; N-acetylglucosaminyl transferase component; NULL|GO:0016021; GPCR, rhodopsin-like, 7TM; NULL	gi|586492986|ref|XP_006876941.1|/0/PREDICTED: phosphatidylinositol glycan anchor biosynthesis class U protein isoform X2 [Chrysochloris asiatica]
CCG002312.1	0	SLC25A46; solute carrier family 25, member 46; K03454 solute carrier family 25, member 46	IPR018108; Mitochondrial substrate/solute carrier	H7BWW1	Q96AG3	--	gi|528908009|ref|XP_005198828.1|/0/PREDICTED: solute carrier family 25 member 46 isoform X2 [Bos taurus]
CCG019282.1	0	GALT; galactose-1-phosphate uridylyltransferase (EC:2.7.7.12); K00965 UDPglucose--hexose-1-phosphate uridylyltransferase [EC:2.7.7.12]	IPR001937; Galactose-1-phosphate uridyl transferase, class I	Q58CX1	P07902	GO:0003824; Pyridoxal phosphate-dependent transferase, major region, subdomain 2; NULL|GO:0006012; Galactokinase; NULL|GO:0008108; Galactose-1-phosphate uridyl transferase, class I; NULL|GO:0008270; Zinc finger, RING-type; NULL	gi|83320115|ref|NP_001030213.1|/0/galactose-1-phosphate uridylyltransferase [Bos taurus]
CCG011530.1	0	ACSF2, MGC139897; acyl-CoA synthetase family member 2; K00666 fatty-acyl-CoA synthase [EC:6.2.1.-]	IPR000873; AMP-dependent synthetase/ligase	L8IWD2	Q8TBZ2	GO:0003824; Pyridoxal phosphate-dependent transferase, major region, subdomain 2; NULL|GO:0004109; Coproporphyrinogen III oxidase, oxygen-independent related; NULL|GO:0005737; Nuclear RNA export factor Tap, RNA-binding domain; NULL|GO:0006779; Uroporphyrinogen decarboxylase (URO-D); NULL|GO:0008152; Phospholipid/glycerol acyltransferase; NULL|GO:0051536; 2Fe-2S ferredoxin-type domain; NULL|GO:005…	gi|742136148|ref|XP_010841102.1|/0/PREDICTED: MYCBP-associated protein isoform X2 [Bison bison bison]
CCG022305.2	0	BLNK; B-cell linker; K07371 B-cell linker	IPR000980; SH2 domain	G3N0J8	Q7Z4S9	GO:0005515; Ubiquitin domain; NULL	gi|296482545|tpg|DAA24660.1|/3.83441e-109/TPA: SH2 domain containing 6-like [Bos taurus]
CCG020553.1	0	telomerase protein component 1-like; K11127 telomerase protein component 1	IPR000210; BTB/POZ-like	E1BB53	Q99973	GO:0003723; Reverse transcriptase domain; NULL|GO:0005515; Ubiquitin domain; NULL|GO:0030529; Ribosomal protein L7Ae conserved site; NULL	gi|528965436|ref|XP_005211524.1|/0/PREDICTED: telomerase protein component 1 isoform X1 [Bos taurus]
CCG008512.1	0	40S ribosomal protein SA-like; K02998 small subunit ribosomal protein SAe	IPR003008; Tubulin/FtsZ, GTPase domain	L8IGN5	A5D9D4	GO:0005761; Ribosomal protein S29, mitochondrial; NULL|GO:0006915; Fas receptor; NULL|GO:0015935; Ribosomal protein S12, bacteria; NULL	gi|742111394|ref|XP_010836570.1|/0/PREDICTED: protein misato homolog 1 isoform X1 [Bison bison bison]
CCG010734.3	0	--	--	L8HXF1	O75031	--	gi|594074039|ref|XP_006060827.1|/3.3444e-150/PREDICTED: heat shock factor 2-binding protein isoform X3 [Bubalus bubalis]
CCG023963.1	0	--	--	E1BPP3	Q5RCQ2	--	gi|741885991|ref|XP_010814883.1|/0/PREDICTED: centrosomal protein of 68 kDa isoform X2 [Bos taurus]
CCG013554.1	0	--	--	M3YDY3	Q9CXK9	--	gi|528948039|ref|XP_005206038.1|/0/PREDICTED: RNA-binding protein 33 isoform X9 [Bos taurus]
CCG011372.1	0	ZNF311; zinc finger protein 311; K09228 KRAB domain-containing zinc finger protein	IPR001214; SET domain	E1BE45	Q9NQV6	GO:0003676; Zinc finger C2H2-type/integrase DNA-binding domain; NULL|GO:0005515; Ubiquitin domain; NULL|GO:0046872; Zinc finger, C2H2; NULL	gi|742142846|ref|XP_010843004.1|/0/PREDICTED: PR domain zinc finger protein 10 [Bison bison bison]
CCG020918.1	0	Os07g0658700; K00889 1-phosphatidylinositol-4-phosphate 5-kinase [EC:2.7.1.68]	IPR003409; MORN motif	L8IXI0	Q5T089	--	gi|555953569|ref|XP_005888959.1|/0/PREDICTED: MORN repeat-containing protein 1 [Bos mutus]
CCG014873.1	0	--	IPR001194; DENN domain	E1BK67	Q8WXG6	--	gi|296479686|tpg|DAA21801.1|/0/TPA: MAP-kinase activating death domain isoform 1 [Bos taurus]
CCG015193.1	0	--	IPR001981; Colipase	L8HMF5	Q6UWE3	GO:0005576; Cathelicidin; NULL|GO:0007586; Urocortin II/III; NULL|GO:0008047; FLAP/GST2/LTC4S, conserved site; NULL|GO:0016042; Phospholipase A2, active site; NULL	gi|296474535|tpg|DAA16650.1|/1.4757e-44/TPA: AAAL3045-like [Bos taurus]
CCG024281.1	0	RBM28; RNA binding motif protein 28; K14573 nucleolar protein 4	--	F6QJQ2	Q5FWE3	--	gi|359078155|ref|XP_003587664.1|/0/PREDICTED: proline-rich transmembrane protein 3 isoform X2 [Bos taurus]
CCG005197.1	0	--	IPR000904; Sec7 domain	E1BPS4	Q5TH69	GO:0005086; Sec7 domain; NULL|GO:0005488; Armadillo-type fold; NULL|GO:0032012; Sec7 domain; NULL	gi|296483969|tpg|DAA26084.1|/0/TPA: brefeldin A-inhibited guanine nucleotide-exchange protein 3-like [Bos taurus]
CCG009949.1	0	RNASET2; ribonuclease T2 (EC:3.1.27.1); K01166 ribonuclease T2 [EC:3.1.27.1]	IPR001568; Ribonuclease T2-like	L8HVN6	Q7M329	GO:0003723; Reverse transcriptase domain; NULL|GO:0033897; Ribonuclease T2-like; NULL	gi|742116734|ref|XP_010837887.1|/1.70489e-131/PREDICTED: ribonuclease T2 [Bison bison bison]
CCG017010.1	0	MYLIP; myosin regulatory light chain interacting protein; K10637 E3 ubiquitin-protein ligase MYLIP [EC:6.3.2.19]	IPR000299; FERM domain	L8IHP0	Q8WY64	GO:0005856; Plectin repeat; NULL	gi|440904055|gb|ELR54622.1|/0/E3 ubiquitin-protein ligase MYLIP, partial [Bos mutus]
CCG011624.1	0	hypothetical protein; K11844 ubiquitin carboxyl-terminal hydrolase 16/45 [EC:3.1.2.15]	--	W5Q7I3	Q08E57	--	gi|116003821|ref|NP_001070269.1|/0/BRISC and BRCA1-A complex member 1 [Bos taurus]
CCG009019.1	0	--	IPR027904; Domain of unknown function DUF4587	E1BLE4	P58505	--	gi|741872279|ref|XP_010822786.1|/4.38172e-21/PREDICTED: uncharacterized protein C21orf58 homolog [Bos taurus]
CCG015056.1	0	NOL6, MGC151790; nucleolar protein family 6 (RNA-associated); K14544 U3 small nucleolar RNA-associated protein 22	IPR005554; Nrap protein	L8I733	Q9H6R4	--	gi|594086496|ref|XP_006066757.1|/0/PREDICTED: nucleolar protein 6 isoform X1 [Bubalus bubalis]
CCG021301.1	0	ZFYVE20; zinc finger, FYVE domain containing 20; K12481 rabenosyn-5	IPR000306; FYVE zinc finger	L8ICK5	Q9H1K0	GO:0046872; Zinc finger, C2H2; NULL	gi|329664288|ref|NP_001192629.1|/0/rabenosyn-5 [Bos taurus]
CCG021621.1	0	--	IPR001299; Ependymin	L5JR81	A6QLI0	GO:0005509; Glycoside hydrolase, family 47; NULL|GO:0005576; Cathelicidin; NULL|GO:0007160; Paxillin; NULL	gi|742131128|ref|XP_010839796.1|/1.17739e-105/PREDICTED: mammalian ependymin-related protein 1 [Bison bison bison]
CCG017105.1	0	ZC3H18; zinc finger CCCH-type containing 18; K13092 nuclear protein NHN1	IPR000571; Zinc finger, CCCH-type	G3MX37	Q0P678	GO:0005125; Interleukin-6/Interleukin-23/GCSF/MGF; NULL|GO:0005576; Cathelicidin; NULL|GO:0006954; Anaphylatoxin, complement system domain; NULL|GO:0046872; Zinc finger, C2H2; NULL	gi|926713380|ref|XP_013826394.1|/6.68821e-127/PREDICTED: LOW QUALITY PROTEIN: zinc finger CCCH domain-containing protein 18 [Capra hircus]
CCG018415.1	0	--	IPR012981; PIH	F1N323	Q0VCI6	--	gi|115495039|ref|NP_001068863.1|/2.27904e-178/PIH1 domain-containing protein 1 [Bos taurus]
CCG018434.1	0	DHDH, MGC139501; dihydrodiol dehydrogenase (dimeric) (EC:1.3.1.20 1.1.1.179); K00078 dihydrodiol dehydrogenase / D-xylose 1-dehydrogenase (NADP) [EC:1.3.1.20 1.1.1.179]	IPR000683; Oxidoreductase, N-terminal	S9YYV1	Q148L6	GO:0006879; Ferritin/DPS protein domain; NULL|GO:0008152; Phospholipid/glycerol acyltransferase; NULL|GO:0008199; Ferritin/DPS protein domain; NULL|GO:0016491; Short-chain dehydrogenase/reductase, conserved site; NULL|GO:0042981; Apoptosis regulator, Bcl-2 protein, BH4; NULL|GO:0055114; Cytochrome P450; NULL	gi|528769481|gb|EPY89140.1|/0/trans-1,2-dihydrobenzene-1,2-diol dehydrogenase [Camelus ferus]
CCG000736.1	0	THOC5, MGC148498; THO complex 5; K13174 THO complex subunit 5	IPR011008; Dimeric alpha-beta barrel	F1MS93	A4IFQ0	--	gi|296478415|tpg|DAA20530.1|/0/TPA: THO complex subunit 5 homolog [Bos taurus]
CCG015089.4	0	pterin-4 alpha-carbinolamine dehydratase 2-like; K01724 4a-hydroxytetrahydrobiopterin dehydratase [EC:4.2.1.96]	IPR001533; Transcriptional coactivator/pterin dehydratase	F1N390	Q96J42	GO:0005216; Ion transport domain; NULL|GO:0006729; 6-pyruvoyl tetrahydropterin synthase, cysteine active site; NULL|GO:0006811; Neurotransmitter-gated ion-channel transmembrane domain; NULL|GO:0008124; Transcriptional coactivator/pterin dehydratase; NULL|GO:0016020; Amino acid permease/ SLC12A domain; NULL|GO:0045454; Thioredoxin; NULL|GO:0055085; Amino acid permease/ SLC12A domain; NULL	gi|742141973|ref|XP_010842790.1|/0/PREDICTED: cation channel sperm-associated protein 3 [Bison bison bison]
CCG016922.1	0	mannan-binding lectin serine protease 2-like; K03993 mannan-binding lectin serine protease 2 [EC:3.4.21.104]	IPR000253; Forkhead-associated (FHA) domain	F1N649	A0JNA2	GO:0005515; Ubiquitin domain; NULL|GO:0008270; Zinc finger, RING-type; NULL	gi|528994570|ref|XP_005220169.1|/0/PREDICTED: seizure protein 6 homolog isoform X1 [Bos taurus]
CCG000965.1	0	C25H16orf53, C16orf53, MGC137983, MGC140556, PA1; PAXIP1-associated protein 1; K14973 PAXIP1-associated protein 1	IPR007593; CD225/Dispanin family	L8J1B4	Q1LZ80	GO:0009607; CD225/Dispanin family; NULL|GO:0016021; GPCR, rhodopsin-like, 7TM; NULL	gi|537207454|gb|ERE80179.1|/8.31882e-145/proline-rich transmembrane protein 2 [Cricetulus griseus]
CCG008591.1	0	GTF3C4; general transcription factor IIIC, polypeptide 4, 90kDa (EC:2.3.1.48); K11310 general transcription factor 3C polypeptide 4 [EC:2.3.1.48]	IPR017986; WD40-repeat-containing domain	F1MC80	Q9UKN8	GO:0005515; Ubiquitin domain; NULL	gi|300798146|ref|NP_001179311.1|/0/general transcription factor 3C polypeptide 4 [Bos taurus]
CCG023422.3	0	--	--	L8IB05	Q5R8C5	--	gi|440902577|gb|ELR53356.1|/0/Putative protein KIAA1737-like protein, partial [Bos mutus]
CCG018439.1	0	BCAT2, MGC137404; branched chain amino-acid transaminase 2, mitochondrial (EC:2.6.1.42); K00826 branched-chain amino acid aminotransferase [EC:2.6.1.42]	IPR001544; Aminotransferase, class IV	E1B7V8	Q9H4M7	GO:0003824; Pyridoxal phosphate-dependent transferase, major region, subdomain 2; NULL|GO:0004084; Branched-chain amino acid aminotransferase II; NULL|GO:0008152; Phospholipid/glycerol acyltransferase; NULL|GO:0009081; Branched-chain amino acid aminotransferase II; NULL|GO:0016491; Short-chain dehydrogenase/reductase, conserved site; NULL	gi|329664150|ref|NP_001192612.1|/0/pleckstrin homology domain-containing family A member 4 [Bos taurus]
CCG016630.1	0	TRIM45; tripartite motif containing 45; K12021 tripartite motif-containing protein 45	IPR000315; Zinc finger, B-box	L8I6N5	Q5BIM1	GO:0005515; Ubiquitin domain; NULL|GO:0005622; Zinc finger, B-box; NULL|GO:0008270; Zinc finger, RING-type; NULL|GO:0046872; Zinc finger, C2H2; NULL	gi|741920252|ref|XP_010801424.1|/0/PREDICTED: tripartite motif-containing protein 45 isoform X1 [Bos taurus]
CCG019894.1	0	--	IPR002893; Zinc finger, MYND-type	L8HZV3	Q8C0R7	GO:0016021; GPCR, rhodopsin-like, 7TM; NULL	gi|594072660|ref|XP_006060160.1|/0/PREDICTED: zinc finger MYND domain-containing protein 15 isoform X1 [Bubalus bubalis]
CCG022852.1	0	hypothetical protein; K08714 voltage-gated sodium channel	IPR005821; Ion transport domain	G1SJ21	Q7RTU9	GO:0005216; Ion transport domain; NULL|GO:0006811; Neurotransmitter-gated ion-channel transmembrane domain; NULL|GO:0016020; Amino acid permease/ SLC12A domain; NULL|GO:0055085; Amino acid permease/ SLC12A domain; NULL	gi|555961133|ref|XP_005892663.1|/0/PREDICTED: stereocilin [Bos mutus]
CCG016264.1	0	MGC66101, zgc:85904; zgc:66101 (EC:2.7.11.1); K08282 non-specific serine/threonine protein kinase [EC:2.7.11.1]	IPR000074; Apolipoprotein A1/A4/E	F1MXE2	Q6P4S6	GO:0004672; Serine/threonine- /dual specificity protein kinase, catalytic domain; NULL|GO:0004674; Serine/threonine-protein kinase, active site; NULL|GO:0005524; Protein kinase, ATP binding site; NULL|GO:0005576; Cathelicidin; NULL|GO:0006468; Serine/threonine-protein kinase, active site; NULL|GO:0006869; Lipid transport protein, beta-sheet shell; NULL|GO:0008289; START domain; NULL|GO:0016772; P…	gi|676276903|gb|KFO31102.1|/0/Serine/threonine-protein kinase SIK3 [Fukomys damarensis]
CCG019545.1	0	RSAD2, MGC128573; radical S-adenosyl methionine domain containing 2; K15045 radical S-adenosyl methionine domain-containing protein 2	IPR006638; Elongator protein 3/MiaB/NifB	L8I5W2	Q2HJF9	GO:0003824; Pyridoxal phosphate-dependent transferase, major region, subdomain 2; NULL|GO:0005789; Dual oxidase maturation factor; NULL|GO:0005811; Antiviral radical SAM protein viperin; NULL|GO:0051536; 2Fe-2S ferredoxin-type domain; NULL|GO:0051607; Antiviral radical SAM protein viperin; NULL	gi|114052066|ref|NP_001039406.1|/0/radical S-adenosyl methionine domain-containing protein 2 precursor [Bos taurus]
CCG005076.1	0	--	--	F6U2V2	Q6AYX5	--	gi|795488221|ref|XP_011894348.1|/0/PREDICTED: outer dense fiber protein 2 isoform X3 [Cercocebus atys]
CCG014869.1	0	--	--	L8IG60	Q4R5A4	--	gi|528978425|ref|XP_005216466.1|/7.0974e-139/PREDICTED: UPF0705 protein C11orf49 homolog isoform X1 [Bos taurus]
CCG017637.1	0	--	IPR000571; Zinc finger, CCCH-type	W5PME6	Q96H79	GO:0046872; Zinc finger, C2H2; NULL	gi|556779022|ref|XP_005984570.1|/1.53467e-127/PREDICTED: zinc finger CCCH-type antiviral protein 1-like [Pantholops hodgsonii]
CCG002272.3	0	HGSNAT; heparan-alpha-glucosaminide N-acetyltransferase; K10532 heparan-alpha-glucosaminide N-acetyltransferase [EC:2.3.1.78]	--	F1MF45	Q68CP4	--	gi|555975845|ref|XP_005899903.1|/2.38673e-160/PREDICTED: heparan-alpha-glucosaminide N-acetyltransferase [Bos mutus]
CCG018017.1	0	AGAP008985-PA; K09527 DnaJ homolog subfamily C member 7	IPR011989; Armadillo-like helical	L8I1I5	Q68CQ1	GO:0005488; Armadillo-type fold; NULL|GO:0005515; Ubiquitin domain; NULL	gi|440897462|gb|ELR49142.1|/0/hypothetical protein M91_14960 [Bos mutus]
CCG003907.1	0	--	IPR008491; Protein of unknown function DUF773	F1MM23	Q99LM2	--	gi|742135826|ref|XP_010841021.1|/0/PREDICTED: CDK5 regulatory subunit-associated protein 3 isoform X1 [Bison bison bison]
CCG017169.3	0	USP36; ubiquitin specific peptidase 36; K11855 ubiquitin carboxyl-terminal hydrolase 36/42 [EC:3.1.2.15]	IPR001394; Peptidase C19, ubiquitin carboxyl-terminal hydrolase	E1BGW4	Q9P275	GO:0006511; SKP1 component, POZ domain; NULL	gi|742187737|ref|XP_010854572.1|/0/PREDICTED: ubiquitin carboxyl-terminal hydrolase 36 [Bison bison bison]
CCG020679.2	0	NOP14, MGC152436, NOL14; NOP14 nucleolar protein homolog (yeast); K14766 nucleolar protein 14	IPR005829; Sugar transporter, conserved site	A5PKD1	P78316	GO:0005215; Xanthine/uracil permease; NULL|GO:0006810; Amino acid permease/ SLC12A domain; NULL|GO:0016020; Amino acid permease/ SLC12A domain; NULL|GO:0016021; GPCR, rhodopsin-like, 7TM; NULL|GO:0032040; Small-subunit processome, Utp21; NULL|GO:0055085; Amino acid permease/ SLC12A domain; NULL	gi|528953834|ref|XP_005208306.1|/0/PREDICTED: nucleolar protein 14 isoform X1 [Bos taurus]
CCG020517.1	0	--	IPR003604; Zinc finger, U1-type	F1MZB8	Q5T481	GO:0003676; Zinc finger C2H2-type/integrase DNA-binding domain; NULL|GO:0008270; Zinc finger, RING-type; NULL|GO:0046872; Zinc finger, C2H2; NULL	gi|742189955|ref|XP_010855165.1|/0/PREDICTED: cip1-interacting zinc finger protein isoform X2 [Bison bison bison]
CCG015010.2	0	--	IPR000436; Sushi/SCR/CCP	G5BIP8	Q58D91	--	gi|351706240|gb|EHB09159.1|/2.95135e-114/Sushi domain-containing protein 3 [Heterocephalus glaber]
CCG003399.3	0	ELAC2; elaC homolog 2 (E. coli); K00784 ribonuclease Z [EC:3.1.26.11]	IPR001279; Beta-lactamase-like	L8J2X9	Q8CGS5	GO:0008033; tRNA-dihydrouridine synthase, conserved site; NULL|GO:0016787; Phospholipase/carboxylesterase/thioesterase; NULL	gi|742137410|ref|XP_010841486.1|/0/PREDICTED: zinc phosphodiesterase ELAC protein 2 [Bison bison bison]
CCG014784.1	0	--	IPR008952; Tetraspanin, EC2 domain	E1BL74	Q96QS1	GO:0016021; GPCR, rhodopsin-like, 7TM; NULL	gi|440898567|gb|ELR50035.1|/1.68642e-40/Tetraspanin-32, partial [Bos mutus]
CCG016170.1	0	--	IPR000879; Guanylin	L8IZA8	O13009	GO:0008047; FLAP/GST2/LTC4S, conserved site; NULL	gi|329663279|ref|NP_001192745.1|/1.07232e-61/guanylate cyclase activator 2B precursor [Bos taurus]
CCG013212.1	0	SPEG; SPEG complex locus; K08809 striated muscle-specific serine/threonine protein kinase [EC:2.7.11.1]	IPR000719; Protein kinase domain	G3N022	Q15772	GO:0004672; Serine/threonine- /dual specificity protein kinase, catalytic domain; NULL|GO:0004674; Serine/threonine-protein kinase, active site; NULL|GO:0005515; Ubiquitin domain; NULL|GO:0005524; Protein kinase, ATP binding site; NULL|GO:0006468; Serine/threonine-protein kinase, active site; NULL|GO:0016772; Protein kinase-like domain; NULL	gi|296490300|tpg|DAA32413.1|/0/TPA: SPEG complex locus [Bos taurus]
CCG022315.1	0	hypothetical protein MGC64541; K12382 saposin	IPR007856; Saposin-like type B, 1	Q9TU81	P15781	GO:0005764; Saposin; NULL|GO:0006629; Fatty acid desaturase, type 1; NULL|GO:0006665; Glycoside hydrolase, family 30; NULL	gi|742211803|ref|XP_010860497.1|/0/PREDICTED: pulmonary surfactant-associated protein B isoform X1 [Bison bison bison]
CCG003788.1	0	FARS2, MGC151783; phenylalanyl-tRNA synthetase 2, mitochondrial (EC:6.1.1.20); K01889 phenylalanyl-tRNA synthetase alpha chain [EC:6.1.1.20]	IPR002319; Phenylalanyl-tRNA synthetase	Q08D87	O95363	GO:0000049; Phenylalanine-tRNA ligase, beta subunit, ferrodoxin-fold anticodon-binding; NULL|GO:0004812; Aminoacyl-tRNA synthetase, class 1a, anticodon-binding; NULL|GO:0005524; Protein kinase, ATP binding site; NULL|GO:0005737; Nuclear RNA export factor Tap, RNA-binding domain; NULL|GO:0043039; Threonyl/alanyl tRNA synthetase, SAD; NULL	gi|594100220|ref|XP_006073215.1|/0/PREDICTED: phenylalanine--tRNA ligase, mitochondrial isoform X7 [Bubalus bubalis]
CCG013712.1	0	CIITA; class II, major histocompatibility complex, transactivator; K08060 class II, major histocompatibility complex, transactivator	IPR003590; Leucine-rich repeat, ribonuclease inhibitor subtype	F1MG35	P79621	GO:0005524; Protein kinase, ATP binding site; NULL|GO:0006355; Heat shock factor (HSF)-type, DNA-binding; NULL	gi|296473618|tpg|DAA15733.1|/0/TPA: class II transactivator-like [Bos taurus]
CCG017096.1	0	--	IPR001683; Phox homologous domain	L5JMB1	Q8WYQ9	GO:0003676; Zinc finger C2H2-type/integrase DNA-binding domain; NULL|GO:0008270; Zinc finger, RING-type; NULL|GO:0035091; Phox homologous domain; NULL	gi|594043348|ref|XP_006046193.1|/0/PREDICTED: LOW QUALITY PROTEIN: zinc finger CCHC domain-containing protein 14 [Bubalus bubalis]
CCG015696.1	0	RNASEH2A, MGC134067; ribonuclease H2, subunit A (EC:3.1.26.4); K10743 ribonuclease H2 subunit A [EC:3.1.26.4]	IPR004649; Ribonuclease H2, subunit A	L8I8Y3	Q2TBT5	GO:0003676; Zinc finger C2H2-type/integrase DNA-binding domain; NULL|GO:0004523; Ribonuclease H domain; NULL|GO:0016070; MIF4G-like, type 1; NULL	gi|84370099|ref|NP_001033623.1|/0/ribonuclease H2 subunit A [Bos taurus]
CCG007067.1	0	ATP6V1G1, ATP6J, MGC133844; ATPase, H+ transporting, lysosomal 13kDa, V1 subunit G1 (EC:3.6.3.14); K02152 V-type H+-transporting ATPase subunit G [EC:3.6.3.14]	IPR005124; Vacuolar (H+)-ATPase G subunit	L8I8J8	Q5EA48	GO:0015992; Vacuolar (H+)-ATPase G subunit; NULL|GO:0016471; Vacuolar (H+)-ATPase G subunit; NULL|GO:0016820; Vacuolar (H+)-ATPase G subunit; NULL	gi|555978406|ref|XP_005901145.1|/0/PREDICTED: transmembrane protein C9orf91 homolog [Bos mutus]
CCG012051.1	0	hypothetical protein; K10582 ubiquitin-conjugating enzyme E2 Q [EC:6.3.2.19]	IPR012317; Poly(ADP-ribose) polymerase, catalytic domain	L8IA54	Q8N5Y8	GO:0003950; Poly(ADP-ribose) polymerase, regulatory domain; NULL	gi|440902565|gb|ELR53345.1|/0/Poly [ADP-ribose] polymerase 16 [Bos mutus]
CCG013223.1	0	--	IPR027837; Kinocilin protein	L8IM97	A6PVL3	--	gi|440907316|gb|ELR57476.1|/2.79179e-33/Kinocilin [Bos mutus]
CCG016615.1	0	zinc transporter ZIP11-like; K14717 solute carrier family 39 (zinc transporter), member 11	IPR003689; Zinc/iron permease	V8NAN8	Q8N1S5	GO:0016020; Amino acid permease/ SLC12A domain; NULL|GO:0030001; Heavy metal-associated domain, HMA; NULL|GO:0046873; Zinc/iron permease; NULL|GO:0055085; Amino acid permease/ SLC12A domain; NULL	gi|470610805|ref|XP_004315381.1|/1.33827e-32/PREDICTED: zinc transporter ZIP11-like, partial [Tursiops truncatus]
CCG022060.1	0	zinc finger protein 268-like; K09228 KRAB domain-containing zinc finger protein	IPR001356; Homeobox domain	E1BAI9	E9PGG2	GO:0003677; Homeodomain-like; NULL|GO:0003700; Heat shock factor (HSF)-type, DNA-binding; NULL|GO:0005634; RNA polymerase II subunit A; NULL|GO:0006355; Heat shock factor (HSF)-type, DNA-binding; NULL|GO:0043565; Heat shock factor (HSF)-type, DNA-binding; NULL	gi|965981637|ref|XP_014956878.1|/0/PREDICTED: LOW QUALITY PROTEIN: anomalous homeobox protein isoform X1 [Ovis aries]
CCG010250.1	0	POLD2, MGC138082; polymerase (DNA directed), delta 2, regulatory subunit 50kDa (EC:2.7.7.7); K02328 DNA polymerase delta subunit 2	IPR007185; DNA polymerase alpha/epsilon, subunit B	L8IF75	P49004	GO:0003677; Homeodomain-like; NULL|GO:0003887; DNA polymerase alpha/epsilon, subunit B; NULL|GO:0006260; Mini-chromosome maintenance, DNA-dependent ATPase; NULL	gi|164450483|ref|NP_776853.2|/0/DNA polymerase delta subunit 2 [Bos taurus]
CCG011765.1	0	ALG3, MGC142824; asparagine-linked glycosylation 3, alpha-1,3- mannosyltransferase homolog (S. cerevisiae) (EC:2.4.1.130); K03845 alpha-1,3-mannosyltransferase [EC:2.4.1.258]	IPR007873; Glycosyltransferase, ALG3	A4FV21	Q92685	GO:0005783; B-cell receptor-associated 31-like; NULL|GO:0016021; GPCR, rhodopsin-like, 7TM; NULL|GO:0016758; Chondroitin N-acetylgalactosaminyltransferase; NULL	gi|594696363|ref|XP_007195370.1|/0/PREDICTED: dol-P-Man:Man(5)GlcNAc(2)-PP-Dol alpha-1,3-mannosyltransferase isoform X1 [Balaenoptera acutorostrata scammoni]
CCG008592.1	0	MGC112030, ak8, fb81g03, si:ch211-89p1.4, wu:fb81g03; zgc:112030 (EC:2.7.4.3); K00939 adenylate kinase [EC:2.7.4.3]	IPR000850; Adenylate kinase/UMP-CMP kinase	E1BLG0	Q96MA6	GO:0004017; Adenylate kinase, active site lid domain; NULL|GO:0005524; Protein kinase, ATP binding site; NULL|GO:0006139; Adenylate kinase/UMP-CMP kinase; NULL|GO:0019205; Adenylate kinase/UMP-CMP kinase; NULL	gi|741944537|ref|XP_010808781.1|/0/PREDICTED: adenylate kinase 8 isoform X1 [Bos taurus]
CCG001052.1	0	--	--	L8IN06	Q6P1W5	--	gi|297458323|ref|XP_614385.5|/0/PREDICTED: uncharacterized protein C1orf94 homolog isoform X1 [Bos taurus]
CCG005512.1	0	kelch-like protein 17-like; K10454 kelch-like protein 17 (actinfilin)	IPR001849; Pleckstrin homology domain	E1BMJ2	Q494U1	GO:0005515; Ubiquitin domain; NULL	gi|741891913|ref|XP_010821481.1|/0/PREDICTED: pleckstrin homology domain-containing family N member 1 [Bos taurus]
CCG005697.1	0	--	IPR027846; Protein of unknown function DUF4564	L8HVV2	Q3SZM3	--	gi|118151250|ref|NP_001071555.1|/1.7296e-111/uncharacterized protein C17orf62 homolog [Bos taurus]
CCG014083.1	0	BAD, MGC127164; BCL2-associated agonist of cell death; K02158 BCL2-antagonist of cell death	IPR018868; Pro-apoptotic Bcl-2 protein, BAD	F1MUT9	Q92934	--	gi|296471474|tpg|DAA13589.1|/2.78919e-78/TPA: BCL2-associated agonist of cell death [Bos taurus]
CCG001911.2	0	--	--	E1BIA4	Q9Y238	--	gi|529000808|ref|XP_005222609.1|/0/PREDICTED: deleted in lung and esophageal cancer protein 1 isoform X1 [Bos taurus]
CCG014820.1	0	SH2D1B; SH2 domain containing 1B; K07989 EWS/FLI1 activated transcript 2	IPR000980; SH2 domain	G3HQK9	Q2YDE2	GO:0005515; Ubiquitin domain; NULL	gi|114053105|ref|NP_001039925.1|/2.78065e-158/uncharacterized protein C1orf111 homolog [Bos taurus]
CCG015331.1	0	lrrc4c, ngl-1, ngl1; leucine rich repeat containing 4C; K07523 netrin-G1 ligand	IPR003591; Leucine-rich repeat, typical subtype	E1BCJ9	Q8WUT4	GO:0005515; Ubiquitin domain; NULL	gi|741948336|ref|XP_002707770.4|/0/PREDICTED: LOW QUALITY PROTEIN: leucine-rich repeat neuronal protein 4 isoform X1 [Bos taurus]
CCG008613.3	0	UBAC1, MGC143416; UBA domain containing 1; K12174 Kip1 ubiquitination-promoting complex protein 2	IPR000449; Ubiquitin-associated domain/translation elongation factor EF-Ts, N-terminal	W5P3X6	Q28DG7	GO:0005515; Ubiquitin domain; NULL	gi|426222900|ref|XP_004005618.1|/0/PREDICTED: ubiquitin-associated domain-containing protein 1 isoform X1 [Ovis aries]
CCG012373.6	0	--	IPR004012; RUN	E1BBR6	Q9BQS8	--	gi|742212697|ref|XP_010860704.1|/0/PREDICTED: FYVE and coiled-coil domain-containing protein 1 isoform X1 [Bison bison bison]
CCG012111.2	0	--	--	L8IJC6	Q96M63	--	gi|555966851|ref|XP_005895474.1|/0/PREDICTED: coiled-coil domain-containing protein 114 [Bos mutus]
CCG008902.1	0	MYBBP1A; MYB binding protein (P160) 1a; K02331 DNA polymerase phi subunit [EC:2.7.7.7]	IPR007015; DNA polymerase V	E1BKX3	Q9BQG0	GO:0003677; Homeodomain-like; NULL|GO:0003887; DNA polymerase alpha/epsilon, subunit B; NULL|GO:0005488; Armadillo-type fold; NULL|GO:0006351; Transcription factor IIS, N-terminal; NULL	gi|741896104|ref|XP_010822331.1|/0/PREDICTED: myb-binding protein 1A [Bos taurus]
CCG010331.1	0	--	IPR007588; Zinc finger, FLYWCH-type	M5FKI9	Q4VC44	--	gi|358418829|ref|XP_610323.5|/0/PREDICTED: FLYWCH-type zinc finger-containing protein 1 isoform X1 [Bos taurus]
CCG008024.1	0	TRIM8; tripartite motif containing 8; K12001 tripartite motif-containing protein 8	IPR000315; Zinc finger, B-box	F1S855	Q9BZR9	GO:0005515; Ubiquitin domain; NULL|GO:0005622; Zinc finger, B-box; NULL|GO:0008270; Zinc finger, RING-type; NULL	gi|329755248|ref|NP_001178405.1|/0/probable E3 ubiquitin-protein ligase TRIM8 [Bos taurus]
CCG019947.1	0	--	IPR007484; Peptidase M28	L8IZA9	Q969V3	GO:0006508; Peptidase C1A, papain C-terminal; NULL|GO:0008233; Peptidase M28; NULL	gi|440912154|gb|ELR61746.1|/0/Nicalin [Bos mutus]
CCG014864.1	0	ZNF782; zinc finger protein 782; K09228 KRAB domain-containing zinc finger protein	IPR007087; Zinc finger, C2H2	E1BCQ9	Q9H9D4	GO:0003676; Zinc finger C2H2-type/integrase DNA-binding domain; NULL|GO:0046872; Zinc finger, C2H2; NULL	gi|300798301|ref|NP_001180086.1|/0/zinc finger protein 408 [Bos taurus]
CCG009297.1	0	TFDP1; transcription factor Dp-1; K04683 transcription factor Dp-1	IPR003316; Transcription factor E2F/dimerisation partner (TDP)	A5D7N7	Q8BH01	GO:0003700; Heat shock factor (HSF)-type, DNA-binding; NULL|GO:0005667; Transcription factor E2F/dimerisation partner (TDP); NULL|GO:0006355; Heat shock factor (HSF)-type, DNA-binding; NULL|GO:0006812; Cation/H+ exchanger; NULL|GO:0015299; Cation/H+ exchanger; NULL|GO:0016021; GPCR, rhodopsin-like, 7TM; NULL|GO:0055085; Amino acid permease/ SLC12A domain; NULL	gi|148228635|ref|NP_001091472.1|/0/transmembrane and coiled-coil domain-containing protein 3 precursor [Bos taurus]
CCG020535.1	0	probable peptidyl-tRNA hydrolase-like; K01056 peptidyl-tRNA hydrolase, PTH1 family [EC:3.1.1.29]	IPR001440; Tetratricopeptide TPR1	A6QQZ4	Q95LZ5	GO:0005515; Ubiquitin domain; NULL	gi|823391940|ref|XP_012418689.1|/0/PREDICTED: tetratricopeptide repeat protein 16 [Odobenus rosmarus divergens]
CCG022727.1	0	PASK; PAS domain containing serine/threonine kinase; K08801 PAS domain containing serine/threonine kinase [EC:2.7.11.1]	IPR000014; PAS domain	E1BJM5	Q96RG2	GO:0004672; Serine/threonine- /dual specificity protein kinase, catalytic domain; NULL|GO:0004871; STAT transcription factor, all-alpha; NULL|GO:0005524; Protein kinase, ATP binding site; NULL|GO:0006468; Serine/threonine-protein kinase, active site; NULL|GO:0007165; STAT transcription factor, all-alpha; NULL|GO:0016772; Protein kinase-like domain; NULL	gi|296488777|tpg|DAA30890.1|/0/TPA: PAS-kinase-like [Bos taurus]
CCG017895.3	0	NADSYN1, MGC127343; NAD synthetase 1 (EC:6.3.5.1); K01950 NAD+ synthase (glutamine-hydrolysing) [EC:6.3.5.1]	IPR003010; Carbon-nitrogen hydrolase	L8I1V8	Q3ZBF0	GO:0003952; Glutamine-dependent NAD(+) synthetase; NULL|GO:0005524; Protein kinase, ATP binding site; NULL|GO:0006807; Glutamine synthetase, beta-Grasp; NULL|GO:0009435; Probable nicotinate-nucleotide adenylyltransferase; NULL|GO:0016810; Metal-dependent hydrolase, composite domain; NULL	gi|440897959|gb|ELR49549.1|/0/Glutamine-dependent NAD(+) synthetase [Bos mutus]
CCG002404.1	0	crtO; b-carotene ketolase; K02292 beta-carotene ketolase (CrtO type)	--	L8I8G0	Q92902	--	gi|742089438|ref|XP_010831402.1|/0/PREDICTED: Hermansky-Pudlak syndrome 1 protein [Bison bison bison]
CCG002736.5	0	DUS3L; dihydrouridine synthase 3-like (S. cerevisiae); K05544 tRNA-dihydrouridine synthase 3 [EC:1.-.-.-]	IPR000571; Zinc finger, CCCH-type	E1BGZ1	Q96G46	GO:0003824; Pyridoxal phosphate-dependent transferase, major region, subdomain 2; NULL|GO:0006486; Glycosyl transferase, family 29; NULL|GO:0008033; tRNA-dihydrouridine synthase, conserved site; NULL|GO:0008417; Glycosyl transferase, family 10; NULL|GO:0016020; Amino acid permease/ SLC12A domain; NULL|GO:0017150; tRNA-dihydrouridine synthase, conserved site; NULL|GO:0046872; Zinc finger, C2H2; NU…	gi|329663208|ref|NP_001193247.1|/0/tRNA-dihydrouridine(47) synthase [NAD(P)(+)]-like [Bos taurus]
CCG004186.1	0	--	--	Q2KHU1	Q9NSI2	--	gi|555974079|ref|XP_005899034.1|/5.73747e-85/PREDICTED: protein FAM207A isoform X2 [Bos mutus]
CCG017374.1	0	--	IPR001660; Sterile alpha motif domain	L8IZK2	Q674X7	GO:0005515; Ubiquitin domain; NULL	gi|528980544|ref|XP_005217267.1|/0/PREDICTED: kazrin isoform X4 [Bos taurus]
CCG000758.3	0	PES1; pescadillo homolog 1, containing BRCT domain (zebrafish); K14843 pescadillo	IPR001357; BRCT domain	S9WY75	A6QNK1	GO:0001733; Galactose-3-O-sulfotransferase; NULL|GO:0005730; H/ACA ribonucleoprotein complex, subunit Nhp2, eukaryote; NULL|GO:0005794; Galactose-3-O-sulfotransferase; NULL|GO:0009058; Aminotransferase, class I/classII; NULL|GO:0016021; GPCR, rhodopsin-like, 7TM; NULL|GO:0042254; H/ACA ribonucleoprotein complex, subunit Gar1/Naf1; NULL	gi|528760522|gb|EPY80181.1|/0/pescadillo isoform 1-like protein [Camelus ferus]
CCG021044.1	0	TFAP4; transcription factor AP-4 (activating enhancer binding protein 4); K09108 transcription factor AP-4	IPR011598; Myc-type, basic helix-loop-helix (bHLH) domain	L8IA12	Q01664	GO:0046983; Myc-type, basic helix-loop-helix (bHLH) domain; NULL	gi|586488933|ref|XP_006874940.1|/7.07379e-131/PREDICTED: transcription factor AP-4 [Chrysochloris asiatica]
CCG019834.1	5.551e-17	USP47; ubiquitin specific peptidase 47; K11857 ubiquitin carboxyl-terminal hydrolase 47 [EC:3.1.2.15]	IPR001394; Peptidase C19, ubiquitin carboxyl-terminal hydrolase	G7NDW9	Q96K76	GO:0006511; SKP1 component, POZ domain; NULL	gi|537207230|gb|ERE80115.1|/0/ubiquitin carboxyl-terminal hydrolase 47 isoform 2 [Cricetulus griseus]
CCG008244.1	5.551e-17	--	IPR013183; DASH complex subunit Hsk3 like	L8I5S5	Q9H2G9	--	gi|742104347|ref|XP_010834994.1|/0/PREDICTED: golgin-45 [Bison bison bison]
CCG019391.4	5.551e-17	TPR; translocated promoter region (to activated MET oncogene); K09291 nucleoprotein TPR	IPR012929; Tetratricopeptide, MLP1/MLP2-like	E1BF47	P12270	GO:0005643; Peptidase S59, nucleoporin; NULL|GO:0006606; Importin-alpha, importin-beta-binding domain; NULL	gi|831218787|ref|XP_012658027.1|/0/PREDICTED: nucleoprotein TPR [Otolemur garnettii]
CCG023351.1	5.551e-17	ANKIB1; ankyrin repeat and IBR domain containing 1; K11967 ankyrin repeat and IBR domain-containing protein 1	IPR002867; Zinc finger, C6HC-type	F1MDC0	Q9P2G1	GO:0008270; Zinc finger, RING-type; NULL	gi|594111168|ref|XP_006078413.1|/0/PREDICTED: ankyrin repeat and IBR domain-containing protein 1 isoform X1 [Bubalus bubalis]
CCG011246.1	5.551e-17	SMARCE1, MGC152620; SWI/SNF related, matrix associated, actin dependent regulator of chromatin, subfamily e, member 1; K11651 SWI/SNF-related matrix-associated actin-dependent regulator of chromatin subfamily E, member 1	IPR001664; Intermediate filament protein	W5PZK0	O54941	GO:0005198; Intermediate filament protein; NULL|GO:0005882; Intermediate filament protein; NULL	gi|528996130|ref|XP_005220800.1|/0/PREDICTED: SWI/SNF-related matrix-associated actin-dependent regulator of chromatin subfamily E member 1 isoform X1 [Bos taurus]
CCG002556.2	5.551e-17	DCTN6, MGC140696; dynactin 6; K10428 dynactin 6	IPR001451; Bacterial transferase hexapeptide repeat	W5PKX6	Q148G7	--	gi|115497256|ref|NP_001069106.1|/2.54214e-110/dynactin subunit 6 [Bos taurus]
CCG007992.1	5.551e-17	DDX50; DEAD (Asp-Glu-Ala-Asp) box polypeptide 50; K13183 ATP-dependent RNA helicase DDX50 [EC:3.6.4.13]	IPR001650; Helicase, C-terminal	S9YHS9	Q3SYS9	GO:0003676; Zinc finger C2H2-type/integrase DNA-binding domain; NULL|GO:0003723; Reverse transcriptase domain; NULL|GO:0004386; Helicase, C-terminal; NULL|GO:0005515; Ubiquitin domain; NULL|GO:0005524; Protein kinase, ATP binding site; NULL|GO:0005634; RNA polymerase II subunit A; NULL|GO:0008026; RNA helicase, ATP-dependent, DEAD-box, conserved site; NULL	gi|528764101|gb|EPY83760.1|/0/hypothetical protein CB1_000533042 [Camelus ferus]
CCG022846.1	5.551e-17	--	IPR007259; Gamma-tubulin complex component protein	A0JNH5	Q9UGJ1	GO:0000226; Tektin; NULL|GO:0000922; Gamma-tubulin complex component protein; NULL|GO:0005815; FGFR1 oncogene partner (FOP), N-terminal dimerisation domain; NULL	gi|118150908|ref|NP_001071370.1|/0/gamma-tubulin complex component 4 [Bos taurus]
CCG017503.2	5.551e-17	PRDM2; PR domain containing 2, with ZNF domain; K11432 PR domain zinc finger protein 2	IPR001214; SET domain	L8IXM1	Q63755	GO:0003676; Zinc finger C2H2-type/integrase DNA-binding domain; NULL|GO:0003677; Homeodomain-like; NULL|GO:0005515; Ubiquitin domain; NULL|GO:0005634; RNA polymerase II subunit A; NULL|GO:0006355; Heat shock factor (HSF)-type, DNA-binding; NULL|GO:0046872; Zinc finger, C2H2; NULL	gi|926711303|ref|XP_013825659.1|/0/PREDICTED: PR domain zinc finger protein 2 [Capra hircus]
CCG000815.2	5.551e-17	RPP40, MGC157334; ribonuclease P/MRP 40kDa subunit (EC:3.1.26.5); K14530 ribonucleases P/MRP protein subunit RPP40 [EC:3.1.26.5]	IPR013893; Ribonuclease P, Rpp40	F1MZC3	A7YWU3	--	gi|742100780|ref|XP_010834130.1|/0/PREDICTED: ribonuclease P protein subunit p40 [Bison bison bison]
CCG013425.1	5.551e-17	USP42; ubiquitin specific peptidase 42 (EC:3.4.19.12); K11855 ubiquitin carboxyl-terminal hydrolase 36/42 [EC:3.1.2.15]	IPR001394; Peptidase C19, ubiquitin carboxyl-terminal hydrolase	L8I3Q2	E1B9W9	GO:0006511; SKP1 component, POZ domain; NULL	gi|331284138|ref|NP_001193568.1|/0/ubiquitin carboxyl-terminal hydrolase 42 [Bos taurus]
CCG007819.2	5.551e-17	hypothetical protein; K07497 putative transposase	IPR005162; Retrotransposon gag domain	D4YW73	Q52QI2	--	gi|303324578|ref|NP_001181949.1|/0/retrotransposon-like protein 1 [Bos taurus]
CCG008503.1	5.551e-17	HSPBP1, MGC128574; HSPA (heat shock 70kDa) binding protein, cytoplasmic cochaperone 1; K09562 hsp70-interacting protein	IPR011989; Armadillo-like helical	G3UK96	Q99P31	GO:0005488; Armadillo-type fold; NULL	gi|114051037|ref|NP_001039596.1|/4.93909e-171/hsp70-binding protein 1 [Bos taurus]
CCG000316.1	1.1102e-16	ZRANB1; zinc finger, RAN-binding domain containing 1; K11862 ubiquitin thioesterase ZRANB1 [EC:3.1.2.-]	IPR003323; Ovarian tumour, otubain	K7BAM4	A6QP16	--	gi|537197605|gb|ERE78783.1|/0/ubiquitin thioesterase Zranb1 [Cricetulus griseus]
CCG006672.1	1.1102e-16	WD40 repeat-containing protein SMU1-like; K13111 WD40 repeat-containing protein SMU1	IPR001680; WD40 repeat	I3M5P2	Q3UKJ7	GO:0005515; Ubiquitin domain; NULL|GO:0005975; Glycoside hydrolase/deacetylase, beta/alpha-barrel; NULL|GO:0016757; Glycosyl transferase, family 8; NULL	gi|84370185|ref|NP_001033662.1|/0/WD40 repeat-containing protein SMU1 [Bos taurus]
CCG000552.1	1.1102e-16	PECAM1, MGC140603; platelet/endothelial cell adhesion molecule; K06471 platelet/endothelial cell adhesion molecule	IPR003599; Immunoglobulin subtype	Q0VCP8	P51866	GO:0005515; Ubiquitin domain; NULL	gi|742188194|ref|XP_010854713.1|/0/PREDICTED: platelet endothelial cell adhesion molecule isoform X2 [Bison bison bison]
CCG014123.1	1.66535e-16	FAD-dependent pyridine nucleotide-disulphide oxidoreductase; K07222 putative flavoprotein involved in K+ transport	--	L8J0L6	Q8IWF2	--	gi|742205008|ref|XP_010858843.1|/0/PREDICTED: FAD-dependent oxidoreductase domain-containing protein 2 isoform X1 [Bison bison bison]
CCG016424.1	2.22045e-16	RSF1; remodeling and spacing factor 1; K11657 remodeling and spacing factor 1	--	F1MLK1	Q96T23	--	gi|585175567|ref|XP_006739582.1|/0/PREDICTED: remodeling and spacing factor 1 [Leptonychotes weddellii]
CCG019108.1	2.22045e-16	--	--	L8IN32	Q2KJB9	--	gi|803330053|ref|XP_012023140.1|/1.52967e-122/PREDICTED: myb/SANT-like DNA-binding domain-containing protein 4 [Ovis aries musimon]
CCG006519.2	3.8858e-16	--	--	L8J3R4	Q5BK20	--	gi|440913418|gb|ELR62868.1|/1.61748e-75/Hematological and neurological expressed 1-like protein, partial [Bos mutus]
CCG007652.1	4.4409e-16	Sorbs1, 2310065E01Rik, 9530001P15Rik, CAP, SH3P12, Sh3d5, mKIAA1296; sorbin and SH3 domain containing 1; K06086 sorbin and SH3 domain containing 1	IPR001452; Src homology-3 domain	G3GUY3	O60504	GO:0005515; Ubiquitin domain; NULL|GO:0008270; Zinc finger, RING-type; NULL	gi|344235863|gb|EGV91966.1|/0/Vinexin, partial [Cricetulus griseus]
CCG022873.2	4.4409e-16	GLIS1; GLIS family zinc finger 1; K09232 zinc finger protein GLIS1/3	IPR007087; Zinc finger, C2H2	L8I5W7	Q8NBF1	GO:0003676; Zinc finger C2H2-type/integrase DNA-binding domain; NULL|GO:0046872; Zinc finger, C2H2; NULL	gi|926688418|ref|XP_013818184.1|/0/PREDICTED: zinc finger protein GLIS1, partial [Capra hircus]
CCG004595.1	7.2165e-16	USP1, MGC137005; ubiquitin specific peptidase 1 (EC:3.4.19.12); K11832 ubiquitin carboxyl-terminal hydrolase 1 [EC:3.1.2.15]	IPR001394; Peptidase C19, ubiquitin carboxyl-terminal hydrolase	F1MKU4	Q29RP1	GO:0006511; SKP1 component, POZ domain; NULL	gi|555975865|ref|XP_005899912.1|/0/PREDICTED: ubiquitin carboxyl-terminal hydrolase 1 [Bos mutus]
CCG012017.1	7.7715e-16	DNA polymerase theta, putative (EC:2.7.7.7); K02349 DNA polymerase theta subunit [EC:2.7.7.7]	IPR001650; Helicase, C-terminal	W5NXA3	Q8TDG4	GO:0003676; Zinc finger C2H2-type/integrase DNA-binding domain; NULL|GO:0004386; Helicase, C-terminal; NULL|GO:0005524; Protein kinase, ATP binding site; NULL|GO:0008026; RNA helicase, ATP-dependent, DEAD-box, conserved site; NULL	gi|742150517|ref|XP_010844258.1|/0/PREDICTED: helicase POLQ-like isoform X2 [Bison bison bison]
CCG018972.3	8.882e-16	SPR, MGC139718; sepiapterin reductase (7,8-dihydrobiopterin:NADP+ oxidoreductase) (EC:1.1.1.153); K00072 sepiapterin reductase [EC:1.1.1.153]	IPR002198; Short-chain dehydrogenase/reductase SDR	L8I822	Q17QK8	GO:0004757; Sepiapterin reductase; NULL|GO:0006729; 6-pyruvoyl tetrahydropterin synthase, cysteine active site; NULL|GO:0008152; Phospholipid/glycerol acyltransferase; NULL|GO:0016491; Short-chain dehydrogenase/reductase, conserved site; NULL|GO:0055114; Cytochrome P450; NULL	gi|742227841|ref|XP_010828072.1|/9.27693e-150/PREDICTED: sepiapterin reductase [Bison bison bison]
CCG006009.2	9.437e-16	--	IPR001849; Pleckstrin homology domain	W5P2M1	Q9NQW6	--	gi|742233441|ref|XP_010829455.1|/0/PREDICTED: actin-binding protein anillin isoform X1 [Bison bison bison]
CCG001735.1	1.1102e-15	CD83, MGC137575; CD83 molecule; K06510 CD83 antigen	IPR003599; Immunoglobulin subtype	L8I3W3	Q01151	GO:0005515; Ubiquitin domain; NULL	gi|440898479|gb|ELR49972.1|/9.46389e-137/CD83 antigen [Bos mutus]
CCG022814.1	1.16575e-15	similar to CG7908-PA; K06059 disintegrin and metalloproteinase domain-containing protein 17 [EC:3.4.24.86]	IPR000225; Armadillo	F6RR55	Q68FK4	GO:0005488; Armadillo-type fold; NULL|GO:0005515; Ubiquitin domain; NULL	gi|847163392|ref|XP_012825825.1|/0/PREDICTED: armadillo repeat-containing protein 8 isoform X1 [Xenopus (Silurana) tropicalis]
CCG018608.1	1.4988e-15	UGP2, MGC139678; UDP-glucose pyrophosphorylase 2 (EC:2.7.7.9); K00963 UTP--glucose-1-phosphate uridylyltransferase [EC:2.7.7.9]	IPR002618; UTP--glucose-1-phosphate uridylyltransferase	W5QFN9	Q07130	GO:0008152; Phospholipid/glycerol acyltransferase; NULL|GO:0016779; Nucleotidyl transferase domain; NULL	gi|41386780|ref|NP_776637.1|/0/UTP--glucose-1-phosphate uridylyltransferase [Bos taurus]
CCG018958.1	1.5543e-15	--	--	L8I5Z6	Q2T9Z6	--	gi|528966934|ref|XP_005212111.1|/0/PREDICTED: coiled-coil domain-containing protein 175 isoform X1 [Bos taurus]
CCG001708.1	1.83185e-15	--	IPR002777; Prefoldin beta-like	W5PUF5	Q14BN4	GO:0006457; Peptidyl-prolyl cis-trans isomerase, FKBP-type, domain; NULL|GO:0016272; Prefoldin alpha-like; NULL|GO:0051082; Heat shock protein DnaJ, cysteine-rich domain; NULL	gi|548515294|ref|XP_005695872.1|/0/PREDICTED: sarcolemmal membrane-associated protein isoform X15 [Capra hircus]
CCG024262.1	1.83185e-15	ZNF445; zinc finger protein 445; K09229 KRAB and SCAN domains-containing zinc finger protein	IPR001909; Krueppel-associated box	L8HUW7	P59923	GO:0003676; Zinc finger C2H2-type/integrase DNA-binding domain; NULL|GO:0005622; Zinc finger, B-box; NULL|GO:0006355; Heat shock factor (HSF)-type, DNA-binding; NULL|GO:0046872; Zinc finger, C2H2; NULL	gi|440896033|gb|ELR48070.1|/0/Zinc finger protein 445 [Bos mutus]
CCG008046.1	1.8874e-15	similar to ribosomal protein L10; K02866 large subunit ribosomal protein L10e	IPR016024; Armadillo-type fold	L8HPW0	Q5TIA1	GO:0003735; Ribosomal protein S4e; NULL|GO:0005488; Armadillo-type fold; NULL|GO:0005840; Ribosomal protein S4e; NULL|GO:0006412; Ribosomal protein S4e; NULL	gi|821324753|ref|NP_001295589.1|/0/meiosis inhibitor protein 1 [Bos taurus]
CCG015644.1	2.1094e-15	--	IPR007871; Methyltransferase TRM13	L8HYY1	Q9NUP7	GO:0008033; tRNA-dihydrouridine synthase, conserved site; NULL|GO:0008168; Protein arginine N-methyltransferase; NULL	gi|594051022|ref|XP_006049851.1|/0/PREDICTED: tRNA:m(4)X modification enzyme TRM13 homolog isoform X2 [Bubalus bubalis]
CCG004138.2	2.22045e-15	P4HB; prolyl 4-hydroxylase, beta polypeptide; K09580 protein disulfide-isomerase A1 [EC:5.3.4.1]	IPR000294; Gamma-carboxyglutamic acid-rich (GLA) domain	L8I377	Q96DN0	GO:0005509; Glycoside hydrolase, family 47; NULL|GO:0005576; Cathelicidin; NULL	gi|594040740|ref|XP_006044929.1|/8.12289e-134/PREDICTED: endoplasmic reticulum resident protein 27 isoform X2 [Bubalus bubalis]
CCG007797.1	2.66455e-15	WDHD1; WD repeat and HMG-box DNA binding protein 1; K11274 chromosome transmission fidelity protein 4	IPR001680; WD40 repeat	E1B7F5	O75717	GO:0005515; Ubiquitin domain; NULL	gi|555986504|ref|XP_005905112.1|/0/PREDICTED: WD repeat and HMG-box DNA-binding protein 1 [Bos mutus]
CCG016936.1	2.8866e-15	similar to MGC86278 protein; K05291 phosphatidylinositol glycan, class S	--	L8J2I8	Q96R06	--	gi|742208658|ref|XP_010859719.1|/0/PREDICTED: sperm-associated antigen 5 [Bison bison bison]
CCG004940.4	3.3862e-15	--	IPR007145; Microtubule-associated protein, MAP65/Ase1/PRC1	Q2T9P1	O43663	GO:0000226; Tektin; NULL|GO:0000910; Microtubule-associated protein, MAP65/Ase1/PRC1; NULL|GO:0008017; Kinesin, motor domain; NULL	gi|115497376|ref|NP_001070011.1|/0/protein regulator of cytokinesis 1 [Bos taurus]
CCG013090.1	3.3862e-15	TMPRSS2; transmembrane protease, serine 2; K09633 transmembrane protease, serine 2	IPR001254; Peptidase S1	A5PJD4	Q6PEW0	GO:0003824; Pyridoxal phosphate-dependent transferase, major region, subdomain 2; NULL|GO:0004252; Peptidase S8/S53 domain; NULL|GO:0006508; Peptidase C1A, papain C-terminal; NULL	gi|742210451|ref|XP_010860150.1|/7.27983e-167/PREDICTED: inactive serine protease 54 [Bison bison bison]
CCG008060.1	3.4417e-15	--	IPR003590; Leucine-rich repeat, ribonuclease inhibitor subtype	E1BK91	Q6IRU7	--	gi|594102864|ref|XP_006074477.1|/0/PREDICTED: centrosomal protein of 78 kDa isoform X4 [Bubalus bubalis]
CCG004014.1	3.5527e-15	--	IPR026147; Rab3 GTPase-activating protein catalytic subunit	V9KCR1	Q6NUV0	GO:0005097; Rab-GTPase-TBC domain; NULL	gi|560947203|ref|XP_006196180.1|/0/PREDICTED: rab3 GTPase-activating protein catalytic subunit isoform X2 [Vicugna pacos]
CCG020751.2	3.77475e-15	--	--	L8J3H6	Q3UST5	--	gi|555951387|ref|XP_005887891.1|/0/PREDICTED: UPF0764 protein C16orf89 homolog [Bos mutus]
CCG022900.1	3.8858e-15	SIL1; SIL1 homolog, endoplasmic reticulum chaperone (S. cerevisiae); K14001 nucleotide exchange factor SIL1	IPR011989; Armadillo-like helical	L8IAF0	Q32KV6	GO:0005488; Armadillo-type fold; NULL	gi|115495481|ref|NP_001069276.1|/2.85313e-126/nucleotide exchange factor SIL1 precursor [Bos taurus]
CCG004971.1	4.996e-15	--	IPR014756; Immunoglobulin E-set	Q58DN0	O14972	--	gi|61553485|gb|AAX46414.1|/2.01561e-158/Down syndrome critical region protein 3 [Bos taurus]
CCG002679.1	5.551e-15	--	IPR000237; GRIP	E1BB16	Q8IWJ2	GO:0000042; GRIP; NULL|GO:0005515; Ubiquitin domain; NULL	gi|300795619|ref|NP_001179188.1|/0/GRIP and coiled-coil domain-containing protein 2 [Bos taurus]
CCG020632.1	6.5505e-15	--	IPR007087; Zinc finger, C2H2	L8ID91	Q6AHZ1	GO:0046872; Zinc finger, C2H2; NULL	gi|440903525|gb|ELR54171.1|/0/Zinc finger protein 518A [Bos mutus]
CCG021980.1	7.1055e-15	--	IPR019133; Mitochondrial inner membrane protein Mitofilin	W5QHI0	Q16891	--	gi|528968732|ref|XP_005212821.1|/0/PREDICTED: MICOS complex subunit MIC60 isoform X2 [Bos taurus]
CCG001844.1	7.1055e-15	P protein-like; K00274 monoamine oxidase [EC:1.4.3.4]	IPR004680; Citrate transporter-like domain	L8J1T8	Q8MIQ9	GO:0016021; GPCR, rhodopsin-like, 7TM; NULL|GO:0055085; Amino acid permease/ SLC12A domain; NULL	gi|555952946|ref|XP_005888653.1|/0/PREDICTED: P protein [Bos mutus]
CCG016541.4	7.938e-15	XRCC2, MGC160004; X-ray repair complementing defective repair in Chinese hamster cells 2; K10879 DNA-repair protein XRCC2	IPR013632; DNA recombination and repair protein Rad51, C-terminal	L8HUA5	O43543	GO:0003677; Homeodomain-like; NULL|GO:0005524; Protein kinase, ATP binding site; NULL|GO:0006259; DNA topoisomerase, type IIA, subunit A/ C-terminal, alpha-beta; NULL|GO:0008094; DNA recombination/repair protein RecA-like, ATP-binding domain; NULL	gi|440895700|gb|ELR47830.1|/6.37545e-160/DNA repair protein XRCC2, partial [Bos mutus]
CCG016763.1	1.0658e-14	DNMT1, DNMT; DNA (cytosine-5-)-methyltransferase 1 (EC:2.1.1.37); K00558 DNA (cytosine-5-)-methyltransferase [EC:2.1.1.37]	IPR000504; RNA recognition motif domain	L8HMT1	Q24K09	GO:0000166; Nucleotide-binding, alpha-beta plait; NULL|GO:0003676; Zinc finger C2H2-type/integrase DNA-binding domain; NULL|GO:0003677; Homeodomain-like; NULL|GO:0003682; SANT/Myb domain; NULL|GO:0003743; Translation initiation factor 3, subunit 12, N-terminal, eukaryotic; NULL|GO:0003886; DNA (cytosine-5)-methyltransferase 1, eukaryote; NULL|GO:0005634; RNA polymerase II subunit A; NULL|GO:00057…	gi|317108162|ref|NP_872592.2|/0/DNA (cytosine-5)-methyltransferase 1 [Bos taurus]
CCG017544.3	1.088e-14	ADSL, MGC148769; adenylosuccinate lyase (EC:4.3.2.2); K01756 adenylosuccinate lyase [EC:4.3.2.2]	IPR000195; Rab-GTPase-TBC domain	L9KNT7	Q2KI13	GO:0003824; Pyridoxal phosphate-dependent transferase, major region, subdomain 2; NULL|GO:0004018; Adenylosuccinate lyase; NULL|GO:0005097; Rab-GTPase-TBC domain; NULL|GO:0005515; Ubiquitin domain; NULL|GO:0009152; Adenylosuccinate lyase; NULL|GO:0032313; Rab-GTPase-TBC domain; NULL	gi|444723821|gb|ELW64451.1|/0/Small G protein signaling modulator 3 [Tupaia chinensis]
CCG011754.1	1.16575e-14	PARL, MGC137354, PSARL; presenilin associated, rhomboid-like (EC:3.4.21.105); K09650 rhomboid-like protein [EC:3.4.21.105]	IPR022764; Peptidase S54, rhomboid domain	W5QHH9	Q2KHV4	GO:0004252; Peptidase S8/S53 domain; NULL|GO:0016021; GPCR, rhodopsin-like, 7TM; NULL	gi|742185623|ref|XP_010853975.1|/0/PREDICTED: presenilins-associated rhomboid-like protein, mitochondrial [Bison bison bison]
CCG019524.1	1.4877e-14	CPSF2; cleavage and polyadenylation specific factor 2, 100kDa; K14402 cleavage and polyadenylation specificity factor subunit 2	IPR001279; Beta-lactamase-like	L5MEB6	Q10568	GO:0016787; Phospholipase/carboxylesterase/thioesterase; NULL	gi|432115811|gb|ELK36959.1|/0/Cleavage and polyadenylation specificity factor subunit 2 [Myotis davidii]
CCG019039.1	1.52655e-14	RNASEL; ribonuclease L (2',5'-oligoisoadenylate synthetase-dependent); K01165 ribonuclease L	IPR000719; Protein kinase domain	A5H027	Q05823	GO:0004540; RNase P subunit p30; NULL|GO:0004672; Serine/threonine- /dual specificity protein kinase, catalytic domain; NULL|GO:0005515; Ubiquitin domain; NULL|GO:0005524; Protein kinase, ATP binding site; NULL|GO:0006397; RNA polymerase II subunit A; NULL|GO:0006468; Serine/threonine-protein kinase, active site; NULL|GO:0016772; Protein kinase-like domain; NULL	gi|742175841|ref|XP_010851423.1|/0/PREDICTED: 2-5A-dependent ribonuclease [Bison bison bison]
CCG010752.2	1.5654e-14	TOPORS; topoisomerase I binding, arginine/serine-rich, E3 ubiquitin protein ligase; K10631 E3 ubiquitin-protein ligase Topors [EC:6.3.2.19]	IPR001841; Zinc finger, RING-type	F1N329	Q9NS56	GO:0005515; Ubiquitin domain; NULL|GO:0008270; Zinc finger, RING-type; NULL|GO:0046872; Zinc finger, C2H2; NULL	gi|296484928|tpg|DAA27043.1|/0/TPA: topoisomerase I binding, arginine/serine-rich [Bos taurus]
CCG023382.1	1.5765e-14	GRWD1; glutamate-rich WD repeat containing 1; K14848 ribosome assembly protein RRB1	IPR001680; WD40 repeat	A7MBJ6	Q6PJI9	GO:0005515; Ubiquitin domain; NULL	gi|155371987|ref|NP_001094600.1|/0/WD repeat-containing protein 59 [Bos taurus]
CCG001963.1	1.64315e-14	HLX, HB24, HLX1; H2.0-like homeobox; K09339 homeobox protein HLX1	IPR000047; Helix-turn-helix motif	W5QEA0	Q17QR5	GO:0000976; Helix-turn-helix motif; NULL|GO:0003677; Homeodomain-like; NULL|GO:0003700; Heat shock factor (HSF)-type, DNA-binding; NULL|GO:0005634; RNA polymerase II subunit A; NULL|GO:0006355; Heat shock factor (HSF)-type, DNA-binding; NULL|GO:0043565; Heat shock factor (HSF)-type, DNA-binding; NULL	gi|115495891|ref|NP_001068929.1|/0/homeobox protein DBX2 [Bos taurus]
CCG016357.1	1.72085e-14	CD247, CD3Z, MGC140430; CD247 molecule; K06453 CD3Z antigen, zeta polypeptide	IPR003110; Phosphorylated immunoreceptor signalling ITAM	L8IT62	P29329	GO:0004888; GPCR, family 2-like; NULL|GO:0007166; GPCR, family 2-like; NULL|GO:0016020; Amino acid permease/ SLC12A domain; NULL	gi|440908327|gb|ELR58357.1|/2.21664e-75/T-cell surface glycoprotein CD3 zeta chain, partial [Bos mutus]
CCG002665.1	1.8041e-14	CENPL, DJ383J4.3; centromere protein L; K11504 centromere protein L	IPR025204; Centromere subunit L	W5PSJ7	Q5EA18	--	gi|555957533|ref|XP_005890897.1|/6.78087e-148/PREDICTED: centromere protein L [Bos mutus]
CCG012447.1	2.0095e-14	similar to Basigin; K06535 basigin	IPR003599; Immunoglobulin subtype	F1MF38	Q6PCB8	GO:0005515; Ubiquitin domain; NULL	gi|555962501|ref|XP_005893340.1|/0/PREDICTED: embigin [Bos mutus]
CCG022076.1	2.065e-14	PUS1; pseudouridylate synthase 1; K06173 tRNA pseudouridine synthase A [EC:5.4.99.12]	IPR001406; Pseudouridine synthase I, TruA	L8ISU5	Q9Y606	GO:0001522; H/ACA ribonucleoprotein complex, subunit Gar1/Naf1; NULL|GO:0003723; Reverse transcriptase domain; NULL|GO:0009451; Pseudouridine synthase I, TruA, alpha/beta domain; NULL|GO:0009982; Pseudouridine synthase I, TruA, alpha/beta domain; NULL	gi|296478661|tpg|DAA20776.1|/0/TPA: pseudouridylate synthase 1 [Bos taurus]
CCG018694.1	2.2038e-14	POFUT1; protein O-fucosyltransferase 1 (EC:2.4.1.221); K03691 peptide-O-fucosyltransferase [EC:2.4.1.221]	IPR019378; GDP-fucose protein O-fucosyltransferase	S9X300	Q6EV69	--	gi|528765368|gb|EPY85027.1|/0/GDP-fucose protein O-fucosyltransferase 1 isoform a precursor [Camelus ferus]
CCG007934.1	2.3759e-14	CSF1; colony stimulating factor 1 (macrophage) (EC:2.7.10.1); K05453 macrophage colony-stimulating factor 1	IPR008001; Macrophage colony stimulating factor-1	F1MGS9	P09603	GO:0005125; Interleukin-6/Interleukin-23/GCSF/MGF; NULL|GO:0008083; Transforming growth factor beta, conserved site; NULL|GO:0016021; GPCR, rhodopsin-like, 7TM; NULL	gi|742232317|ref|XP_010829190.1|/0/PREDICTED: macrophage colony-stimulating factor 1 isoform X1 [Bison bison bison]
CCG015387.1	2.387e-14	PRDM4; PR domain containing 4; K12463 PR domain zinc finger protein 4	IPR001214; SET domain	W5Q982	Q9UKN5	GO:0003676; Zinc finger C2H2-type/integrase DNA-binding domain; NULL|GO:0005515; Ubiquitin domain; NULL|GO:0046872; Zinc finger, C2H2; NULL	gi|296487409|tpg|DAA29522.1|/0/TPA: PR domain zinc finger protein 4-like [Bos taurus]
CCG007786.1	2.5757e-14	similar to embryonic muscle myosin heavy chain; K10352 myosin heavy chain	--	L8IS84	Q9BT92	--	gi|742219770|ref|XP_010826946.1|/7.05895e-160/PREDICTED: trichoplein keratin filament-binding protein isoform X1 [Bison bison bison]
CCG019531.1	2.7145e-14	--	IPR019177; Golgin subfamily A member 5	A5D7A5	Q8TBA6	--	gi|148224094|ref|NP_001091476.1|/0/golgin subfamily A member 5 [Bos taurus]
CCG014482.1	2.80885e-14	--	IPR002052; DNA methylase, N-6 adenine-specific, conserved site	E1BLJ0	Q8N3J2	GO:0003676; Zinc finger C2H2-type/integrase DNA-binding domain; NULL|GO:0006139; Adenylate kinase/UMP-CMP kinase; NULL|GO:0008168; Protein arginine N-methyltransferase; NULL|GO:0032259; RNMT-activating mini protein; NULL	gi|741972654|ref|XP_010817139.1|/0/PREDICTED: methyltransferase-like protein 4 isoform X2 [Bos taurus]
CCG017180.1	3.19745e-14	TK1, MGC148510; thymidine kinase 1, soluble (EC:2.7.1.21); K00857 thymidine kinase [EC:2.7.1.21]	IPR001267; Thymidine kinase	L8HMW2	A5D7R8	GO:0004797; Thymidine kinase; NULL|GO:0005524; Protein kinase, ATP binding site; NULL	gi|152941146|gb|ABS45010.1|/6.45158e-152/thymidine kinase 1, soluble [Bos taurus]
CCG004019.2	3.23075e-14	--	--	L8IC03	A6QQX9	--	gi|667302848|ref|XP_008581788.1|/7.95438e-92/PREDICTED: transmembrane protein 163 [Galeopterus variegatus]
CCG019745.1	3.3973e-14	--	--	W5NUF0	Q3ZAV0	--	gi|817308492|ref|XP_012324812.1|/0/PREDICTED: coiled-coil domain-containing protein 60 [Aotus nancymaae]
CCG022063.1	3.99125e-14	--	IPR003887; LEM domain	E1BFD1	Q86XL3	--	gi|528918059|ref|XP_591880.5|/0/PREDICTED: ankyrin repeat and LEM domain-containing protein 2 [Bos taurus]
CCG023294.1	4.15225e-14	SGPL1, MGC140361; sphingosine-1-phosphate lyase 1 (EC:4.1.2.27); K01634 sphinganine-1-phosphate aldolase [EC:4.1.2.27]	IPR002129; Pyridoxal phosphate-dependent decarboxylase	A5D788	O95470	GO:0003824; Pyridoxal phosphate-dependent transferase, major region, subdomain 2; NULL|GO:0016831; Pyridoxal phosphate-dependent decarboxylase; NULL|GO:0019752; Pyridoxal phosphate-dependent decarboxylase; NULL|GO:0030170; Aminotransferase, class I/classII; NULL	gi|147899290|ref|NP_001091522.1|/0/sphingosine-1-phosphate lyase 1 [Bos taurus]
CCG004368.1	4.3132e-14	sl; small wing; K05859 phospholipase C, gamma [EC:3.1.4.11]	IPR001452; Src homology-3 domain	L8J2A0	Q2KJB5	GO:0005515; Ubiquitin domain; NULL	gi|555950936|ref|XP_005887668.1|/5.95331e-122/PREDICTED: nostrin isoform X3 [Bos mutus]
CCG010389.1	4.4409e-14	--	--	G1TYJ0	Q86YD5	--	gi|528978358|ref|XP_005216440.1|/1.0116e-111/PREDICTED: low-density lipoprotein receptor class A domain-containing protein 3 isoform X3 [Bos taurus]
CCG006878.1	6.0065e-14	nucleoporin NDC1-like; K14315 nucleoporin NDC1	IPR019049; Nucleoporin protein Ndc1-Nup	M3Y585	Q9BTX1	--	gi|965914843|ref|XP_004002044.3|/0/PREDICTED: nucleoporin NDC1 isoform X1 [Ovis aries]
CCG011264.1	6.112e-14	--	--	G1TD38	Q7Z3J2	--	gi|431910499|gb|ELK13571.1|/0/hypothetical protein PAL_GLEAN10009765 [Pteropus alecto]
CCG014040.1	8.1655e-14	--	IPR000299; FERM domain	L8IMG1	Q3UFK8	GO:0005856; Plectin repeat; NULL	gi|440907397|gb|ELR57551.1|/0/FERM domain-containing protein 8 [Bos mutus]
CCG006216.1	8.188e-14	ZFAND1, FLJ14007; zinc finger, AN1-type domain 1; K07059	IPR000058; Zinc finger, AN1-type	F1MUK9	Q8TCF1	GO:0008270; Zinc finger, RING-type; NULL	gi|296480454|tpg|DAA22569.1|/2.18685e-154/TPA: zinc finger, AN1-type domain 1 [Bos taurus]
CCG021158.2	8.5765e-14	rbm5, MGC154798, g15, h37, luca15, rbm5-a, rmb5; RNA binding motif protein 5; K13094 RNA-binding protein 5/10	IPR000253; Forkhead-associated (FHA) domain	M3ZBI7	Q7TN31	GO:0003676; Zinc finger C2H2-type/integrase DNA-binding domain; NULL|GO:0005515; Ubiquitin domain; NULL	gi|332225089|ref|XP_003261709.1|/0/PREDICTED: angiogenic factor with G patch and FHA domains 1 [Nomascus leucogenys]
CCG018568.1	9.154e-14	HERPUD1, MGC152403; homocysteine-inducible, endoplasmic reticulum stress-inducible, ubiquitin-like domain member 1; K14027 homocysteine-responsive endoplasmic reticulum-resident ubiquitin-like domain member 1 protein	IPR000008; C2 domain	E1B9F2	Q86WI3	GO:0005515; Ubiquitin domain; NULL	gi|741893703|ref|XP_010821876.1|/0/PREDICTED: protein NLRC5 isoform X2 [Bos taurus]
CCG009933.1	9.8645e-14	--	--	S7MHC1	Q96HE9	--	gi|671005927|ref|XP_008693825.1|/2.93347e-104/PREDICTED: proline-rich protein 11 [Ursus maritimus]
CCG021122.1	1.0142e-13	--	IPR010432; RDD	L5KUU5	Q9UBU6	--	gi|555972572|ref|XP_005898289.1|/1.65138e-60/PREDICTED: protein FAM8A1 [Bos mutus]
CCG014268.1	1.1141e-13	ESCO1; establishment of cohesion 1 homolog 1 (S. cerevisiae); K11268 N-acetyltransferase [EC:2.3.1.-]	IPR028005; N-acetyltransferase ESCO, zinc-finger	L8ID77	Q5FWF5	--	gi|440903492|gb|ELR54143.1|/0/N-acetyltransferase ESCO1 [Bos mutus]
CCG017521.1	1.12075e-13	DCLRE1C; DNA cross-link repair 1C (EC:3.1.-.-); K10887 DNA cross-link repair 1C protein [EC:3.1.-.-]	IPR001279; Beta-lactamase-like	L8IKZ8	Q96SD1	GO:0016787; Phospholipase/carboxylesterase/thioesterase; NULL	gi|742202585|ref|XP_010858257.1|/0/PREDICTED: protein artemis isoform X2 [Bison bison bison]
CCG013994.1	1.1857e-13	sim; transcription factor protein; K09100 single-minded	IPR000014; PAS domain	L8I5Y1	Q8IUM7	GO:0004871; STAT transcription factor, all-alpha; NULL|GO:0005515; Ubiquitin domain; NULL|GO:0007165; STAT transcription factor, all-alpha; NULL|GO:0046983; Myc-type, basic helix-loop-helix (bHLH) domain; NULL	gi|440899379|gb|ELR50682.1|/0/Neuronal PAS domain-containing protein 4 [Bos mutus]
CCG010535.1	1.2995e-13	RNPC3, MGC127854; RNA-binding region (RNP1, RRM) containing 3; K13157 U11/U12 small nuclear ribonucleoprotein 65 kDa protein	IPR000504; RNA recognition motif domain	L8IF20	Q3MHP0	GO:0000166; Nucleotide-binding, alpha-beta plait; NULL|GO:0003676; Zinc finger C2H2-type/integrase DNA-binding domain; NULL	gi|742232625|ref|XP_010829258.1|/0/PREDICTED: RNA-binding protein 40 isoform X1 [Bison bison bison]
CCG023713.1	1.45995e-13	--	--	L8ITX5	Q8N1H7	--	gi|927097774|ref|XP_013848923.1|/7.60873e-108/PREDICTED: protein SIX6OS1 isoform X7 [Sus scrofa]
CCG009868.1	1.556e-13	--	--	L8HVE5	Q6ZU80	--	gi|440895719|gb|ELR47843.1|/0/hypothetical protein M91_11382, partial [Bos mutus]
CCG015356.2	1.5976e-13	SFRS18; splicing factor, arginine/serine-rich 18; K13170 splicing factor, arginine/serine-rich 18	--	W5PQJ9	Q8TF01	--	gi|803098512|ref|XP_012038120.1|/0/PREDICTED: arginine/serine-rich protein PNISR isoform X1 [Ovis aries]
CCG014344.1	1.7264e-13	GPR176; G protein-coupled receptor 176; K08442 G protein-coupled receptor 176	IPR000276; G protein-coupled receptor, rhodopsin-like	L5K1W0	Q14439	GO:0004930; G protein-coupled receptor, rhodopsin-like; NULL|GO:0007186; G protein-coupled receptor, rhodopsin-like; NULL|GO:0016021; GPCR, rhodopsin-like, 7TM; NULL	gi|431896137|gb|ELK05555.1|/0/Putative G-protein coupled receptor 176 [Pteropus alecto]
CCG018609.1	1.7347e-13	--	IPR012501; Vps54-like	L8IA48	Q9P1Q0	GO:0042147; Vacuolar protein sorting-associated protein 35, Vps35; NULL	gi|528968830|ref|XP_005212869.1|/0/PREDICTED: vacuolar protein sorting-associated protein 54 isoform X2 [Bos taurus]
CCG018512.1	1.813e-13	PRPF3; PRP3 pre-mRNA processing factor 3 homolog (S. cerevisiae); K12843 U4/U6 small nuclear ribonucleoprotein PRP3	IPR002483; PWI domain	S7PKC5	O43395	GO:0006397; RNA polymerase II subunit A; NULL	gi|594049856|ref|XP_006049294.1|/0/PREDICTED: U4/U6 small nuclear ribonucleoprotein Prp3 isoform X1 [Bubalus bubalis]
CCG017088.1	2.4142e-13	MTHFSD, MGC137477; methenyltetrahydrofolate synthetase domain containing; K01934 5-formyltetrahydrofolate cyclo-ligase [EC:6.3.3.2]	IPR000504; RNA recognition motif domain	W5PPN4	Q2KI24	GO:0000166; Nucleotide-binding, alpha-beta plait; NULL|GO:0003676; Zinc finger C2H2-type/integrase DNA-binding domain; NULL|GO:0005524; Protein kinase, ATP binding site; NULL|GO:0009396; Formate-tetrahydrofolate ligase, FTHFS; NULL|GO:0030272; 5-formyltetrahydrofolate cyclo-ligase; NULL	gi|528990378|ref|XP_005218571.1|/0/PREDICTED: methenyltetrahydrofolate synthase domain-containing protein isoform X2 [Bos taurus]
CCG005404.1	2.57405e-13	--	--	E1BEX2	Q8WWA1	--	gi|296474688|tpg|DAA16803.1|/4.11149e-81/TPA: TMEM40 protein-like [Bos taurus]
CCG023751.1	2.8316e-13	--	IPR001763; Rhodanese-like domain	L8HZR5	F1MUG2	--	gi|926690653|ref|XP_013818958.1|/0/PREDICTED: centrosomal protein of 41 kDa isoform X2 [Capra hircus]
CCG009409.1	2.83885e-13	NOL10, MGC142613; nucleolar protein 10; K14788 ribosome biogenesis protein ENP2	IPR001680; WD40 repeat	L8IU39	Q9BSC4	GO:0005515; Ubiquitin domain; NULL|GO:0005634; RNA polymerase II subunit A; NULL	gi|440908683|gb|ELR58677.1|/0/Nucleolar protein 10 [Bos mutus]
CCG001122.1	3.35345e-13	--	IPR009772; D123	L8ICN3	Q2YDG3	--	gi|440903307|gb|ELR53986.1|/0/Cell division cycle protein 123-like protein [Bos mutus]
CCG002869.1	3.475e-13	--	--	W5P699	Q99550	--	gi|555985720|ref|XP_005904732.1|/0/PREDICTED: M-phase phosphoprotein 9 [Bos mutus]
CCG017408.3	3.65095e-13	XPOT; exportin, tRNA (nuclear export receptor for tRNAs); K14288 exportin-T	IPR000719; Protein kinase domain	S7N6L9	O43592	GO:0004672; Serine/threonine- /dual specificity protein kinase, catalytic domain; NULL|GO:0005488; Armadillo-type fold; NULL|GO:0005524; Protein kinase, ATP binding site; NULL|GO:0006468; Serine/threonine-protein kinase, active site; NULL|GO:0006886; Clathrin adaptor, alpha-adaptin, appendage, Ig-like subdomain; NULL|GO:0008536; Importin-beta, N-terminal domain; NULL|GO:0016772; Protein kinase-li…	gi|521029948|gb|EPQ11735.1|/0/Exportin-T [Myotis brandtii]
CCG020313.1	4.019e-13	--	IPR015673; Enamelin	F1MKR5	O97939	--	gi|296486446|tpg|DAA28559.1|/0/TPA: enamelin-like [Bos taurus]
CCG010375.1	4.03345e-13	--	IPR001990; Chromogranin/secretogranin	L8I7F0	P20616	GO:0030141; Chromogranin/secretogranin; NULL	gi|27806421|ref|NP_776601.1|/0/secretogranin-2 precursor [Bos taurus]
CCG008898.1	4.05565e-13	Ank; ankyrin; K10380 ankyrin	IPR000210; BTB/POZ-like	W5QC46	Q9P2R3	GO:0005515; Ubiquitin domain; NULL|GO:0046872; Zinc finger, C2H2; NULL	gi|742155831|ref|XP_010845762.1|/0/PREDICTED: rabankyrin-5 isoform X1 [Bison bison bison]
CCG009849.1	4.1267e-13	similar to ribosomal protein S5; K02989 small subunit ribosomal protein S5e	IPR005716; Ribosomal protein S5/S7, eukaryotic/archaeal	M0R0F0	P46782	GO:0003723; Reverse transcriptase domain; NULL|GO:0003735; Ribosomal protein S4e; NULL|GO:0006412; Ribosomal protein S4e; NULL|GO:0015935; Ribosomal protein S12, bacteria; NULL	gi|471010152|ref|NP_001264173.1|/2.88872e-108/40S ribosomal protein S5 isoform 2 [Rattus norvegicus]
CCG019004.1	4.3804e-13	hypothetical protein LOC100151902; K10494 zinc finger and BTB domain-containing protein 7	IPR007052; CS domain	L8HZ17	Q5R6R3	GO:0005515; Ubiquitin domain; NULL	gi|296483190|tpg|DAA25305.1|/0/TPA: cell cycle progression 1 [Bos taurus]
CCG017617.1	5.281e-13	unc-44; UNCoordinated family member (unc-44); K10380 ankyrin	IPR002110; Ankyrin repeat	E1BAM1	Q8N283	GO:0005515; Ubiquitin domain; NULL	gi|300798045|ref|NP_001179306.1|/0/ankyrin repeat domain-containing protein 35 [Bos taurus]
CCG010258.1	5.5665e-13	FUT8, MGC129067; fucosyltransferase 8 (alpha (1,6) fucosyltransferase) (EC:2.4.1.68); K00717 glycoprotein 6-alpha-L-fucosyltransferase [EC:2.4.1.68]	IPR001452; Src homology-3 domain	S9W5Z9	Q9N0W2	GO:0005515; Ubiquitin domain; NULL|GO:0008424; Alpha-(1,6)-fucosyltransferase, eukaryotic type; NULL|GO:0016021; GPCR, rhodopsin-like, 7TM; NULL|GO:0032580; Chondroitin N-acetylgalactosaminyltransferase; NULL|GO:0033578; Alpha-(1,6)-fucosyltransferase, eukaryotic type; NULL	gi|528753863|gb|EPY73522.1|/0/alpha-(1,6)-fucosyltransferase [Camelus ferus]
CCG020862.2	6.2145e-13	DDB1, MGC143388; damage-specific DNA binding protein 1, 127kDa; K10610 DNA damage-binding protein 1	IPR000152; EGF-type aspartate/asparagine hydroxylation site	L8HPU4	A1A4K3	GO:0003676; Zinc finger C2H2-type/integrase DNA-binding domain; NULL|GO:0005509; Glycoside hydrolase, family 47; NULL|GO:0005515; Ubiquitin domain; NULL|GO:0005634; RNA polymerase II subunit A; NULL	gi|440893607|gb|ELR46310.1|/0/DNA damage-binding protein 1 [Bos mutus]
CCG003662.1	6.277e-13	--	--	L8HYM0	Q2M1Z3	--	gi|440897645|gb|ELR49290.1|/0/Rho GTPase-activating protein 31 [Bos mutus]
CCG017575.2	6.523e-13	--	--	L8IDW5	F5H4B4	--	gi|594096242|ref|XP_006071389.1|/0/PREDICTED: putative uncharacterized protein LOC388900 isoform X3 [Bubalus bubalis]
CCG003214.1	6.569e-13	SUGP1, MGC143307, SF4; SURP and G patch domain containing 1; K13096 splicing factor 4	IPR000061; SWAP/Surp	A4FV64	Q8CH02	GO:0003676; Zinc finger C2H2-type/integrase DNA-binding domain; NULL|GO:0003723; Reverse transcriptase domain; NULL|GO:0006396; RNA-processing protein, HAT helix; NULL	gi|157074074|ref|NP_001096748.1|/0/SURP and G-patch domain-containing protein 1 [Bos taurus]
CCG003687.1	6.7785e-13	--	IPR007884; DREV methyltransferase	E1BGM5	Q7RTW8	--	gi|742106661|ref|XP_010835496.1|/0/PREDICTED: otoancorin [Bison bison bison]
CCG012298.1	6.7925e-13	--	--	F1N424	Q95JR0	--	gi|742100834|ref|XP_010834144.1|/0/PREDICTED: cancer-associated gene 1 protein [Bison bison bison]
CCG021385.2	6.817e-13	--	--	F1N2H2	Q99590	--	gi|741926206|ref|XP_010803348.1|/0/PREDICTED: protein SCAF11 isoform X3 [Bos taurus]
CCG007754.1	6.966e-13	SEC63; SEC63 homolog (S. cerevisiae); K09540 translocation protein SEC63	IPR001623; DnaJ domain	E1B7B1	Q5R660	--	gi|300796525|ref|NP_001179744.1|/0/translocation protein SEC63 homolog [Bos taurus]
CCG024398.1	7.175e-13	--	IPR016017; GDNF/GAS1	L8I4F2	Q6UXV0	--	gi|440900195|gb|ELR51385.1|/0/GDNF family receptor alpha-like protein, partial [Bos mutus]
CCG024282.3	7.8935e-13	interleukin-17 receptor C-like; K05166 interleukin 17 receptor C	IPR000152; EGF-type aspartate/asparagine hydroxylation site	W5P675	Q8NAC3	GO:0005509; Glycoside hydrolase, family 47; NULL|GO:0005515; Ubiquitin domain; NULL	gi|505845188|ref|XP_004616077.1|/0/PREDICTED: interleukin-17 receptor C [Sorex araneus]
CCG020835.1	9.568e-13	CDC27; cell division cycle 27 homolog (S. cerevisiae); K03350 anaphase-promoting complex subunit 3	IPR001440; Tetratricopeptide TPR1	W5PPW0	A7Z061	GO:0005515; Ubiquitin domain; NULL|GO:0016020; Amino acid permease/ SLC12A domain; NULL	gi|157427980|ref|NP_001098898.1|/0/cell division cycle protein 27 homolog [Bos taurus]
CCG006277.1	9.9365e-13	hypothetical protein; K07300 Ca2+:H+ antiporter	IPR000591; DEP domain	L8HT56	O75140	GO:0035556; Protein kinase C-like, phorbol ester/diacylglycerol binding; NULL	gi|440894625|gb|ELR47031.1|/0/DEP domain-containing protein 5, partial [Bos mutus]
CCG018333.1	1.00845e-12	MYO9B; myosin IXB; K10360 myosin IX	IPR000198; Rho GTPase-activating protein domain	L8II00	Q9H0H5	GO:0005622; Zinc finger, B-box; NULL|GO:0007165; STAT transcription factor, all-alpha; NULL|GO:0035556; Protein kinase C-like, phorbol ester/diacylglycerol binding; NULL	gi|742193682|ref|XP_010856091.1|/0/PREDICTED: rac GTPase-activating protein 1 [Bison bison bison]
CCG023662.1	1.055e-12	CENPO, MGC128667; centromere protein O; K11507 centromere protein O	IPR018464; Centromere protein O	L8IMN6	Q3ZBK8	GO:0000776; Centromere protein O; NULL|GO:0034508; Centromere protein O; NULL	gi|116004225|ref|NP_001070471.1|/0/centromere protein O [Bos taurus]
CCG016521.1	1.0854e-12	similar to Rho guanine nucleotide exchange factor 4; K05769 Rho guanine nucleotide exchange factor 4	IPR000219; Dbl homology (DH) domain	F1MSU8	Q9H7P9	GO:0005089; Dbl homology (DH) domain; NULL|GO:0035023; Dbl homology (DH) domain; NULL	gi|741959685|ref|XP_010813238.1|/0/PREDICTED: pleckstrin homology domain-containing family G member 2 isoform X2 [Bos taurus]
CCG023398.1	1.1066e-12	SF3B3, MGC139814; splicing factor 3b, subunit 3, 130kDa; K12830 splicing factor 3B subunit 3	IPR004871; Cleavage/polyadenylation specificity factor, A subunit, C-terminal	H2QBG5	Q15393	GO:0003676; Zinc finger C2H2-type/integrase DNA-binding domain; NULL|GO:0005515; Ubiquitin domain; NULL|GO:0005634; RNA polymerase II subunit A; NULL	gi|54112121|ref|NP_036558.3|/0/splicing factor 3B subunit 3 [Homo sapiens]
CCG004797.1	1.16925e-12	--	IPR000195; Rab-GTPase-TBC domain	L8IYZ7	Q3URV1	GO:0005097; Rab-GTPase-TBC domain; NULL|GO:0032313; Rab-GTPase-TBC domain; NULL	gi|859754454|ref|XP_012918668.1|/0/PREDICTED: protein broad-minded isoform X2 [Mustela putorius furo]
CCG009697.1	1.18505e-12	--	IPR019142; Dymeclin	W5P144	Q7RTS9	--	gi|803232316|ref|XP_011976328.1|/0/PREDICTED: dymeclin isoform X3 [Ovis aries musimon]
CCG008928.1	1.23445e-12	NUP88, MGC128192; nucleoporin 88kDa; K14318 nuclear pore complex protein Nup88	IPR019321; Nucleoporin Nup88	Q3SZ56	Q99567	--	gi|440897080|gb|ELR48852.1|/0/Nuclear pore complex protein Nup88 [Bos mutus]
CCG004164.1	1.5572e-12	ALG14; asparagine-linked glycosylation 14 homolog; K07441 beta-1,4-N-acetylglucosaminyltransferase [EC:2.4.1.141]	IPR013969; Oligosaccharide biosynthesis protein Alg14-like	Q17QD5	Q96F25	--	gi|118151386|ref|NP_001071331.1|/7.01543e-50/UDP-N-acetylglucosamine transferase subunit ALG14 homolog [Bos taurus]
CCG014492.1	1.59095e-12	GTF2H1; general transcription factor IIH, polypeptide 1, 62kDa; K03141 transcription initiation factor TFIIH subunit 1	IPR001236; Lactate/malate dehydrogenase, N-terminal	L8I9H6	P32780	GO:0003824; Pyridoxal phosphate-dependent transferase, major region, subdomain 2; NULL|GO:0004459; L-lactate dehydrogenase, active site; NULL|GO:0005737; Nuclear RNA export factor Tap, RNA-binding domain; NULL|GO:0005975; Glycoside hydrolase/deacetylase, beta/alpha-barrel; NULL|GO:0016491; Short-chain dehydrogenase/reductase, conserved site; NULL|GO:0016616; Lactate/malate dehydrogenase, C-termin…	gi|594064197|ref|XP_006056117.1|/0/PREDICTED: general transcription factor IIH subunit 1 isoform X1 [Bubalus bubalis]
CCG023623.1	1.72585e-12	hypothetical protein; K07824 benzoate 4-monooxygenase [EC:1.14.13.12]	IPR001279; Beta-lactamase-like	E1BN11	Q6PJP8	GO:0016787; Phospholipase/carboxylesterase/thioesterase; NULL	gi|742199923|ref|XP_010857607.1|/0/PREDICTED: DNA cross-link repair 1A protein isoform X2 [Bison bison bison]
CCG006973.1	1.94045e-12	OIP5; Opa interacting protein 5; K11565 opa-interacting protein 5	IPR004910; Yippee/Mis18	E1BAL2	O43482	--	gi|555984269|ref|XP_005911771.1|/9.87495e-146/PREDICTED: LOW QUALITY PROTEIN: protein Mis18-beta [Bos mutus]
CCG019495.1	1.9838e-12	--	IPR000152; EGF-type aspartate/asparagine hydroxylation site	L8I1D3	Q13201	GO:0005509; Glycoside hydrolase, family 47; NULL|GO:0005515; Ubiquitin domain; NULL	gi|528952609|ref|XP_005207828.1|/0/PREDICTED: multimerin-1 isoform X1 [Bos taurus]
CCG010893.1	1.996e-12	NAE1; NEDD8 activating enzyme E1 subunit 1; K04532 amyloid beta precursor protein binding protein 1	IPR009036; Molybdenum cofactor biosynthesis, MoeB	E1BFE5	Q8NA31	GO:0005488; Armadillo-type fold; NULL	gi|741893782|ref|XP_010821888.1|/0/PREDICTED: telomere repeats-binding bouquet formation protein 1 isoform X2 [Bos taurus]
CCG020716.1	2.27395e-12	dbr1; RNA lariat debranching enzyme Dbr1 (EC:3.1.-.-); K01175 [EC:3.1.-.-]	IPR006767; Cwf19-like protein, C-terminal domain-2	E1BG07	Q5R8R4	GO:0003824; Pyridoxal phosphate-dependent transferase, major region, subdomain 2; NULL	gi|555960024|ref|XP_005892119.1|/0/PREDICTED: CWF19-like protein 1 isoform X1 [Bos mutus]
CCG007050.1	2.6978e-12	--	--	L8I0X9	Q53TS8	--	gi|742206896|ref|XP_010859273.1|/0/PREDICTED: amyotrophic lateral sclerosis 2 chromosomal region candidate gene 11 protein [Bison bison bison]
CCG000776.1	2.997e-12	--	IPR018862; Eukaryotic translation initiation factor 4E transporter	L8HRU8	Q9NRA8	--	gi|555993622|ref|XP_005908569.1|/0/PREDICTED: eukaryotic translation initiation factor 4E transporter isoform X1 [Bos mutus]
CCG021941.2	3.32825e-12	--	IPR022194; Protein of unknown function DUF3719	F1MUT2	Q8CFV2	--	gi|529009711|ref|XP_005226030.1|/0/PREDICTED: protein FAM149A isoform X1 [Bos taurus]
CCG002389.1	3.50905e-12	--	--	L8HTI1	Q2KIP5	--	gi|742094823|ref|XP_010832726.1|/1.1108e-48/PREDICTED: PDZK1-interacting protein 1 isoform X2 [Bison bison bison]
CCG021876.1	3.86905e-12	TNFAIP3; tumor necrosis factor, alpha-induced protein 3 (EC:3.4.19.12); K11859 tumor necrosis factor, alpha-induced protein 3 [EC:3.-.-.-]	IPR002653; Zinc finger, A20-type	L8ISS4	Q4R8W3	GO:0003677; Homeodomain-like; NULL|GO:0008270; Zinc finger, RING-type; NULL	gi|300793841|ref|NP_001179099.1|/0/tumor necrosis factor alpha-induced protein 3 [Bos taurus]
CCG004554.1	3.89625e-12	GPR149; G protein-coupled receptor 149; K08433 G protein-coupled receptor 149	IPR000276; G protein-coupled receptor, rhodopsin-like	L8HUH6	Q86SP6	GO:0004930; G protein-coupled receptor, rhodopsin-like; NULL|GO:0007186; G protein-coupled receptor, rhodopsin-like; NULL|GO:0016021; GPCR, rhodopsin-like, 7TM; NULL	gi|555992160|ref|XP_005907857.1|/0/PREDICTED: probable G-protein coupled receptor 149 [Bos mutus]
CCG008234.1	4.015e-12	--	IPR000008; C2 domain	W5QBW0	A0JN62	GO:0005515; Ubiquitin domain; NULL	gi|742151675|ref|XP_010844598.1|/0/PREDICTED: centrosomal protein of 120 kDa isoform X1 [Bison bison bison]
CCG015112.1	4.19775e-12	--	--	F1MNL0	Q9BY78	--	gi|555970311|ref|XP_005897178.1|/5.14507e-149/PREDICTED: RING finger protein 26 [Bos mutus]
CCG015246.2	6.902e-12	AP3D1, BLVR; adaptor-related protein complex 3, delta 1 subunit; K12396 AP-3 complex subunit delta-1	IPR002553; Clathrin/coatomer adaptor, adaptin-like, N-terminal	L8J302	Q865S1	GO:0005488; Armadillo-type fold; NULL|GO:0005794; Galactose-3-O-sulfotransferase; NULL|GO:0006886; Clathrin adaptor, alpha-adaptin, appendage, Ig-like subdomain; NULL|GO:0008565; Receptor activity modifying protein; NULL|GO:0015031; Vacuolar protein sorting-associated protein 35, Vps35; NULL|GO:0016192; Clathrin adaptor, alpha-adaptin, appendage, Ig-like subdomain; NULL|GO:0030117; Coatomer/calth…	gi|254281264|ref|NP_776423.3|/0/AP-3 complex subunit delta-1 [Bos taurus]
CCG010772.1	7.9245e-12	--	IPR027838; Domain of unknown function DUF4585	L8I9K3	Q711Q0	--	gi|742180557|ref|XP_010852735.1|/0/PREDICTED: uncharacterized protein C10orf71 homolog [Bison bison bison]
CCG016635.1	9.116e-12	--	--	E1BA36	Q6Q759	--	gi|742231619|ref|XP_010829012.1|/0/PREDICTED: sperm-associated antigen 17 [Bison bison bison]
CCG023517.3	9.909e-12	SMC5; structural maintenance of chromosomes protein (EC:3.6.4.1); K01553 myosin ATPase [EC:3.6.4.1]	IPR003395; RecF/RecN/SMC, N-terminal	F1MPW4	Q8IY18	--	gi|742205410|ref|XP_010858938.1|/0/PREDICTED: structural maintenance of chromosomes protein 5 isoform X1 [Bison bison bison]
CCG009227.1	1.1695e-11	--	IPR025232; Domain of unknown function DUF4174	A5PKA3	Q76M96	--	gi|742174502|ref|XP_010851055.1|/0/PREDICTED: coiled-coil domain-containing protein 80 [Bison bison bison]
CCG020064.1	1.16955e-11	--	IPR028226; Protein LIN37	D4A503	Q9D8N6	GO:0007049; Cell division protein GTP binding; NULL|GO:0017053; Protein LIN-9/Protein ALWAYS EARLY; NULL	gi|115496680|ref|NP_001069494.1|/6.32772e-112/protein lin-37 homolog [Bos taurus]
CCG020819.1	1.226e-11	NGLY1; N-glycanase 1 (EC:3.5.1.52); K01456 peptide-N4-(N-acetyl-beta-glucosaminyl)asparagine amidase [EC:3.5.1.52]	IPR000558; Histone H2B	L8IRV1	Q4R6F3	GO:0000786; Histone H2B; NULL|GO:0003677; Homeodomain-like; NULL|GO:0005515; Ubiquitin domain; NULL|GO:0005634; RNA polymerase II subunit A; NULL|GO:0005737; Nuclear RNA export factor Tap, RNA-binding domain; NULL|GO:0006334; Nucleosome assembly protein (NAP); NULL|GO:0006516; Peptide N glycanase, PAW domain; NULL|GO:0046982; Histone-fold; NULL	gi|587000464|ref|XP_006936532.1|/0/PREDICTED: peptide-N(4)-(N-acetyl-beta-glucosaminyl)asparagine amidase isoform X2 [Felis catus]
CCG015641.1	1.2623e-11	AGL; amylo-alpha-1, 6-glucosidase, 4-alpha-glucanotransferase; K01196 glycogen debranching enzyme [EC:2.4.1.25 3.2.1.33]	IPR008928; Six-hairpin glycosidase-like	F1MHT1	P35573	GO:0003824; Pyridoxal phosphate-dependent transferase, major region, subdomain 2; NULL|GO:0004134; Glycogen debranching enzyme, AGL type; NULL|GO:0004135; Glycogen debranching enzyme, AGL type; NULL|GO:0005980; Glycogen debranching enzyme, AGL type; NULL	gi|759097937|ref|XP_011367560.1|/0/PREDICTED: glycogen debranching enzyme [Pteropus vampyrus]
CCG020627.2	1.4476e-11	PIK3AP1; phosphoinositide-3-kinase adaptor protein 1; K12230 phosphoinositide 3-kinase adapter protein 1	IPR004240; Nonaspanin (TM9SF)	L8IGC8	Q6ZUJ8	GO:0016021; GPCR, rhodopsin-like, 7TM; NULL	gi|440903531|gb|ELR54177.1|/0/Phosphoinositide 3-kinase adapter protein 1, partial [Bos mutus]
CCG003932.1	1.5095e-11	IL1R2, IL-1R2, MGC137383; interleukin 1 receptor, type II; K04387 interleukin 1 receptor type II	IPR004077; Interleukin-1 receptor type II	L8IQG9	P27930	GO:0004910; Interleukin-1 receptor type II; NULL	gi|114051119|ref|NP_001039675.1|/7.95908e-98/interleukin-1 receptor type 2 precursor [Bos taurus]
CCG004149.1	1.7344e-11	--	IPR016024; Armadillo-type fold	F1MEN7	Q8TCG1	GO:0005488; Armadillo-type fold; NULL	gi|528936383|ref|XP_005201396.1|/0/PREDICTED: protein CIP2A isoform X1 [Bos taurus]
CCG017854.2	1.8426e-11	HGS, HRS, MGC134526; hepatocyte growth factor-regulated tyrosine kinase substrate; K12182 hepatocyte growth factor-regulated tyrosine kinase substrate	IPR000306; FYVE zinc finger	W5QA59	Q0V8S0	GO:0006886; Clathrin adaptor, alpha-adaptin, appendage, Ig-like subdomain; NULL|GO:0046872; Zinc finger, C2H2; NULL	gi|742187897|ref|XP_010854622.1|/0/PREDICTED: hepatocyte growth factor-regulated tyrosine kinase substrate isoform X1 [Bison bison bison]
CCG017306.2	1.94205e-11	MAP3K14; mitogen-activated protein kinase kinase kinase 14 (EC:2.7.11.25); K04466 mitogen-activated protein kinase kinase kinase 14 [EC:2.7.11.25]	IPR000719; Protein kinase domain	E1BL08	Q99558	GO:0004672; Serine/threonine- /dual specificity protein kinase, catalytic domain; NULL|GO:0004674; Serine/threonine-protein kinase, active site; NULL|GO:0005509; Glycoside hydrolase, family 47; NULL|GO:0005524; Protein kinase, ATP binding site; NULL|GO:0006468; Serine/threonine-protein kinase, active site; NULL|GO:0016772; Protein kinase-like domain; NULL	gi|300794000|ref|NP_001179107.1|/0/mitogen-activated protein kinase kinase kinase 14 [Bos taurus]
CCG022691.2	2.0127e-11	TAF1B, MGC139058; TATA box binding protein (TBP)-associated factor, RNA polymerase I, B, 63kDa; K15213 TATA box-binding protein-associated factor RNA polymerase I subunit B	IPR021752; Transcription initiation factor Rrn7	L8HVK6	Q1JQD6	--	gi|115495327|ref|NP_001068971.1|/0/TATA box-binding protein-associated factor RNA polymerase I subunit B [Bos taurus]
CCG023628.1	2.0326e-11	--	--	L8ID90	Q7Z3E2	--	gi|440902329|gb|ELR53132.1|/0/hypothetical protein M91_19431, partial [Bos mutus]
CCG011248.1	2.04825e-11	GL12292 gene product from transcript GL12292-RA; K00665 fatty acid synthase, animal type [EC:2.3.1.85]	IPR000980; SH2 domain	F1MN94	Q32PJ7	GO:0005515; Ubiquitin domain; NULL	gi|528996113|ref|XP_005220792.1|/0/PREDICTED: tensin-4 isoform X1 [Bos taurus]
CCG007318.1	2.1226e-11	--	IPR003837; Aspartyl/glutamyl-tRNA(Asn/Gln) amidotransferase, C subunit	L8IVF5	Q2KIF1	GO:0006450; Aspartyl/glutamyl-tRNA(Asn/Gln) amidotransferase, C subunit; NULL	gi|594057693|ref|XP_006053020.1|/1.03095e-66/PREDICTED: glutamyl-tRNA(Gln) amidotransferase subunit C, mitochondrial [Bubalus bubalis]
CCG003286.2	2.36765e-11	hypothetical protein; K09667 polypeptide N-acetylglucosaminyltransferase [EC:2.4.1.-]	IPR011990; Tetratricopeptide-like helical	L8IYG1	Q61371	GO:0005515; Ubiquitin domain; NULL	gi|528971403|ref|XP_005213834.1|/0/PREDICTED: intraflagellar transport protein 88 homolog isoform X3 [Bos taurus]
CCG018875.1	2.4623e-11	similar to seven transmembrane helix receptor; K04257 olfactory receptor	--	F1MS02	Q49A88	--	gi|528936644|ref|XP_005201494.1|/0/PREDICTED: coiled-coil domain-containing protein 14 isoform X1 [Bos taurus]
CCG009804.1	3.5291e-11	KCNQ3; potassium voltage-gated channel, KQT-like subfamily, member 3; K04928 potassium voltage-gated channel KQT-like subfamily member 3	IPR001211; Phospholipase A2	G3N1Y4	C9JL84	GO:0004623; Phospholipase A2, active site; NULL|GO:0005509; Glycoside hydrolase, family 47; NULL|GO:0006644; Phospholipase A2, active site; NULL|GO:0016042; Phospholipase A2, active site; NULL	gi|742112596|ref|XP_010836891.1|/0/PREDICTED: HERV-H LTR-associating protein 1 [Bison bison bison]
CCG024128.1	3.9765e-11	FBXO43; F-box protein 43; K10318 F-box protein 43	IPR002867; Zinc finger, C6HC-type	F1MH26	Q8NE09	GO:0008270; Zinc finger, RING-type; NULL|GO:0038032; Regulator of G protein signalling domain; NULL	gi|928151813|ref|XP_013974021.1|/0/PREDICTED: regulator of G-protein signaling 22 isoform X11 [Canis lupus familiaris]
CCG010717.1	4.2385e-11	DPP3; dipeptidyl-peptidase 3 (EC:3.4.14.4); K01277 dipeptidyl-peptidase III [EC:3.4.14.4]	--	L8I2E6	Q9NY33	--	gi|555983380|ref|XP_005903590.1|/0/PREDICTED: dipeptidyl peptidase 3 isoform X2 [Bos mutus]
CCG015861.1	4.46645e-11	CD72; CD72 molecule; K06504 CD72 antigen	--	W5PQU2	P21854	--	gi|803287172|ref|XP_012003235.1|/5.76636e-153/PREDICTED: B-cell differentiation antigen CD72 isoform X2 [Ovis aries musimon]
CCG015667.1	5.3015e-11	--	--	V6F7Y1	Q32P68	--	gi|741951280|ref|XP_010810682.1|/7.96726e-36/PREDICTED: UPF0722 protein C11orf88 homolog isoform X2 [Bos taurus]
CCG021378.1	5.4595e-11	--	IPR001611; Leucine-rich repeat	F1MZ78	Q9C099	GO:0005515; Ubiquitin domain; NULL	gi|332164764|ref|NP_001193720.1|/0/leucine-rich repeat and coiled-coil domain-containing protein 1 [Bos taurus]
CCG022969.1	5.89e-11	TGS1; trimethylguanosine synthase 1; K14292 trimethylguanosine synthase [EC:2.1.1.-]	IPR019012; RNA cap guanine-N2 methyltransferase	L8J0I0	Q96RS0	GO:0001510; RNA cap guanine-N2 methyltransferase; NULL|GO:0008168; Protein arginine N-methyltransferase; NULL|GO:0009452; RNA cap guanine-N2 methyltransferase; NULL	gi|440911463|gb|ELR61129.1|/0/Trimethylguanosine synthase [Bos mutus]
CCG005775.2	6.233e-11	ankyrin; K06867	IPR002110; Ankyrin repeat	Q08E59	Q8C008	GO:0005515; Ubiquitin domain; NULL	gi|116003897|ref|NP_001070306.1|/0/double zinc ribbon and ankyrin repeat-containing protein 1 [Bos taurus]
CCG004811.1	6.2495e-11	similar to calcium channel, voltage-dependent, alpha 2/delta subunit 2; K04859 voltage-dependent calcium channel alpha-2/delta-2	IPR002035; von Willebrand factor, type A	L8J461	Q5VU97	--	gi|440913573|gb|ELR63013.1|/0/VWFA and cache domain-containing protein 1, partial [Bos mutus]
CCG001018.1	6.2635e-11	multiple PDZ domain protein-like; K06095 multiple PDZ domain protein	IPR001478; PDZ domain	E1BAX1	Q9HD26	GO:0005515; Ubiquitin domain; NULL	gi|594096476|ref|XP_006071505.1|/0/PREDICTED: golgi-associated PDZ and coiled-coil motif-containing protein isoform X1 [Bubalus bubalis]
CCG008654.1	6.3595e-11	hypothetical protein LOC100011219; K12606 CCR4-NOT transcription complex subunit 9	IPR001849; Pleckstrin homology domain	S9Y614	Q5PQL2	GO:0005488; Armadillo-type fold; NULL	gi|528759741|gb|EPY79400.1|/0/hypothetical protein CB1_000931039 [Camelus ferus]
CCG008844.1	6.4035e-11	DCAF5, WDR22; DDB1 and CUL4 associated factor 5; K11800 WD repeat-containing protein 22	IPR001680; WD40 repeat	F1N0J7	Q96JK2	GO:0005515; Ubiquitin domain; NULL	gi|528910837|ref|XP_001253728.4|/0/PREDICTED: DDB1- and CUL4-associated factor 5 [Bos taurus]
CCG005625.1	6.4605e-11	--	IPR002035; von Willebrand factor, type A	L8IA58	Q5EA76	--	gi|440902570|gb|ELR53350.1|/0/hypothetical protein M91_04827, partial [Bos mutus]
CCG003435.2	7.0275e-11	--	IPR004875; DDE superfamily endonuclease, CENP-B-like	A5PJT5	Q9P215	GO:0003676; Zinc finger C2H2-type/integrase DNA-binding domain; NULL|GO:0003677; Homeodomain-like; NULL	gi|149642907|ref|NP_001092570.1|/0/pogo transposable element with KRAB domain [Bos taurus]
CCG007160.1	8.1335e-11	TAF13, MGC140447; TAF13 RNA polymerase II, TATA box binding protein (TBP)-associated factor, 18kDa; K03127 transcription initiation factor TFIID subunit 13	IPR003195; Transcription initiation factor IID, 18kDa subunit	G3S671	Q5R9W6	GO:0006366; RNA polymerase II, heptapeptide repeat, eukaryotic; NULL|GO:0046982; Histone-fold; NULL	gi|545823844|ref|XP_005663651.1|/3.88453e-75/PREDICTED: transcription initiation factor TFIID subunit 13 isoform X1 [Sus scrofa]
CCG020052.1	1.047e-10	CD22; CD22 molecule; K06467 CD22 antigen	IPR003598; Immunoglobulin subtype 2	F1MFW5	P07722	GO:0005515; Ubiquitin domain; NULL|GO:0005576; Cathelicidin; NULL|GO:0006879; Ferritin/DPS protein domain; NULL|GO:0046983; Myc-type, basic helix-loop-helix (bHLH) domain; NULL	gi|296477738|tpg|DAA19853.1|/0/TPA: sialoadhesin-like [Bos taurus]
CCG016487.1	1.06125e-10	similar to Protein phosphatase methylesterase 1; K13617 protein phosphatase methylesterase 1 [EC:3.1.1.-]	IPR000073; Alpha/beta hydrolase fold-1	F7DPU7	Q58DN4	GO:0003824; Pyridoxal phosphate-dependent transferase, major region, subdomain 2; NULL|GO:0006482; Protein phosphatase methylesterase, eukaryotic; NULL|GO:0052689; Arylacetamide deacetylase; NULL	gi|821410254|ref|XP_012392184.1|/0/PREDICTED: protein phosphatase methylesterase 1 isoform X3 [Orcinus orca]
CCG003689.1	1.20375e-10	POLR3E; polymerase (RNA) III (DNA directed) polypeptide E (80kD); K14721 DNA-directed RNA polymerase III subunit RPC5	IPR006886; DNA-directed RNA polymerase III subunit Rpc5	L8I1L8	Q9NVU0	GO:0003899; RNA polymerase Rpb7, N-terminal; NULL|GO:0005634; RNA polymerase II subunit A; NULL|GO:0006351; Transcription factor IIS, N-terminal; NULL	gi|742106606|ref|XP_010835485.1|/0/PREDICTED: DNA-directed RNA polymerase III subunit RPC5 isoform X1 [Bison bison bison]
CCG021022.5	1.3258e-10	DPF2; D4, zinc and double PHD fingers family 2; K13196 zinc finger protein ubi-d4	IPR001965; Zinc finger, PHD-type	S9YD68	Q8WUB8	GO:0005515; Ubiquitin domain; NULL|GO:0008270; Zinc finger, RING-type; NULL	gi|545520209|ref|XP_005627784.1|/0/PREDICTED: PHD finger protein 10 isoform X2 [Canis lupus familiaris]
CCG017436.1	1.441e-10	AAA family ATPase Grc3 (predicted); K06947	IPR010655; Pre-mRNA cleavage complex II Clp1	W5PQ19	E1BPN0	--	gi|742164603|ref|XP_010848250.1|/0/PREDICTED: polynucleotide 5'-hydroxyl-kinase NOL9 [Bison bison bison]
CCG021948.2	1.448e-10	hypothetical protein; K03439 tRNA (guanine-N7-)-methyltransferase [EC:2.1.1.33]	IPR000342; Regulator of G protein signalling domain	L8HQ41	Q9H3E2	GO:0035091; Phox homologous domain; NULL|GO:0038032; Regulator of G protein signalling domain; NULL	gi|555995262|ref|XP_005909373.1|/0/PREDICTED: sorting nexin-25 [Bos mutus]
CCG002174.1	1.5545e-10	NUP188, KIAA0169, MGC157277; nucleoporin 188kDa; K14311 nuclear pore complex protein Nup188	IPR016024; Armadillo-type fold	L8HSJ3	Q5SRE5	GO:0005488; Armadillo-type fold; NULL	gi|440894364|gb|ELR46833.1|/0/Nucleoporin NUP188-like protein, partial [Bos mutus]
CCG010593.1	1.65395e-10	SNW1, NCOA-62, SKIIP; SNW domain containing 1; K06063 SNW domain-containing protein 1	IPR004015; SKI-interacting protein SKIP, SNW domain	M3YBE7	Q1JQE0	GO:0000398; SKI-interacting protein SKIP, SNW domain; NULL|GO:0005681; SKI-interacting protein SKIP, SNW domain; NULL	gi|118150784|ref|NP_001071302.1|/0/SNW domain-containing protein 1 [Bos taurus]
CCG013358.1	1.8007e-10	--	IPR019273; Domain of unknown function DUF2296	Q0VD11	Q9C0E8	--	gi|115496264|ref|NP_001069457.1|/0/protein lunapark [Bos taurus]
CCG020781.2	1.85175e-10	hypothetical protein ; K14855 ribosome assembly protein 4	IPR001680; WD40 repeat	G1LD12	A8WGF4	GO:0005515; Ubiquitin domain; NULL	gi|803218690|ref|XP_011969690.1|/0/PREDICTED: intraflagellar transport protein 122 homolog isoform X1 [Ovis aries musimon]
CCG020607.1	2.0497e-10	--	IPR001881; EGF-like calcium-binding domain	L8IB90	Q9NQ79	GO:0005509; Glycoside hydrolase, family 47; NULL	gi|296472819|tpg|DAA14934.1|/0/TPA: cartilage acidic protein 1 [Bos taurus]
CCG018341.2	2.07375e-10	--	--	F1MZT5	Q5T8I9	--	gi|742232531|ref|XP_010829240.1|/0/PREDICTED: small RNA 2'-O-methyltransferase [Bison bison bison]
CCG013413.1	2.16175e-10	RNF216; ring finger protein 216; K11976 TRIAD3; E3 ubiquitin-protein ligase RNF216 [EC:6.3.2.19]	--	L8J0W7	Q9NWF9	--	gi|440913037|gb|ELR62545.1|/0/E3 ubiquitin-protein ligase RNF216 [Bos mutus]
CCG010582.1	2.5501e-10	CCL25, MGC140392; chemokine (C-C motif) ligand 25; K13072 C-C motif chemokine 25	IPR001811; Chemokine interleukin-8-like domain	L8ITW4	Q4PR21	GO:0005576; Cathelicidin; NULL|GO:0006955; MHC class I-like antigen recognition; NULL|GO:0008009; Chemokine interleukin-8-like domain; NULL	gi|440910205|gb|ELR60030.1|/7.93493e-28/C-C motif chemokine 25 [Bos mutus]
CCG009036.1	2.95615e-10	USP43, WDR16; ubiquitin specific peptidase 43; K11856 ubiquitin carboxyl-terminal hydrolase 43 [EC:3.1.2.15]	IPR001680; WD40 repeat	E1BKF9	Q8N1V2	GO:0005515; Ubiquitin domain; NULL	gi|296476681|tpg|DAA18796.1|/0/TPA: Suppressor of Mec and Unc defects family member (smu-1)-like isoform 1 [Bos taurus]
CCG021530.1	3.31925e-10	ZCCHC8; zinc finger, CCHC domain containing 8; K13128 zinc finger CCHC domain-containing protein 8	IPR006568; PSP, proline-rich	L9KRF1	Q6NZY4	--	gi|578823958|ref|XP_006719554.1|/0/PREDICTED: zinc finger CCHC domain-containing protein 8 isoform X1 [Homo sapiens]
CCG010394.1	3.69365e-10	RAG1; recombination activating gene 1; K10628 recombination-activating protein 1	IPR023336; RAG nonamer-binding domain	F1MG60	Q867B5	GO:0033151; Recombination-activation protein 1; NULL|GO:0043565; Heat shock factor (HSF)-type, DNA-binding; NULL	gi|440910081|gb|ELR59913.1|/0/V(D)J recombination-activating protein 1 [Bos mutus]
CCG001432.1	3.7275e-10	AAAS, Aladin, MGC143228; achalasia, adrenocortical insufficiency, alacrimia; K14320 aladin	IPR001680; WD40 repeat	Q0VC02	Q9NRG9	GO:0005515; Ubiquitin domain; NULL	gi|742194238|ref|XP_010856224.1|/0/PREDICTED: aladin isoform X2 [Bison bison bison]
CCG009905.2	3.73925e-10	CTNNBL1; catenin, beta like 1; K12864 beta-catenin-like protein 1	IPR011989; Armadillo-like helical	M3Z237	O62703	GO:0005488; Armadillo-type fold; NULL	gi|296481009|tpg|DAA23124.1|/0/TPA: beta-catenin-like protein 1 [Bos taurus]
CCG010442.1	3.8767e-10	similar to KIAA1572 protein; K10505 zinc finger and BTB domain-containing protein 26	IPR007087; Zinc finger, C2H2	F1N281	Q7Z4V0	GO:0003676; Zinc finger C2H2-type/integrase DNA-binding domain; NULL|GO:0046872; Zinc finger, C2H2; NULL	gi|219555739|ref|NP_001137244.1|/0/zinc finger protein 438 [Bos taurus]
CCG011581.1	4.31345e-10	similar to interleukin 6 signal transducer (gp130, oncostatin M receptor); K05060 interleukin 6 signal transducer	IPR003961; Fibronectin, type III	L8IDI4	Q9JM58	GO:0005515; Ubiquitin domain; NULL	gi|528954432|ref|XP_002688582.2|/0/PREDICTED: cytokine receptor-like factor 1 isoform X2 [Bos taurus]
CCG001586.1	4.5807e-10	SSR3, MGC128109; signal sequence receptor, gamma (translocon-associated protein gamma); K13251 translocon-associated protein subunit gamma	IPR009779; Translocon-associated, gamma subunit	C9JA28	Q3SZ87	GO:0005784; Translocon-associated, gamma subunit; NULL|GO:0006613; Translocon-associated, gamma subunit; NULL|GO:0030176; Ribosome receptor lysine/proline rich; NULL	gi|795242089|ref|XP_011853436.1|/2.42127e-118/PREDICTED: translocon-associated protein subunit gamma isoform X2 [Mandrillus leucophaeus]
CCG024044.1	4.59805e-10	--	--	L8HYY0	A6QP24	--	gi|742232062|ref|XP_010829121.1|/5.15637e-160/PREDICTED: protein FAM212B [Bison bison bison]
CCG008356.1	4.89635e-10	--	--	L8I5K5	Q5T655	--	gi|528926497|ref|XP_617064.5|/0/PREDICTED: coiled-coil domain-containing protein 147 [Bos taurus]
CCG007785.1	4.9183e-10	hypothetical protein; K08051 pleckstrin homology domain containing, family A (phosphoinositide binding specific) member 8	IPR014830; Glycolipid transfer protein domain	H0XCS6	P68266	GO:0005737; Nuclear RNA export factor Tap, RNA-binding domain; NULL|GO:0017089; Glycolipid transfer protein domain; NULL|GO:0046836; Glycolipid transfer protein domain; NULL|GO:0051861; Glycolipid transfer protein domain; NULL	gi|426374114|ref|XP_004053927.1|/2.47408e-117/PREDICTED: glycolipid transfer protein [Gorilla gorilla gorilla]
CCG017560.1	5.0895e-10	TAB1; TGF-beta activated kinase 1/MAP3K7 binding protein 1; K04403 TAK1-binding protein 1	IPR001932; Protein phosphatase 2C (PP2C)-like domain	L8IBA2	Q15750	GO:0003824; Pyridoxal phosphate-dependent transferase, major region, subdomain 2; NULL	gi|555975055|ref|XP_005899512.1|/0/PREDICTED: TGF-beta-activated kinase 1 and MAP3K7-binding protein 1 [Bos mutus]
CCG009047.1	5.605e-10	PIK3R5; phosphoinositide-3-kinase, regulatory subunit 5; K02649 phosphoinositide-3-kinase, regulatory subunit	IPR019522; Phosphoinositide 3-kinase 1B, gamma adapter, p101 subunit	L8HWT8	Q5UE93	--	gi|528995180|ref|XP_005220410.1|/0/PREDICTED: phosphoinositide 3-kinase regulatory subunit 6 isoform X2 [Bos taurus]
CCG006976.1	6.248e-10	RTF1; Rtf1, Paf1/RNA polymerase II complex component, homolog (S. cerevisiae); K15178 RNA polymerase-associated protein RTF1	IPR004343; Plus-3	F1N6E9	A2AQ19	GO:0003677; Homeodomain-like; NULL|GO:0005634; RNA polymerase II subunit A; NULL|GO:0006352; TATA box binding protein associated factor (TAF); NULL|GO:0016570; Plus-3; NULL	gi|803254899|ref|XP_011987403.1|/0/PREDICTED: RNA polymerase-associated protein RTF1 homolog isoform X2 [Ovis aries musimon]
CCG016085.1	6.315e-10	--	--	L8HWK8	A8QW39	--	gi|742213606|ref|XP_010860929.1|/9.51282e-49/PREDICTED: protein FAM183A isoform X2 [Bison bison bison]
CCG008649.1	6.818e-10	guanylate kinase; K00942 guanylate kinase [EC:2.7.4.8]	IPR003117; Dimerization-anchoring domain of cAMP-dependent protein kinase, regulatory subunit	E1BGR4	Q7Z7H3	--	gi|803217569|ref|XP_011969141.1|/0/PREDICTED: ciliogenesis-associated TTC17-interacting protein isoform X4 [Ovis aries musimon]
CCG016331.1	7.0915e-10	MFSD8; major facilitator superfamily domain containing 8; K12307 MFS transporter, ceroid-lipofuscinosis neuronal protein 7	IPR016196; Major facilitator superfamily domain, general substrate transporter	L8I0V5	Q8NHS3	--	gi|742203856|ref|XP_010858554.1|/0/PREDICTED: major facilitator superfamily domain-containing protein 8 isoform X3 [Bison bison bison]
CCG019390.1	7.6545e-10	--	--	L8IS44	Q5SWX8	--	gi|440908223|gb|ELR58269.1|/0/Protein odr-4-like protein [Bos mutus]
CCG020420.1	7.782e-10	--	--	G3N2Z0	A6NGG8	--	gi|76629900|ref|XP_596060.2|/0/PREDICTED: uncharacterized protein C2orf71 homolog [Bos taurus]
CCG019870.1	8.0505e-10	YBX2; Y box binding protein 2; K09277 Y-box-binding protein 2	IPR002059; Cold-shock protein, DNA-binding	A5D7M4	Q9Y2T7	GO:0003676; Zinc finger C2H2-type/integrase DNA-binding domain; NULL|GO:0003677; Homeodomain-like; NULL|GO:0006355; Heat shock factor (HSF)-type, DNA-binding; NULL	gi|958767479|ref|XP_014716992.1|/9.99478e-104/PREDICTED: Y-box-binding protein 2 isoform X5 [Equus asinus]
CCG013493.1	8.1635e-10	MGC134577; exonuclease NEF-sp; K14570 RNA exonuclease 1 [EC:3.1.-.-]	IPR000504; RNA recognition motif domain	W5PV87	Q2T9U5	GO:0000166; Nucleotide-binding, alpha-beta plait; NULL|GO:0003676; Zinc finger C2H2-type/integrase DNA-binding domain; NULL|GO:0004527; Exonuclease; NULL	gi|529006600|ref|XP_005224810.1|/0/PREDICTED: putative RNA exonuclease NEF-sp isoform X4 [Bos taurus]
CCG007057.1	8.1735e-10	ORC2, MGC140463, ORC2L; origin recognition complex, subunit 2; K02604 origin recognition complex subunit 2	IPR007220; Origin recognition complex, subunit 2	F1N230	A6QNM3	GO:0000808; Origin recognition complex, subunit 2; NULL|GO:0005634; RNA polymerase II subunit A; NULL|GO:0006260; Mini-chromosome maintenance, DNA-dependent ATPase; NULL	gi|528939686|ref|XP_005202680.1|/0/PREDICTED: origin recognition complex subunit 2 isoform X1 [Bos taurus]
CCG019597.1	9.3275e-10	TMX3, MGC152463, TXNDC10; thioredoxin-related transmembrane protein 3 (EC:5.3.4.1); K09585 thioredoxin domain-containing protein 10 [EC:5.3.4.1]	IPR012336; Thioredoxin-like fold	A6QL97	Q96JJ7	--	gi|156121223|ref|NP_001095759.1|/2.86497e-99/protein disulfide-isomerase TMX3 precursor [Bos taurus]
CCG020610.3	1.0032e-09	Mtmr3, 1700092A20Rik, AI255150, AW557713, FYVE-DSP1, MGC78036, ZFYVE10, mKIAA0371; myotubularin related protein 3 (EC:3.1.3.48); K01104 protein-tyrosine phosphatase [EC:3.1.3.48]	IPR000306; FYVE zinc finger	L8IAA3	Q5BIM5	GO:0046872; Zinc finger, C2H2; NULL	gi|742089364|ref|XP_010831383.1|/0/PREDICTED: protrudin isoform X2 [Bison bison bison]
CCG011383.1	1.00765e-09	hypothetical protein ; K15074 BTB/POZ domain-containing adapter for CUL3-mediated RhoA degradation protein	IPR003131; Potassium channel tetramerisation-type BTB domain	L8IMX6	Q29RJ0	GO:0051260; Potassium channel tetramerisation-type BTB domain; NULL	gi|114050929|ref|NP_001039979.1|/0/BTB/POZ domain-containing protein KCTD18 [Bos taurus]
CCG017619.1	1.00955e-09	RBM8A; RNA binding motif protein 8A; K12876 RNA-binding protein 8A	IPR000504; RNA recognition motif domain	G5BBN0	Q27W01	GO:0000166; Nucleotide-binding, alpha-beta plait; NULL|GO:0003676; Zinc finger C2H2-type/integrase DNA-binding domain; NULL|GO:0003723; Reverse transcriptase domain; NULL|GO:0005634; RNA polymerase II subunit A; NULL|GO:0005737; Nuclear RNA export factor Tap, RNA-binding domain; NULL|GO:0005779; Peroxisomal biogenesis factor 11; NULL|GO:0006396; RNA-processing protein, HAT helix; NULL|GO:0016559;…	gi|884942185|ref|XP_012998120.1|/5.00877e-91/PREDICTED: RNA-binding protein 8A isoform X1 [Cavia porcellus]
CCG007167.1	1.06805e-09	SORT1; sortilin 1; K12388 sortilin	IPR000426; Proteasome alpha-subunit, N-terminal domain	G1T661	Q99523	GO:0004175; Proteasome alpha-subunit, N-terminal domain; NULL|GO:0004298; Proteasome, subunit alpha/beta; NULL|GO:0005839; Proteasome, subunit alpha/beta; NULL|GO:0006511; SKP1 component, POZ domain; NULL|GO:0016021; GPCR, rhodopsin-like, 7TM; NULL|GO:0019773; Proteasome alpha-subunit, N-terminal domain; NULL|GO:0051603; Proteasome, subunit alpha/beta; NULL	gi|676267007|gb|KFO22819.1|/0/Sortilin [Fukomys damarensis]
CCG013776.1	1.0818e-09	DHCR24, MGC166411; 24-dehydrocholesterol reductase (EC:1.3.1.-); K09828 delta24-sterol reductase [EC:1.3.1.72]	IPR006094; FAD linked oxidase, N-terminal	L8HYZ3	Q15392	GO:0003824; Pyridoxal phosphate-dependent transferase, major region, subdomain 2; NULL|GO:0008762; FAD-binding, type 2, subdomain 1; NULL|GO:0016491; Short-chain dehydrogenase/reductase, conserved site; NULL|GO:0016614; FAD-binding, type 2; NULL|GO:0050660; Ubiquinone biosynthesis hydroxylase, UbiH/UbiF/VisC/COQ6; NULL|GO:0055114; Cytochrome P450; NULL	gi|440897458|gb|ELR49138.1|/0/24-dehydrocholesterol reductase [Bos mutus]
CCG021563.1	1.0949e-09	GARS; glycyl-tRNA synthetase (EC:6.1.1.14); K01880 glycyl-tRNA synthetase [EC:6.1.1.14]	IPR000738; WHEP-TRS	I7GHN9	Q5RBL1	GO:0000166; Nucleotide-binding, alpha-beta plait; NULL|GO:0004812; Aminoacyl-tRNA synthetase, class 1a, anticodon-binding; NULL|GO:0004820; Glycyl-tRNA synthetase, alpha2 dimer; NULL|GO:0005524; Protein kinase, ATP binding site; NULL|GO:0005737; Nuclear RNA export factor Tap, RNA-binding domain; NULL|GO:0006418; Valyl/Leucyl/Isoleucyl-tRNA synthetase, editing domain; NULL|GO:0006426; Glycyl-tRNA …	gi|826283382|ref|XP_012496133.1|/0/PREDICTED: glycine--tRNA ligase [Propithecus coquereli]
CCG011421.1	1.0976e-09	PPIL4; peptidylprolyl isomerase (cyclophilin)-like 4 (EC:5.2.1.8); K12735 peptidyl-prolyl cis-trans isomerase-like 4 [EC:5.2.1.8]	IPR000504; RNA recognition motif domain	L8HVN1	Q8WUA2	GO:0000166; Nucleotide-binding, alpha-beta plait; NULL|GO:0003676; Zinc finger C2H2-type/integrase DNA-binding domain; NULL|GO:0003755; Cyclophilin-like peptidyl-prolyl cis-trans isomerase domain; NULL|GO:0006457; Peptidyl-prolyl cis-trans isomerase, FKBP-type, domain; NULL	gi|329663371|ref|NP_001193016.1|/0/peptidyl-prolyl cis-trans isomerase-like 4 [Bos taurus]
CCG021865.1	1.11845e-09	23.m05916; DNA polymerase I (EC:2.7.7.7); K02335 DNA polymerase I [EC:2.7.7.7]	IPR007694; DNA helicase, DnaB-like, C-terminal	A5D7A7	Q96RR1	GO:0003678; Mini-chromosome maintenance complex protein 4; NULL|GO:0005524; Protein kinase, ATP binding site; NULL|GO:0006260; Mini-chromosome maintenance, DNA-dependent ATPase; NULL	gi|148540314|ref|NP_001091933.1|/0/twinkle protein, mitochondrial [Bos taurus]
CCG017334.1	1.15715e-09	--	IPR028045; Protein of unknown function DUF4539	L8HTP7	Q8N3J3	--	gi|440895482|gb|ELR47655.1|/0/hypothetical protein M91_07977, partial [Bos mutus]
CCG021072.1	1.1883e-09	--	IPR007087; Zinc finger, C2H2	L8IGK1	Q9UHF7	GO:0046872; Zinc finger, C2H2; NULL	gi|741950471|ref|XP_010810446.1|/0/PREDICTED: zinc finger transcription factor Trps1 isoform X2 [Bos taurus]
CCG005541.1	1.24465e-09	POLG2, MGC143259; polymerase (DNA directed), gamma 2, accessory subunit (EC:2.7.7.7); K02333 DNA polymerase gamma 2	IPR004154; Anticodon-binding	L8J1X9	Q0VC30	--	gi|115497244|ref|NP_001068659.1|/0/DNA polymerase subunit gamma-2, mitochondrial [Bos taurus]
CCG013696.3	1.34505e-09	Cdh23, W; cadherin 23 (otocadherin); K06813 cadherin 23	IPR002126; Cadherin	E1BF45	Q9BYE9	GO:0005509; Glycoside hydrolase, family 47; NULL|GO:0005886; Cadherin conserved site; NULL|GO:0007155; Vinculin, conserved site; NULL|GO:0007156; Cadherin; NULL|GO:0016020; Amino acid permease/ SLC12A domain; NULL	gi|741933047|ref|XP_005209193.2|/0/PREDICTED: cadherin-related family member 2 isoform X2 [Bos taurus]
CCG003494.1	1.3467e-09	NCAPD3; non-SMC condensin II complex, subunit D3; K11491 condensin-2 complex subunit D3	IPR011989; Armadillo-like helical	F1MPS0	P42695	GO:0005488; Armadillo-type fold; NULL	gi|555989294|ref|XP_005906478.1|/0/PREDICTED: LOW QUALITY PROTEIN: condensin-2 complex subunit D3 [Bos mutus]
CCG005319.1	1.62845e-09	--	IPR000626; Ubiquitin domain	L8HZD0	A6NFN9	GO:0005515; Ubiquitin domain; NULL	gi|359062691|ref|XP_002685069.2|/0/PREDICTED: protein ANKUB1 isoform X2 [Bos taurus]
CCG018786.1	1.63955e-09	GI14361 gene product from transcript GI14361-RA; K02413 flagellar FliJ protein	--	W5QBW2	Q32KY1	--	gi|83035057|ref|NP_001032680.1|/0/dynein regulatory complex protein 1 [Bos taurus]
CCG002585.1	1.8234e-09	GPR156; G protein-coupled receptor 156; K04617 gamma-aminobutyric acid (GABA) B receptor-like	IPR002455; GPCR, family 3, gamma-aminobutyric acid receptor, type B	L8HYL3	Q8NFN8	GO:0004930; G protein-coupled receptor, rhodopsin-like; NULL|GO:0004965; GPCR, family 3, gamma-aminobutyric acid receptor, type B; NULL|GO:0007186; G protein-coupled receptor, rhodopsin-like; NULL|GO:0016021; GPCR, rhodopsin-like, 7TM; NULL	gi|742148452|ref|XP_010843688.1|/0/PREDICTED: probable G-protein coupled receptor 156 [Bison bison bison]
CCG010262.1	1.8547e-09	FNTB; farnesyltransferase, CAAX box, beta; K05954 protein farnesyltransferase subunit beta [EC:2.5.1.58]	IPR009508; Transcription activator, Churchill	F7F9A5	Q2HJG7	GO:0007275; Caudal-like activation domain; NULL|GO:0008270; Zinc finger, RING-type; NULL|GO:0045893; GATA-type transcription activator, N-terminal; NULL	gi|528966915|ref|XP_005212102.1|/1.5421e-56/PREDICTED: protein Churchill isoform X3 [Bos taurus]
CCG012301.1	1.94685e-09	SNRNP48; small nuclear ribonucleoprotein 48kDa (U11/U12); K13156 U11/U12 small nuclear ribonucleoprotein 48 kDa protein	IPR022776; TRM13/UPF0224 family, U11-48K-like CHHC zinc finger domain	L8IN21	Q9D361	--	gi|440907849|gb|ELR57940.1|/0/U11/U12 small nuclear ribonucleoprotein 48 kDa protein, partial [Bos mutus]
CCG008911.1	2.37445e-09	MED31, MGC148631; mediator complex subunit 31; K15153 mediator of RNA polymerase II transcription subunit 31	IPR008831; Mediator complex, subunit Med31	K9IQD1	A0JNN3	GO:0001104; Mediator complex, subunit Med4; NULL|GO:0006355; Heat shock factor (HSF)-type, DNA-binding; NULL|GO:0016592; Mediator complex, subunit Med4; NULL	gi|685595422|ref|XP_009187755.1|/5.41441e-74/PREDICTED: mediator of RNA polymerase II transcription subunit 31 isoform X2 [Papio anubis]
CCG004490.3	2.62265e-09	GTSE1, MGC165919; G-2 and S-phase expressed 1; K10129 G-2 and S-phase expressed protein 1	IPR011990; Tetratricopeptide-like helical	Q0V7L6	Q5RFF7	GO:0005515; Ubiquitin domain; NULL	gi|742082675|ref|XP_010857885.1|/0/PREDICTED: tetratricopeptide repeat protein 38, partial [Bison bison bison]
CCG007997.1	2.62985e-09	PPIG, MGC166393; peptidylprolyl isomerase G (cyclophilin G) (EC:5.2.1.8); K09566 peptidyl-prolyl isomerase G (cyclophilin G) [EC:5.2.1.8]	IPR002130; Cyclophilin-like peptidyl-prolyl cis-trans isomerase domain	A8E658	Q13427	GO:0003755; Cyclophilin-like peptidyl-prolyl cis-trans isomerase domain; NULL|GO:0006457; Peptidyl-prolyl cis-trans isomerase, FKBP-type, domain; NULL	gi|803019226|ref|XP_011989928.1|/0/PREDICTED: peptidyl-prolyl cis-trans isomerase G isoform X2 [Ovis aries]
CCG018168.1	2.6893e-09	clathrin heavy chain; K04646 clathrin heavy chain	IPR012331; Clathrin, heavy chain, linker	E1BFI1	Q5XIR8	GO:0005488; Armadillo-type fold; NULL	gi|528968350|ref|XP_005212677.1|/0/PREDICTED: clathrin heavy chain linker domain-containing protein 1 isoform X1 [Bos taurus]
CCG020478.2	2.9197e-09	--	IPR028091; FAM91, N-terminal domain	L8IR83	Q658Y4	--	gi|296480689|tpg|DAA22804.1|/0/TPA: Protein FAM91A1-like [Bos taurus]
CCG009517.1	2.93255e-09	--	IPR011989; Armadillo-like helical	L8I7A0	Q7Z4Q2	GO:0005488; Armadillo-type fold; NULL	gi|118151136|ref|NP_001071489.1|/0/HEAT repeat-containing protein 3 [Bos taurus]
CCG023414.1	3.15425e-09	SPTLC2; serine palmitoyltransferase, long chain base subunit 2; K00654 serine palmitoyltransferase [EC:2.3.1.50]	IPR016040; NAD(P)-binding domain	S9WSB1	Q9H9C1	--	gi|528761663|gb|EPY81322.1|/0/spermatogenesis-defective protein 39 isoform 1-like protein [Camelus ferus]
CCG020187.1	3.5477e-09	NMD3, MGC142487; NMD3 homolog (S. cerevisiae); K07562 nonsense-mediated mRNA decay protein 3	IPR007064; NMD3	L8J3E4	Q08DS5	--	gi|803336340|ref|XP_012026256.1|/0/PREDICTED: 60S ribosomal export protein NMD3 [Ovis aries musimon]
CCG010703.2	3.61745e-09	MGC153973, eno4; zgc:153973; K01689 enolase [EC:4.2.1.11]	IPR020810; Enolase, C-terminal	L8IE41	A6NNW6	GO:0000015; Enolase, C-terminal; NULL|GO:0000287; Enolase, C-terminal; NULL|GO:0004634; Enolase, C-terminal; NULL|GO:0006096; Phosphoglycerate mutase 1; NULL	gi|329299073|ref|NP_001192302.1|/0/enolase-like protein ENO4 [Bos taurus]
CCG017409.1	3.7635e-09	--	IPR027878; Protein of unknown function DUF4551	E1BMX3	Q8IXR9	--	gi|742131541|ref|XP_010839888.1|/0/PREDICTED: uncharacterized protein C12orf56 homolog [Bison bison bison]
CCG015913.1	3.99645e-09	--	IPR018737; Protein LIN52	S7Q540	Q8CD94	GO:0006351; Transcription factor IIS, N-terminal; NULL|GO:0007049; Cell division protein GTP binding; NULL|GO:0070176; Protein LIN52; NULL	gi|470610885|ref|XP_004315418.1|/1.97075e-63/PREDICTED: protein lin-52 homolog, partial [Tursiops truncatus]
CCG022610.1	4.00815e-09	MKKS; McKusick-Kaufman syndrome; K09492 McKusick-Kaufman syndrome protein	IPR002423; Chaperonin Cpn60/TCP-1	W5PKU2	Q9NPJ1	GO:0005524; Protein kinase, ATP binding site; NULL|GO:0044267; Chaperonin Cpn60/TCP-1; NULL	gi|803334844|ref|XP_012025523.1|/0/PREDICTED: McKusick-Kaufman/Bardet-Biedl syndromes putative chaperonin isoform X2 [Ovis aries musimon]
CCG011506.1	4.023e-09	--	IPR026120; Transmembrane protein 11	L8INN4	A5D7N3	GO:0007005; Mitochondrial ubiquitin ligase activator of NFKB 1; NULL|GO:0031305; Transmembrane protein 11; NULL	gi|440907883|gb|ELR57971.1|/6.31177e-123/Transmembrane protein 11, partial [Bos mutus]
CCG024384.1	4.1701e-09	--	IPR010770; SGT1	Q2KI67	O95905	--	gi|114053213|ref|NP_001039736.1|/0/protein SGT1 [Bos taurus]
CCG014233.1	4.2315e-09	--	IPR001073; Complement C1q protein	E1BJW3	Q9H8L6	GO:0005515; Ubiquitin domain; NULL	gi|742180395|ref|XP_010852690.1|/0/PREDICTED: multimerin-2 [Bison bison bison]
CCG013262.1	5.8535e-09	--	IPR006640; Domain of unknown function SprT-like	W5Q7U2	Q96QF7	--	gi|528928776|ref|XP_605075.5|/0/PREDICTED: acidic repeat-containing protein [Bos taurus]
CCG021988.2	6.0495e-09	--	IPR026197; Secretogranin III	L8ICR8	A6QLI2	--	gi|156120841|ref|NP_001095567.1|/0/secretogranin-3 precursor [Bos taurus]
CCG007045.1	7.754e-09	--	--	L8HMY9	Q8WXS4	--	gi|440891648|gb|ELR45213.1|/2.60192e-125/Voltage-dependent calcium channel gamma-like subunit [Bos mutus]
CCG009550.1	7.8225e-09	TAPBP, TAPASIN, TPN; TAP binding protein (tapasin); K08058 TAP binding protein (tapasin)	IPR003006; Immunoglobulin/major histocompatibility complex, conserved site	L8HV93	Q5R8H1	GO:0005515; Ubiquitin domain; NULL	gi|742143999|ref|XP_010843275.1|/0/PREDICTED: tapasin-related protein isoform X1 [Bison bison bison]
CCG018957.1	8.0335e-09	--	IPR008485; Protein of unknown function DUF766	W5QIZ4	Q9P055	--	gi|742156552|ref|XP_010845976.1|/1.57556e-143/PREDICTED: JNK1/MAPK8-associated membrane protein isoform X3 [Bison bison bison]
CCG012611.1	8.3095e-09	gl; glass; K09214 glass	IPR007087; Zinc finger, C2H2	Q3ZBC5	Q5EAC5	GO:0003676; Zinc finger C2H2-type/integrase DNA-binding domain; NULL|GO:0046872; Zinc finger, C2H2; NULL	gi|594044294|ref|XP_006046644.1|/0/PREDICTED: zinc finger protein 410 isoform X1 [Bubalus bubalis]
CCG005543.1	9.163e-09	--	IPR001715; Calponin homology domain	F1MLU4	Q96GE4	GO:0005515; Ubiquitin domain; NULL	gi|555951247|ref|XP_005887822.1|/0/PREDICTED: centrosomal protein of 95 kDa [Bos mutus]
CCG002592.1	9.1745e-09	GTF2E1, MGC166282; general transcription factor IIE, polypeptide 1, alpha 56kDa; K03136 transcription initiation factor TFIIE subunit alpha	IPR002853; Transcription factor TFIIE, alpha subunit	W5QFC9	A6QLI8	GO:0006367; TAFII28-like protein; NULL|GO:0043565; Heat shock factor (HSF)-type, DNA-binding; NULL	gi|157074104|ref|NP_001096764.1|/0/general transcription factor IIE subunit 1 [Bos taurus]
CCG004650.1	9.4015e-09	--	IPR018791; UV radiation resistance protein/autophagy-related protein 14	G1P3G3	Q6ZNE5	GO:0010508; UV radiation resistance protein/autophagy-related protein 14; NULL	gi|926702894|ref|XP_013822674.1|/0/PREDICTED: beclin 1-associated autophagy-related key regulator [Capra hircus]
CCG009147.1	9.958e-09	hypothetical protein; K04437 filamin	IPR022008; TSG101 and ALIX binding domain of CEP55	L8IY20	Q53EZ4	--	gi|329664772|ref|NP_001192690.1|/0/centrosomal protein of 55 kDa [Bos taurus]
CCG003176.1	1.08095e-08	CD44 antigen-like; K06256 CD44 antigen	IPR000538; Link	L8ITJ7	P16070	GO:0005540; Link; NULL|GO:0007155; Vinculin, conserved site; NULL|GO:0016020; Amino acid permease/ SLC12A domain; NULL	gi|555957667|ref|XP_005890961.1|/0/PREDICTED: CD44 antigen isoform X1 [Bos mutus]
CCG023885.1	1.12775e-08	similar to LRRG00133; K13109 IK cytokine	IPR012492; Protein RED, C-terminal	F6ZV93	Q13123	GO:0005634; RNA polymerase II subunit A; NULL	gi|431892578|gb|ELK03011.1|/0/Protein Red [Pteropus alecto]
CCG009788.1	1.1671e-08	CIRH1A; cirrhosis, autosomal recessive 1A (cirhin); K14548 U3 small nucleolar RNA-associated protein 4	IPR001680; WD40 repeat	E1BC40	Q969X6	GO:0005515; Ubiquitin domain; NULL	gi|329664062|ref|NP_001192601.1|/0/cirhin [Bos taurus]
CCG018580.1	1.2473e-08	--	IPR005123; Oxoglutarate/iron-dependent dioxygenase	L8IAZ2	Q3MI03	GO:0005506; Cytochrome P450; NULL|GO:0016491; Short-chain dehydrogenase/reductase, conserved site; NULL|GO:0016705; Cytochrome P450; NULL|GO:0016706; Oxoglutarate/iron-dependent dioxygenase; NULL|GO:0031418; Prolyl 4-hydroxylase, alpha subunit; NULL|GO:0055114; Cytochrome P450; NULL	gi|262205525|ref|NP_001160085.1|/0/prolyl 3-hydroxylase OGFOD1 [Bos taurus]
CCG005424.1	1.2664e-08	--	IPR028129; Consortin, C-terminal domain	E1BC04	Q6PJW8	GO:0005802; Consortin, C-terminal domain; NULL|GO:0042998; Consortin, C-terminal domain; NULL|GO:0071253; Consortin, C-terminal domain; NULL	gi|157426911|ref|NP_001098726.1|/0/consortin [Bos taurus]
CCG012775.1	1.28125e-08	HMMR, rhamm; hyaluronan-mediated motility receptor (RHAMM); K06267 hyaluronan-mediated motility receptor	IPR005913; dTDP-4-dehydrorhamnose reductase	L9JJA9	O75330	GO:0008831; dTDP-4-dehydrorhamnose reductase; NULL|GO:0045226; dTDP-4-dehydrorhamnose reductase; NULL	gi|444709551|gb|ELW50560.1|/0/Hyaluronan mediated motility receptor [Tupaia chinensis]
CCG015001.1	1.35685e-08	NASP, MGC134231; nuclear autoantigenic sperm protein (histone-binding); K11291 nuclear autoantigenic sperm protein	IPR001440; Tetratricopeptide TPR1	S7NKL4	Q2T9P4	GO:0005515; Ubiquitin domain; NULL|GO:0016491; Short-chain dehydrogenase/reductase, conserved site; NULL|GO:0055114; Cytochrome P450; NULL	gi|521035308|gb|EPQ17090.1|/0/Nuclear autoantigenic sperm protein [Myotis brandtii]
CCG024127.1	1.423e-08	DNA-directed RNA polymerases I, II, and III subunit RPABC4-like; K03009 DNA-directed RNA polymerases I, II, and III subunit RPABC4	IPR001440; Tetratricopeptide TPR1	E1BFI8	Q5U2X2	GO:0003677; Homeodomain-like; NULL|GO:0003899; RNA polymerase Rpb7, N-terminal; NULL|GO:0005515; Ubiquitin domain; NULL|GO:0006351; Transcription factor IIS, N-terminal; NULL	gi|296480492|tpg|DAA22607.1|/0/TPA: sperm associated antigen 1 [Bos taurus]
CCG003859.1	1.6005e-08	CCL20; chemokine (C-C motif) ligand 20; K14625 C-C motif chemokine 20	IPR000827; CC chemokine, conserved site	L8IVG7	Q8SQB1	GO:0005576; Cathelicidin; NULL|GO:0006955; MHC class I-like antigen recognition; NULL|GO:0008009; Chemokine interleukin-8-like domain; NULL	gi|440910631|gb|ELR60406.1|/2.92041e-49/C-C motif chemokine 20 [Bos mutus]
CCG022790.1	1.6205e-08	USP48; ubiquitin specific peptidase 48; K11858 ubiquitin carboxyl-terminal hydrolase 48 [EC:3.1.2.15]	IPR000626; Ubiquitin domain	E1BF92	Q86UV5	GO:0004843; Peptidase C19, ubiquitin-specific peptidase, DUSP domain; NULL|GO:0005515; Ubiquitin domain; NULL|GO:0006511; SKP1 component, POZ domain; NULL	gi|594048405|ref|XP_006048598.1|/0/PREDICTED: ubiquitin carboxyl-terminal hydrolase 48 isoform X1 [Bubalus bubalis]
CCG018747.1	1.6259e-08	CSTF1, MGC142355; cleavage stimulation factor, 3' pre-RNA, subunit 1, 50kDa; K14406 cleavage stimulation factor subunit 1	IPR001680; WD40 repeat	L8J1E5	Q5BJQ6	GO:0005515; Ubiquitin domain; NULL	gi|676277181|gb|KFO31348.1|/0/Cleavage stimulation factor subunit 1 [Fukomys damarensis]
CCG003152.1	1.6858e-08	EEA1; early endosome antigen 1; K12478 early endosome antigen 1	IPR000306; FYVE zinc finger	K9IP79	Q15075	GO:0046872; Zinc finger, C2H2; NULL	gi|742117254|ref|XP_010838010.1|/0/PREDICTED: early endosome antigen 1 isoform X1 [Bison bison bison]
CCG001091.1	1.751e-08	similar to F-box-WD40 repeat protein 6; K10260 F-box and WD-40 domain protein 7	IPR001680; WD40 repeat	F1MMY3	Q86TI4	GO:0005515; Ubiquitin domain; NULL	gi|300797747|ref|NP_001178268.1|/0/WD repeat-containing protein 86 [Bos taurus]
CCG017037.1	1.76355e-08	NGDN, MGC137193; neuroguidin, EIF4E binding protein; K14765 U3 small nucleolar ribonucleoprotein protein LCP5	IPR007146; Sas10/Utp3/C1D	L8HSS0	Q2KII6	--	gi|114050849|ref|NP_001039924.1|/3.81802e-157/neuroguidin [Bos taurus]
CCG017764.1	1.96595e-08	--	--	L8IFZ8	A1A4M2	--	gi|440903866|gb|ELR54464.1|/8.26289e-107/UPF0510 protein INM02, partial [Bos mutus]
CCG018867.1	1.99655e-08	--	--	W5PJS3	Q2HJB9	--	gi|548507031|ref|XP_005693277.1|/1.31946e-117/PREDICTED: transmembrane protein 98 [Capra hircus]
CCG017827.1	2.10665e-08	SENP7, MGC152178; SUMO1/sentrin specific peptidase 7; K08596 sentrin-specific protease 7 [EC:3.4.22.-]	IPR003653; Peptidase C48, SUMO/Sentrin/Ubl1	L8IVL7	A7MBJ2	GO:0006508; Peptidase C1A, papain C-terminal; NULL|GO:0008234; Peptidase C1A, papain C-terminal; NULL	gi|742133196|ref|XP_010840286.1|/0/PREDICTED: sentrin-specific protease 7 isoform X2 [Bison bison bison]
CCG014557.1	2.2212e-08	--	IPR018379; BEN domain	W5P7T6	Q8N7W2	--	gi|803237437|ref|XP_011978842.1|/0/PREDICTED: BEN domain-containing protein 7 isoform X10 [Ovis aries musimon]
CCG023292.1	2.69655e-08	--	--	L8IZN8	Q32KL8	--	gi|741978379|ref|XP_010818881.1|/2.99581e-149/PREDICTED: protein TBATA isoform X1 [Bos taurus]
CCG004668.1	2.88755e-08	similar to Calmodulin CG8472-PA; K02183 calmodulin	IPR002048; EF-hand domain	L5KG02	Q4R736	GO:0005509; Glycoside hydrolase, family 47; NULL	gi|440897104|gb|ELR48872.1|/0/Spermatogenesis-associated protein 21, partial [Bos mutus]
CCG008328.1	2.9349e-08	RMI1, MGC140340; RMI1, RecQ mediated genome instability 1, homolog (S. cerevisiae); K10990 protein RMI1 homolog	IPR013894; Domain of unknown function DUF1767	L8IGW3	A4IF98	--	gi|440905353|gb|ELR55740.1|/0/RecQ-mediated genome instability protein 1 [Bos mutus]
CCG022414.1	4.0087e-08	--	IPR015158; Bud-site selection protein, BUD22	L8ILI8	Q05B65	--	gi|157428022|ref|NP_001098919.1|/0/serum response factor-binding protein 1 [Bos taurus]
CCG021057.1	4.7379e-08	similar to Clusterin associated protein 1; K14721 DNA-directed RNA polymerase III subunit RPC5	IPR000182; GNAT domain	A7YWT7	Q6AYJ5	GO:0008080; GNAT domain; NULL	gi|148664796|gb|EDK97212.1|/0/mCG126176 [Mus musculus]
CCG021754.1	5.3295e-08	TREML2; triggering receptor expressed on myeloid cells-like 2; K14364 trem-like transcript 2 protein	IPR003599; Immunoglobulin subtype	L5JNH5	Q86YW5	GO:0005515; Ubiquitin domain; NULL	gi|431838389|gb|ELK00321.1|/0/Trem-like transcript 2 protein [Pteropus alecto]
CCG015670.1	5.437e-08	ALG9; asparagine-linked glycosylation 9, alpha-1,2-mannosyltransferase homolog (S. cerevisiae); K03846 alpha-1,2-mannosyltransferase [EC:2.4.1.259 2.4.1.261]	IPR005121; Phenylalanine-tRNA ligase, beta subunit, ferrodoxin-fold anticodon-binding	S9XYV9	Q9BRP7	GO:0000049; Phenylalanine-tRNA ligase, beta subunit, ferrodoxin-fold anticodon-binding; NULL|GO:0000287; Enolase, C-terminal; NULL|GO:0004826; Phenylalanine-tRNA ligase, beta subunit, ferrodoxin-fold anticodon-binding; NULL|GO:0005524; Protein kinase, ATP binding site; NULL|GO:0006432; Phenylalanine-tRNA ligase, beta subunit, ferrodoxin-fold anticodon-binding; NULL|GO:0008033; tRNA-dihydrouridine…	gi|744541740|ref|XP_010984519.1|/0/PREDICTED: ferredoxin-fold anticodon-binding domain-containing protein 1-like [Camelus dromedarius]
CCG007011.1	5.46e-08	--	--	L8I3E0	Q6UWF9	--	gi|556726533|ref|XP_005959031.1|/4.82297e-84/PREDICTED: protein FAM180A [Pantholops hodgsonii]
CCG022130.2	5.68e-08	MGC153361, trmt12; zgc:153361 (EC:2.1.1.-); K00599 [EC:2.1.1.-]	IPR003402; tRNA transferase Trm5/Tyw2	A6QQ88	Q58D65	GO:0016740; Aminotransferase, class-II, pyridoxal-phosphate binding site; NULL	gi|528975658|ref|XP_005215423.1|/0/PREDICTED: tRNA wybutosine-synthesizing protein 2 homolog isoform X1 [Bos taurus]
CCG016721.1	6.3455e-08	PRKCSH, MGC129131, VASAP-60; protein kinase C substrate 80K-H (EC:2.7.11.1); K08288 protein kinase C substrate 80K-H	IPR002048; EF-hand domain	L8IXR9	Q28034	GO:0005509; Glycoside hydrolase, family 47; NULL|GO:0005515; Ubiquitin domain; NULL	gi|41386727|ref|NP_788835.1|/0/glucosidase 2 subunit beta precursor [Bos taurus]
CCG009307.1	6.847e-08	--	IPR007087; Zinc finger, C2H2	L8HSN6	Q96JM3	GO:0003676; Zinc finger C2H2-type/integrase DNA-binding domain; NULL|GO:0046872; Zinc finger, C2H2; NULL	gi|742234598|ref|XP_010829730.1|/0/PREDICTED: chromosome alignment-maintaining phosphoprotein 1 isoform X2 [Bison bison bison]
CCG009171.1	7.0495e-08	putative sulfurtransferase; K07146 UPF0176 protein	IPR001763; Rhodanese-like domain	W5PNN4	Q5T7W7	--	gi|742154423|ref|XP_010845365.1|/0/PREDICTED: thiosulfate sulfurtransferase/rhodanese-like domain-containing protein 2 isoform X3 [Bison bison bison]
CCG008253.1	8.1415e-08	--	IPR019375; Ribosomal protein S28, mitochondrial	L8IDQ0	P82928	--	gi|114051924|ref|NP_001039866.1|/7.75574e-79/28S ribosomal protein S28, mitochondrial [Bos taurus]
CCG004880.1	8.461e-08	--	--	L8HPU3	Q5RCM2	--	gi|742180427|ref|XP_010852699.1|/0/PREDICTED: protein FAM35A isoform X2 [Bison bison bison]
CCG004772.2	8.5665e-08	similar to Mpdz protein; K06095 multiple PDZ domain protein	IPR001478; PDZ domain	F1N1J2	Q14005	GO:0005125; Interleukin-6/Interleukin-23/GCSF/MGF; NULL|GO:0005515; Ubiquitin domain; NULL	gi|742137577|ref|XP_010841543.1|/0/PREDICTED: pro-interleukin-16 isoform X1 [Bison bison bison]
CCG005036.2	8.607e-08	CHADL, MGC179327, RANGAP1; chondroadherin-like; K14319 Ran GTPase-activating protein 1	IPR000372; Leucine-rich repeat-containing N-terminal	L9KNS3	P46060	GO:0005098; Ran-GTPase activating protein 1, C-terminal; NULL|GO:0005515; Ubiquitin domain; NULL|GO:0007165; STAT transcription factor, all-alpha; NULL	gi|444723811|gb|ELW64441.1|/0/Ran GTPase-activating protein 1 [Tupaia chinensis]
CCG018171.1	9.0035e-08	--	--	L8J2I9	A0JNG0	--	gi|118151154|ref|NP_001071499.1|/0/transmembrane protein 168 [Bos taurus]
CCG003071.2	9.316e-08	bromodomain and PHD finger-containing protein 1, brpf1, putative (EC:2.1.1.43 2.3.1.48); K11348 bromodomain and PHD finger-containing protein 1	IPR001965; Zinc finger, PHD-type	W5NRD2	P55197	GO:0005515; Ubiquitin domain; NULL|GO:0008270; Zinc finger, RING-type; NULL	gi|742202356|ref|XP_010858206.1|/0/PREDICTED: protein AF-10 isoform X1 [Bison bison bison]
CCG003851.2	1.0248e-07	EXOSC10; exosome component 10; K12591 exosome complex exonuclease RRP6 [EC:3.1.13.-]	IPR000152; EGF-type aspartate/asparagine hydroxylation site	L9L5G0	Q01780	GO:0000166; Nucleotide-binding, alpha-beta plait; NULL|GO:0000176; Exosome-associated factor Rrp6, N-terminal; NULL|GO:0003676; Zinc finger C2H2-type/integrase DNA-binding domain; NULL|GO:0003824; Pyridoxal phosphate-dependent transferase, major region, subdomain 2; NULL|GO:0004252; Peptidase S8/S53 domain; NULL|GO:0005509; Glycoside hydrolase, family 47; NULL|GO:0005515; Ubiquitin domain; NULL|G…	gi|537230798|gb|ERE84034.1|/0/exosome component 10 isoform 1 [Cricetulus griseus]
CCG010929.1	1.02615e-07	--	--	W5NYY5	Q2TAA8	--	gi|594097776|ref|XP_006072066.1|/0/PREDICTED: translin-associated factor X-interacting protein 1 isoform X1 [Bubalus bubalis]
CCG003229.1	1.2173e-07	UPF1; UPF1 regulator of nonsense transcripts homolog (yeast); K14326 regulator of nonsense transcripts 1 [EC:3.6.4.-]	IPR018999; RNA helicase UPF1, UPF2-interacting domain	M3YVP4	Q92900	GO:0000184; Smg8/Smg9; NULL|GO:0003677; Homeodomain-like; NULL|GO:0004386; Helicase, C-terminal; NULL|GO:0005524; Protein kinase, ATP binding site; NULL|GO:0005737; Nuclear RNA export factor Tap, RNA-binding domain; NULL|GO:0008270; Zinc finger, RING-type; NULL	gi|742155307|ref|XP_010845602.1|/0/PREDICTED: regulator of nonsense transcripts 1 [Bison bison bison]
CCG002714.2	1.3999e-07	CHAF1A; chromatin assembly factor 1, subunit A (p150); K10750 chromatin assembly factor 1 subunit A	IPR022043; Chromatin assembly factor 1 subunit A	G3SLF5	A6QLA6	--	gi|156120333|ref|NP_001095312.1|/0/chromatin assembly factor 1 subunit A [Bos taurus]
CCG022868.1	1.47605e-07	EIF2B4, MGC127736; eukaryotic translation initiation factor 2B, subunit 4 delta, 67kDa; K03680 translation initiation factor eIF-2B subunit delta	IPR000649; Initiation factor 2B-related	F1MMQ5	Q3T058	GO:0044237; Dihydropteroate synthase-like; NULL	gi|555967500|ref|XP_005895797.1|/0/PREDICTED: translation initiation factor eIF-2B subunit delta isoform X2 [Bos mutus]
CCG018275.2	1.4904e-07	IL10RA; interleukin 10 receptor, alpha; K05134 interleukin 10 receptor alpha	IPR003961; Fibronectin, type III	V6F9B3	Q13651	GO:0005515; Ubiquitin domain; NULL	gi|528976893|ref|XP_005215888.1|/0/PREDICTED: interleukin-10 receptor subunit alpha isoform X1 [Bos taurus]
CCG014491.1	1.51525e-07	TSG101; tumor susceptibility gene 101; K12183 ESCRT-I complex subunit TSG101	IPR008883; Ubiquitin E2 variant, N-terminal	W5PID5	Q99816	GO:0006464; Ubiquitin-activating enzyme repeat; NULL|GO:0015031; Vacuolar protein sorting-associated protein 35, Vps35; NULL	gi|147906546|ref|NP_001091464.1|/0/tumor susceptibility gene 101 protein [Bos taurus]
CCG009716.1	1.57795e-07	SF3A3, MGC129027; splicing factor 3a, subunit 3, 60kDa; K12827 splicing factor 3A subunit 3	IPR000690; Zinc finger, C2H2-type matrin	S9WUU4	Q12874	GO:0003676; Zinc finger C2H2-type/integrase DNA-binding domain; NULL|GO:0005634; RNA polymerase II subunit A; NULL|GO:0008270; Zinc finger, RING-type; NULL	gi|528760169|gb|EPY79828.1|/0/splicing factor 3A subunit 3 [Camelus ferus]
CCG009198.1	1.6518e-07	Zbtb48, Hkr3, MGC108933; zinc finger and BTB domain containing 48; K10519 zinc finger and BTB domain-containing protein 48	IPR007087; Zinc finger, C2H2	W5PEH5	A0JNJ4	GO:0003676; Zinc finger C2H2-type/integrase DNA-binding domain; NULL|GO:0046872; Zinc finger, C2H2; NULL	gi|555961406|ref|XP_005892798.1|/0/PREDICTED: zinc finger protein 692 isoform X3 [Bos mutus]
CCG009170.1	1.675e-07	nuclear cap binding protein subunit 1, 80kDa; K12882 nuclear cap-binding protein subunit 1	IPR003890; MIF4G-like, type 3	G5C1C6	Q56A27	GO:0003723; Reverse transcriptase domain; NULL|GO:0005488; Armadillo-type fold; NULL|GO:0005515; Ubiquitin domain; NULL|GO:0016070; MIF4G-like, type 1; NULL	gi|351712418|gb|EHB15337.1|/0/Nuclear cap-binding protein subunit 1 [Heterocephalus glaber]
CCG005776.1	1.7165e-07	POLR3F; polymerase (RNA) III (DNA directed) polypeptide F, 39 kDa; K03025 DNA-directed RNA polymerase III subunit RPC6	IPR007832; RNA polymerase Rpc34	W5NQ69	Q2T9S3	GO:0003677; Homeodomain-like; NULL|GO:0003899; RNA polymerase Rpb7, N-terminal; NULL|GO:0006351; Transcription factor IIS, N-terminal; NULL	gi|296481393|tpg|DAA23508.1|/0/TPA: DNA-directed RNA polymerase III subunit RPC6 [Bos taurus]
CCG004955.1	1.8543e-07	CHAF1B; chromatin assembly factor 1, subunit B (p60); K10751 chromatin assembly factor 1 subunit B	IPR001632; G-protein, beta subunit	L8HR47	Q13112	GO:0005515; Ubiquitin domain; NULL	gi|148229121|ref|NP_001091483.1|/0/chromatin assembly factor 1 subunit B [Bos taurus]
CCG018196.1	1.9805e-07	--	IPR015943; WD40/YVTN repeat-like-containing domain	F1S209	Q9H6U6	GO:0005515; Ubiquitin domain; NULL	gi|803219038|ref|XP_011969860.1|/0/PREDICTED: breast carcinoma-amplified sequence 3 isoform X11 [Ovis aries musimon]
CCG004695.1	2.0534e-07	--	--	F1N4X9	Q32KT7	--	gi|742199531|ref|XP_010857518.1|/0/PREDICTED: uncharacterized protein C10orf120 homolog [Bison bison bison]
CCG018895.1	2.0929e-07	CD86; CD86 molecule; K05413 CD86 antigen	IPR003596; Immunoglobulin V-set, subgroup	L8INT4	P42071	GO:0005515; Ubiquitin domain; NULL	gi|742094120|ref|XP_010832548.1|/0/PREDICTED: T-lymphocyte activation antigen CD86 isoform X1 [Bison bison bison]
CCG023325.2	2.16915e-07	--	IPR000238; Ribosome-binding factor A	E1BEK1	Q8N0V3	GO:0006364; Nucleolar, Nop52; NULL	gi|164420779|ref|NP_001106721.1|/1.29622e-169/putative ribosome-binding factor A, mitochondrial [Bos taurus]
CCG014374.1	2.27755e-07	Zscan22, AW227621, D530006B18Rik, Hkr2; zinc finger and SCAN domain containing 22; K09230 SCAN domain-containing zinc finger protein	IPR001214; SET domain	E1BJ30	O75626	GO:0003676; Zinc finger C2H2-type/integrase DNA-binding domain; NULL|GO:0005515; Ubiquitin domain; NULL|GO:0046872; Zinc finger, C2H2; NULL	gi|300793807|ref|NP_001179865.1|/0/PR domain zinc finger protein 1 [Bos taurus]
CCG016290.1	2.30465e-07	--	IPR017923; Transcription factor IIS, N-terminal	K9J2L8	Q3SWT4	GO:0003677; Homeodomain-like; NULL|GO:0005634; RNA polymerase II subunit A; NULL|GO:0006351; Transcription factor IIS, N-terminal; NULL	gi|194378172|dbj|BAG57836.1|/0/unnamed protein product [Homo sapiens]
CCG011567.1	2.3098e-07	hypothetical protein; K11996 adenylyltransferase and sulfurtransferase	IPR000195; Rab-GTPase-TBC domain	F1MXD4	Q9NVG8	GO:0005097; Rab-GTPase-TBC domain; NULL|GO:0032313; Rab-GTPase-TBC domain; NULL	gi|332078526|ref|NP_001193644.1|/0/TBC1 domain family member 13 [Bos taurus]
CCG011212.1	2.3786e-07	--	IPR019193; Ubiquitin-conjugating enzyme E2-binding protein	L8I5Q8	Q1JQA1	--	gi|742209987|ref|XP_010860033.1|/0/PREDICTED: E3 ubiquitin-protein ligase E3D isoform X4 [Bison bison bison]
CCG022647.1	2.5168e-07	ABAT, GABA-AT, GABA-T, L-AIBAT, MGC137464; 4-aminobutyrate aminotransferase (EC:2.6.1.19); K13524 4-aminobutyrate aminotransferase / (S)-3-amino-2-methylpropionate transaminase [EC:2.6.1.19 2.6.1.22]	IPR004631; 4-aminobutyrate aminotransferase, eukaryotic	W5P5B2	P80147	GO:0003824; Pyridoxal phosphate-dependent transferase, major region, subdomain 2; NULL|GO:0003867; 4-aminobutyrate aminotransferase, eukaryotic; NULL|GO:0008483; Aspartate/other aminotransferase; NULL|GO:0009448; 4-aminobutyrate aminotransferase, eukaryotic; NULL|GO:0030170; Aminotransferase, class I/classII; NULL	gi|426254282|ref|XP_004020808.1|/0/PREDICTED: 4-aminobutyrate aminotransferase, mitochondrial [Ovis aries]
CCG005794.1	2.63525e-07	CRNKL1; crooked neck pre-mRNA splicing factor-like 1 (Drosophila); K12869 crooked neck	IPR003107; RNA-processing protein, HAT helix	L8J0X3	P63155	GO:0005515; Ubiquitin domain; NULL|GO:0005622; Zinc finger, B-box; NULL|GO:0006396; RNA-processing protein, HAT helix; NULL	gi|440911595|gb|ELR61244.1|/0/Crooked neck-like protein 1, partial [Bos mutus]
CCG005054.1	2.93775e-07	--	IPR006925; Vps16, C-terminal	F1MQ47	Q5E9L7	GO:0005737; Nuclear RNA export factor Tap, RNA-binding domain; NULL|GO:0006886; Clathrin adaptor, alpha-adaptin, appendage, Ig-like subdomain; NULL	gi|742103636|ref|XP_010834814.1|/0/PREDICTED: vacuolar protein sorting-associated protein 16 homolog [Bison bison bison]
CCG014761.1	2.9849e-07	NFIL3, MGC151767; nuclear factor, interleukin 3 regulated; K09059 nuclear factor, interleukin 3 regulated	IPR004827; Basic-leucine zipper domain	L8J4R6	Q08D88	GO:0003700; Heat shock factor (HSF)-type, DNA-binding; NULL|GO:0005634; RNA polymerase II subunit A; NULL|GO:0006351; Transcription factor IIS, N-terminal; NULL|GO:0006355; Heat shock factor (HSF)-type, DNA-binding; NULL|GO:0007623; 5-Hydroxytryptamine 7 receptor; NULL|GO:0043565; Heat shock factor (HSF)-type, DNA-binding; NULL	gi|115497654|ref|NP_001068708.1|/0/nuclear factor interleukin-3-regulated protein [Bos taurus]
CCG012442.1	3.24365e-07	--	--	F1MTS5	Q96EX3	--	gi|594083678|ref|XP_006065413.1|/1.32397e-79/PREDICTED: WD repeat-containing protein 34 isoform X1 [Bubalus bubalis]
CCG024451.2	3.25655e-07	--	--	L8IE62	Q8WU76	--	gi|440902681|gb|ELR53442.1|/2.05695e-105/Sec1 family domain-containing protein 2, partial [Bos mutus]
CCG004844.1	3.41305e-07	Pla2g4f; phospholipase A2, group IVF; K01047 phospholipase A2 [EC:3.1.1.4]	IPR000008; C2 domain	T0NIY4	Q96JC1	GO:0004620; Lysophospholipase, catalytic domain; NULL|GO:0005083; Citron-like; NULL|GO:0005515; Ubiquitin domain; NULL|GO:0006886; Clathrin adaptor, alpha-adaptin, appendage, Ig-like subdomain; NULL|GO:0008152; Phospholipid/glycerol acyltransferase; NULL|GO:0009395; Lysophospholipase, catalytic domain; NULL|GO:0016192; Clathrin adaptor, alpha-adaptin, appendage, Ig-like subdomain; NULL	gi|530667252|gb|EQB77553.1|/0/hypothetical protein CB1_000386008 [Camelus ferus]
CCG006716.1	3.5261e-07	--	IPR027836; Protein of unknown function DUF4529	L8HW05	Q6P387	--	gi|528918699|ref|XP_005195233.1|/0/PREDICTED: uncharacterized protein C16orf46 homolog isoform X1 [Bos taurus]
CCG005370.1	3.62535e-07	USF1, MGC137781; upstream transcription factor 1; K09106 upstream stimulatory factor	IPR000198; Rho GTPase-activating protein domain	L8YFR2	Q7Z6I6	GO:0005622; Zinc finger, B-box; NULL|GO:0007165; STAT transcription factor, all-alpha; NULL|GO:0046983; Myc-type, basic helix-loop-helix (bHLH) domain; NULL	gi|444522035|gb|ELV13276.1|/0/Rho GTPase-activating protein 30 [Tupaia chinensis]
CCG001100.1	3.7005e-07	--	--	F1N626	Q8BKE9	--	gi|742176566|ref|XP_010851634.1|/0/PREDICTED: intraflagellar transport protein 74 homolog isoform X2 [Bison bison bison]
CCG000406.1	3.7356e-07	NUPL2, MGC134117; nucleoporin like 2; K14321 nucleoporin-like protein 2	IPR000571; Zinc finger, CCCH-type	Q2YDG6	Q8CIC2	GO:0046872; Zinc finger, C2H2; NULL	gi|296488598|tpg|DAA30711.1|/0/TPA: nucleoporin like 2 [Bos taurus]
CCG014860.1	4.47645e-07	CHRM4; cholinergic receptor, muscarinic 4; K04132 muscarinic acetylcholine receptor M4	IPR000276; G protein-coupled receptor, rhodopsin-like	K7AHU9	Q9C0C7	GO:0004930; G protein-coupled receptor, rhodopsin-like; NULL|GO:0005515; Ubiquitin domain; NULL|GO:0005887; 5-Hydroxytryptamine 4 receptor; NULL|GO:0007186; G protein-coupled receptor, rhodopsin-like; NULL|GO:0016021; GPCR, rhodopsin-like, 7TM; NULL|GO:0016907; Muscarinic acetylcholine receptor family; NULL|GO:0040012; Muscarinic acetylcholine receptor M1; NULL	gi|555973963|ref|XP_005898977.1|/0/PREDICTED: activating molecule in BECN1-regulated autophagy protein 1 isoform X3 [Bos mutus]
CCG003066.2	4.53605e-07	Sorbs1, SH3P12; sorbin and SH3 domain containing 1; K06086 sorbin and SH3 domain containing 1	IPR000900; Nebulin repeat	F1MF57	O76041	GO:0005515; Ubiquitin domain; NULL	gi|803132404|ref|XP_012043691.1|/0/PREDICTED: nebulette isoform X4 [Ovis aries]
CCG001824.1	4.582e-07	INTS9; integrator complex subunit 9; K13146 integrator complex subunit 9	IPR001279; Beta-lactamase-like	W5Q080	Q9NV88	GO:0016787; Phospholipase/carboxylesterase/thioesterase; NULL	gi|803015089|ref|XP_011983984.1|/0/PREDICTED: integrator complex subunit 9 isoform X1 [Ovis aries]
CCG016182.1	4.961e-07	epsin 4/enthoprotin, putative; K12471 epsin	IPR001026; Epsin domain, N-terminal	M3VWB7	A7Z035	--	gi|555993243|ref|XP_005908385.1|/0/PREDICTED: clathrin interactor 1 isoform X1 [Bos mutus]
CCG005499.1	5.0195e-07	--	IPR003596; Immunoglobulin V-set, subgroup	I3LLG6	Q148M6	GO:0005515; Ubiquitin domain; NULL	gi|803268358|ref|XP_011993904.1|/0/PREDICTED: matrix-remodeling-associated protein 8 isoform X4 [Ovis aries musimon]
CCG010213.1	5.1575e-07	SLC3A2, MGC127541, MGC142823; solute carrier family 3 (activators of dibasic and neutral amino acid transport), member 2; K06519 solute carrier family 3, member 2	IPR006047; Glycosyl hydrolase, family 13, catalytic domain	L8I2E4	P08195	GO:0003824; Pyridoxal phosphate-dependent transferase, major region, subdomain 2; NULL|GO:0005975; Glycoside hydrolase/deacetylase, beta/alpha-barrel; NULL|GO:0043169; Glycosyl hydrolase, family 13, subfamily, catalytic domain; NULL	gi|74354296|gb|AAI02421.1|/0/SLC3A2 protein [Bos taurus]
CCG003012.1	5.167e-07	ANAPC7; anaphase promoting complex subunit 7; K03354 anaphase-promoting complex subunit 7	IPR004130; Uncharacterised protein family, ATP binding	L9KRH6	Q9UJX3	GO:0000166; Nucleotide-binding, alpha-beta plait; NULL|GO:0005515; Ubiquitin domain; NULL|GO:0005856; Plectin repeat; NULL|GO:0005885; ARP2/3 complex, 21kDa subunit (p21-Arc); NULL|GO:0030833; ARP2/3 complex, 16kDa subunit (p16-Arc); NULL|GO:0034314; ARP2/3 complex, 21kDa subunit (p21-Arc); NULL	gi|444724939|gb|ELW65525.1|/0/Anaphase-promoting complex subunit 7 [Tupaia chinensis]
CCG005724.1	5.354e-07	hypothetical protein ; K14026 SEL1 protein	IPR001680; WD40 repeat	L8IEI8	Q3ZBK1	GO:0005515; Ubiquitin domain; NULL	gi|77736261|ref|NP_001029830.1|/0/WD repeat-containing protein 89 [Bos taurus]
CCG007241.1	5.3545e-07	hypothetical protein ; K15043 importin subunit alpha-2	IPR000225; Armadillo	Q32L54	Q9JLI7	GO:0005488; Armadillo-type fold; NULL|GO:0005515; Ubiquitin domain; NULL	gi|84000339|ref|NP_001033274.1|/0/sperm-associated antigen 6 [Bos taurus]
CCG001366.1	5.858e-07	--	--	L8I1J8	Q2KIQ2	--	gi|528966040|ref|XP_005211753.1|/0/PREDICTED: meiosis-specific nuclear structural protein 1 isoform X2 [Bos taurus]
CCG018425.1	5.989e-07	--	--	L8IJD8	P23327	--	gi|555966739|ref|XP_005895420.1|/9.76142e-155/PREDICTED: sarcoplasmic reticulum histidine-rich calcium-binding protein [Bos mutus]
CCG010437.1	6.107e-07	MAP3K8, MGC159463; mitogen-activated protein kinase kinase kinase 8 (EC:2.7.1.-); K04415 mitogen-activated protein kinase kinase kinase 8 [EC:2.7.11.25]	IPR000719; Protein kinase domain	W5Q0B0	P41279	GO:0004672; Serine/threonine- /dual specificity protein kinase, catalytic domain; NULL|GO:0005524; Protein kinase, ATP binding site; NULL|GO:0006468; Serine/threonine-protein kinase, active site; NULL|GO:0016772; Protein kinase-like domain; NULL	gi|528972979|ref|XP_005214424.1|/0/PREDICTED: mitogen-activated protein kinase kinase kinase 8 isoform X2 [Bos taurus]
CCG022387.1	6.3785e-07	IL12RB2, IL-12RB2; interleukin 12 receptor, beta 2; K05064 interleukin 12 receptor beta-2	IPR003529; Long hematopoietin receptor, Gp130 family 2, conserved site	L8III1	Q9BEG2	GO:0004896; Short hematopoietin receptor, family 2, conserved site; NULL|GO:0005515; Ubiquitin domain; NULL|GO:0016020; Amino acid permease/ SLC12A domain; NULL	gi|440906048|gb|ELR56355.1|/0/Interleukin-12 receptor subunit beta-2 [Bos mutus]
CCG005620.1	6.5755e-07	--	IPR010793; Ribosomal protein L37/S30	L8IKC5	P82924	GO:0003735; Ribosomal protein S4e; NULL|GO:0005739; Glycine N-acyltransferase, N-terminal; NULL|GO:0005840; Ribosomal protein S4e; NULL|GO:0006412; Ribosomal protein S4e; NULL	gi|440906767|gb|ELR56995.1|/0/28S ribosomal protein S30, mitochondrial [Bos mutus]
CCG015430.2	7.0895e-07	similar to integrin beta-8; K06591 integrin beta 8	IPR013111; EGF-like domain, extracellular	F1RP09	Q5PQQ8	--	gi|470649689|ref|XP_004328360.1|/3.85564e-85/PREDICTED: integrin beta-like protein 1-like [Tursiops truncatus]
CCG014688.1	7.382e-07	MED19; mediator complex subunit 19; K15137 mediator of RNA polymerase II transcription subunit 19	IPR019403; Mediator complex, subunit Med19, metazoa	L8IX50	A0JLT2	GO:0001104; Mediator complex, subunit Med4; NULL|GO:0006357; Transcription elongation factor, TFIIS-related; NULL|GO:0016592; Mediator complex, subunit Med4; NULL	-
CCG001736.1	7.4725e-07	e3 ubiquitin-protein ligase RNF182-like; K11983 RING finger protein 182	IPR001841; Zinc finger, RING-type	F1RV75	Q8N6D2	GO:0005515; Ubiquitin domain; NULL|GO:0008270; Zinc finger, RING-type; NULL	gi|742160411|ref|XP_010847094.1|/7.18434e-62/PREDICTED: E3 ubiquitin-protein ligase RNF182 [Bison bison bison]
CCG001987.1	7.8545e-07	--	IPR000048; IQ motif, EF-hand binding site	L8I1B1	Q2T9V2	GO:0005515; Ubiquitin domain; NULL	gi|742094323|ref|XP_010832602.1|/0/PREDICTED: IQ domain-containing protein G isoform X1 [Bison bison bison]
CCG014122.1	7.899e-07	EIF3D, EIF3S7, MGC127237; eukaryotic translation initiation factor 3, subunit D; K03251 translation initiation factor 3 subunit D	IPR007783; Eukaryotic translation initiation factor 3 subunit D	L5KF07	Q3T122	GO:0003743; Translation initiation factor 3, subunit 12, N-terminal, eukaryotic; NULL|GO:0005737; Nuclear RNA export factor Tap, RNA-binding domain; NULL|GO:0005852; Translation initiation factor 3, subunit 12, N-terminal, eukaryotic; NULL	gi|926722265|ref|XP_005696886.2|/0/PREDICTED: protein DEK isoform X1 [Capra hircus]
CCG001619.1	8.718e-07	DNAJC2, MGC139161, ZRF1; DnaJ (Hsp40) homolog, subfamily C, member 2; K09522 DnaJ homolog subfamily C member 2	IPR001005; SANT/Myb domain	L8INR2	Q1RMH9	GO:0003677; Homeodomain-like; NULL|GO:0003682; SANT/Myb domain; NULL	gi|440906483|gb|ELR56737.1|/0/DnaJ-like protein subfamily C member 2 [Bos mutus]
CCG014603.1	9.272e-07	GSS, MGC134298; glutathione synthetase (EC:6.3.2.3); K01920 glutathione synthase [EC:6.3.2.3]	IPR004887; Glutathione synthase, substrate-binding, eukaryotic	L8I9Y4	Q5EAC2	GO:0004363; Glutathione synthase, substrate-binding, eukaryotic; NULL|GO:0005524; Protein kinase, ATP binding site; NULL|GO:0006750; Hydroxyacylglutathione hydrolase; NULL|GO:0016874; Acetyl-coenzyme A carboxyltransferase, N-terminal; NULL	gi|83638663|gb|AAI09714.1|/0/Glutathione synthetase [Bos taurus]
CCG002193.1	9.5455e-07	KIAA0415; hypothetical protein LOC512522; K09404 forkhead box protein K	IPR028222; AP-5 complex subunit zeta-1	L8J2S4	O43299	GO:0044599; AP-5 complex subunit zeta-1; NULL	gi|296473044|tpg|DAA15159.1|/0/TPA: hypothetical protein LOC512522 [Bos taurus]
CCG017021.1	9.644e-07	--	IPR028101; Protein of unknown function DUF4616	Q2T9R0	Q9H972	--	gi|84000067|ref|NP_001033138.1|/0/uncharacterized protein C14orf93 homolog [Bos taurus]
CCG017211.1	1.02125e-06	ACOX1, MGC127142; acyl-CoA oxidase 1, palmitoyl (EC:1.3.3.6); K00232 acyl-CoA oxidase [EC:1.3.3.6]	IPR002655; Acyl-CoA oxidase, C-terminal	F1MC40	Q8TES7	GO:0003995; Acyl-CoA oxidase/dehydrogenase, central domain; NULL|GO:0003997; Acyl-CoA oxidase; NULL|GO:0005777; Pex19 protein; NULL|GO:0006635; Acyl-CoA oxidase, C-terminal; NULL|GO:0008152; Phospholipid/glycerol acyltransferase; NULL|GO:0016627; 3-oxo-5-alpha-steroid 4-dehydrogenase, C-terminal; NULL|GO:0050660; Ubiquinone biosynthesis hydroxylase, UbiH/UbiF/VisC/COQ6; NULL|GO:0055114; Cytochrom…	gi|440895201|gb|ELR47462.1|/0/Fas-binding factor 1, partial [Bos mutus]
CCG007386.1	1.03075e-06	universal diphthamide biosynthesis domain-containing protein; K07561 diphthamide synthase subunit DPH2	IPR002728; Diphthamide synthesis, DPH1/DPH2	L8HWJ3	Q08DM2	GO:0005737; Nuclear RNA export factor Tap, RNA-binding domain; NULL|GO:0017183; Diphthine synthase; NULL	gi|440896229|gb|ELR48216.1|/0/Diphthamide biosynthesis protein 2 [Bos mutus]
CCG010578.1	1.03085e-06	CG11779 gene product from transcript CG11779-RC (EC:3.6.3.51); K10836 mitochondrial protein-transporting ATPase [EC:3.6.3.51]	IPR007379; Tim44-like domain	L8IX32	O43615	GO:0006886; Clathrin adaptor, alpha-adaptin, appendage, Ig-like subdomain; NULL|GO:0015450; Mitochondrial import inner membrane translocase subunit Tim44; NULL	gi|742218321|ref|XP_010826576.1|/0/PREDICTED: mitochondrial import inner membrane translocase subunit TIM44 [Bison bison bison]
CCG020056.1	1.0425e-06	--	--	F1N7Y8	A2VE23	--	gi|803146663|ref|XP_012045571.1|/7.12071e-109/PREDICTED: dermokine isoform X2 [Ovis aries]
CCG008330.1	1.05225e-06	--	IPR019438; Protein of unknown function DUF2419	L8IKV1	Q1JP73	--	gi|555969377|ref|XP_005896714.1|/0/PREDICTED: UPF0553 protein C9orf64 homolog [Bos mutus]
CCG022854.1	1.1326e-06	ELL3, MGC137603; elongation factor RNA polymerase II-like 3; K15183 RNA polymerase II elongation factor ELL	IPR010844; Occludin/RNA polymerase II elongation factor, ELL domain	L8ITZ8	F1MGG3	GO:0006368; RNA polymerase II elongation factor ELL; NULL|GO:0008023; RNA polymerase II elongation factor ELL; NULL	gi|460425241|sp|F1MGG3.1|ELL3_BOVIN/0/RecName: Full=RNA polymerase II elongation factor ELL3
CCG001357.1	1.1337e-06	--	IPR013240; DNA-directed RNA polymerase I, subunit RPA34.5	L8IA74	O15446	--	gi|440902294|gb|ELR53101.1|/0/DNA-directed RNA polymerase I subunit RPA34 [Bos mutus]
CCG003805.1	1.16885e-06	PAPD4, MGC138008; PAP associated domain containing 4 (EC:2.7.7.19); K14079 poly(A) RNA polymerase GLD2 [EC:2.7.7.19]	IPR002058; PAP/25A-associated	L8HSI0	Q2HJ44	--	gi|528962092|ref|XP_005211401.1|/0/PREDICTED: poly(A) RNA polymerase GLD2 isoform X2 [Bos taurus]
CCG016722.1	1.1786e-06	--	--	L8IVE2	A7MBH5	--	gi|156120741|ref|NP_001095517.1|/0/coiled-coil domain-containing protein 151 [Bos taurus]
CCG008063.1	1.19535e-06	POT1; protection of telomeres 1 homolog (S. pombe); K11109 protection of telomeres protein 1	IPR011564; Telomeric single stranded DNA binding POT1/Cdc13	W5NTV1	Q9NUX5	GO:0000723; Telomeric repeat-binding factor 1/2; NULL|GO:0000784; Telomeric single stranded DNA binding POT1/Cdc13; NULL|GO:0003677; Homeodomain-like; NULL	gi|296488349|tpg|DAA30462.1|/0/TPA: POT1 protection of telomeres 1 homolog [Bos taurus]
CCG006060.1	1.19965e-06	SHQ1, MGC128743; SHQ1 homolog (S. cerevisiae); K14764 protein SHQ1	IPR007009; SHQ1 protein	L8HP82	Q3MHH1	--	gi|742211010|ref|XP_010860301.1|/0/PREDICTED: protein SHQ1 homolog [Bison bison bison]
CCG013373.1	1.31405e-06	hypothetical protein; K02996 small subunit ribosomal protein S9	IPR000754; Ribosomal protein S9	L8IB13	Q58DQ5	GO:0003735; Ribosomal protein S4e; NULL|GO:0005840; Ribosomal protein S4e; NULL|GO:0006412; Ribosomal protein S4e; NULL	gi|440902590|gb|ELR53366.1|/0/28S ribosomal protein S9, mitochondrial [Bos mutus]
CCG002169.1	1.34855e-06	hypothetical protein; K01802 peptidylprolyl isomerase [EC:5.2.1.8]	IPR004327; Phosphotyrosyl phosphatase activator, PTPA	W5PG83	Q2KJ44	GO:0019211; Phosphotyrosyl phosphatase activator, PTPA; NULL	gi|114051445|ref|NP_001039638.1|/0/serine/threonine-protein phosphatase 2A activator [Bos taurus]
CCG007151.1	1.7915e-06	hypothetical protein; K14290 exportin-1	IPR001494; Importin-beta, N-terminal domain	L8IQ84	Q96QU8	GO:0005488; Armadillo-type fold; NULL|GO:0006886; Clathrin adaptor, alpha-adaptin, appendage, Ig-like subdomain; NULL|GO:0008536; Importin-beta, N-terminal domain; NULL	gi|296473206|tpg|DAA15321.1|/0/TPA: exportin 6 [Bos taurus]
CCG013476.2	1.83295e-06	--	IPR007087; Zinc finger, C2H2	E1BEZ5	Q9UHK0	GO:0046872; Zinc finger, C2H2; NULL	gi|300794960|ref|NP_001179155.1|/0/nuclear fragile X mental retardation-interacting protein 1 [Bos taurus]
CCG013753.1	2.09395e-06	AAK1; AP2 associated kinase 1; K08853 AP2-associated kinase [EC:2.7.11.1]	IPR000719; Protein kinase domain	L9KMS8	F1MH24	GO:0004672; Serine/threonine- /dual specificity protein kinase, catalytic domain; NULL|GO:0005524; Protein kinase, ATP binding site; NULL|GO:0006468; Serine/threonine-protein kinase, active site; NULL|GO:0016772; Protein kinase-like domain; NULL	gi|741886033|ref|XP_010814971.1|/0/PREDICTED: AP2-associated protein kinase 1 isoform X2 [Bos taurus]
CCG020843.1	2.1177e-06	Cbr-ech-5; C. briggsae CBR-ECH-5 protein; K05607 methylglutaconyl-CoA hydratase [EC:4.2.1.18]	IPR015797; NUDIX hydrolase domain-like	L8HMB6	Q3SZ22	GO:0016787; Phospholipase/carboxylesterase/thioesterase; NULL	gi|742081757|ref|XP_010855042.1|/1.95399e-146/PREDICTED: 39S ribosomal protein L46, mitochondrial [Bison bison bison]
CCG011087.2	2.4615e-06	--	--	Q32LN4	Q9UL16	--	gi|87080800|ref|NP_001033308.2|/0/protein CFAP45, mitochondrial [Bos taurus]
CCG021370.1	2.53755e-06	IL28RA; interleukin 28 receptor, alpha (interferon, lambda receptor); K05140 interleukin 28 receptor alpha	IPR003961; Fibronectin, type III	L8I9F6	Q8IU57	GO:0005515; Ubiquitin domain; NULL	gi|528941177|ref|XP_005203317.1|/0/PREDICTED: interferon lambda receptor 1 isoform X1 [Bos taurus]
CCG008670.1	2.62695e-06	rdh13, MGC80425; retinol dehydrogenase 13 (all-trans/9-cis); K11161 retinol dehydrogenase 13 [EC:1.1.1.-]	IPR002198; Short-chain dehydrogenase/reductase SDR	G3N2I2	A6NN90	GO:0008152; Phospholipid/glycerol acyltransferase; NULL|GO:0016491; Short-chain dehydrogenase/reductase, conserved site; NULL	gi|222831616|ref|NP_001103658.2|/0/uncharacterized protein C2orf81 homolog [Bos taurus]
CCG011619.1	2.64005e-06	--	IPR009538; PV-1	L8HRW2	Q9BX97	--	gi|440893227|gb|ELR46074.1|/0/Plasmalemma vesicle-associated protein [Bos mutus]
CCG010391.1	2.8203e-06	--	IPR009886; HCaRG	F1MIC5	Q2TBN5	--	gi|296479718|tpg|DAA21833.1|/3.13146e-129/TPA: COMM domain-containing protein 9 [Bos taurus]
CCG020621.1	3.00195e-06	RRP12; ribosomal RNA processing 12 homolog (S. cerevisiae); K14794 ribosomal RNA-processing protein 12	IPR011989; Armadillo-like helical	L8I7L4	Q5JTH9	GO:0005488; Armadillo-type fold; NULL	gi|529008546|ref|XP_005225612.1|/0/PREDICTED: RRP12-like protein isoform X1 [Bos taurus]
CCG008658.1	3.11955e-06	RNF25; ring finger protein 25; K10640 E3 ubiquitin-protein ligase RNF25 [EC:6.3.2.19]	IPR001841; Zinc finger, RING-type	F1MWS4	Q5E9N3	GO:0005515; Ubiquitin domain; NULL|GO:0008270; Zinc finger, RING-type; NULL	gi|528940215|ref|XP_005202893.1|/0/PREDICTED: E3 ubiquitin-protein ligase RNF25 isoform X1 [Bos taurus]
CCG016912.1	3.12925e-06	Srsf1, 1110054N12Rik, 5730507C05Rik, 6330415C05Rik, AI482334, AW491331, Asf, Sf2, Sfrs1; serine/arginine-rich splicing factor 1; K12890 splicing factor, arginine/serine-rich 1/9	IPR000504; RNA recognition motif domain	L5MC28	Q14119	GO:0000166; Nucleotide-binding, alpha-beta plait; NULL|GO:0003676; Zinc finger C2H2-type/integrase DNA-binding domain; NULL|GO:0046872; Zinc finger, C2H2; NULL	gi|432113649|gb|ELK35931.1|/0/Vascular endothelial zinc finger 1 [Myotis davidii]
CCG006461.1	3.2507e-06	PEX12, MGC137914, Peroxin-12; peroxisomal biogenesis factor 12; K13345 peroxin-12	IPR006845; Pex, N-terminal	L8IDC3	A4FUD4	--	gi|440902818|gb|ELR53559.1|/1.48016e-153/Peroxisome assembly protein 12 [Bos mutus]
CCG018567.1	3.33635e-06	--	IPR019331; NEFA-interacting nuclear protein NIP30, N-terminal	F7AGE5	Q9GZU8	--	gi|675751335|ref|XP_008984171.1|/1.0357e-111/PREDICTED: protein FAM192A [Callithrix jacchus]
CCG016406.1	3.45345e-06	--	--	A5D7L4	Q8C5R2	--	gi|156523164|ref|NP_001095996.1|/0/proline and serine-rich protein 2 [Bos taurus]
CCG008677.1	3.87635e-06	--	--	L8HZ82	Q17RM4	--	gi|528911363|ref|XP_005193921.1|/0/PREDICTED: coiled-coil domain-containing protein 142 isoform X2 [Bos taurus]
CCG021348.1	4.1503e-06	--	--	L8II91	A4IFU8	--	gi|139947640|ref|NP_001077211.1|/0/aurora kinase A and ninein-interacting protein [Bos taurus]
CCG024653.1	4.647e-06	serine/threonine-protein kinase WNK4-like; K08867 WNK lysine deficient protein kinase [EC:2.7.11.1]	IPR006671; Cyclin, N-terminal	L8IFN5	Q9D995	--	gi|440903266|gb|ELR53952.1|/2.79785e-127/hypothetical protein M91_09470, partial [Bos mutus]
CCG014811.1	5.1165e-06	DUSP12; dual specificity phosphatase 12; K14819 dual specificity phosphatase 12 [EC:3.1.3.16 3.1.3.48]	IPR000340; Dual specificity phosphatase, catalytic domain	L8I309	Q9UNI6	GO:0006470; Protein-tyrosine phosphatase, receptor/non-receptor type; NULL|GO:0008138; Dual specificity phosphatase, catalytic domain; NULL|GO:0016311; Protein-tyrosine/Dual specificity phosphatase; NULL|GO:0016791; Protein-tyrosine/Dual specificity phosphatase; NULL	gi|742181424|ref|XP_010852990.1|/0/PREDICTED: dual specificity protein phosphatase 12 [Bison bison bison]
CCG007793.1	5.1515e-06	DLGAP1; discs, large (Drosophila) homolog-associated protein 1; K15008 discs, large-associated protein 1	IPR005026; Guanylate-kinase-associated protein	L8I1X1	Q15398	GO:0007267; Guanylate-kinase-associated protein; NULL	gi|440897980|gb|ELR49564.1|/0/Disks large-associated protein 5 [Bos mutus]
CCG018900.1	5.581e-06	--	--	A6QR45	Q4R4M1	--	gi|156120455|ref|NP_001095373.1|/0/magnesium transporter MRS2 homolog, mitochondrial [Bos taurus]
CCG010482.1	5.6225e-06	PTER; phosphotriesterase related; K07048 phosphotriesterase-related protein	IPR001559; Aryldialkylphosphatase	L8HWG4	A6QLJ8	GO:0008270; Zinc finger, RING-type; NULL|GO:0009056; Aryldialkylphosphatase, zinc-binding site; NULL|GO:0016788; Endoribonuclease XendoU; NULL	gi|155372279|ref|NP_001094752.1|/0/phosphotriesterase-related protein [Bos taurus]
CCG015482.1	5.8715e-06	REV3L; REV3-like, catalytic subunit of DNA polymerase zeta (yeast); K02350 DNA polymerase zeta subunit [EC:2.7.7.7]	--	E1BE19	Q5TGY3	--	gi|330340351|ref|NP_001193338.1|/0/AT-hook DNA-binding motif-containing protein 1 [Bos taurus]
CCG005514.1	6.438e-06	phc2, MGC123102, cb218, edr2, id:ibd2745, id:ibd5044, ph2, ph2[a], ph2[b], ph2alpha, ph2beta, wu:fb98c05, wu:fc96f07, zgc:100775, zgc:123102; polyhomeotic-like 2 (Drosophila); K11457 polyhomeotic-like protein 2	IPR000770; SAND domain	J9P4D2	Q96NU1	GO:0003677; Homeodomain-like; NULL|GO:0005515; Ubiquitin domain; NULL	gi|803268489|ref|XP_011993974.1|/0/PREDICTED: sterile alpha motif domain-containing protein 11 isoform X2 [Ovis aries musimon]
CCG006170.1	6.7075e-06	IL33, MGC142386; interleukin 33; K12967 interleukin 33	--	Q08DU3	O97863	--	gi|115496972|ref|NP_001068765.1|/6.74147e-121/interleukin-33 [Bos taurus]
CCG015728.1	6.892e-06	--	IPR021748; Protein of unknown function DUF3314	W5P9I5	A6NJJ6	--	gi|555951780|ref|XP_005888085.1|/0/PREDICTED: UPF0575 protein C19orf67 homolog [Bos mutus]
CCG024337.1	7.0495e-06	NOC3L, MGC148508; nucleolar complex associated 3 homolog (S. cerevisiae); K14834 nucleolar complex protein 3	IPR005612; CCAAT-binding factor	A5D7R2	Q8WTT2	GO:0005488; Armadillo-type fold; NULL	gi|742133986|ref|XP_010840471.1|/0/PREDICTED: nucleolar complex protein 3 homolog isoform X2 [Bison bison bison]
CCG006390.1	7.0925e-06	M6PR, CD-MPR, CDMPR, MGC140730; mannose-6-phosphate receptor (cation dependent); K10089 cation-dependent mannose-6-phosphate receptor	IPR000296; Cation-dependent mannose-6-phosphate receptor	L8IDY7	P11456	GO:0000323; Cation-dependent mannose-6-phosphate receptor; NULL|GO:0005537; Cation-dependent mannose-6-phosphate receptor; NULL|GO:0015578; Cation-dependent mannose-6-phosphate receptor; NULL|GO:0015761; Cation-dependent mannose-6-phosphate receptor; NULL|GO:0016021; GPCR, rhodopsin-like, 7TM; NULL	gi|28461185|ref|NP_786973.1|/0/cation-dependent mannose-6-phosphate receptor precursor [Bos taurus]
CCG019172.1	7.0995e-06	similar to mKIAA1585 protein; K13164 male-specific lethal 2	IPR001841; Zinc finger, RING-type	W5PDP7	Q9HCI7	GO:0005515; Ubiquitin domain; NULL|GO:0008270; Zinc finger, RING-type; NULL	gi|440910858|gb|ELR60609.1|/0/Male-specific lethal 2-like protein [Bos mutus]
CCG000318.1	7.36e-06	--	--	Q32P91	Q5VZQ5	--	gi|116004269|ref|NP_001070494.1|/5.33828e-54/testis-expressed sequence 36 protein [Bos taurus]
CCG023781.1	7.8245e-06	RBM28; RNA binding motif protein 28; K14573 nucleolar protein 4	IPR000504; RNA recognition motif domain	L8IRQ9	Q9NW13	GO:0000166; Nucleotide-binding, alpha-beta plait; NULL|GO:0003676; Zinc finger C2H2-type/integrase DNA-binding domain; NULL	gi|440907745|gb|ELR57852.1|/0/RNA-binding protein 28 [Bos mutus]
CCG015779.1	7.932e-06	GPR151; G protein-coupled receptor 151; K08435 G protein-coupled receptor 151	IPR000276; G protein-coupled receptor, rhodopsin-like	L8HW06	Q8TDV0	GO:0004930; G protein-coupled receptor, rhodopsin-like; NULL|GO:0007186; G protein-coupled receptor, rhodopsin-like; NULL|GO:0016021; GPCR, rhodopsin-like, 7TM; NULL	gi|296485196|tpg|DAA27311.1|/0/TPA: G protein-coupled receptor 151-like [Bos taurus]
CCG020693.1	8.003e-06	UBA5; ubiquitin-like modifier activating enzyme 5; K12164 ubiquitin-like modifier-activating enzyme 5	IPR000594; UBA/THIF-type NAD/FAD binding fold	L8HXD8	A7MAZ3	GO:0003824; Pyridoxal phosphate-dependent transferase, major region, subdomain 2; NULL|GO:0016616; Lactate/malate dehydrogenase, C-terminal; NULL|GO:0048037; D-isomer specific 2-hydroxyacid dehydrogenase, NAD-binding; NULL|GO:0055114; Cytochrome P450; NULL	gi|155371865|ref|NP_001094537.1|/0/ubiquitin-like modifier-activating enzyme 5 [Bos taurus]
CCG007895.1	8.1815e-06	NPPA; natriuretic peptide A; K12334 natriuretic peptide A	IPR000663; Natriuretic peptide	L8IYP6	P07501	GO:0005179; Procalcitonin/adrenomedullin; NULL|GO:0005576; Cathelicidin; NULL	gi|440911443|gb|ELR61113.1|/7.7906e-92/Atrial natriuretic factor, partial [Bos mutus]
CCG017220.1	8.9005e-06	--	IPR012479; SAP30-binding protein	G3UI55	Q9UHR5	GO:0006355; Heat shock factor (HSF)-type, DNA-binding; NULL	gi|742187409|ref|XP_010854479.1|/1.57373e-139/PREDICTED: SAP30-binding protein [Bison bison bison]
CCG001694.1	8.9795e-06	--	IPR007714; Protein of unknown function DUF667	L8IEV4	Q6ZVT6	--	gi|742170420|ref|XP_010849846.1|/0/PREDICTED: uncharacterized protein C3orf67 homolog isoform X2 [Bison bison bison]
CCG002725.1	9.17e-06	--	IPR011021; Arrestin-like, N-terminal	L8HUF4	Q32KX1	GO:0007165; STAT transcription factor, all-alpha; NULL	gi|555994645|ref|XP_005909072.1|/0/PREDICTED: arrestin domain-containing protein 5 [Bos mutus]
CCG005884.2	9.73e-06	hypothetical protein; K06997	IPR019140; Mini-chromosome maintenance complex-binding protein	S7NHP2	A5PJM5	--	gi|521034290|gb|EPQ16075.1|/0/Mini-chromosome maintenance complex-binding protein [Myotis brandtii]
CCG011090.1	1.01135e-05	PIGM; phosphatidylinositol glycan anchor biosynthesis, class M (EC:2.4.1.-); K05284 phosphatidylinositol glycan, class M [EC:2.4.1.-]	IPR007704; Mannosyltransferase, DXD	A6QR69	Q5EA10	GO:0005789; Dual oxidase maturation factor; NULL|GO:0006506; N-acetylglucosaminyl transferase component; NULL|GO:0016021; GPCR, rhodopsin-like, 7TM; NULL|GO:0016758; Chondroitin N-acetylgalactosaminyltransferase; NULL	gi|62751909|ref|NP_001015563.1|/0/GPI mannosyltransferase 1 [Bos taurus]
CCG020062.2	1.01375e-05	hypothetical protein ; K13201 nucleolysin TIA-1/TIAR	IPR000504; RNA recognition motif domain	L5L418	Q0P5L0	GO:0000166; Nucleotide-binding, alpha-beta plait; NULL|GO:0003676; Zinc finger C2H2-type/integrase DNA-binding domain; NULL	gi|803231335|ref|XP_011975865.1|/9.59173e-62/PREDICTED: RNA-binding protein 42 isoform X1 [Ovis aries musimon]
CCG015639.1	1.0651e-05	KIDINS220; kinase D-interacting substrate, 220kDa; K12460 ankyrin repeat-rich membrane spanning protein	IPR002110; Ankyrin repeat	E1BMF4	Q9ULH0	GO:0005515; Ubiquitin domain; NULL	gi|440897566|gb|ELR49222.1|/0/Kinase D-interacting substrate of 220 kDa [Bos mutus]
CCG014588.1	1.12195e-05	--	--	L8IRA5	Q9H3R2	--	gi|440907963|gb|ELR58039.1|/7.31928e-133/Mucin-13, partial [Bos mutus]
CCG022698.1	1.3043e-05	--	IPR007881; UNC-50	L8HP02	Q3ZBG6	--	gi|62460538|ref|NP_001014921.1|/5.1476e-170/protein unc-50 homolog [Bos taurus]
CCG006992.1	1.4314e-05	--	--	J9P2V6	Q2T9W9	--	gi|556765474|ref|XP_005977998.1|/1.7758e-47/PREDICTED: caspase activity and apoptosis inhibitor 1 [Pantholops hodgsonii]
CCG019228.1	1.43505e-05	hypothetical protein ; K14837 nucleolar protein 12	IPR010456; Ribosomal L11 methyltransferase, PrmA	L8I7P9	Q2KIJ2	GO:0005737; Nuclear RNA export factor Tap, RNA-binding domain; NULL|GO:0006479; Protein arginine N-methyltransferase; NULL|GO:0008276; Ribosomal L11 methyltransferase, PrmA; NULL	gi|742104402|ref|XP_010835009.1|/0/PREDICTED: histidine protein methyltransferase 1 homolog [Bison bison bison]
CCG007654.1	1.51255e-05	GA21200 gene product from transcript GA21200-RA; K12562 amphiphysin	IPR004148; BAR domain	L8IKS8	Q9NQY0	GO:0005515; Ubiquitin domain; NULL|GO:0005737; Nuclear RNA export factor Tap, RNA-binding domain; NULL	gi|548477655|ref|XP_005684052.1|/0/PREDICTED: bridging integrator 3 isoform X1 [Capra hircus]
CCG023811.1	1.529e-05	CDC73; cell division cycle 73, Paf1/RNA polymerase II complex component, homolog (S. cerevisiae); K15175 parafibromin	IPR007852; RNA polymerase II accessory factor, Cdc73	L9KYQ4	Q8JZM7	--	gi|444727582|gb|ELW68065.1|/0/Parafibromin [Tupaia chinensis]
CCG011163.1	1.53965e-05	CENPQ; centromere protein Q; K11509 centromere protein Q	IPR025212; Centromere protein Q	Q08DW5	Q7L2Z9	--	gi|118151204|ref|NP_001071533.1|/1.91549e-166/centromere protein Q [Bos taurus]
CCG006272.1	1.5722e-05	similar to mediator complex subunit 17; K15133 mediator of RNA polymerase II transcription subunit 17	IPR015021; Domain of unknown function DUF1907	L8IU79	Q2HJH3	GO:0005634; RNA polymerase II subunit A; NULL	gi|742183581|ref|XP_010853470.1|/0/PREDICTED: ester hydrolase C11orf54 homolog isoform X1 [Bison bison bison]
CCG006819.1	1.61145e-05	--	IPR021910; Protein of unknown function DUF3522	L8IG14	A6NI61	--	gi|300796019|ref|NP_001179975.1|/2.79668e-122/protein myomaker [Bos taurus]
CCG018135.1	1.7344e-05	INSL6, MGC133604; insulin-like 6; K05255 relaxin	IPR016179; Insulin-like	L8ISH2	Q32L79	GO:0005179; Procalcitonin/adrenomedullin; NULL|GO:0005576; Cathelicidin; NULL	gi|440909638|gb|ELR59525.1|/3.81717e-144/Insulin-like peptide INSL6 [Bos mutus]
CCG007711.2	1.82855e-05	--	--	L8I7Q5	A5PKK7	--	gi|742104429|ref|XP_010835016.1|/0/PREDICTED: RAB6-interacting golgin [Bison bison bison]
CCG004263.1	1.8511e-05	GDE1; Gde1p (EC:3.1.4.46); K06867	IPR002044; Carbohydrate binding module family 20	E1BGB9	Q9NPB8	GO:0006071; Glycerophosphoryl diester phosphodiesterase; NULL|GO:0006629; Fatty acid desaturase, type 1; NULL|GO:0008081; 3'5'-cyclic nucleotide phosphodiesterase, conserved site; NULL|GO:0008889; Glycerophosphoryl diester phosphodiesterase; NULL|GO:0030246; C-type lectin; NULL|GO:2001070; Carbohydrate binding module family 20; NULL	gi|296480860|tpg|DAA22975.1|/0/TPA: CG2818-like [Bos taurus]
CCG019893.1	1.9326e-05	CXCL16, MGC137250; chemokine (C-X-C motif) ligand 16; K10035 C-X-C motif chemokine 16	--	L8HY27	Q29RT9	--	gi|440897061|gb|ELR48833.1|/5.53727e-92/C-X-C motif chemokine 16 [Bos mutus]
CCG010089.1	1.95675e-05	C5H12orf5, MGC139129, TIGAR; chromosome 12 open reading frame 5 ortholog (EC:3.1.3.46); K14634 fructose-2,6-bisphosphatase [EC:3.1.3.46]	IPR013078; Histidine phosphatase superfamily, clade-1	L8IIB9	Q1JQA7	--	gi|115496780|ref|NP_001069838.1|/8.33865e-139/fructose-2,6-bisphosphatase TIGAR [Bos taurus]
CCG004570.1	1.9955e-05	PARK7, DJ-1, DJ1; Parkinson disease (autosomal recessive, early onset) 7; K05687 protein DJ-1	IPR002818; ThiJ/PfpI	L8IPP3	Q5E946	--	gi|62751849|ref|NP_001015572.1|/3.08829e-134/protein deglycase DJ-1 [Bos taurus]
CCG019623.1	2.0194e-05	hypothetical protein; K07170 GAF domain-containing protein	IPR007303; TIP41-like protein	L8IJ05	O75663	--	gi|440905083|gb|ELR55514.1|/9.35159e-132/TIP41-like protein [Bos mutus]
CCG012788.1	2.03205e-05	--	IPR007255; Conserved oligomeric Golgi complex subunit 8	F1N5R4	Q2TBH9	GO:0017119; Conserved oligomeric Golgi complex subunit 5; NULL	gi|742168298|ref|XP_010849257.1|/0/PREDICTED: conserved oligomeric Golgi complex subunit 8 [Bison bison bison]
CCG003308.4	2.15035e-05	--	IPR001440; Tetratricopeptide TPR1	L9KES0	A2A3L6	GO:0005515; Ubiquitin domain; NULL	gi|444719062|gb|ELW59862.1|/0/Tetratricopeptide repeat protein 24 [Tupaia chinensis]
CCG009714.1	2.20825e-05	UTP11L, MGC138956; UTP11-like, U3 small nucleolar ribonucleoprotein, (yeast); K14769 U3 small nucleolar RNA-associated protein 11	IPR007144; Small-subunit processome, Utp11	L8IP81	Q9Y3A2	GO:0006364; Nucleolar, Nop52; NULL|GO:0032040; Small-subunit processome, Utp21; NULL	gi|296488911|tpg|DAA31024.1|/1.46755e-169/TPA: UTP11-like, U3 small nucleolar ribonucleoprotein [Bos taurus]
CCG008221.1	2.2337e-05	--	--	F6PXH4	Q95JN2	--	gi|742097941|ref|XP_010833459.1|/0/PREDICTED: uncharacterized protein C9orf43 homolog isoform X2 [Bison bison bison]
CCG015935.1	2.3205e-05	--	--	E1BAI1	Q9BGW4	--	gi|742185782|ref|XP_010854024.1|/0/PREDICTED: zinc finger C2HC domain-containing protein 1C [Bison bison bison]
CCG003169.1	2.50065e-05	Acot12, Cach, rACH; acyl-CoA thioesterase 12 (EC:3.1.2.1); K01067 acetyl-CoA hydrolase [EC:3.1.2.1]	IPR002913; START domain	L8INL2	Q9Y365	GO:0008289; START domain; NULL	gi|742162964|ref|XP_010847802.1|/0/PREDICTED: PCTP-like protein isoform X1 [Bison bison bison]
CCG023738.1	2.5927e-05	MTFMT; mitochondrial methionyl-tRNA formyltransferase (EC:2.1.2.9); K00604 methionyl-tRNA formyltransferase [EC:2.1.2.9]	IPR002376; Formyl transferase, N-terminal	L8IDX2	O77480	GO:0003824; Pyridoxal phosphate-dependent transferase, major region, subdomain 2; NULL|GO:0009058; Aminotransferase, class I/classII; NULL|GO:0016742; Formyl transferase, N-terminal; NULL	gi|830071759|ref|XP_012583979.1|/2.45858e-144/PREDICTED: LOW QUALITY PROTEIN: methionyl-tRNA formyltransferase, mitochondrial [Condylura cristata]
CCG007693.1	2.6487e-05	--	--	L8IUT5	Q4R366	--	gi|440909280|gb|ELR59204.1|/0/Mitochondrial ribonuclease P protein 3 [Bos mutus]
CCG019768.2	2.74255e-05	DYNC2LI1, MGC133720; dynein, cytoplasmic 2, light intermediate chain 1; K10417 dynein light intermediate chain 2, cytosolic	IPR022780; Dynein family light intermediate chain	L8HRD9	Q32KV4	--	gi|84000073|ref|NP_001033140.1|/0/cytoplasmic dynein 2 light intermediate chain 1 [Bos taurus]
CCG003971.1	2.9282e-05	--	--	W5PIG1	P82925	--	gi|115496592|ref|NP_001069483.1|/0/28S ribosomal protein S31, mitochondrial [Bos taurus]
CCG012063.1	2.9348e-05	--	--	L8IX28	Q58DS4	--	gi|75039958|sp|Q58DS4.1|TM171_BOVIN/0/RecName: Full=Transmembrane protein 171
CCG015676.1	3.1999e-05	--	IPR012981; PIH	F1MNJ0	Q32LH3	--	gi|296480276|tpg|DAA22391.1|/0/TPA: PIH1 domain-containing protein 2 [Bos taurus]
CCG007568.1	3.2251e-05	--	IPR004127; Prefoldin alpha-like	L8IEW3	Q3B7M7	GO:0006457; Peptidyl-prolyl cis-trans isomerase, FKBP-type, domain; NULL|GO:0016272; Prefoldin alpha-like; NULL|GO:0051082; Heat shock protein DnaJ, cysteine-rich domain; NULL	gi|555975241|ref|XP_005899604.1|/0/PREDICTED: unconventional prefoldin RPB5 interactor 1 [Bos mutus]
CCG013783.1	3.5e-05	acyl-CoA thioester hydrolase (EC:3.-.-.-); K01567 [EC:3.-.-.-]	--	L8I477	Q3SWX2	--	gi|77736067|ref|NP_001029732.1|/0/acyl-coenzyme A thioesterase 9, mitochondrial precursor [Bos taurus]
CCG015249.1	3.51e-05	SF3A2, MGC138049; splicing factor 3a, subunit 2, 66kDa; K12826 splicing factor 3A subunit 2	IPR000690; Zinc finger, C2H2-type matrin	G3HFB4	A5PJN8	GO:0003676; Zinc finger C2H2-type/integrase DNA-binding domain; NULL|GO:0005515; Ubiquitin domain; NULL|GO:0005634; RNA polymerase II subunit A; NULL|GO:0008270; Zinc finger, RING-type; NULL	gi|620982650|ref|XP_001519977.2|/4.21443e-110/PREDICTED: splicing factor 3A subunit 2 [Ornithorhynchus anatinus]
CCG000769.1	3.53495e-05	group 3 secretory phospholipase A2-like; K01047 phospholipase A2 [EC:3.1.1.4]	IPR001211; Phospholipase A2	L8HT67	Q1JPB9	GO:0004623; Phospholipase A2, active site; NULL|GO:0005509; Glycoside hydrolase, family 47; NULL|GO:0006644; Phospholipase A2, active site; NULL|GO:0016042; Phospholipase A2, active site; NULL	gi|742220387|ref|XP_010827089.1|/0/PREDICTED: group 3 secretory phospholipase A2 [Bison bison bison]
CCG006971.1	3.579e-05	--	IPR002562; 3'-5' exonuclease domain	E1BDE2	Q8NHP7	GO:0003676; Zinc finger C2H2-type/integrase DNA-binding domain; NULL|GO:0006139; Adenylate kinase/UMP-CMP kinase; NULL|GO:0008408; 3'-5' exonuclease domain; NULL	gi|741876350|ref|XP_010808500.1|/0/PREDICTED: exonuclease 3'-5' domain-containing protein 1-like isoform X1 [Bos taurus]
CCG013332.1	3.79465e-05	--	IPR018629; Transport protein XK	L8J5F4	Q6UX68	--	gi|741903496|ref|XP_010824337.1|/0/PREDICTED: XK-related protein 5 isoform X1 [Bos taurus]
CCG008433.1	3.83005e-05	endoribonuclease L-PSP; K07567 TdcF protein	IPR001646; Pentapeptide repeat	U6DR66	Q7L273	GO:0051260; Potassium channel tetramerisation-type BTB domain; NULL	gi|156121183|ref|NP_001095739.1|/0/BTB/POZ domain-containing protein KCTD9 [Bos taurus]
CCG017112.1	3.9234e-05	CDT1; chromatin licensing and DNA replication factor 1; K10727 chromatin licensing and DNA replication factor 1	IPR014939; CDT1 Geminin-binding domain-like	F1MCJ1	Q9H211	--	gi|528990927|ref|XP_005218826.1|/0/PREDICTED: DNA replication factor Cdt1 isoform X2 [Bos taurus]
CCG011126.1	3.98985e-05	OTUD3; OTU domain containing 3; K13717 OTU domain-containing protein 3	IPR003323; Ovarian tumour, otubain	E1BDM3	Q5T2D3	--	gi|296490089|tpg|DAA32202.1|/0/TPA: KIAA0459 protein-like [Bos taurus]
CCG006553.1	4.0839e-05	--	--	E1BCK2	Q3TEI4	--	gi|119913806|ref|XP_001252070.1|/0/PREDICTED: uncharacterized protein C15orf39 homolog isoform X1 [Bos taurus]
CCG013417.1	4.44065e-05	--	IPR027844; Protein of unknown function DUF4507	L8I4N2	Q96N11	--	gi|555982154|ref|XP_005902985.1|/0/PREDICTED: uncharacterized protein C7orf26 homolog isoform X1 [Bos mutus]
CCG021952.2	4.59015e-05	--	--	W5NY05	Q6ZMV7	--	gi|742117965|ref|XP_010838171.1|/0/PREDICTED: leucine-, glutamate- and lysine-rich protein 1 isoform X2 [Bison bison bison]
CCG002051.1	4.6813e-05	--	--	L8IT37	Q2HJH8	--	gi|555958119|ref|XP_005891183.1|/0/PREDICTED: uncharacterized protein C11orf70 homolog isoform X1 [Bos mutus]
CCG018178.1	4.98445e-05	PTRH2, BIT1, MGC128626; peptidyl-tRNA hydrolase 2 (EC:3.1.1.29); K04794 peptidyl-tRNA hydrolase, PTH2 family [EC:3.1.1.29]	IPR002833; Peptidyl-tRNA hydrolase, PTH2	L8IR93	Q3ZBL5	GO:0004045; Peptidyl-tRNA hydrolase, PTH2; NULL	gi|440908858|gb|ELR58836.1|/3.14231e-129/Peptidyl-tRNA hydrolase 2, mitochondrial, partial [Bos mutus]
CCG016084.1	5.0035e-05	EBNA1BP2, MGC127555; EBNA1 binding protein 2; K14823 rRNA-processing protein EBP2	IPR008610; Eukaryotic rRNA processing	Q3T0K6	Q99848	--	gi|77735789|ref|NP_001029589.1|/0/probable rRNA-processing protein EBP2 [Bos taurus]
CCG003175.1	5.061e-05	APIP, MGC142303; APAF1 interacting protein (EC:4.2.1.109); K08964 methylthioribulose-1-phosphate dehydratase [EC:4.2.1.109]	IPR001303; Class II aldolase/adducin N-terminal	W5QBG3	Q0VCJ2	GO:0005737; Nuclear RNA export factor Tap, RNA-binding domain; NULL|GO:0019509; Methylthioribulose-1-phosphate dehydratase, eukaryotes; NULL|GO:0046872; Zinc finger, C2H2; NULL	gi|742237002|ref|XP_010830146.1|/0/PREDICTED: methylthioribulose-1-phosphate dehydratase [Bison bison bison]
CCG007323.1	5.204e-05	paxillin-like; K05760 paxillin	IPR001781; Zinc finger, LIM-type	L9KRN3	Q66H76	GO:0005856; Plectin repeat; NULL|GO:0007160; Paxillin; NULL|GO:0008270; Zinc finger, RING-type; NULL	gi|488546414|ref|XP_004464725.1|/0/PREDICTED: paxillin isoform X3 [Dasypus novemcinctus]
CCG013146.1	5.3985e-05	argS; arginyl-tRNA synthetase; K01887 arginyl-tRNA synthetase [EC:6.1.1.19]	IPR008909; DALR anticodon binding	L8HSR1	Q5D0E6	GO:0000166; Nucleotide-binding, alpha-beta plait; NULL|GO:0004812; Aminoacyl-tRNA synthetase, class 1a, anticodon-binding; NULL|GO:0004814; Arginyl tRNA synthetase N-terminal domain; NULL|GO:0005524; Protein kinase, ATP binding site; NULL|GO:0006418; Valyl/Leucyl/Isoleucyl-tRNA synthetase, editing domain; NULL|GO:0006420; Arginyl tRNA synthetase N-terminal domain; NULL	gi|330688484|ref|NP_001178326.1|/0/DALR anticodon-binding domain-containing protein 3 [Bos taurus]
CCG015423.1	5.5955e-05	FBXO3, MGC139517; F-box protein 3; K10290 F-box protein 3	IPR001810; F-box domain	L8ITI9	A6H7H7	GO:0005515; Ubiquitin domain; NULL	gi|149773578|ref|NP_001092532.1|/0/F-box only protein 3 [Bos taurus]
CCG014585.1	5.6285e-05	UMPS, MGC137321; uridine monophosphate synthetase (EC:2.4.2.10 4.1.1.23); K13421 uridine monophosphate synthetase [EC:2.4.2.10 4.1.1.23]	IPR000836; Phosphoribosyltransferase domain	L8INT8	P31754	GO:0003824; Pyridoxal phosphate-dependent transferase, major region, subdomain 2; NULL|GO:0004588; Orotate phosphoribosyl transferase domain; NULL|GO:0004590; Orotidine 5'-phosphate decarboxylase domain; NULL|GO:0006207; Dihydroorotate dehydrogenase, class 2; NULL|GO:0006221; CTP synthase; NULL|GO:0008152; Phospholipid/glycerol acyltransferase; NULL|GO:0009116; Nucleoside phosphorylase domain; NU…	gi|440907965|gb|ELR58041.1|/0/Uridine 5'-monophosphate synthase [Bos mutus]
CCG015466.1	5.707e-05	--	IPR028003; Protein of unknown function DUF4656	L8IJJ8	Q8NAX2	--	gi|555967821|ref|XP_005895955.1|/0/PREDICTED: keratinocyte differentiation factor 1 [Bos mutus]
CCG015987.1	5.786e-05	--	IPR019320; Uncharacterised protein family UPF0402	G3MX73	Q96FH0	--	gi|296474539|tpg|DAA16654.1|/5.60271e-49/TPA: hypothetical protein BOS_21390 [Bos taurus]
CCG003166.1	6.188e-05	CLPB, SKD3; ClpB caseinolytic peptidase B homolog (E. coli); K03695 ATP-dependent Clp protease ATP-binding subunit ClpB	IPR001270; ClpA/B family	W5P5H5	Q5E9N5	GO:0000166; Nucleotide-binding, alpha-beta plait; NULL|GO:0005515; Ubiquitin domain; NULL|GO:0005524; Protein kinase, ATP binding site; NULL|GO:0017111; AAA+ ATPase domain; NULL	gi|62751534|ref|NP_001015625.1|/0/caseinolytic peptidase B protein homolog [Bos taurus]
CCG015081.1	6.263e-05	CXCL14, BRAK; chemokine (C-X-C motif) ligand 14; K10033 C-X-C motif chemokine 14	IPR001811; Chemokine interleukin-8-like domain	L8IY18	Q9WUQ5	GO:0005576; Cathelicidin; NULL|GO:0006955; MHC class I-like antigen recognition; NULL|GO:0008009; Chemokine interleukin-8-like domain; NULL	gi|344238596|gb|EGV94699.1|/3.4465e-51/C-X-C motif chemokine 14 [Cricetulus griseus]
CCG011048.1	6.396e-05	--	IPR001841; Zinc finger, RING-type	L8I2R5	Q99675	GO:0005515; Ubiquitin domain; NULL|GO:0008270; Zinc finger, RING-type; NULL	gi|743732564|ref|XP_010960483.1|/0/PREDICTED: cell growth regulator with RING finger domain protein 1 [Camelus bactrianus]
CCG022726.1	6.5875e-05	MTERFD2; MTERF domain containing 2; K15032 mTERF domain-containing protein, mitochondrial	IPR003690; Mitochodrial transcription termination factor-related	F1MWE5	Q7Z6M4	--	gi|742077332|ref|XP_010831700.1|/0/PREDICTED: transcription termination factor 4, mitochondrial [Bison bison bison]
CCG012938.2	6.6915e-05	--	IPR026243; HAUS augmin-like complex subunit 1	W5NYC1	Q2TBK4	GO:0051225; HAUS augmin-like complex subunit 2, metazoa; NULL|GO:0051297; HAUS augmin-like complex subunit 2, metazoa; NULL|GO:0070652; HAUS augmin-like complex subunit 2, metazoa; NULL	gi|555960605|ref|XP_005892405.1|/0/PREDICTED: HAUS augmin-like complex subunit 1 isoform X1 [Bos mutus]
CCG015115.1	6.875e-05	THY1, MGC128895; Thy-1 cell surface antigen; K06514 Thy-1 cell surface antigen	IPR007110; Immunoglobulin-like domain	Q3SX33	O62643	GO:0005515; Ubiquitin domain; NULL	gi|556718573|ref|XP_005955179.1|/1.18039e-90/PREDICTED: thy-1 membrane glycoprotein isoform X1 [Pantholops hodgsonii]
CCG023466.1	6.9545e-05	--	IPR006594; LisH dimerisation motif	S7Q8U8	Q32L52	GO:0005515; Ubiquitin domain; NULL	gi|83035043|ref|NP_001032676.1|/1.67705e-158/glucose-induced degradation protein 8 homolog [Bos taurus]
CCG002024.1	7.025e-05	--	IPR022049; FAM69, protein-kinase domain	W5P3J5	Q0P6D2	--	gi|803195469|ref|XP_011959256.1|/1.99722e-162/PREDICTED: protein FAM69C isoform X1 [Ovis aries]
CCG014062.1	7.261e-05	BATF2; basic leucine zipper transcription factor, ATF-like 2; K09034 ATF-like basic leucine zipper transcriptional factor	IPR004827; Basic-leucine zipper domain	E1BNQ5	Q8N1L9	GO:0003700; Heat shock factor (HSF)-type, DNA-binding; NULL|GO:0006355; Heat shock factor (HSF)-type, DNA-binding; NULL|GO:0043565; Heat shock factor (HSF)-type, DNA-binding; NULL	gi|300796561|ref|NP_001179490.1|/9.7116e-152/basic leucine zipper transcriptional factor ATF-like 2 [Bos taurus]
CCG015726.1	7.57e-05	--	--	G3MWK1	A6NDB9	--	gi|741879992|ref|XP_010796496.1|/0/PREDICTED: paralemmin-3 isoform X2 [Bos taurus]
CCG018495.1	7.6205e-05	ATOH1; atonal homolog 1 (Drosophila); K09083 atonal protein 1/7	IPR011598; Myc-type, basic helix-loop-helix (bHLH) domain	L8HYN4	P48985	GO:0046983; Myc-type, basic helix-loop-helix (bHLH) domain; NULL	gi|148224282|ref|NP_001091568.1|/1.05411e-180/protein atonal homolog 1 [Bos taurus]
CCG000751.1	7.634e-05	--	--	L8J4N1	A4IFI1	--	gi|742224221|ref|XP_010827171.1|/0/PREDICTED: coiled-coil domain-containing protein 157 [Bison bison bison]
CCG004670.2	8.8175e-05	FBXO42, MGC137395; F-box protein 42; K10317 F-box protein 42	IPR001810; F-box domain	E1BIU5	Q6P3S6	GO:0005515; Ubiquitin domain; NULL	gi|440897107|gb|ELR48875.1|/0/F-box only protein 42 [Bos mutus]
CCG010508.1	8.873e-05	survival of motor neuron-related-splicing factor 30-like; K12839 survival of motor neuron-related-splicing factor 30	IPR002999; Tudor domain	Q3TGV3	Q5R591	GO:0003723; Reverse transcriptase domain; NULL|GO:0005634; RNA polymerase II subunit A; NULL|GO:0005737; Nuclear RNA export factor Tap, RNA-binding domain; NULL|GO:0006397; RNA polymerase II subunit A; NULL	gi|556776281|ref|XP_005983245.1|/5.30725e-137/PREDICTED: survival of motor neuron-related-splicing factor 30 isoform X2 [Pantholops hodgsonii]
CCG000026.1	9.3295e-05	--	IPR013883; Transcription factor Iwr1	L8IKZ6	Q1JQE2	--	gi|742168405|ref|XP_010849288.1|/6.43642e-176/PREDICTED: probable RNA polymerase II nuclear localization protein SLC7A6OS [Bison bison bison]
CCG002049.1	9.4985e-05	--	--	L8J0T0	Q2YDG7	--	gi|440911386|gb|ELR61062.1|/1.24691e-173/Sperm acrosome membrane-associated protein 1 [Bos mutus]
CCG004315.1	0.00010114	--	IPR023572; Archease domain	W5QID8	Q2YDE7	--	gi|426328793|ref|XP_004025433.1|/4.21734e-114/PREDICTED: protein archease isoform 3 [Gorilla gorilla gorilla]
CCG022365.1	0.00010261	rplI; 50S ribosomal protein L9; K02939 large subunit ribosomal protein L9	IPR009027; Ribosomal protein L9/RNase H1, N-terminal	L8ILK0	Q2TBK2	--	gi|440906744|gb|ELR56973.1|/6.72671e-174/39S ribosomal protein L9, mitochondrial [Bos mutus]
CCG011356.1	0.00010332	magi1, aip3, baiap1, bap1, magi-1, tnrc19, wwp3; membrane associated guanylate kinase, WW and PDZ domain containing 1; K05631 atrophin-1 interacting protein 3 (BAI1-associated protein 1)	IPR001478; PDZ domain	L8IDW4	Q32KW7	GO:0005515; Ubiquitin domain; NULL	gi|115497404|ref|NP_001069562.1|/0/PDZ domain-containing protein 9 [Bos taurus]
CCG003875.1	0.000107785	WHSC2, MGC165843; Wolf-Hirschhorn syndrome candidate 2; K15179 negative elongation factor A	--	F1MW50	Q9H3P2	--	gi|560894228|ref|XP_006173609.1|/0/PREDICTED: negative elongation factor A [Camelus ferus]
CCG022363.1	0.000116045	hypothetical protein LOC100273619; K13210 far upstream element-binding protein	IPR002999; Tudor domain	F1MUI1	Q9Y2W6	GO:0003723; Reverse transcriptase domain; NULL	gi|555965952|ref|XP_005895033.1|/0/PREDICTED: tudor and KH domain-containing protein [Bos mutus]
CCG014976.1	0.00011827	C12H13orf31; hypothetical LOC537649; K05810 conserved hypothetical protein	IPR003730; Multi-copper polyphenol oxidoreductase, laccase	L8IKR3	Q8IV20	--	gi|555968310|ref|XP_005896191.1|/0/PREDICTED: laccase domain-containing protein 1 [Bos mutus]
CCG001317.1	0.000123	Plaur, Cd87, u-PAR, uPAR; plasminogen activator, urokinase receptor; K03985 plasminogen activator, urokinase receptor	IPR001526; CD59 antigen	A4FUZ7	O95274	--	gi|440895973|gb|ELR48024.1|/0/Ly6/PLAUR domain-containing protein 3 [Bos mutus]
CCG003436.1	0.00012449	TADA1, TADA1L; transcriptional adaptor 1; K11317 transcriptional adapter 1	IPR009072; Histone-fold	L8HSQ7	A6QR06	GO:0046982; Histone-fold; NULL|GO:0070461; Transcriptional coactivator Hfi1/Transcriptional adapter 1; NULL	gi|155371943|ref|NP_001094576.1|/2.44649e-124/transcriptional adapter 1 [Bos taurus]
CCG013012.1	0.000125275	CCR4-NOT complex subunit, putative (EC:3.1.-.-); K12603 CCR4-NOT transcription complex subunit 6	IPR005135; Endonuclease/exonuclease/phosphatase	A2VE74	Q9UK39	--	gi|741955909|ref|XP_010812053.1|/0/PREDICTED: nocturnin isoform X1 [Bos taurus]
CCG008413.1	0.000126065	--	IPR001932; Protein phosphatase 2C (PP2C)-like domain	E1BEW5	Q8NI37	GO:0003824; Pyridoxal phosphate-dependent transferase, major region, subdomain 2; NULL	gi|507663213|ref|XP_004635970.1|/0/PREDICTED: protein phosphatase PTC7 homolog [Octodon degus]
CCG006967.1	0.000127665	--	IPR000547; Clathrin, heavy chain/VPS, 7-fold repeat	L8I2D4	Q9P253	GO:0006886; Clathrin adaptor, alpha-adaptin, appendage, Ig-like subdomain; NULL|GO:0016192; Clathrin adaptor, alpha-adaptin, appendage, Ig-like subdomain; NULL	gi|154152185|ref|NP_001093850.1|/0/vacuolar protein sorting-associated protein 18 homolog [Bos taurus]
CCG002876.1	0.000132045	ogfod2; zgc:158437 (EC:1.14.11.-); K00478 [EC:1.14.11.-]	IPR005123; Oxoglutarate/iron-dependent dioxygenase	E1BBA9	Q6N063	GO:0005506; Cytochrome P450; NULL|GO:0016491; Short-chain dehydrogenase/reductase, conserved site; NULL|GO:0016705; Cytochrome P450; NULL|GO:0016706; Oxoglutarate/iron-dependent dioxygenase; NULL|GO:0031418; Prolyl 4-hydroxylase, alpha subunit; NULL|GO:0055114; Cytochrome P450; NULL	gi|296478554|tpg|DAA20669.1|/0/TPA: 2-oxoglutarate and iron-dependent oxygenase domain containing 2 [Bos taurus]
CCG010706.1	0.00013599	potassium channel subfamily K member 3-like; K04914 potassium channel subfamily K member 3	IPR003092; Two pore domain potassium channel, TASK family	M0QSQ5	Q7Z418	GO:0005267; Two pore domain potassium channel; NULL|GO:0016020; Amino acid permease/ SLC12A domain; NULL|GO:0071805; Two pore domain potassium channel; NULL	gi|555974936|ref|XP_005899455.1|/0/PREDICTED: potassium channel subfamily K member 18 [Bos mutus]
CCG010629.1	0.000136945	hypothetical protein ; K12662 U4/U6 small nuclear ribonucleoprotein PRP4	--	L8IYZ8	Q2YDM0	--	gi|440910864|gb|ELR60614.1|/0/hypothetical protein M91_04450, partial [Bos mutus]
CCG022974.1	0.00013958	NOB1, NOB1P; NIN1/RPN12 binding protein 1 homolog (S. cerevisiae); K11883 RNA-binding protein NOB1	IPR002716; PIN domain	F1MDA9	Q3T042	--	gi|528990273|ref|XP_005218519.1|/0/PREDICTED: RNA-binding protein NOB1 isoform X1 [Bos taurus]
CCG024412.1	0.000140185	MED21, MGC133576; mediator complex subunit 21; K15152 mediator of RNA polymerase II transcription subunit 21	IPR021384; Mediator complex, subunit Med21	L8I4T8	Q2TBU8	--	gi|472371727|ref|XP_004405360.1|/1.12601e-98/PREDICTED: mediator of RNA polymerase II transcription subunit 21 isoform X1 [Odobenus rosmarus divergens]
CCG015700.1	0.00014121	KLF1, MGC142372; Kruppel-like factor 1 (erythroid); K09204 krueppel-like factor 1/2/4	IPR007087; Zinc finger, C2H2	Q0P5B6	Q13351	GO:0003676; Zinc finger C2H2-type/integrase DNA-binding domain; NULL|GO:0046872; Zinc finger, C2H2; NULL	gi|122692359|ref|NP_001073828.1|/1.56018e-158/Krueppel-like factor 1 [Bos taurus]
CCG016491.2	0.00014322	--	IPR027486; Ribosomal protein S10 domain	L8IN34	Q2YDI5	--	gi|114053031|ref|NP_001040028.1|/1.47035e-141/39S ribosomal protein L48, mitochondrial precursor [Bos taurus]
CCG021554.1	0.000143775	--	--	L8I8M0	Q3T044	--	gi|77735603|ref|NP_001029497.1|/3.53472e-168/putative monooxygenase p33MONOX [Bos taurus]
CCG012028.1	0.00014506	cd44, MGC132074, XCD44, cdw44, cspg8, ecmr-iii, hcell, lhr, mc56, mdu2, mdu3, mic4, mutch-i, pgp1; CD44 molecule (Indian blood group); K06256 CD44 antigen	IPR000538; Link	L8IF39	Q6UC88	GO:0005515; Ubiquitin domain; NULL|GO:0005540; Link; NULL|GO:0007155; Vinculin, conserved site; NULL|GO:0008270; Zinc finger, RING-type; NULL|GO:0046872; Zinc finger, C2H2; NULL	gi|742226119|ref|XP_010827641.1|/0/PREDICTED: lymphatic vessel endothelial hyaluronic acid receptor 1 [Bison bison bison]
CCG009608.1	0.000146525	SLC37A2; solute carrier family 37 (glycerol-3-phosphate transporter), member 2; K13783 MFS transporter, OPA family, solute carrier family 37 (glycerol-3-phosphate transporter), member 1/2	IPR011701; Major facilitator superfamily	S9XED3	Q58CV5	GO:0016021; GPCR, rhodopsin-like, 7TM; NULL|GO:0055085; Amino acid permease/ SLC12A domain; NULL	gi|528769108|gb|EPY88767.1|/0/hypothetical protein CB1_000154012 [Camelus ferus]
CCG005695.1	0.000154675	lepre1; leucine proline-enriched proteoglycan (leprecan) 1; K08134 leucine proline-enriched proteoglycan (leprecan)	IPR005123; Oxoglutarate/iron-dependent dioxygenase	E1BJS1	Q6PK18	GO:0005506; Cytochrome P450; NULL|GO:0016491; Short-chain dehydrogenase/reductase, conserved site; NULL|GO:0016705; Cytochrome P450; NULL|GO:0016706; Oxoglutarate/iron-dependent dioxygenase; NULL|GO:0031418; Prolyl 4-hydroxylase, alpha subunit; NULL|GO:0055114; Cytochrome P450; NULL	gi|594058544|ref|XP_006053435.1|/0/PREDICTED: 2-oxoglutarate and iron-dependent oxygenase domain-containing protein 3 isoform X1 [Bubalus bubalis]
CCG004771.1	0.000159015	--	IPR019330; Mesoderm development candidate 2	L8IVU0	Q3T0U1	--	gi|440910982|gb|ELR60715.1|/7.61938e-120/LDLR chaperone MESD [Bos mutus]
CCG001431.1	0.000168795	hypothetical protein; K03189 urease accessory protein	IPR003226; Metal-dependent protein hydrolase	L8I5M4	Q58DG1	--	gi|75057702|sp|Q58DG1.1|MYG1_BOVIN/0/RecName: Full=UPF0160 protein MYG1, mitochondrial; Flags: Precursor
CCG021156.1	0.000178155	CCNH; cyclin H; K06634 cyclin H	IPR006671; Cyclin, N-terminal	W5Q318	Q3ZBL9	GO:0006351; Transcription factor IIS, N-terminal; NULL|GO:0016538; Cyclin-dependent kinase, regulatory subunit; NULL|GO:0070985; CyclinH/Ccl1; NULL	gi|742237235|ref|XP_010830200.1|/1.03816e-150/PREDICTED: cyclin-H isoform X9 [Bison bison bison]
CCG005864.1	0.00017922	KIF12; kinesin family member 12; K10399 kinesin family member 12	IPR001752; Kinesin, motor domain	E1BBY6	Q96FN5	GO:0003777; Kinesin, motor region, conserved site; NULL|GO:0005524; Protein kinase, ATP binding site; NULL|GO:0007018; Kinesin, motor region, conserved site; NULL|GO:0008017; Kinesin, motor domain; NULL	gi|594074997|ref|XP_006061283.1|/0/PREDICTED: kinesin-like protein KIF12 [Bubalus bubalis]
CCG011832.1	0.000179905	AK5, MGC139240; adenylate kinase 5 (EC:2.7.4.3); K00939 adenylate kinase [EC:2.7.4.3]	IPR000850; Adenylate kinase/UMP-CMP kinase	K7A2N8	A4IFD0	GO:0005524; Protein kinase, ATP binding site; NULL|GO:0006139; Adenylate kinase/UMP-CMP kinase; NULL|GO:0019205; Adenylate kinase/UMP-CMP kinase; NULL	gi|795070263|ref|XP_011833325.1|/1.27208e-141/PREDICTED: adenylate kinase isoenzyme 5 isoform X1 [Mandrillus leucophaeus]
CCG017039.1	0.0001826	THTPA, MGC128756; thiamine triphosphatase (EC:3.6.1.28); K05307 thiamine-triphosphatase [EC:3.6.1.28]	IPR012177; Thiamine triphosphatase	L8HRV4	Q8MKF1	GO:0006772; Thiamine triphosphatase; NULL|GO:0050333; Thiamine triphosphatase; NULL	gi|27806159|ref|NP_776895.1|/9.5992e-134/thiamine-triphosphatase [Bos taurus]
CCG020057.2	0.000183715	--	--	M3XF83	A6QQF6	--	gi|511890865|ref|XP_004765135.1|/4.45058e-100/PREDICTED: suprabasin isoform X3 [Mustela putorius furo]
CCG021164.1	0.00019377	--	IPR001680; WD40 repeat	Q0VBY5	Q9HAD4	GO:0005515; Ubiquitin domain; NULL	gi|555955977|ref|XP_005890142.1|/0/PREDICTED: WD repeat-containing protein 41 [Bos mutus]
CCG021287.1	0.00020095	transient receptor potential cation channel, putative (EC:1.3.1.74); K04984 transient receptor potential cation channel subfamily A member 1	IPR002110; Ankyrin repeat	F1MUK1	Q8BLS7	GO:0005515; Ubiquitin domain; NULL	gi|61873672|ref|XP_585056.1|/0/PREDICTED: ankyrin repeat domain-containing protein SOWAHA [Bos taurus]
CCG014132.1	0.000204765	RCE1; RCE1 homolog, prenyl protein peptidase (S. cerevisiae); K08658 prenyl protein peptidase [EC:3.4.22.-]	IPR003675; CAAX amino terminal protease	L8I573	Q9Y256	GO:0016020; Amino acid permease/ SLC12A domain; NULL	gi|724838625|ref|XP_010364684.1|/0/PREDICTED: CAAX prenyl protease 2 isoform X1 [Rhinopithecus roxellana]
CCG022671.1	0.000205225	APLF, MGC152013; aprataxin and PNKP like factor (EC:4.2.99.18); K13295 aprataxin and PNK-like factor [EC:4.2.99.18]	IPR000253; Forkhead-associated (FHA) domain	W5QF65	A0JNH9	GO:0005515; Ubiquitin domain; NULL	gi|537136892|gb|ERE66793.1|/2.7361e-149/aprataxin and PNK-like factor isoform 2 [Cricetulus griseus]
CCG002183.1	0.000207095	LIPT1; lipoyltransferase 1 (EC:2.3.1.181); K10105 lipoyltransferase 1	IPR004143; Biotin/lipoate A/B protein ligase	L8IS50	O46419	GO:0003824; Pyridoxal phosphate-dependent transferase, major region, subdomain 2; NULL|GO:0006464; Ubiquitin-activating enzyme repeat; NULL|GO:0009249; Lipoyltransferase/lipoate-protein ligase; NULL|GO:0016740; Aminotransferase, class-II, pyridoxal-phosphate binding site; NULL	gi|27807397|ref|NP_777220.1|/0/lipoyltransferase 1, mitochondrial precursor [Bos taurus]
CCG018200.1	0.00021319	CHD1; chromodomain helicase DNA binding protein 1; K11367 chromodomain-helicase-DNA-binding protein 1 [EC:3.6.4.12]	IPR025260; Domain of unknown function DUF4208	L8IS17	Q32KP7	--	gi|440908870|gb|ELR58848.1|/5.91944e-156/hypothetical protein M91_15761, partial [Bos mutus]
CCG007394.1	0.00021386	similar to DNMT1 associated protein-1; K11324 DNA methyltransferase 1-associated protein 1	IPR008468; DNA methyltransferase 1-associated 1	F6YPE8	Q9NPF5	GO:0005634; RNA polymerase II subunit A; NULL|GO:0045892; TH1 protein; NULL	gi|803254495|ref|XP_011987203.1|/0/PREDICTED: DNA methyltransferase 1-associated protein 1 [Ovis aries musimon]
CCG013699.1	0.00021447	--	IPR019002; Ribosome biogenesis protein Nop16	W5NVT8	Q5E996	--	gi|62460412|ref|NP_001014856.1|/1.91389e-115/nucleolar protein 16 [Bos taurus]
CCG003323.1	0.000229665	SSR2; signal sequence receptor, beta (translocon-associated protein beta); K13250 translocon-associated protein subunit beta	IPR008856; Translocon-associated protein subunit beta	W5P572	Q5E9E4	GO:0005783; B-cell receptor-associated 31-like; NULL|GO:0016021; GPCR, rhodopsin-like, 7TM; NULL	gi|426216808|ref|XP_004002649.1|/1.28031e-122/PREDICTED: translocon-associated protein subunit beta isoform X1 [Ovis aries]
CCG016946.1	0.0002309	--	IPR021013; ATPase, vacuolar ER assembly factor, Vma12	L8HUM6	Q8N511	--	gi|296476852|tpg|DAA18967.1|/8.18003e-146/TPA: transmembrane protein 199 [Bos taurus]
CCG006314.1	0.000245555	ALKBH7, MGC137333; alkB, alkylation repair homolog 7 (E. coli); K10769 alkylated DNA repair protein alkB homolog 7	IPR027450; Alpha-ketoglutarate-dependent dioxygenase AlkB-like	L8I763	Q2M2S8	--	gi|594041277|ref|XP_006045186.1|/4.798e-129/PREDICTED: alpha-ketoglutarate-dependent dioxygenase alkB homolog 7, mitochondrial [Bubalus bubalis]
CCG021088.1	0.000247775	--	--	E1BP98	Q8NBR0	--	gi|329664756|ref|NP_001192688.1|/1.89949e-171/tumor protein p53-inducible protein 13 precursor [Bos taurus]
CCG009048.1	0.00025291	--	IPR016196; Major facilitator superfamily domain, general substrate transporter	L8HU41	Q8IWD5	--	gi|440895600|gb|ELR47750.1|/0/Major facilitator superfamily domain-containing protein 6-like protein [Bos mutus]
CCG009458.1	0.00025727	IL23A, IL-23; interleukin 23, alpha subunit p19; K05426 interleukin 23, alpha subunit p19	IPR003573; Interleukin-6/Interleukin-23/GCSF/MGF	L8I5H4	Q64FU1	GO:0005125; Interleukin-6/Interleukin-23/GCSF/MGF; NULL|GO:0005576; Cathelicidin; NULL|GO:0006955; MHC class I-like antigen recognition; NULL	gi|440899472|gb|ELR50769.1|/1.09029e-107/Interleukin-23 subunit alpha [Bos mutus]
CCG006559.1	0.00025799	MPI, MGC127578; mannose phosphate isomerase (EC:5.3.1.8); K01809 mannose-6-phosphate isomerase [EC:5.3.1.8]	IPR001250; Mannose-6-phosphate isomerase, type I	L8I0D0	Q3SZI0	GO:0004476; Mannose-6-phosphate isomerase, type I; NULL|GO:0005975; Glycoside hydrolase/deacetylase, beta/alpha-barrel; NULL|GO:0008270; Zinc finger, RING-type; NULL|GO:0009298; Mannose-6-phosphate isomerase; NULL	gi|78369406|ref|NP_001030361.1|/0/mannose-6-phosphate isomerase [Bos taurus]
CCG007124.1	0.00026339	hypothetical protein LOC100012579; K11669 INO80 complex subunit E	--	W5P2T6	Q29RS4	--	gi|431906813|gb|ELK10934.1|/3.63421e-55/INO80 complex subunit E [Pteropus alecto]
CCG005088.1	0.000266655	ATG7, MGC140108; ATG7 autophagy related 7 homolog (S. cerevisiae); K08337 autophagy-related protein 7	IPR000594; UBA/THIF-type NAD/FAD binding fold	A4IF80	O95352	GO:0003824; Pyridoxal phosphate-dependent transferase, major region, subdomain 2; NULL	gi|139947642|ref|NP_001077264.1|/0/ubiquitin-like modifier-activating enzyme ATG7 isoform 2 [Bos taurus]
CCG015545.1	0.000269635	--	--	E1BLG9	Q8IYE1	--	gi|594055231|ref|XP_006051846.1|/0/PREDICTED: coiled-coil domain-containing protein 13 isoform X3 [Bubalus bubalis]
CCG003677.1	0.00028373	similar to Dynactin 5 (p25); K10427 dynactin 5	IPR001451; Bacterial transferase hexapeptide repeat	W5Q758	Q9BTE1	--	gi|164420721|ref|NP_001019655.2|/1.18611e-131/dynactin subunit 5 [Bos taurus]
CCG016519.1	0.000287015	MED29, MGC148741; mediator complex subunit 29; K15142 mediator of RNA polymerase II transcription subunit 29	IPR021018; Mediator complex, subunit Med29, metazoa	L8IU86	A1A4Q8	GO:0016592; Mediator complex, subunit Med4; NULL	gi|521027553|gb|EPQ09341.1|/8.86253e-94/Mediator of RNA polymerase II transcription subunit 29 [Myotis brandtii]
CCG006808.1	0.000287735	--	IPR019170; Meckelin	L8ILW7	Q5HYA8	GO:0010826; Meckelin; NULL|GO:0036038; Meckelin; NULL|GO:0042384; Cilia BBSome complex subunit 10; NULL	gi|328802687|ref|NP_001192228.1|/0/Meckelin precursor [Bos taurus]
CCG017101.1	0.00030227	--	IPR018379; BEN domain	L8IR47	Q0VCW3	--	gi|742140078|ref|XP_010842270.1|/0/PREDICTED: protein BANP isoform X3 [Bison bison bison]
CCG010751.1	0.000310855	--	--	L8HQF4	A7MB05	--	gi|155371873|ref|NP_001094541.1|/1.57733e-154/transmembrane protein 215 [Bos taurus]
CCG022603.1	0.00043133	NUP35, MGC160073; nucleoporin 35kDa; K14313 nuclear pore complex protein Nup53	IPR000340; Dual specificity phosphatase, catalytic domain	L8IM43	Q8NFH5	GO:0006470; Protein-tyrosine phosphatase, receptor/non-receptor type; NULL|GO:0008138; Dual specificity phosphatase, catalytic domain; NULL	gi|594097209|ref|XP_006071847.1|/0/PREDICTED: nucleoporin NUP53 [Bubalus bubalis]
CCG018400.3	0.0004503	PNKP; polynucleotide kinase 3'-phosphatase; K08073 bifunctional polynucleotide phosphatase/kinase [EC:3.1.3.32 2.7.1.78]	IPR000253; Forkhead-associated (FHA) domain	F1N3Q9	Q96T60	GO:0005515; Ubiquitin domain; NULL	gi|741894824|ref|XP_010822100.1|/0/PREDICTED: bifunctional polynucleotide phosphatase/kinase [Bos taurus]
CCG018279.1	0.000468935	--	--	A6QLJ6	O95171	--	gi|742183380|ref|XP_010853431.1|/4.52375e-136/PREDICTED: sciellin isoform X1 [Bison bison bison]
CCG007420.1	0.000492395	--	IPR019312; Protein of unknown function DUF2363	E1BHL0	Q9UKZ1	--	gi|594097603|ref|XP_006071995.1|/0/PREDICTED: CCR4-NOT transcription complex subunit 11 [Bubalus bubalis]
CCG017444.1	0.00051005	PINX1, FLJ20565, MGC127183; PIN2/TERF1 interacting, telomerase inhibitor 1; K11135 Pin2-interacting protein X1	IPR000467; G-patch domain	Q3T0T3	A4L691	GO:0003676; Zinc finger C2H2-type/integrase DNA-binding domain; NULL	gi|555997882|ref|XP_005910658.1|/1.07704e-176/PREDICTED: PIN2/TERF1-interacting telomerase inhibitor 1 [Bos mutus]
CCG008793.1	0.00051445	--	--	M5FMT5	Q2HJJ1	--	gi|529005750|ref|XP_005224466.1|/1.4858e-177/PREDICTED: 39S ribosomal protein L28, mitochondrial isoform X2 [Bos taurus]
CCG003434.1	0.00053825	TNFSF4; tumor necrosis factor (ligand) superfamily, member 4; K05469 tumor necrosis factor ligand superfamily member 4	IPR006052; Tumour necrosis factor domain	L8J114	P23510	GO:0005164; Tumour necrosis factor; NULL|GO:0005515; Ubiquitin domain; NULL|GO:0006955; MHC class I-like antigen recognition; NULL|GO:0016020; Amino acid permease/ SLC12A domain; NULL	gi|329664406|ref|NP_001192644.1|/1.40345e-124/tumor necrosis factor ligand superfamily member 4 [Bos taurus]
CCG014601.1	0.00055375	PROCR, EPCR; protein C receptor, endothelial; K06557 protein C receptor, endothelial (EPCR)	IPR001039; MHC class I alpha chain, alpha1 alpha2 domains	W5PQS4	Q28105	GO:0006955; MHC class I-like antigen recognition; NULL|GO:0016020; Amino acid permease/ SLC12A domain; NULL|GO:0019882; MHC class I-like antigen recognition; NULL	gi|27806093|ref|NP_776862.1|/6.8663e-153/endothelial protein C receptor precursor [Bos taurus]
CCG017412.1	0.0006378	--	IPR004263; Exostosin-like	L8I7H5	Q9Y2B1	--	gi|296487659|tpg|DAA29772.1|/0/TPA: transmembrane protein 5 [Bos taurus]
CCG015859.1	0.0006598	--	--	W5PQR3	Q2NL23	--	gi|555977757|ref|XP_005900829.1|/0/PREDICTED: coiled-coil domain-containing protein 107 isoform X1 [Bos mutus]
CCG012473.2	0.00067745	GPR152; G protein-coupled receptor 152; K08436 G protein-coupled receptor 152	IPR000276; G protein-coupled receptor, rhodopsin-like	G3N1Z8	Q8TDT2	GO:0004930; G protein-coupled receptor, rhodopsin-like; NULL|GO:0007186; G protein-coupled receptor, rhodopsin-like; NULL|GO:0016021; GPCR, rhodopsin-like, 7TM; NULL	gi|440899408|gb|ELR50711.1|/0/Putative G-protein coupled receptor 152, partial [Bos mutus]
CCG002868.1	0.000679	peptide chain release factor-like protein; K02835 peptide chain release factor 1	IPR000352; Peptide chain release factor class I/class II	F1MLX1	Q9H3J6	GO:0003747; Peptide chain release factor class I/class II; NULL|GO:0006415; Peptide chain release factor class I/class II; NULL	gi|296478551|tpg|DAA20666.1|/1.07452e-99/TPA: chromosome 12 open reading frame 65 ortholog [Bos taurus]
CCG018653.1	0.00068895	RHBDD2, MGC137605; rhomboid domain containing 2; K09652 rhomboid domain-containing protein 2	IPR022764; Peptidase S54, rhomboid domain	G3N1D6	Q6NTF9	GO:0004252; Peptidase S8/S53 domain; NULL|GO:0016021; GPCR, rhodopsin-like, 7TM; NULL	gi|555961596|ref|XP_005892892.1|/0/PREDICTED: rhomboid domain-containing protein 2 isoform X1 [Bos mutus]
CCG007661.1	0.00069355	hypothetical protein; K04593 latrophilin 2	IPR003112; Olfactomedin-like	L8IBS6	Q6ZMI3	GO:0005515; Ubiquitin domain; NULL	gi|594633989|ref|XP_007170456.1|/0/PREDICTED: gliomedin-like isoform X2 [Balaenoptera acutorostrata scammoni]
CCG005030.1	0.00071685	phf5a, chunp6910; PHD finger protein 5A; K12834 PHD finger-like domain-containing protein 5A	IPR005345; PHF5-like	W5KN86	P83871	--	gi|548338412|ref|XP_005721862.1|/1.94534e-75/PREDICTED: PHD finger-like domain-containing protein 5A [Pundamilia nyererei]
CCG000613.1	0.00072905	CEBPG, MGC127564; CCAAT/enhancer binding protein (C/EBP), gamma; K10049 CCAAT/enhancer binding protein (C/EBP), gamma	IPR004827; Basic-leucine zipper domain	L8INP4	Q3T0B9	GO:0003700; Heat shock factor (HSF)-type, DNA-binding; NULL|GO:0006355; Heat shock factor (HSF)-type, DNA-binding; NULL|GO:0043565; Heat shock factor (HSF)-type, DNA-binding; NULL	gi|77736580|ref|NP_001029973.1|/3.71003e-77/CCAAT/enhancer-binding protein gamma [Bos taurus]
CCG013900.1	0.00074165	dynein-associated protein; K11143 dynein intermediate chain 2, axonemal	IPR003409; MORN motif	L8IL86	Q32LL6	--	gi|115495165|ref|NP_001069778.1|/6.23888e-127/MORN repeat-containing protein 5 [Bos taurus]
CCG003093.1	0.00080515	DNALI1; dynein, axonemal, light intermediate chain 1; K10410 dynein light intermediate chain, axonemal	IPR019347; Axonemal dynein light chain	L8ISN7	O14645	--	gi|330340416|ref|NP_001178228.2|/1.16912e-162/axonemal dynein light intermediate polypeptide 1 [Bos taurus]
CCG008032.1	0.0008098	hypothetical protein ; K13207 CUG-BP- and ETR3-like factor	IPR000504; RNA recognition motif domain	Q3MHF0	Q8IUH3	GO:0000166; Nucleotide-binding, alpha-beta plait; NULL|GO:0003676; Zinc finger C2H2-type/integrase DNA-binding domain; NULL	gi|195539519|ref|NP_001124225.1|/0/RNA-binding protein 45 [Bos taurus]
CCG011771.1	0.0008248	similar to RNA polymerase II subunit hRPB17; K03016 DNA-directed RNA polymerases I, II, and III subunit RPABC3	IPR005570; RNA polymerase, Rpb8	U3K0G7	Q923G2	GO:0006351; Transcription factor IIS, N-terminal; NULL	gi|14589953|ref|NP_006223.2|/3.76756e-106/DNA-directed RNA polymerases I, II, and III subunit RPABC3 isoform 2 [Homo sapiens]
CCG005489.2	0.0008309	MMP23B, MGC134522, MMP23; matrix metallopeptidase 23B; K08001 matrix metalloproteinase-23 (CA-MMP) [EC:3.4.24.-]	IPR001818; Peptidase M10, metallopeptidase	F1N5K7	Q2TBM7	GO:0004222; Peptidase M10, metallopeptidase; NULL|GO:0005515; Ubiquitin domain; NULL|GO:0006508; Peptidase C1A, papain C-terminal; NULL|GO:0008237; Peptidase, metallopeptidase; NULL|GO:0008270; Zinc finger, RING-type; NULL|GO:0031012; Peptidase M10, metallopeptidase; NULL	gi|296479001|tpg|DAA21116.1|/0/TPA: matrix metalloproteinase 23B precursor [Bos taurus]
CCG005063.1	0.00085945	PfRh2a; reticulocyte binding protein 2 homolog A; K13849 reticulocyte-binding protein	IPR019153; DDRGK domain containing protein	W5P1X0	Q1LZB0	--	gi|826279378|ref|XP_012494753.1|/1.25747e-71/PREDICTED: DDRGK domain-containing protein 1 [Propithecus coquereli]
CCG023682.1	0.00088315	--	IPR010441; Protein of unknown function DUF1042	L8IQ48	Q58DA1	--	gi|594099711|ref|XP_006072980.1|/2.18108e-156/PREDICTED: sperm flagellar protein 1 isoform X3 [Bubalus bubalis]
CCG017663.1	0.00089325	ASTL; astacin-like metallo-endopeptidase (M12 family); K08778 astacin-like metalloendopeptidase [EC:3.4.-.-]	IPR001506; Peptidase M12A, astacin	L8IRZ1	Q6HA08	GO:0004222; Peptidase M10, metallopeptidase; NULL|GO:0006508; Peptidase C1A, papain C-terminal; NULL|GO:0008237; Peptidase, metallopeptidase; NULL|GO:0008270; Zinc finger, RING-type; NULL	gi|296482823|tpg|DAA24938.1|/0/TPA: Astacin-like metalloendopeptidase-like [Bos taurus]
CCG002108.1	0.00089375	--	IPR002930; Glycine cleavage H-protein	L8ISF9	Q29S16	GO:0005960; Glycine cleavage H-protein; NULL|GO:0006546; Glycine cleavage T-protein, N-terminal; NULL	gi|440908038|gb|ELR58107.1|/1.96144e-137/hypothetical protein M91_02692, partial [Bos mutus]
CCG024185.1	0.0009291	--	IPR028066; Transmembrane protein 187	L8HRU9	Q0VCM2	--	gi|115496368|ref|NP_001068823.1|/5.41074e-174/transmembrane protein 187 [Bos taurus]
CCG014988.1	0.00093325	BTB/POZ domain-containing protein 9-like; K10481 BTB/POZ domain-containing protein 9	IPR000210; BTB/POZ-like	L8IM75	A6QPA3	GO:0005515; Ubiquitin domain; NULL	gi|594619800|ref|XP_007164629.1|/1.14781e-145/PREDICTED: BTB/POZ domain-containing protein 19 [Balaenoptera acutorostrata scammoni]
CCG018351.1	0.00093605	MAP3K7; mitogen-activated protein kinase kinase kinase 7; K04427 mitogen-activated protein kinase kinase kinase 7 [EC:2.7.11.25]	--	Q0VC45	P58500	--	gi|741871010|ref|XP_010822973.1|/1.18767e-94/PREDICTED: MAP3K7 C-terminal-like protein isoform X1 [Bos taurus]
CCG008189.1	0.00096055	--	--	F1MN83	Q0VCL9	--	gi|742157395|ref|XP_010846221.1|/0/PREDICTED: uncharacterized protein C3orf38 homolog isoform X2 [Bison bison bison]
CCG022891.1	0.0009964	--	--	W5Q6V1	Q86W54	--	gi|545812462|ref|XP_005661762.1|/2.83963e-127/PREDICTED: spermatogenesis-associated protein 24 isoform X2 [Sus scrofa]
CCG011148.2	0.00099655	TTF1; transcription termination factor, RNA polymerase I; K15225 transcription termination factor 1	IPR001005; SANT/Myb domain	E1BQ00	Q9Y222	GO:0003677; Homeodomain-like; NULL|GO:0003682; SANT/Myb domain; NULL	gi|296488616|tpg|DAA30729.1|/0/TPA: cyclin D binding myb-like transcription factor 1 [Bos taurus]
CCG009310.1	0.0010919	IL7, MGC152606; interleukin 7; K05431 interleukin 7	IPR000226; Interleukin-7/interleukin-9 family	L8IFQ4	P26895	GO:0005126; Interferon alpha/beta/delta; NULL|GO:0005139; Interleukin-7; NULL|GO:0005576; Cathelicidin; NULL|GO:0006955; MHC class I-like antigen recognition; NULL|GO:0008083; Transforming growth factor beta, conserved site; NULL	gi|440903737|gb|ELR54359.1|/1.40895e-56/Interleukin-7, partial [Bos mutus]
CCG011398.1	0.00109845	--	IPR013219; Ribosomal protein S27/S33, mitochondrial	K9IRE7	P82926	--	gi|83035067|ref|NP_001032694.1|/5.756e-62/28S ribosomal protein S33, mitochondrial [Bos taurus]
CCG005356.1	0.00110075	--	--	W5PJX9	Q3SZT6	--	gi|965916648|ref|XP_014947832.1|/2.0027e-59/PREDICTED: protein Flattop isoform X2 [Ovis aries]
CCG007162.1	0.00110925	--	IPR022179; Protein of unknown function DUF3695	E1B9I5	Q5T5A4	--	gi|119889661|ref|XP_869508.2|/9.00712e-125/PREDICTED: uncharacterized protein C1orf194 homolog [Bos taurus]
CCG021253.1	0.0011531	IL1B; interleukin 1, beta; K04519 interleukin 1 beta	IPR000975; Interleukin-1	E5GAW1	P09428	GO:0005102; IL-1 family/FGF family; NULL|GO:0005149; Interleukin-1 receptor antagonist / Interleukin-36; NULL|GO:0005576; Cathelicidin; NULL|GO:0005615; Alpha-macroglobulin complement component; NULL|GO:0006954; Anaphylatoxin, complement system domain; NULL|GO:0006955; MHC class I-like antigen recognition; NULL	gi|161579156|gb|ABX72065.1|/0/interleukin 1 beta [Bos taurus]
CCG020334.1	0.00116205	--	IPR001683; Phox homologous domain	L8IML5	Q53T59	GO:0035091; Phox homologous domain; NULL	gi|375364520|ref|NP_001039745.2|/0/HCLS1-binding protein 3 [Bos taurus]
CCG004604.3	0.00117485	NSL1, MGC159505; NSL1, MIND kinetochore complex component, homolog (S. cerevisiae); K11545 kinetochore-associated protein NSL1	IPR013950; Kinetochore Mis14	L8J2F7	Q96IY1	--	gi|156120401|ref|NP_001095346.1|/0/kinetochore-associated protein NSL1 homolog [Bos taurus]
CCG018562.1	0.0012226	--	IPR007785; Anamorsin	L8IA96	Q5EAC7	GO:0005737; Nuclear RNA export factor Tap, RNA-binding domain; NULL|GO:0006915; Fas receptor; NULL|GO:0016226; Frataxin/CyaY; NULL|GO:0051536; 2Fe-2S ferredoxin-type domain; NULL	gi|594070470|ref|XP_006059117.1|/0/PREDICTED: anamorsin isoform X1 [Bubalus bubalis]
CCG023684.1	0.0013312	--	--	Q58D73	Q9NUS5	--	gi|77736606|ref|NP_001029983.1|/4.42636e-125/AP-5 complex subunit sigma-1 [Bos taurus]
CCG008706.1	0.0014064	--	IPR023412; Ribonuclease A-domain	L8IBN5	Q5GAN3	--	gi|157427976|ref|NP_001098896.1|/1.37963e-101/probable inactive ribonuclease-like protein 13 precursor [Bos taurus]
CCG010923.1	0.0014395	ACD; adrenocortical dysplasia homolog (mouse); K11114 adrenocortical dysplasia protein	--	A6QQ10	Q96AP0	--	gi|528919142|ref|XP_587483.2|/0/PREDICTED: adrenocortical dysplasia protein homolog isoform X2 [Bos taurus]
CCG023685.1	0.0014525	MAVS, MGC137656, VISA; mitochondrial antiviral signaling protein; K12648 mitochondrial antiviral-signaling protein	--	F1MU42	Q7Z434	--	gi|742103452|ref|XP_010834772.1|/0/PREDICTED: mitochondrial antiviral-signaling protein isoform X1 [Bison bison bison]
CCG007648.1	0.00146725	--	IPR027985; Rab15 effector	F1MSH7	Q6BDI9	GO:0001881; Rab15 effector; NULL	gi|742186873|ref|XP_010854325.1|/4.76837e-171/PREDICTED: rab15 effector protein [Bison bison bison]
CCG007704.1	0.00147925	--	--	F1MKW2	Q2YDL7	--	gi|742136784|ref|XP_010841284.1|/6.66645e-128/PREDICTED: CMT1A duplicated region transcript 4 protein isoform X1 [Bison bison bison]
CCG017206.2	0.00148825	EXOC7; exocyst complex component 7; K07195 exocyst complex component 7	IPR004140; Exocyst complex protein Exo70	W5PDR6	Q9UPT5	GO:0000145; Exocyst complex component Sec6; NULL|GO:0006887; Exocyst complex component Sec6; NULL	gi|555992515|ref|XP_005908033.1|/0/PREDICTED: exocyst complex component 7 isoform X1 [Bos mutus]
CCG018663.1	0.00151825	FKBP6, FKBP-6, MGC152367; FK506 binding protein 6, 36kDa (EC:5.2.1.8); K09572 FK506-binding protein 6 [EC:5.2.1.8]	IPR001179; Peptidyl-prolyl cis-trans isomerase, FKBP-type, domain	L8IPF9	A6QQ71	GO:0005515; Ubiquitin domain; NULL|GO:0006457; Peptidyl-prolyl cis-trans isomerase, FKBP-type, domain; NULL	gi|555961614|ref|XP_005892901.1|/0/PREDICTED: inactive peptidyl-prolyl cis-trans isomerase FKBP6 isoform X1 [Bos mutus]
CCG018474.1	0.00151995	--	--	E1BI42	Q5M9N0	--	gi|742110838|ref|XP_010836433.1|/0/PREDICTED: coiled-coil domain-containing protein 158 isoform X2 [Bison bison bison]
CCG024533.1	0.00152755	--	IPR001507; Zona pellucida domain	L8HS26	Q95JJ6	--	gi|594088586|ref|XP_006067739.1|/0/PREDICTED: zona pellucida-like domain-containing protein 1-like [Bubalus bubalis]
CCG005305.1	0.00154795	ADM; adrenomedullin; K12333 adrenomedullin	IPR001710; Adrenomedullin	L8IF12	O62827	GO:0005179; Procalcitonin/adrenomedullin; NULL|GO:0005576; Cathelicidin; NULL	gi|27806927|ref|NP_776313.1|/3.80987e-133/ADM precursor [Bos taurus]
CCG020038.1	0.0015524	--	IPR019387; Uncharacterised domain SAYSvFN	L8II99	Q32L85	--	gi|555968908|ref|XP_005896483.1|/3.34226e-69/PREDICTED: SAYSvFN domain-containing protein 1 [Bos mutus]
CCG017275.1	0.00157305	BNIP1, MGC133975; BCL2/adenovirus E1B 19kDa interacting protein 1; K08497 protein transport protein SEC20	IPR004827; Basic-leucine zipper domain	M7B8J7	Q8IUR6	GO:0003700; Heat shock factor (HSF)-type, DNA-binding; NULL|GO:0006355; Heat shock factor (HSF)-type, DNA-binding; NULL|GO:0043565; Heat shock factor (HSF)-type, DNA-binding; NULL	gi|465973508|gb|EMP33464.1|/0/UPF0474 protein C5orf41 [Chelonia mydas]
CCG003296.1	0.00157535	nucleotide-binding oligomerization domain-containing protein 2-like; K10165 nucleotide-binding oligomerization domain-containing protein 2	IPR003590; Leucine-rich repeat, ribonuclease inhibitor subtype	E1BDU2	Q8N4P6	--	gi|594055546|ref|XP_006051994.1|/0/PREDICTED: leucine-rich repeat-containing protein 71 [Bubalus bubalis]
CCG019285.1	0.0016466	DCTN3, MGC142778; dynactin 3 (p22); K10425 dynactin 3	IPR009991; Dynactin subunit p22	L8I4S0	Q0P5A1	--	gi|115497064|ref|NP_001069128.1|/2.54096e-128/dynactin subunit 3 [Bos taurus]
CCG007233.1	0.0016692	mgat5, si:dkeyp-4h4.2, zgc:136939; mannoside acetylglucosaminyltransferase 5 (EC:2.4.1.155); K00744 alpha-1,3(6)-mannosylglycoprotein beta-1,6-N-acetyl-glucosaminyltransferase [EC:2.4.1.155]	IPR027833; Domain of unknown function DUF4525	L8I890	A2VE00	--	gi|126723215|ref|NP_001075941.1|/8.71546e-72/coiled-coil domain-containing protein 126 precursor [Bos taurus]
CCG003145.1	0.00177385	SGCB, MGC155195; sarcoglycan, beta (43kDa dystrophin-associated glycoprotein); K12566 beta-sarcoglycan	IPR006875; Sarcoglycan complex subunit protein	L8I4D8	A6QP70	GO:0016012; Sarcoglycan complex subunit protein; NULL|GO:0016021; GPCR, rhodopsin-like, 7TM; NULL	gi|742201622|ref|XP_010858016.1|/0/PREDICTED: beta-sarcoglycan [Bison bison bison]
CCG023193.1	0.0018817	GPBAR1, MGC152072, TGR5; G protein-coupled bile acid receptor 1; K08400 G protein-coupled bile acid receptor 1	IPR000276; G protein-coupled receptor, rhodopsin-like	L8J011	Q862A9	GO:0004930; G protein-coupled receptor, rhodopsin-like; NULL|GO:0007186; G protein-coupled receptor, rhodopsin-like; NULL|GO:0016021; GPCR, rhodopsin-like, 7TM; NULL	gi|440911018|gb|ELR60747.1|/5.36756e-140/G-protein coupled bile acid receptor 1 [Bos mutus]
CCG013451.1	0.0019857	BUD31; BUD31 homolog (S. cerevisiae); K12873 bud site selection protein 31	IPR001748; G10 protein	B7Z4S9	O70454	GO:0005634; RNA polymerase II subunit A; NULL	gi|545182251|ref|XP_005598569.1|/5.29644e-92/PREDICTED: protein BUD31 homolog isoform X1 [Equus caballus]
CCG002350.1	0.00202725	microtubule-associated protein 6-like; K10432 microtubule-associated protein 6	IPR024963; MAP6/FAM154	U3EIH3	O73737	--	gi|585648199|ref|XP_006882923.1|/2.23956e-135/PREDICTED: microtubule-associated protein 6 [Elephantulus edwardii]
CCG019998.1	0.00206355	--	--	G3N2Z8	Q6UXQ4	--	gi|742206543|ref|XP_010859189.1|/4.92549e-51/PREDICTED: uncharacterized protein C2orf66 homolog [Bison bison bison]
CCG021212.1	0.0020797	FBXO21; F-box protein 21; K10301 F-box protein 21	IPR001810; F-box domain	E2RKH1	Q5R5S1	GO:0003677; Homeodomain-like; NULL|GO:0005515; Ubiquitin domain; NULL	gi|803210085|ref|XP_011965475.1|/0/PREDICTED: F-box only protein 21 isoform X4 [Ovis aries musimon]
CCG008123.1	0.002193	DCPS, HINT-5; decapping enzyme, scavenger; K12584 scavenger mRNA-decapping enzyme DcpS [EC:3.-.-.-]	IPR008594; Scavenger mRNA decapping enzyme DcpS/DCS2	A5D7U9	Q8MJJ7	GO:0000290; Scavenger mRNA decapping enzyme, N-terminal; NULL|GO:0003824; Pyridoxal phosphate-dependent transferase, major region, subdomain 2; NULL|GO:0016787; Phospholipase/carboxylesterase/thioesterase; NULL	gi|147899219|ref|NP_777120.2|/0/m7GpppX diphosphatase [Bos taurus]
CCG013639.1	0.002304	--	IPR006888; Cor1/Xlr/Xmr family	L8IDN3	Q3T0E2	--	gi|528949762|ref|XP_005206759.1|/1.38013e-124/PREDICTED: synaptonemal complex protein 3 isoform X2 [Bos taurus]
CCG022369.1	0.0023264	--	--	G3N071	P27628	--	gi|528942621|ref|XP_005203895.1|/0/PREDICTED: tuftelin isoform X2 [Bos taurus]
CCG002590.1	0.00237375	NDUFB4, B15; NADH dehydrogenase (ubiquinone) 1 beta subcomplex, 4, 15kDa; K03960 NADH dehydrogenase (ubiquinone) 1 beta subcomplex 4 [EC:1.6.5.3 1.6.99.3]	IPR009866; NADH:ubiquinone oxidoreductase, subunit NDUFB4	G1K1S9	P48305	GO:0005739; Glycine N-acyltransferase, N-terminal; NULL|GO:0008137; NADH:ubiquinone oxidoreductase, subunit NDUFB4; NULL	gi|742148472|ref|XP_010843692.1|/8.17165e-90/PREDICTED: NADH dehydrogenase [ubiquinone] 1 beta subcomplex subunit 4 [Bison bison bison]
CCG016702.1	0.00237675	wdr18, wu:fa16f06, wu:fb79d07, zgc:92370; WD repeat domain 18; K14829 pre-rRNA-processing protein IPI3	IPR001680; WD40 repeat	F1S6R5	Q3SZD4	GO:0005515; Ubiquitin domain; NULL	gi|965800802|ref|XP_011971613.2|/0/PREDICTED: WD repeat-containing protein 18 isoform X2 [Ovis aries musimon]
CCG024531.1	0.00248315	--	--	L8IS94	A6PVS8	--	gi|440909547|gb|ELR59445.1|/0/Leucine-rich repeat and IQ domain-containing protein 3 [Bos mutus]
CCG022064.2	0.0025581	hypothetical protein LOC100061603; K13347 peroxisomal membrane protein 2	IPR013078; Histidine phosphatase superfamily, clade-1	E1BIE7	Q96HS1	--	gi|300794260|ref|NP_001179120.1|/0/serine/threonine-protein phosphatase PGAM5, mitochondrial [Bos taurus]
CCG002214.1	0.00256495	--	IPR017246; Snapin	L8HRE2	O95295	GO:0006886; Clathrin adaptor, alpha-adaptin, appendage, Ig-like subdomain; NULL|GO:0031083; Biogenesis of lysosome-related organelles complex 1 subunit 5; NULL	gi|556759488|ref|XP_005975069.1|/8.79347e-78/PREDICTED: SNARE-associated protein Snapin isoform X2 [Pantholops hodgsonii]
CCG016276.1	0.0030319	IAPP; islet amyloid polypeptide; K08039 islet amyloid polypeptide	IPR013027; FAD-dependent pyridine nucleotide-disulphide oxidoreductase	L8IRN8	A7YVH9	GO:0016491; Short-chain dehydrogenase/reductase, conserved site; NULL|GO:0055114; Cytochrome P450; NULL	gi|594088489|ref|XP_006067694.1|/0/PREDICTED: pyridine nucleotide-disulfide oxidoreductase domain-containing protein 1 isoform X1 [Bubalus bubalis]
CCG021023.1	0.0032448	NV15404; similar to CG3697-PA; K10848 DNA excision repair protein ERCC-4 [EC:3.1.-.-]	--	L8HTP1	A2VDZ5	--	gi|594106288|ref|XP_006076074.1|/5.4915e-119/PREDICTED: UPF0669 protein C6orf120 homolog [Bubalus bubalis]
CCG023737.1	0.00336125	OSTBETA, MGC148361, OSTB; organic solute transporter beta; K14361 organic solute transporter subunit beta	--	L8IAV0	A0JNM1	--	gi|742095446|ref|XP_010832868.1|/6.26531e-81/PREDICTED: organic solute transporter subunit beta [Bison bison bison]
CCG003347.1	0.0034316	DDIT3, CHOP, CHOP-10, MGC152049; DNA-damage-inducible transcript 3; K04452 DNA damage-inducible transcript 3	IPR004827; Basic-leucine zipper domain	L8I6I5	Q0IIB6	GO:0003700; Heat shock factor (HSF)-type, DNA-binding; NULL|GO:0006355; Heat shock factor (HSF)-type, DNA-binding; NULL|GO:0043565; Heat shock factor (HSF)-type, DNA-binding; NULL	gi|759186191|ref|XP_011381163.1|/5.29787e-93/PREDICTED: DNA damage-inducible transcript 3 protein isoform X1 [Pteropus vampyrus]
CCG001507.1	0.00363665	KCNE2, MGC137046; potassium voltage-gated channel, Isk-related family, member 2; K04896 potassium voltage-gated channel Isk-related subfamily E member 2	IPR000369; Potassium channel, voltage-dependent, beta subunit, KCNE	Q2NKS7	Q9Y6J6	GO:0005249; Potassium channel, voltage dependent, Kv4.1; NULL|GO:0006811; Neurotransmitter-gated ion-channel transmembrane domain; NULL|GO:0006813; Potassium channel, voltage dependent, Kv4.1; NULL|GO:0016020; Amino acid permease/ SLC12A domain; NULL	gi|116004387|ref|NP_001070552.1|/5.73133e-88/potassium voltage-gated channel subfamily E member 2 [Bos taurus]
CCG021687.2	0.00369905	RAB20; RAB20, member RAS oncogene family; K07911 Ras-related protein Rab-20	IPR001806; Small GTPase superfamily	E1BLM1	Q9NX57	GO:0005525; Guanylate-binding protein, N-terminal; NULL|GO:0005622; Zinc finger, B-box; NULL|GO:0006184; Tubulin/FtsZ, 2-layer sandwich domain; NULL|GO:0007165; STAT transcription factor, all-alpha; NULL|GO:0007264; Mitochondrial Rho-like; NULL|GO:0015031; Vacuolar protein sorting-associated protein 35, Vps35; NULL|GO:0016020; Amino acid permease/ SLC12A domain; NULL	gi|555985662|ref|XP_005904703.1|/9.66363e-150/PREDICTED: ras-related protein Rab-20 [Bos mutus]
CCG019873.1	0.003774	--	IPR019519; Elongator complex protein 5	Q2TA41	Q8TE02	GO:0006355; Heat shock factor (HSF)-type, DNA-binding; NULL	gi|742155442|ref|XP_010845644.1|/6.03312e-157/PREDICTED: elongator complex protein 5 [Bison bison bison]
CCG006336.1	0.00383015	DCTD; dCMP deaminase (EC:3.5.4.12); K01493 dCMP deaminase [EC:3.5.4.12]	IPR002125; CMP/dCMP deaminase, zinc-binding	L8I617	P32321	GO:0003824; Pyridoxal phosphate-dependent transferase, major region, subdomain 2; NULL|GO:0008270; Zinc finger, RING-type; NULL|GO:0016787; Phospholipase/carboxylesterase/thioesterase; NULL|GO:0016810; Metal-dependent hydrolase, composite domain; NULL	gi|803245294|ref|XP_011982632.1|/1.60376e-134/PREDICTED: deoxycytidylate deaminase isoform X2 [Ovis aries musimon]
CCG003940.1	0.003863	TBL1X; transducin (beta)-like 1X-linked; K04508 transducin (beta)-like 1	IPR001680; WD40 repeat	A5PK09	Q66HB3	GO:0005515; Ubiquitin domain; NULL	gi|149642775|ref|NP_001092429.1|/0/intraflagellar transport protein 80 homolog [Bos taurus]
CCG011727.1	0.00398705	--	IPR004827; Basic-leucine zipper domain	S7MUS6	Q0VD32	GO:0003700; Heat shock factor (HSF)-type, DNA-binding; NULL|GO:0006355; Heat shock factor (HSF)-type, DNA-binding; NULL|GO:0043565; Heat shock factor (HSF)-type, DNA-binding; NULL	gi|593764135|ref|XP_007120654.1|/1.23895e-70/PREDICTED: cAMP-responsive element-binding protein-like 2, partial [Physeter catodon]
CCG013430.1	0.00403485	--	IPR010987; Glutathione S-transferase, C-terminal-like	L8I7A7	Q0II26	--	gi|115495549|ref|NP_001069281.1|/0/aminoacyl tRNA synthase complex-interacting multifunctional protein 2 [Bos taurus]
CCG003314.2	0.00450965	--	--	L8IDL8	Q0P5L7	--	gi|742111260|ref|XP_010836535.1|/0/PREDICTED: lysosomal protein NCU-G1 isoform X1 [Bison bison bison]
CCG002278.1	0.0050935	--	--	L8I6B7	A5D7B5	--	gi|225735640|ref|NP_001091509.2|/3.74676e-74/small integral membrane protein 19 [Bos taurus]
CCG001344.1	0.005124	GEMIN7, MGC142418; gem (nuclear organelle) associated protein 7; K13135 gem associated protein 7	IPR020338; SMN complex, gem-associated protein 7	L8IA61	Q17QA0	GO:0032797; SMN complex, gem-associated protein 7; NULL	gi|528992459|ref|XP_005219429.1|/2.16631e-71/PREDICTED: gem-associated protein 7 isoform X1 [Bos taurus]
CCG003227.1	0.0051635	--	IPR006822; Coatomer, epsilon subunit	F1S7E0	Q28104	GO:0005198; Intermediate filament protein; NULL|GO:0005515; Ubiquitin domain; NULL|GO:0006890; Coatomer, epsilon subunit; NULL	gi|110282947|sp|Q28104.3|COPE_BOVIN/0/RecName: Full=Coatomer subunit epsilon; AltName: Full=Epsilon-coat protein; Short=Epsilon-COP
CCG014606.1	0.0052455	CSF3; colony stimulating factor 3 (granulocyte); K05423 granulocyte colony-stimulating factor	IPR003573; Interleukin-6/Interleukin-23/GCSF/MGF	L8IGZ5	P35833	GO:0005125; Interleukin-6/Interleukin-23/GCSF/MGF; NULL|GO:0005576; Cathelicidin; NULL|GO:0006955; MHC class I-like antigen recognition; NULL	gi|41386770|ref|NP_776453.1|/1.28817e-121/granulocyte colony-stimulating factor precursor [Bos taurus]
CCG021864.1	0.0053005	hypothetical protein; K03946 NADH dehydrogenase (ubiquinone) 1 alpha subcomplex 2 [EC:1.6.5.3 1.6.99.3]	IPR007741; Ribosomal protein/NADH dehydrogenase domain	G8JKW0	Q95KE5	--	gi|261337158|ref|NP_776988.2|/2.99256e-104/39S ribosomal protein L43, mitochondrial [Bos taurus]
CCG024482.1	0.005309	zinc finger protein 674-like; K09228 KRAB domain-containing zinc finger protein	IPR000253; Forkhead-associated (FHA) domain	E1BPD7	P46013	GO:0005515; Ubiquitin domain; NULL	gi|296472563|tpg|DAA14678.1|/0/TPA: antigen identified by monoclonal antibody Ki-67 [Bos taurus]
CCG006643.1	0.0055005	PAIP1, MGC160051; poly(A) binding protein interacting protein 1; K14322 polyadenylate-binding protein-interacting protein 1	IPR003890; MIF4G-like, type 3	A5PKG2	Q8VE62	GO:0003723; Reverse transcriptase domain; NULL|GO:0005488; Armadillo-type fold; NULL|GO:0005515; Ubiquitin domain; NULL	gi|594064502|ref|XP_006056265.1|/1.85012e-107/PREDICTED: polyadenylate-binding protein-interacting protein 1 [Bubalus bubalis]
CCG004207.1	0.005517	similar to Lsm5 protein; K12624 U6 snRNA-associated Sm-like protein LSm5	IPR001163; Ribonucleoprotein LSM domain	I3MJL0	Q5R628	--	gi|884914541|ref|XP_013007959.1|/1.12096e-59/PREDICTED: U6 snRNA-associated Sm-like protein LSm5 isoform X1 [Cavia porcellus]
CCG007810.1	0.0056325	WARS; tryptophanyl-tRNA synthetase (EC:6.1.1.2); K01867 tryptophanyl-tRNA synthetase [EC:6.1.1.2]	IPR000738; WHEP-TRS	W5NVE5	P17248	GO:0000166; Nucleotide-binding, alpha-beta plait; NULL|GO:0004812; Aminoacyl-tRNA synthetase, class 1a, anticodon-binding; NULL|GO:0004830; Tryptophan-tRNA ligase; NULL|GO:0005524; Protein kinase, ATP binding site; NULL|GO:0005737; Nuclear RNA export factor Tap, RNA-binding domain; NULL|GO:0006418; Valyl/Leucyl/Isoleucyl-tRNA synthetase, editing domain; NULL|GO:0006436; Tryptophan-tRNA ligase; NU…	gi|110283011|sp|P17248.3|SYWC_BOVIN/0/RecName: Full=Tryptophan--tRNA ligase, cytoplasmic; AltName: Full=Tryptophanyl-tRNA synthetase; Short=TrpRS; Contains: RecName: Full=T1-TrpRS; Contains: RecName: Full=T2-TrpRS
CCG000328.1	0.0058845	--	--	F1MBD8	Q6ZSG2	--	gi|555969300|ref|XP_005896676.1|/0/PREDICTED: protein FAM196A [Bos mutus]
CCG003018.2	0.00602	--	--	A2VDQ0	O35594	--	gi|125630675|ref|NP_001074994.1|/0/intraflagellar transport protein 81 homolog [Bos taurus]
CCG019606.1	0.006194	hypothetical protein; K06528 lysosomal-associated membrane protein 1/2	IPR002000; Lysosome-associated membrane glycoprotein	L8J2Q6	A4FV27	GO:0016020; Amino acid permease/ SLC12A domain; NULL	gi|634889549|ref|XP_007953862.1|/7.22082e-64/PREDICTED: lysosome-associated membrane glycoprotein 5 isoform X2 [Orycteropus afer afer]
CCG004571.1	0.0063325	activated CDC42 kinase 1-like; K08886 tyrosine kinase, non-receptor, 2 [EC:2.7.10.1]	IPR021619; EGFR receptor inhibitor Mig-6	A0JN98	Q9UJM3	--	gi|440908547|gb|ELR58551.1|/0/ERBB receptor feedback inhibitor 1 [Bos mutus]
CCG001930.1	0.006557	ferredoxin (EC:1.-.-.-); K00540 [EC:1.-.-.-]	IPR017941; Rieske [2Fe-2S] iron-sulphur domain	L8ICF4	Q8TAC1	GO:0016491; Short-chain dehydrogenase/reductase, conserved site; NULL|GO:0051537; Adrenodoxin, iron-sulphur binding site; NULL|GO:0055114; Cytochrome P450; NULL	gi|440903172|gb|ELR53868.1|/4.55585e-115/Rieske domain-containing protein [Bos mutus]
CCG008087.1	0.0077055	--	IPR018617; Ima1, N-terminal domain	F1N0C3	Q5SNT2	--	gi|685512281|ref|XP_009187182.1|/0/PREDICTED: transmembrane protein 201 isoform X1 [Papio anubis]
CCG020011.1	0.0078015	IBSP; integrin-binding sialoprotein; K06253 integrin binding sialoprotein	IPR008412; Bone sialoprotein II	L8IEK2	Q28862	GO:0001503; Dentin matrix 1; NULL|GO:0005576; Cathelicidin; NULL|GO:0007155; Vinculin, conserved site; NULL	gi|27806579|ref|NP_776509.1|/5.77277e-94/bone sialoprotein 2 precursor [Bos taurus]
CCG016906.1	0.007882	--	--	G3MZI5	A6NF36	--	gi|296477067|tpg|DAA19182.1|/3.676e-85/TPA: Coiled-coil domain-containing protein ENSP00000299415-like [Bos taurus]
CCG010561.1	0.0080775	PEX11G; peroxisomal biogenesis factor 11 gamma; K13353 peroxin-11C	IPR008733; Peroxisomal biogenesis factor 11	L8ITQ4	Q96HA9	GO:0005779; Peroxisomal biogenesis factor 11; NULL|GO:0016559; Peroxisomal biogenesis factor 11; NULL	gi|300795091|ref|NP_001180185.1|/5.73352e-146/peroxisomal membrane protein 11C [Bos taurus]
CCG024148.1	0.0082375	ARPC4, MGC139730; actin related protein 2/3 complex, subunit 4, 20kDa; K05755 actin related protein 2/3 complex, subunit 4	IPR008384; ARP2/3 complex, 20kDa subunit (P20-Arc)	W5Q2Z0	P59999	GO:0005856; Plectin repeat; NULL|GO:0005885; ARP2/3 complex, 21kDa subunit (p21-Arc); NULL|GO:0030041; ARP2/3 complex, 20kDa subunit (P20-Arc); NULL|GO:0034314; ARP2/3 complex, 21kDa subunit (p21-Arc); NULL	gi|119584402|gb|EAW63998.1|/3.17207e-31/hCG1995701, isoform CRA_a [Homo sapiens]
CCG005430.1	0.008445	--	IPR012584; NUC205	L8J017	Q3MHH2	GO:0005515; Ubiquitin domain; NULL|GO:0005634; RNA polymerase II subunit A; NULL	gi|440912678|gb|ELR62230.1|/0/Nucleolar protein 11 [Bos mutus]
CCG002254.1	0.0087315	--	IPR021082; Protein GAPT	A6H6Z0	Q8N292	GO:0016021; GPCR, rhodopsin-like, 7TM; NULL	gi|150247094|ref|NP_001092867.1|/1.57386e-103/protein GAPT [Bos taurus]
CCG007363.1	0.009091	hypothetical protein; K14802 phospholipid-transporting ATPase [EC:3.6.3.1]	--	U3K1H4	O95164	--	gi|759120241|ref|XP_011358532.1|/8.59102e-49/PREDICTED: ubiquitin-like protein 3 [Pteropus vampyrus]
CCG005052.1	0.0091685	--	--	L8IQ28	Q8WW34	--	gi|440907478|gb|ELR57624.1|/2.61519e-52/hypothetical protein M91_18324, partial [Bos mutus]
CCG023657.1	0.00946	POMC; proopiomelanocortin; K05228 proopiomelanocortin	IPR001941; Pro-opiomelanocortin/corticotropin, ACTH	L8IJ97	P01190	GO:0005179; Procalcitonin/adrenomedullin; NULL|GO:0005576; Cathelicidin; NULL	gi|116878|sp|P01190.1|COLI_BOVIN/8.2018e-131/RecName: Full=Pro-opiomelanocortin; Short=POMC; AltName: Full=Corticotropin-lipotropin; Contains: RecName: Full=NPP; Contains: RecName: Full=Melanotropin gamma; AltName: Full=Gamma-MSH; Contains: RecName: Full=Corticotropin; AltName: Full=Adrenocorticotropic hormone; Short=ACTH; Contains: RecName: Full=Melanotropin alpha; AltName: Full=Alpha-MSH; Conta…
CCG015919.1	0.0097705	NPC2, HE1; Niemann-Pick disease, type C2; K13443 Niemann-Pick C2 protein	IPR003172; MD-2-related lipid-recognition domain	L8I8T2	P79345	--	gi|440901722|gb|ELR52611.1|/3.73422e-96/Epididymal secretory protein E1, partial [Bos mutus]
CCG009276.1	0.0101455	--	IPR001660; Sterile alpha motif domain	L8HVE9	Q8N6K7	GO:0005515; Ubiquitin domain; NULL	gi|803099805|ref|XP_012038260.1|/0/PREDICTED: sterile alpha motif domain-containing protein 3 isoform X1 [Ovis aries]
CCG006955.1	0.0103355	WD repeat domain 68; K11805 WD repeat-containing protein 68	IPR001680; WD40 repeat	L8HL01	P61963	GO:0005515; Ubiquitin domain; NULL	gi|440890867|gb|ELR44950.1|/0/DDB1- and CUL4-associated factor 7, partial [Bos mutus]
CCG011654.1	0.0105715	CD34; CD34 molecule; K06474 CD34 antigen	IPR008083; CD34 antigen	Q9XS61	Q28270	GO:0007155; Vinculin, conserved site; NULL|GO:0016020; Amino acid permease/ SLC12A domain; NULL	gi|41386768|ref|NP_776434.1|/0/hematopoietic progenitor cell antigen CD34 precursor [Bos taurus]
CCG015013.1	0.0106395	--	IPR020184; Keratin-associated protein 7	L8HT12	Q28580	--	gi|296491657|tpg|DAA33690.1|/7.16165e-53/TPA: high glycine-tyrosine keratin IF-associated protein-like [Bos taurus]
CCG018762.1	0.010708	hypothetical protein; K13696 abhydrolase domain-containing protein 1/3	--	L8J032	Q9H1P6	--	gi|555951696|ref|XP_005888043.1|/1.38017e-97/PREDICTED: uncharacterized protein C20orf85 homolog [Bos mutus]
CCG005495.1	0.011034	--	--	L8IY49	Q0VD38	--	gi|440911719|gb|ELR61356.1|/6.47451e-48/Transmembrane protein 88B [Bos mutus]
CCG020234.1	0.011067	hypothetical protein; K14190 GDP-L-galactose phosphorylase [EC:2.7.7.69]	--	W5Q7N8	Q5E9T1	--	gi|742124318|ref|XP_010839347.1|/0/PREDICTED: GDP-D-glucose phosphorylase 1 [Bison bison bison]
CCG009273.2	0.011211	RASA1; RAS p21 protein activator (GTPase activating protein) 1; K04352 Ras GTPase-activating protein 1	IPR000008; C2 domain	Q3TTA2	P09851	GO:0005096; Ras GTPase-activating protein; NULL|GO:0005515; Ubiquitin domain; NULL|GO:0005622; Zinc finger, B-box; NULL|GO:0007165; STAT transcription factor, all-alpha; NULL|GO:0051056; Ras GTPase-activating protein; NULL	gi|74149593|dbj|BAE36423.1|/0/unnamed protein product [Mus musculus]
CCG019365.1	0.0115685	--	--	L8IFW5	Q9BR10	--	gi|555971253|ref|XP_005897640.1|/6.33872e-132/PREDICTED: spermatogenesis-associated protein 25 [Bos mutus]
CCG007897.1	0.013467	--	IPR009436; Angiotensin II, type I receptor-associated	Q17QI4	Q6RW13	--	gi|741954246|ref|XP_005217011.2|/9.26082e-112/PREDICTED: type-1 angiotensin II receptor-associated protein isoform X1 [Bos taurus]
CCG008214.1	0.0136615	CDC26, MGC127671; cell division cycle 26 homolog (S. cerevisiae); K03359 anaphase-promoting complex subunit 12	IPR018860; Anaphase-promoting complex, subunit CDC26	L8I4S7	Q3SZT7	GO:0005680; Anaphase-promoting complex subunit 11; NULL|GO:0030071; Cdc23; NULL|GO:0031145; Anaphase-promoting complex, subunit CDC26; NULL	gi|528959942|ref|XP_005210616.1|/1.02641e-54/PREDICTED: anaphase-promoting complex subunit CDC26 isoform X1 [Bos taurus]
CCG001118.1	0.014052	UPF2; UPF2 regulator of nonsense transcripts homolog (yeast); K14327 regulator of nonsense transcripts 2	IPR003890; MIF4G-like, type 3	F1MQ83	Q9HAU5	GO:0003723; Reverse transcriptase domain; NULL|GO:0005488; Armadillo-type fold; NULL|GO:0005515; Ubiquitin domain; NULL	gi|675666841|ref|XP_002750087.3|/0/PREDICTED: regulator of nonsense transcripts 2-like [Callithrix jacchus]
CCG008916.1	0.0141865	--	IPR009932; Protein of unknown function DUF1466	L8HX02	Q9BSJ6	--	gi|742155746|ref|XP_010845737.1|/5.96492e-126/PREDICTED: protein FAM64A [Bison bison bison]
CCG020985.1	0.0143625	--	IPR026092; Retinoic acid-induced protein 2/sine oculis-binding protein homologue	F1MFE9	Q9QVY8	--	gi|296470495|tpg|DAA12610.1|/0/TPA: retinoic acid induced 2-like [Bos taurus]
CCG017342.1	0.015614	PPY, PP; pancreatic polypeptide; K05234 pancreatic polypeptide	IPR001955; Pancreatic hormone-like	E1B9Q7	P01302	GO:0005179; Procalcitonin/adrenomedullin; NULL|GO:0005576; Cathelicidin; NULL	gi|426238151|ref|XP_004013021.1|/1.2132e-42/PREDICTED: pancreatic prohormone [Ovis aries]
CCG022838.1	0.0159495	PRPF39; PRP39 pre-mRNA processing factor 39 homolog (S. cerevisiae); K13217 pre-mRNA-processing factor 39	IPR003107; RNA-processing protein, HAT helix	L8IRE6	Q86UA1	GO:0005515; Ubiquitin domain; NULL|GO:0005622; Zinc finger, B-box; NULL|GO:0006396; RNA-processing protein, HAT helix; NULL	gi|440908631|gb|ELR58628.1|/0/Pre-mRNA-processing factor 39 [Bos mutus]
CCG021564.1	0.0160165	GGCT, C7orf24, MGC133989; gamma-glutamylcyclotransferase (EC:2.3.2.4); K00682 gamma-glutamylcyclotransferase [EC:2.3.2.4]	IPR013024; Butirosin biosynthesis, BtrG-like	L8I9U2	Q32LE4	--	gi|594063371|ref|XP_006055718.1|/1.45188e-63/PREDICTED: gamma-glutamylcyclotransferase isoform X3 [Bubalus bubalis]
CCG003825.5	0.0161735	hypothetical protein; K07020	--	F1MAT9	Q9P2N6	--	gi|741942088|ref|XP_010808056.1|/0/PREDICTED: KAT8 regulatory NSL complex subunit 3 isoform X4 [Bos taurus]
CCG014498.1	0.017027	PLA2G6; phospholipase A2, group VI (cytosolic, calcium-independent); K01047 phospholipase A2 [EC:3.1.1.4]	IPR002110; Ankyrin repeat	W5Q0J1	P97570	GO:0005515; Ubiquitin domain; NULL|GO:0006629; Fatty acid desaturase, type 1; NULL|GO:0008152; Phospholipid/glycerol acyltransferase; NULL	gi|296487028|tpg|DAA29141.1|/0/TPA: phospholipase A2, group VI-like [Bos taurus]
CCG006287.1	0.0176995	--	IPR027012; Enkurin domain	E1B836	Q8TC29	--	gi|300794223|ref|NP_001179374.1|/1.01964e-135/enkurin [Bos taurus]
CCG017631.1	0.01792	CLEC2D, CLAX, LLT1, OCIL; C-type lectin domain family 2, member D; K10072 C-type lectin domain family 2, member D	IPR001304; C-type lectin	W5PPL6	A4D1S0	GO:0030246; C-type lectin; NULL	gi|594112065|ref|XP_006078833.1|/0/PREDICTED: killer cell lectin-like receptor subfamily G member 2 [Bubalus bubalis]
CCG022312.1	0.0181065	--	IPR018888; Uncharacterised protein family UPF0561	W5QH73	A4IFR8	--	gi|426223525|ref|XP_004005925.1|/5.168e-72/PREDICTED: UPF0561 protein C2orf68 homolog [Ovis aries]
CCG017874.2	0.01817	RAC3, MGC166020; ras-related C3 botulinum toxin substrate 3 (rho family, small GTP binding protein Rac3); K07861 Ras-related C3 botulinum toxin substrate 3	IPR001806; Small GTPase superfamily	T0M310	Q96CN5	GO:0005525; Guanylate-binding protein, N-terminal; NULL|GO:0005622; Zinc finger, B-box; NULL|GO:0006184; Tubulin/FtsZ, 2-layer sandwich domain; NULL|GO:0007165; STAT transcription factor, all-alpha; NULL|GO:0007264; Mitochondrial Rho-like; NULL|GO:0015031; Vacuolar protein sorting-associated protein 35, Vps35; NULL|GO:0016020; Amino acid permease/ SLC12A domain; NULL	gi|530666638|gb|EQB76939.1|/0/leucine-rich repeat-containing protein 45 [Camelus ferus]
CCG015662.1	0.018713	--	--	V6F7Z7	Q9D8Q6	--	gi|296480302|tpg|DAA22417.1|/9.72662e-145/TPA: mCG4182-like [Bos taurus]
CCG019366.1	0.018713	hypothetical protein ; K01931 protein neuralized	IPR001496; SOCS protein, C-terminal	L8IHU1	Q9BR09	GO:0035556; Protein kinase C-like, phorbol ester/diacylglycerol binding; NULL	gi|556717615|ref|XP_005954716.1|/0/PREDICTED: neuralized-like protein 2 [Pantholops hodgsonii]
CCG022777.1	0.0205985	--	IPR000980; SH2 domain	E1BA40	Q6ZV89	GO:0005515; Ubiquitin domain; NULL	gi|555986831|ref|XP_005905271.1|/0/PREDICTED: SH2 domain-containing protein 5 [Bos mutus]
CCG013044.1	0.0213545	Ubiquitin interaction motif family protein; K12842 U2-associated protein SR140	--	W5PK53	Q58D05	--	gi|115305334|gb|AAI23487.1|/0/TRAF-type zinc finger domain containing 1 [Bos taurus]
CCG002207.2	0.0224375	--	IPR001751; S100/Calbindin-D9k, conserved site	L8HS94	P33764	GO:0005509; Glycoside hydrolase, family 47; NULL	gi|134085677|ref|NP_001076999.1|/7.11824e-68/protein S100-A3 [Bos taurus]
CCG012246.1	0.0241615	similar to emx; K09317 homeobox protein EMX	IPR000047; Helix-turn-helix motif	G3MWL7	A8MTQ0	GO:0000976; Helix-turn-helix motif; NULL|GO:0003677; Homeodomain-like; NULL|GO:0003700; Heat shock factor (HSF)-type, DNA-binding; NULL|GO:0006355; Heat shock factor (HSF)-type, DNA-binding; NULL|GO:0043565; Heat shock factor (HSF)-type, DNA-binding; NULL	gi|528968125|ref|XP_002691260.2|/3.435e-141/PREDICTED: homeobox protein notochord isoform X1 [Bos taurus]
CCG024143.1	0.0243405	--	IPR004895; Prenylated rab acceptor PRA1	L8HTL4	Q1RMH4	--	gi|594033159|ref|XP_006041319.1|/5.26751e-178/PREDICTED: prenylated Rab acceptor protein 1 [Bubalus bubalis]
CCG018317.1	0.025121	DNAj-related ; K09512 DnaJ homolog subfamily B member 6	IPR001623; DnaJ domain	L8IK90	Q17QW0	--	gi|742193590|ref|XP_010856067.1|/2.12782e-142/PREDICTED: dnaJ homolog subfamily C member 22 isoform X2 [Bison bison bison]
CCG015507.3	0.0267925	TRPA1; transient receptor potential cation channel, subfamily A, member 1; K04984 transient receptor potential cation channel subfamily A member 1	IPR000299; FERM domain	L8HSH2	Q6TNJ1	GO:0005515; Ubiquitin domain; NULL|GO:0005856; Plectin repeat; NULL	gi|157279276|gb|AAI53268.1|/0/KRIT1 protein [Bos taurus]
CCG012789.1	0.0269285	cytosolic coat protein; K14825 protein ERP2	IPR009038; GOLD	L8IKY1	Q0VCA9	GO:0006810; Amino acid permease/ SLC12A domain; NULL|GO:0016021; GPCR, rhodopsin-like, 7TM; NULL	gi|440905400|gb|ELR55777.1|/0/Transmembrane emp24 domain-containing protein 6 [Bos mutus]
CCG001850.1	0.027278	ILK, MGC129022; integrin-linked kinase (EC:2.7.11.1); K06272 integrin-linked kinase [EC:2.7.11.1]	IPR000719; Protein kinase domain	L8HVY4	Q3SWY2	GO:0004672; Serine/threonine- /dual specificity protein kinase, catalytic domain; NULL|GO:0004674; Serine/threonine-protein kinase, active site; NULL|GO:0005515; Ubiquitin domain; NULL|GO:0005524; Protein kinase, ATP binding site; NULL|GO:0006468; Serine/threonine-protein kinase, active site; NULL|GO:0009966; Sprouty; NULL|GO:0016772; Protein kinase-like domain; NULL	gi|77736331|ref|NP_001029865.1|/0/integrin-linked protein kinase [Bos taurus]
CCG022915.1	0.0274005	BRD8, MGC127124; bromodomain containing 8; K11321 bromodomain-containing protein 8	IPR001487; Bromodomain	S9YAD5	Q9H0E9	GO:0004550; Nucleoside diphosphate kinase; NULL|GO:0005515; Ubiquitin domain; NULL|GO:0005524; Protein kinase, ATP binding site; NULL|GO:0006165; Nucleoside diphosphate kinase; NULL|GO:0006183; Nucleoside diphosphate kinase; NULL|GO:0006228; Nucleoside diphosphate kinase; NULL|GO:0006241; Nucleoside diphosphate kinase; NULL	gi|528764772|gb|EPY84431.1|/0/bromodomain-containing protein 8 isoform 1 [Camelus ferus]
CCG015315.1	0.029316	--	IPR000566; Lipocalin/cytosolic fatty-acid binding domain	G1K122	P27485	GO:0005215; Xanthine/uracil permease; NULL|GO:0005501; Retinol binding protein/Purpurin; NULL|GO:0006810; Amino acid permease/ SLC12A domain; NULL|GO:0036094; Lipocalin; NULL	gi|164420709|ref|NP_001035565.2|/1.72094e-140/retinol-binding protein 4 precursor [Bos taurus]
CCG016294.1	0.0385135	collagen alpha-1(XVII) chain-like; K07603 collagen, type XVII, alpha 1	IPR001680; WD40 repeat	L8ILF2	Q9C0J8	GO:0005515; Ubiquitin domain; NULL	gi|744548409|ref|XP_010972929.1|/0/PREDICTED: pre-mRNA 3' end processing protein WDR33 isoform X1 [Camelus dromedarius]
