# Supplementary material for: A draft genome of Drung cattle reveals clues to its chromosomal fusion and environmental adaptation
Source: Commun Biol. 2022 Apr 13;5:353. doi: 10.1038/s42003-022-03298-9 (PMC9008013; doi:10.1038/s42003-022-03298-9)
Supplement: Supplementary file 18 — Supplementary Data 15 [file 42003_2022_3298_MOESM18_ESM.xlsx]

## Sheet: Sheet1
Supplementary Data 15. Functional enrichment analysis of unique genes, positively selected genes, expansion gene families, and contraction gene families in the KEGG database.
Pathway	DEGs genes with pathway annotation (345)	All genes with pathway annotation (14967)	P-value	Q-value	Pathway ID	Level 1	Level 2
Unique genes
Long-term depression	162 (46.96%)	253 (1.69%)	2.0506e-215	1.29188e-213	ko04730	Organismal Systems	Nervous system
Vascular smooth muscle contraction	162 (46.96%)	338 (2.26%)	4.15124e-186	1.30764e-184	ko04270	Organismal Systems	Circulatory system
Regulation of actin cytoskeleton	164 (47.54%)	466 (3.11%)	5.36068e-161	1.12574e-159	ko04810	Cellular Processes	Cell motility
Positively selected genes
RNA transport	33 (4.73%)	227 (1.52%)	5.86697e-09	1.2614e-06	ko03013	Genetic Information Processing	Translation
Fanconi anemia pathway	12 (1.72%)	51 (0.34%)	2.85982e-06	0.000307431	ko03460	Genetic Information Processing	Replication and repair
Nucleotide excision repair	11 (1.58%)	56 (0.37%)	4.57601e-05	0.00327947	ko03420	Genetic Information Processing	Replication and repair
Basal transcription factors	9 (1.29%)	41 (0.27%)	9.05551e-05	0.00486733	ko03022	Genetic Information Processing	Transcription
Spliceosome	20 (2.87%)	189 (1.26%)	0.000535814	0.02304	ko03040	Genetic Information Processing	Transcription
Expansion gene families
Tight junction	37 (6.97%)	239 (1.6%)	3.2423e-14	4.40953e-12	ko04530	Cellular Processes	Cell communication
Hedgehog signaling pathway	18 (3.39%)	59 (0.39%)	1.00079e-12	6.27088e-11	ko04340	Environmental Information Processing	Signal transduction
Basal cell carcinoma	18 (3.39%)	60 (0.4%)	1.38328e-12	6.27088e-11	ko05217	Human Diseases	Cancers: Specific types
Pathogenic Escherichia coli infection	25 (4.71%)	142 (0.95%)	2.92871e-11	8.65892e-10	ko05130	Human Diseases	Infectious diseases: Bacterial
Hepatitis C	27 (5.08%)	166 (1.11%)	3.18343e-11	8.65892e-10	ko05160	Human Diseases	Infectious diseases: Viral
Salmonella infection	23 (4.33%)	132 (0.88%)	2.26605e-10	5.13638e-09	ko05132	Human Diseases	Infectious diseases: Bacterial
Wnt signaling pathway	25 (4.71%)	188 (1.26%)	1.26423e-08	2.45622e-07	ko04310	Environmental Information Processing	Signal transduction
Neuroactive ligand-receptor interaction	32 (6.03%)	293 (1.96%)	1.61747e-08	2.74971e-07	ko04080	Environmental Information Processing	Signaling molecules and interaction
Melanogenesis	19 (3.58%)	115 (0.77%)	2.09002e-08	3.15826e-07	ko04916	Organismal Systems	Endocrine system
Cardiac muscle contraction	18 (3.39%)	107 (0.71%)	3.68648e-08	5.01361e-07	ko04260	Organismal Systems	Circulatory system
Leukocyte transendothelial migration	23 (4.33%)	185 (1.24%)	1.69847e-07	2.09993e-06	ko04670	Organismal Systems	Immune system
Cell adhesion molecules (CAMs)	21 (3.95%)	203 (1.36%)	1.129e-05	0.000127954	ko04514	Environmental Information Processing	Signaling molecules and interaction
HTLV-I infection	28 (5.27%)	332 (2.22%)	2.10121e-05	0.000219819	ko05166	Human Diseases	Infectious diseases: Viral
Pathways in cancer	29 (5.46%)	426 (2.85%)	0.00062816	0.00610212	ko05200	Human Diseases	Cancers: Overview
TGF-beta signaling pathway	12 (2.26%)	116 (0.78%)	0.000845126	0.00766247	ko04350	Environmental Information Processing	Signal transduction
Hypertrophic cardiomyopathy (HCM)	14 (2.64%)	150 (1%)	0.0009085	0.00772225	ko05410	Human Diseases	Cardiovascular diseases
Oxidative phosphorylation	12 (2.26%)	125 (0.84%)	0.00162466	0.0125096	ko00190	Metabolism	Energy metabolism
Huntington's disease	17 (3.2%)	214 (1.43%)	0.00165568	0.0125096	ko05016	Human Diseases	Neurodegenerative diseases
Dilated cardiomyopathy	14 (2.64%)	163 (1.09%)	0.0020161	0.0135531	ko05414	Human Diseases	Cardiovascular diseases
Glycosaminoglycan biosynthesis - keratan sulfate	4 (0.75%)	16 (0.11%)	0.0020286	0.0135531	ko00533	Metabolism	Glycan biosynthesis and metabolism
Viral myocarditis	13 (2.45%)	146 (0.98%)	0.00209275	0.0135531	ko05416	Human Diseases	Cardiovascular diseases
Acute myeloid leukemia	8 (1.51%)	72 (0.48%)	0.00388137	0.0239939	ko05221	Human Diseases	Cancers: Specific types
Parkinson's disease	11 (2.07%)	126 (0.84%)	0.00520233	0.0307616	ko05012	Human Diseases	Neurodegenerative diseases
Synaptic vesicle cycle	7 (1.32%)	62 (0.41%)	0.00618696	0.0350594	ko04721	Organismal Systems	Nervous system
Contraction gene families
Calcium signaling pathway	59 (6.53%)	255 (1.7%)	1.095e-19	2.35426e-17	ko04020	Environmental Information Processing	Signal transduction
Phototransduction	26 (2.88%)	53 (0.35%)	2.83313e-18	3.04561e-16	ko04744	Organismal Systems	Sensory system
Chemokine signaling pathway	49 (5.43%)	223 (1.49%)	1.35883e-15	9.7383e-14	ko04062	Organismal Systems	Immune system
MAPK signaling pathway	57 (6.31%)	313 (2.09%)	4.11324e-14	2.21087e-12	ko04010	Environmental Information Processing	Signal transduction
Cytokine-cytokine receptor interaction	55 (6.09%)	304 (2.03%)	1.54451e-13	6.64141e-12	ko04060	Environmental Information Processing	Signaling molecules and interaction
Phosphatidylinositol signaling system	34 (3.77%)	140 (0.94%)	1.58966e-12	5.6963e-11	ko04070	Environmental Information Processing	Signal transduction
Glycosphingolipid biosynthesis - lacto and neolacto series	12 (1.33%)	25 (0.17%)	5.41902e-09	1.66441e-07	ko00601	Metabolism	Glycan biosynthesis and metabolism
Salivary secretion	26 (2.88%)	125 (0.84%)	2.22566e-08	5.98146e-07	ko04970	Organismal Systems	Digestive system
GnRH signaling pathway	26 (2.88%)	126 (0.84%)	2.64643e-08	6.32203e-07	ko04912	Organismal Systems	Endocrine system
Long-term potentiation	22 (2.44%)	103 (0.69%)	1.63126e-07	3.5072e-06	ko04720	Organismal Systems	Nervous system
Glioma	20 (2.21%)	89 (0.59%)	2.4716e-07	4.83085e-06	ko05214	Human Diseases	Cancers: Specific types
Phototransduction - fly	15 (1.66%)	54 (0.36%)	4.27619e-07	7.66151e-06	ko04745	Organismal Systems	Sensory system
Gastric acid secretion	23 (2.55%)	118 (0.79%)	4.91507e-07	8.12876e-06	ko04971	Organismal Systems	Digestive system
Focal adhesion	42 (4.65%)	316 (2.11%)	1.16231e-06	1.67213e-05	ko04510	Cellular Processes	Cell communication
Melanoma	18 (1.99%)	81 (0.54%)	1.1666e-06	1.67213e-05	ko05218	Human Diseases	Cancers: Specific types
Pathways in cancer	51 (5.65%)	426 (2.85%)	2.10429e-06	2.82764e-05	ko05200	Human Diseases	Cancers: Overview
Neurotrophin signaling pathway	28 (3.1%)	177 (1.18%)	2.52476e-06	3.19308e-05	ko04722	Organismal Systems	Nervous system
Endocrine and other factor-regulated calcium reabsorption	15 (1.66%)	65 (0.43%)	5.48828e-06	6.55544e-05	ko04961	Organismal Systems	Excretory system
Amphetamine addiction	18 (1.99%)	92 (0.61%)	8.00023e-06	9.05289e-05	ko05031	Human Diseases	Substance dependence
Toxoplasmosis	24 (2.66%)	153 (1.02%)	1.49787e-05	0.000161021	ko05145	Human Diseases	Infectious diseases: Parasitic
Alzheimer's disease	27 (2.99%)	197 (1.32%)	5.41114e-05	0.000552055	ko05010	Human Diseases	Neurodegenerative diseases
Dopaminergic synapse	22 (2.44%)	145 (0.97%)	5.64893e-05	0.000552055	ko04728	Organismal Systems	Nervous system
Acute myeloid leukemia	14 (1.55%)	72 (0.48%)	8.58622e-05	0.000802625	ko05221	Human Diseases	Cancers: Specific types
Melanogenesis	18 (1.99%)	115 (0.77%)	0.000174562	0.00156379	ko04916	Organismal Systems	Endocrine system
Amoebiasis	23 (2.55%)	168 (1.12%)	0.000191694	0.00164856	ko05146	Human Diseases	Infectious diseases: Parasitic
Cardiac muscle contraction	17 (1.88%)	107 (0.71%)	0.000217859	0.00180152	ko04260	Organismal Systems	Circulatory system
Insulin signaling pathway	25 (2.77%)	195 (1.3%)	0.000291824	0.00232379	ko04910	Organismal Systems	Endocrine system
ABC transporters	14 (1.55%)	81 (0.54%)	0.000316128	0.00242741	ko02010	Environmental Information Processing	Membrane transport
Sulfur metabolism	5 (0.55%)	12 (0.08%)	0.000438214	0.00324883	ko00920	Metabolism	Energy metabolism
TGF-beta signaling pathway	17 (1.88%)	116 (0.78%)	0.000576671	0.00413281	ko04350	Environmental Information Processing	Signal transduction
Pancreatic secretion	19 (2.1%)	139 (0.93%)	0.000683877	0.00474302	ko04972	Organismal Systems	Digestive system
ErbB signaling pathway	16 (1.77%)	108 (0.72%)	0.000733706	0.00492959	ko04012	Environmental Information Processing	Signal transduction
Hematopoietic cell lineage	16 (1.77%)	110 (0.73%)	0.000899197	0.00585841	ko04640	Organismal Systems	Immune system
Renin-angiotensin system	6 (0.66%)	21 (0.14%)	0.00117522	0.00743151	ko04614	Organismal Systems	Endocrine system
Toll-like receptor signaling pathway	18 (1.99%)	135 (0.9%)	0.00125267	0.007695	ko04620	Organismal Systems	Immune system
Glycosaminoglycan biosynthesis - keratan sulfate	5 (0.55%)	16 (0.11%)	0.00197371	0.011527	ko00533	Metabolism	Glycan biosynthesis and metabolism
Inositol phosphate metabolism	14 (1.55%)	97 (0.65%)	0.00198372	0.011527	ko00562	Metabolism	Carbohydrate metabolism
Regulation of actin cytoskeleton	44 (4.87%)	466 (3.11%)	0.00211846	0.011986	ko04810	Cellular Processes	Cell motility
Mineral absorption	14 (1.55%)	99 (0.66%)	0.00241159	0.0132947	ko04978	Organismal Systems	Digestive system
Glycosphingolipid biosynthesis - ganglio series	5 (0.55%)	17 (0.11%)	0.00265859	0.0142899	ko00604	Metabolism	Glycan biosynthesis and metabolism
Glycosphingolipid biosynthesis - globo series	4 (0.44%)	11 (0.07%)	0.00308476	0.0161762	ko00603	Metabolism	Glycan biosynthesis and metabolism
Taste transduction	8 (0.89%)	43 (0.29%)	0.00374009	0.0191457	ko04742	Organismal Systems	Sensory system
Steroid biosynthesis	6 (0.66%)	26 (0.17%)	0.0038507	0.0192535	ko00100	Metabolism	Lipid metabolism
Hypertrophic cardiomyopathy (HCM)	18 (1.99%)	150 (1%)	0.00405383	0.0198085	ko05410	Human Diseases	Cardiovascular diseases
Endocytosis	28 (3.1%)	274 (1.83%)	0.00445121	0.0212549	ko04144	Cellular Processes	Transport and catabolism
Small cell lung cancer	14 (1.55%)	106 (0.71%)	0.00454756	0.0212549	ko05222	Human Diseases	Cancers: Specific types
Alcoholism	27 (2.99%)	263 (1.76%)	0.00485227	0.0221965	ko05034	Human Diseases	Substance dependence
Pertussis	15 (1.66%)	119 (0.8%)	0.00526885	0.0236001	ko05133	Human Diseases	Infectious diseases: Bacterial
Glycerolipid metabolism	11 (1.22%)	79 (0.53%)	0.00760395	0.0332342	ko00561	Metabolism	Lipid metabolism
Vascular smooth muscle contraction	32 (3.54%)	338 (2.26%)	0.00772887	0.0332342	ko04270	Organismal Systems	Circulatory system
Glycosaminoglycan biosynthesis - heparan sulfate	6 (0.66%)	30 (0.2%)	0.00808666	0.0334352	ko00534	Metabolism	Glycan biosynthesis and metabolism
Biosynthesis of unsaturated fatty acids	6 (0.66%)	30 (0.2%)	0.00808666	0.0334352	ko01040	Metabolism	Lipid metabolism
Morphine addiction	13 (1.44%)	102 (0.68%)	0.0082493	0.0334641	ko05032	Human Diseases	Substance dependence
Aldosterone-regulated sodium reabsorption	8 (0.89%)	49 (0.33%)	0.00846241	0.0336929	ko04960	Organismal Systems	Excretory system
Glutamatergic synapse	18 (1.99%)	162 (1.08%)	0.00896302	0.0344116	ko04724	Organismal Systems	Nervous system
Oocyte meiosis	18 (1.99%)	162 (1.08%)	0.00896302	0.0344116	ko04114	Cellular Processes	Cell growth and death
Dilated cardiomyopathy	18 (1.99%)	163 (1.09%)	0.0095269	0.0356537	ko05414	Human Diseases	Cardiovascular diseases
Protein digestion and absorption	16 (1.77%)	139 (0.93%)	0.00961821	0.0356537	ko04974	Organismal Systems	Digestive system
Neuroactive ligand-receptor interaction	28 (3.1%)	293 (1.96%)	0.0108122	0.0390991	ko04080	Environmental Information Processing	Signaling molecules and interaction
Tuberculosis	24 (2.66%)	241 (1.61%)	0.0109114	0.0390991	ko05152	Human Diseases	Infectious diseases: Bacterial
Nicotine addiction	7 (0.78%)	43 (0.29%)	0.0136428	0.0480851	ko05033	Human Diseases	Substance dependence
