# Supplementary material for: A draft genome of Drung cattle reveals clues to its chromosomal fusion and environmental adaptation
Source: Commun Biol. 2022 Apr 13;5:353. doi: 10.1038/s42003-022-03298-9 (PMC9008013; doi:10.1038/s42003-022-03298-9)
Supplement: Supplementary file 19 — Supplementary Data 16 [file 42003_2022_3298_MOESM19_ESM.xlsx]

## Sheet: Sheet1
Supplementary Data 16. Functional enrichment analysis of segmental duplications (SDs) in the KEGG database.
Pathway	DEGs genes with pathway annotation (345)	All genes with pathway annotation (14967)	P-value	Q-value	Pathway ID	Level 1	Level 2
Olfactory transduction	297 (12.87%)	969 (6.47%)	2.16172e-35	5.38268e-33	ko04740	Organismal Systems	Sensory system
RIG-I-like receptor signaling pathway	65 (2.82%)	115 (0.77%)	2.89621e-24	3.60577e-22	ko04622	Organismal Systems	Immune system
Natural killer cell mediated cytotoxicity	83 (3.6%)	209 (1.4%)	1.03522e-17	6.93884e-16	ko04650	Organismal Systems	Immune system
ABC transporters	46 (1.99%)	81 (0.54%)	1.11467e-17	6.93884e-16	ko02010	Environmental Information Processing	Membrane transport
Jak-STAT signaling pathway	80 (3.47%)	221 (1.48%)	1.8996e-14	9.46e-13	ko04630	Environmental Information Processing	Signal transduction
Autoimmune thyroid disease	49 (2.12%)	110 (0.73%)	3.01151e-13	1.24978e-11	ko05320	Human Diseases	Immune diseases
Cytokine-cytokine receptor interaction	92 (3.99%)	304 (2.03%)	3.25292e-11	1.15711e-09	ko04060	Environmental Information Processing	Signaling molecules and interaction
Cytosolic DNA-sensing pathway	37 (1.6%)	79 (0.53%)	3.92199e-11	1.22072e-09	ko04623	Organismal Systems	Immune system
Bile secretion	50 (2.17%)	143 (0.96%)	5.74897e-09	1.59055e-07	ko04976	Organismal Systems	Digestive system
Herpes simplex infection	70 (3.03%)	232 (1.55%)	8.39494e-09	2.09034e-07	ko05168	Human Diseases	Infectious diseases: Viral
Regulation of autophagy	25 (1.08%)	56 (0.37%)	1.84353e-07	4.17308e-06	ko04140	Cellular Processes	Transport and catabolism
Primary immunodeficiency	26 (1.13%)	63 (0.42%)	6.94992e-07	1.44211e-05	ko05340	Human Diseases	Immune diseases
Measles	58 (2.51%)	205 (1.37%)	1.64258e-06	3.14618e-05	ko05162	Human Diseases	Infectious diseases: Viral
Influenza A	66 (2.86%)	249 (1.66%)	3.9369e-06	7.00206e-05	ko05164	Human Diseases	Infectious diseases: Viral
Phagosome	59 (2.56%)	220 (1.47%)	8.52256e-06	0.000141474	ko04145	Cellular Processes	Transport and catabolism
Amoebiasis	46 (1.99%)	168 (1.12%)	4.63051e-05	0.000697842	ko05146	Human Diseases	Infectious diseases: Parasitic
Toll-like receptor signaling pathway	39 (1.69%)	135 (0.9%)	4.76438e-05	0.000697842	ko04620	Organismal Systems	Immune system
Tuberculosis	60 (2.6%)	241 (1.61%)	7.82247e-05	0.00108211	ko05152	Human Diseases	Infectious diseases: Bacterial
Hepatitis C	44 (1.91%)	166 (1.11%)	0.000151665	0.00198761	ko05160	Human Diseases	Infectious diseases: Viral
Type I diabetes mellitus	26 (1.13%)	85 (0.57%)	0.00031064	0.00386747	ko04940	Human Diseases	Endocrine and metabolic diseases
Allograft rejection	25 (1.08%)	81 (0.54%)	0.000345188	0.00409295	ko05330	Human Diseases	Immune diseases
Metabolism of xenobiotics by cytochrome P450	26 (1.13%)	88 (0.59%)	0.000564411	0.0063881	ko00980	Metabolism	Xenobiotics biodegradation and metabolism
Staphylococcus aureus infection	31 (1.34%)	114 (0.76%)	0.000852848	0.00923301	ko05150	Human Diseases	Infectious diseases: Bacterial
Graft-versus-host disease	23 (1%)	78 (0.52%)	0.00118043	0.012247	ko05332	Human Diseases	Immune diseases
Steroid hormone biosynthesis	17 (0.74%)	55 (0.37%)	0.00287173	0.0286024	ko00140	Metabolism	Lipid metabolism
RNA transport	51 (2.21%)	227 (1.52%)	0.00299271	0.0286609	ko03013	Genetic Information Processing	Translation
Complement and coagulation cascades	32 (1.39%)	128 (0.86%)	0.00313957	0.0289538	ko04610	Organismal Systems	Immune system
alpha-Linolenic acid metabolism	13 (0.56%)	38 (0.25%)	0.00327898	0.0291595	ko00592	Metabolism	Lipid metabolism
African trypanosomiasis	17 (0.74%)	56 (0.37%)	0.00354205	0.0304128	ko05143	Human Diseases	Infectious diseases: Parasitic
Legionellosis	24 (1.04%)	92 (0.61%)	0.00553094	0.0459068	ko05134	Human Diseases	Infectious diseases: Bacterial
