# Supplementary material for: A draft genome of Drung cattle reveals clues to its chromosomal fusion and environmental adaptation
Source: Commun Biol. 2022 Apr 13;5:353. doi: 10.1038/s42003-022-03298-9 (PMC9008013; doi:10.1038/s42003-022-03298-9)
Supplement: Supplementary file 20 — Supplementary Data 17 [file 42003_2022_3298_MOESM20_ESM.xlsx]

## Sheet: Sheet1
Supplementary Data 17. Description of gene information in scaffolding 60.
Num	ID_Query	Length	Scaffold60 start	Scaffold60 end	Strand	Subject	Chr	Mapping rate	Mapping length	Query start	Query end	Subject start	Subject end	Expectation	Score
1	CCG002432.1	435	3475151	3475585	-	NC_007300.6	chr2	92.61	406	1	393	113625826	113625421	3e-172	605
2	CCG008753.2	543	4404037	4404579	+	NC_007329.6	chr28	97.26	547	1	543	15573735	15574277	0	895
3	CCG009704.1	11640	10300782	10312421	-	NC_007300.6	chr2	99.07	5287	1	5277	25792430	25797713	0	9303
4	CCG009704.1	11640	10300782	10312421	-	NC_007300.6	chr2	98.89	6490	5160	11640	25797713	25804189	0	11360
5	CCG009703.1	1149	10368008	10369156	-	NC_007300.6	chr2	99.71	1051	1	1051	25859919	25860969	0	1882
6	CCG016461.1	797	17499278	17500074	+	NC_007329.6	chr28	99.75	797	1	797	39595756	39596552	0	1429
7	CCG016462.1	10745	17513083	17523827	+	NC_007329.6	chr28	98.84	7011	3736	10745	39611729	39618714	0	12280
8	CCG016463.1	20948	17532114	17553061	+	NC_007329.6	chr28	98	21052	1	20948	39627008	39647969	0	36070
9	CCG016464.1	4970	17561458	17566427	-	NC_007329.6	chr28	98.15	4977	1	4970	39655984	39660953	0	8551
10	CCG016465.1	11359	17572952	17584310	-	NC_007329.6	chr28	96.86	11467	1	11359	39667434	39678829	0	19120
11	CCG016466.1	705	17671024	17671728	+	NC_007329.6	chr28	98.44	705	1	705	39770034	39770737	0	1218
12	CCG016467.1	117073	17677005	17794077	+	NC_007329.6	chr28	98.66	76357	1	76226	39776025	39852233	0	133000
13	CCG019473.1	34990	28691999	28726988	+	NC_007300.6	chr2	97.88	16934	12803	29691	85170858	85153992	0	28870
14	CCG019474.1	59288	28727732	28787019	+	NC_007300.6	chr2	98.37	46677	1	46513	85147731	85101133	0	80710
15	CCG019475.1	36631	28789829	28826459	-	NC_007300.6	chr2	99.31	36662	1	36631	85086372	85049768	0	64920
16	CCG019478.1	77886	29373936	29451821	+	NC_007300.6	chr2	98.82	46696	16194	62789	41980306	41933701	0	81650
17	CCG017543.1	624	29907462	29908085	+	NC_007300.6	chr2	100	624	1	624	41499595	41498972	0	1126
