# Supplementary material for: A draft genome of Drung cattle reveals clues to its chromosomal fusion and environmental adaptation
Source: Commun Biol. 2022 Apr 13;5:353. doi: 10.1038/s42003-022-03298-9 (PMC9008013; doi:10.1038/s42003-022-03298-9)
Supplement: Supplementary file 21 — Supplementary Data 18 [file 42003_2022_3298_MOESM21_ESM.xlsx]

## Sheet: Sheet1
Supplementary Data 18. Analysis of tissue-specific modules and hub genes.
Module	Gene number	No.Hub genes	Specific-tissue	r	P_value	Top5 GO-enriched						Top5 Pathway-enriched
						GO ID	GO_Term	Module_annotated_genes	P_value	Q_value	Gene_list	Pathway ID	Pathway	Module_enriched_genes	P_value	Q_value	Gene_list
Turquoise	2415	120	testis	1	1e-15	GO:0007017	microtubule-based process	76	2.2e-19	2.535e-17	CCG000964.1 CCG000973.1 CCG001100.1 CCG001352.1 CCG001429.1 CCG002466.1 CCG003676.1 CCG005263.1 CCG005656.1 CCG005729.1 CCG007367.1 CCG007503.1 CCG007705.1 CCG008025.1 CCG008107.2 CCG008243.1 CCG008822.1 CCG008906.1 CCG008998.1 CCG009807.1 CCG009948.1 CCG011608.1 CCG011629.1 CCG011761.1 CCG011884.2 CCG012176.1 CCG012722.1 CCG013247.1 CCG013709.1 CCG013729.1 CCG014128.1 CCG014425.2 CCG014483.1 CCG…	ko00472	D-Arginine and D-ornithine metabolism	7	9.11744e-07	0.000221554	CCG000480.1, CCG005508.1, CCG013188.1, CCG013247.1, CCG018706.1, CCG019469.1, CCG021662.1
						GO:0007276	gamete generation	63	3e-19	2.535e-17	CCG000425.1 CCG001637.1 CCG001929.1 CCG003350.1 CCG003438.1 CCG003737.1 CCG004080.1 CCG004320.1 CCG005334.1 CCG005347.1 CCG005397.1 CCG006086.1 CCG006144.1 CCG006195.1 CCG006673.1 CCG006979.1 CCG007001.1 CCG007241.1 CCG007367.1 CCG007767.1 CCG008998.1 CCG009212.1 CCG010267.1 CCG011184.1 CCG011214.1 CCG011445.1 CCG011498.1 CCG011640.1 CCG012176.1 CCG012525.1 CCG013425.1 CCG013781.1 CCG013824.1 CCG…	ko03008	Ribosome biogenesis in eukaryotes	30	1.92765e-06	0.000234209	CCG000068.1, CCG002298.1, CCG003082.1, CCG003094.1, CCG003801.1, CCG004917.1, CCG004976.1, CCG005121.1, CCG006500.1, CCG007444.1, CCG010293.1, CCG011514.3, CCG012299.2, CCG012525.1, CCG012985.1, CCG013088.1, CCG013493.1, CCG013848.1, CCG014510.1, CCG014931.1, CCG015142.1, CCG015961.1, CCG016286.1, CCG016670.1, CCG017045.1, CCG017518.1, CCG018505.1, CCG018843.1, CCG020323.1, CCG022275.1
						GO:0000003	reproduction	83	3.8e-18	2.14067e-16	CCG000425.1 CCG000549.1 CCG001429.1 CCG001637.1 CCG001929.1 CCG002565.1 CCG003350.1 CCG003438.1 CCG003737.1 CCG003841.1 CCG004080.1 CCG004320.1 CCG005334.1 CCG005347.1 CCG005397.1 CCG005762.1 CCG006086.1 CCG006102.1 CCG006144.1 CCG006195.1 CCG006580.1 CCG006673.1 CCG006979.1 CCG007001.1 CCG007241.1 CCG007367.1 CCG007767.1 CCG008998.1 CCG009212.1 CCG009616.1 CCG010267.1 CCG010670.1 CCG010671.1 CCG…	ko04110	Cell cycle	36	3.33996e-06	0.000270537	CCG001184.1, CCG001429.1, CCG002047.1, CCG002919.2, CCG003246.1, CCG003676.1, CCG003742.7, CCG004213.1, CCG004561.3, CCG005233.1, CCG005263.1, CCG005539.1, CCG006789.1, CCG007234.1, CCG007790.1, CCG007899.1, CCG008450.2, CCG011672.1, CCG011869.1, CCG011870.1, CCG012980.1, CCG013683.1, CCG013813.1, CCG014339.1, CCG015652.1, CCG016077.1, CCG017323.1, CCG017679.1, CCG018124.1, CCG018130.3, CCG019098…
						GO:0044702	single organism reproductive process	87	6e-18	2.535e-16	CCG000291.1 CCG000425.1 CCG000908.4 CCG001053.1 CCG001637.1 CCG001929.1 CCG002565.1 CCG003350.1 CCG003438.1 CCG003737.1 CCG004080.1 CCG004320.1 CCG005334.1 CCG005347.1 CCG005397.1 CCG006086.1 CCG006102.1 CCG006144.1 CCG006195.1 CCG006580.1 CCG006673.1 CCG006979.1 CCG007001.1 CCG007241.1 CCG007367.1 CCG007707.1 CCG007767.1 CCG008998.1 CCG009212.1 CCG009616.1 CCG009807.1 CCG010267.1 CCG010272.1 CCG…	ko04114	Oocyte meiosis	38	5.37542e-06	0.000326557	CCG001429.1, CCG002919.2, CCG003246.1, CCG003676.1, CCG004668.1, CCG005151.1, CCG005233.1, CCG005263.1, CCG005539.1, CCG006582.1, CCG006981.1, CCG007790.1, CCG007899.1, CCG009413.1, CCG010151.1, CCG010378.1, CCG012694.2, CCG012980.1, CCG013349.1, CCG014892.1, CCG015669.1, CCG015878.2, CCG016077.1, CCG017679.1, CCG018130.3, CCG018746.1, CCG018789.1, CCG020698.4, CCG021148.1, CCG021315.1, CCG021871…
						GO:0032504	multicellular organism reproduction	65	1.5e-17	4.225e-16	CCG000425.1 CCG001637.1 CCG001929.1 CCG003350.1 CCG003438.1 CCG003737.1 CCG004080.1 CCG004320.1 CCG005334.1 CCG005347.1 CCG005397.1 CCG006086.1 CCG006144.1 CCG006195.1 CCG006673.1 CCG006979.1 CCG007001.1 CCG007241.1 CCG007367.1 CCG007767.1 CCG008998.1 CCG009212.1 CCG010267.1 CCG010670.1 CCG010671.1 CCG011184.1 CCG011214.1 CCG011445.1 CCG011498.1 CCG011640.1 CCG012176.1 CCG012525.1 CCG013425.1 CCG…	ko05131	Shigellosis	25	0.000184163	0.00895034	CCG000623.1, CCG002105.1, CCG002106.1, CCG004066.1, CCG004068.1, CCG004561.3, CCG005103.1, CCG005132.1, CCG005973.1, CCG006981.1, CCG007899.1, CCG009877.1, CCG010378.1, CCG011868.1, CCG012238.1, CCG013123.1, CCG013247.1, CCG017676.3, CCG018054.1, CCG018706.1, CCG018912.1, CCG020907.1, CCG021871.1, CCG022203.1, CCG023427.1
Magenta	372	18	heart	1	3.00E-15	GO:0003013	circulatory system process	21	1.8e-11	4.212e-09	CCG000369.1 CCG001504.1 CCG001748.1 CCG004169.1 CCG005694.4 CCG007221.1 CCG007894.1 CCG007895.1 CCG008004.1 CCG008293.1 CCG008508.1 CCG009686.1 CCG010479.1 CCG014326.1 CCG014874.1 CCG016822.2 CCG017274.1 CCG019904.1 CCG019995.2 CCG022932.1 CCG023627.1	ko05414	Dilated cardiomyopathy	19	2.25629e-09	4.24182e-07	CCG000592.2, CCG001374.1, CCG001780.1, CCG002788.1, CCG002791.1, CCG003834.1, CCG006397.1, CCG008508.1, CCG014602.1, CCG014874.1, CCG015363.3, CCG016822.2, CCG017609.1, CCG018541.1, CCG018879.2, CCG019995.2, CCG020814.1, CCG022932.1, CCG023627.1
						GO:0003015	heart process	14	8.5e-11	9.945e-09	CCG000369.1 CCG001504.1 CCG001748.1 CCG004169.1 CCG007221.1 CCG009686.1 CCG014326.1 CCG014874.1 CCG016822.2 CCG017274.1 CCG019904.1 CCG019995.2 CCG022932.1 CCG023627.1	ko05410	Hypertrophic cardiomyopathy (HCM)	15	5.30219e-07	4.98405e-05	CCG001374.1, CCG001780.1, CCG002788.1, CCG002791.1, CCG003834.1, CCG008508.1, CCG014602.1, CCG014874.1, CCG015363.3, CCG016822.2, CCG017609.1, CCG018541.1, CCG019995.2, CCG020814.1, CCG022932.1
						GO:0060047	heart contraction	13	3.9e-10	3.042e-08	CCG000369.1 CCG001504.1 CCG001748.1 CCG004169.1 CCG007221.1 CCG009686.1 CCG014326.1 CCG014874.1 CCG016822.2 CCG017274.1 CCG019904.1 CCG022932.1 CCG023627.1	ko04260	Cardiac muscle contraction	12	9.82457e-07	6.15673e-05	CCG001374.1, CCG001780.1, CCG002788.1, CCG002791.1, CCG003834.1, CCG008508.1, CCG014602.1, CCG016822.2, CCG018541.1, CCG019995.2, CCG020814.1, CCG022932.1
						GO:0008015	blood circulation	18	1.2e-09	7.02e-08	CCG000369.1 CCG001504.1 CCG001748.1 CCG004169.1 CCG005694.4 CCG007221.1 CCG007895.1 CCG008004.1 CCG008293.1 CCG008508.1 CCG009686.1 CCG014326.1 CCG014874.1 CCG016822.2 CCG017274.1 CCG019904.1 CCG022932.1 CCG023627.1	ko00620	Pyruvate metabolism	7	4.06303e-05	0.00190963	CCG002886.1, CCG003169.1, CCG008003.1, CCG014356.2, CCG019630.1, CCG020149.1, CCG023818.1
						GO:0008016	regulation of heart contraction	12	4.1e-09	1.9188e-07	CCG000369.1 CCG001504.1 CCG001748.1 CCG004169.1 CCG007221.1 CCG009686.1 CCG014326.1 CCG014874.1 CCG016822.2 CCG019904.1 CCG022932.1 CCG023627.1	ko05412	Arrhythmogenic right ventricular cardiomyopathy (ARVC)	10	0.000232331	0.00873565	CCG001374.1, CCG001671.1, CCG002788.1, CCG002791.1, CCG003834.1, CCG004169.1, CCG015363.3, CCG016822.2, CCG018541.1, CCG020814.1
Salmon	232	11	lung	0.99	3.00E-12	GO:0022610	biological adhesion	22	7.5e-07	0.00018975	CCG000413.1 CCG001146.1 CCG005638.1 CCG006985.1 CCG007101.1 CCG007652.1 CCG009266.1 CCG010189.1 CCG011542.2 CCG012028.1 CCG012406.1 CCG013498.1 CCG014204.1 CCG016126.1 CCG017501.2 CCG018449.1 CCG018501.1 CCG018502.1 CCG018676.1 CCG019611.1 CCG019962.1 CCG021839.1	ko05143	African trypanosomiasis	7	2.22432e-05	0.00369238	CCG000105.1, CCG000413.1, CCG009146.3, CCG009266.1, CCG019010.1, CCG019131.1, CCG021839.1
						GO:0033559	unsaturated fatty acid metabolic process	5	9.4e-06	0.001012	CCG000974.1 CCG013896.1 CCG015256.1 CCG017501.2 CCG020126.1	ko05133	Pertussis	7	0.000575196	0.0284153	CCG000413.1, CCG002739.1, CCG009862.1, CCG017314.1, CCG018119.1, CCG018449.1, CCG019131.1
						GO:0051241	negative regulation of multicellular organismal process	10	1.2e-05	0.001012	CCG001476.1 CCG006968.1 CCG009862.1 CCG010189.1 CCG012406.1 CCG014204.1 CCG016126.1 CCG019131.1 CCG020163.1 CCG022318.1	ko05144	Malaria	8	0.000598022	0.0284153	CCG000413.1, CCG002382.1, CCG009862.1, CCG013389.1, CCG018449.1, CCG019131.1, CCG021839.1, CCG022194.1
						GO:0007155	cell adhesion	17	2e-05	0.001265	CCG000413.1 CCG001146.1 CCG005638.1 CCG006985.1 CCG007652.1 CCG009266.1 CCG010189.1 CCG012406.1 CCG014204.1 CCG016126.1 CCG017501.2 CCG018449.1 CCG018501.1 CCG018502.1 CCG018676.1 CCG019962.1 CCG021839.1	ko05323	Rheumatoid arthritis	9	0.000684706	0.0284153	CCG000105.1, CCG000413.1, CCG009862.1, CCG015229.1, CCG018449.1, CCG018501.1, CCG018502.1, CCG021839.1, CCG022194.1
						GO:0006692	prostanoid metabolic process	4	3.6e-05	0.0018216	CCG013896.1 CCG015256.1 CCG017501.2 CCG020126.1	ko04060	Cytokine-cytokine receptor interaction	11	0.000887919	0.0294789	CCG000413.1, CCG004902.1, CCG006707.1, CCG009266.1, CCG013389.1, CCG015229.1, CCG015621.1, CCG016022.1, CCG018449.1, CCG019131.1, CCG019893.1
Yellow	546	27	kidney	0.99	5e-12	GO:0072009	nephron epithelium development	12	6.8e-12	1.406e-09	CCG000306.1 CCG000918.1 CCG004085.1 CCG005243.1 CCG013025.1 CCG013483.1 CCG015067.1 CCG020068.1 CCG021246.1 CCG021561.2 CCG022263.4 CCG023564.1	ko04360	Axon guidance	16	6.16471e-05	0.0133774	CCG000602.3, CCG001534.1, CCG005909.1, CCG007380.1, CCG011077.2, CCG011103.1, CCG011321.1, CCG011899.1, CCG012316.1, CCG014946.1, CCG017014.1, CCG019773.1, CCG020340.1, CCG021412.1, CCG023233.1, CCG024015.1
						GO:0061326	renal tubule development	11	1.9e-11	1.406e-09	CCG000306.1 CCG000918.1 CCG004085.1 CCG005243.1 CCG013025.1 CCG013483.1 CCG015067.1 CCG021246.1 CCG021561.2 CCG022263.4 CCG023564.1	ko05146	Amoebiasis	6	0.000200988	0.0192351	CCG001534.1, CCG006958.1, CCG007380.1, CCG011321.1, CCG014397.1, CCG020241.1
						GO:0072080	nephron tubule development	11	1.9e-11	1.406e-09	CCG000306.1 CCG000918.1 CCG004085.1 CCG005243.1 CCG013025.1 CCG013483.1 CCG015067.1 CCG021246.1 CCG021561.2 CCG022263.4 CCG023564.1	ko04310	Wnt signaling pathway	8	0.000265923	0.0192351	CCG004674.2, CCG010285.1, CCG010313.1, CCG011941.1, CCG017331.1, CCG017640.1, CCG018203.1, CCG023970.1
						GO:0072073	kidney epithelium development	12	3.1e-11	1.7205e-09	CCG000306.1 CCG000918.1 CCG004085.1 CCG005243.1 CCG013025.1 CCG013483.1 CCG015067.1 CCG020068.1 CCG021246.1 CCG021561.2 CCG022263.4 CCG023564.1	ko04972	Pancreatic secretion	11	0.00045656	0.0247684	CCG001829.1, CCG006032.1, CCG006034.1, CCG006745.3, CCG010963.1, CCG011407.1, CCG019314.1, CCG019316.1, CCG021412.1, CCG023233.1, CCG024015.1
						GO:0006811	ion transport	46	1.4e-10	6.216e-09	CCG000602.3 CCG000901.1 CCG001829.1 CCG003336.1 CCG003885.1 CCG005893.1 CCG006745.3 CCG007783.2 CCG009257.1 CCG009548.3 CCG009625.1 CCG009756.1 CCG010056.1 CCG010215.1 CCG010216.1 CCG010217.1 CCG010285.1 CCG010963.1 CCG011091.1 CCG012370.1 CCG015067.1 CCG015161.1 CCG015235.1 CCG016316.1 CCG016940.1 CCG017014.1 CCG017047.3 CCG017615.1 CCG017882.1 CCG018203.1 CCG018569.3 CCG019257.1 CCG020173.1 CCG…	ko00590	Arachidonic acid metabolism	7	0.000812711	0.0352717	CCG010285.1, CCG011941.1, CCG018203.1, CCG020305.1, CCG021412.1, CCG021561.2, CCG023233.1
Brown	934	46	rumen	0.99	3e-11	GO:0045216	cell-cell junction organization	10	7.9e-05	0.00803	CCG002509.1 CCG003283.2 CCG004078.1 CCG005198.1 CCG006349.1 CCG009589.3 CCG010431.1 CCG010563.1 CCG012300.1 CCG020724.1	ko04360	Axon guidance	27	6.16471e-05	0.0133774	CCG000772.2, CCG001462.1, CCG003581.1, CCG003920.1, CCG004988.1, CCG005750.2, CCG006972.1, CCG008526.3, CCG011651.1, CCG011778.1, CCG012179.2, CCG012902.1, CCG013660.1, CCG013739.1, CCG014462.1, CCG014666.1, CCG015126.3, CCG015580.2, CCG019802.1, CCG020236.3, CCG020603.1, CCG021219.3, CCG022014.1, CCG022586.1, CCG023665.1, CCG024200.1, CCG024510.2
						GO:0034330	cell junction organization	12	0.00011	0.00803	CCG001926.1 CCG002509.1 CCG003283.2 CCG004078.1 CCG005198.1 CCG006349.1 CCG006641.1 CCG009589.3 CCG010431.1 CCG010563.1 CCG012300.1 CCG020724.1	ko05146	Amoebiasis	23	0.000200988	0.0192351	CCG000199.1, CCG003932.1, CCG007428.1, CCG007439.1, CCG007557.1, CCG007619.1, CCG008408.1, CCG011593.1, CCG012038.1, CCG012043.1, CCG012244.1, CCG012416.1, CCG013015.1, CCG014084.1, CCG014551.1, CCG015950.1, CCG016455.1, CCG016574.1, CCG020365.1, CCG020407.4, CCG021983.1, CCG022273.1, CCG022821.1
						GO:0009913	epidermal cell differentiation	10	0.00031	0.0150867	CCG006352.1 CCG007670.1 CCG009095.1 CCG012300.1 CCG012438.1 CCG013917.1 CCG014687.1 CCG020805.1 CCG021323.2 CCG024611.1	ko04310	Wnt signaling pathway	23	0.000265923	0.0192351	CCG001496.1, CCG004503.1, CCG006590.2, CCG006972.1, CCG007026.1, CCG007557.1, CCG008716.3, CCG009242.1, CCG013192.1, CCG014084.1, CCG014325.1, CCG014622.1, CCG014666.1, CCG015200.1, CCG016282.1, CCG016552.1, CCG018954.1, CCG019801.1, CCG019802.1, CCG019992.1, CCG020603.1, CCG020954.2, CCG022273.1
						GO:0030855	epithelial cell differentiation	19	0.00046	0.01679	CCG000333.1 CCG002112.1 CCG004798.1 CCG006352.1 CCG007670.1 CCG009095.1 CCG012300.1 CCG012438.1 CCG013673.1 CCG013917.1 CCG014687.1 CCG015092.1 CCG019992.1 CCG020724.1 CCG020805.1 CCG021323.2 CCG023361.1 CCG024115.2 CCG024611.1	ko04972	Pancreatic secretion	18	0.00045656	0.0247684	CCG000769.1, CCG001531.1, CCG004350.1, CCG004844.1, CCG004845.2, CCG004847.1, CCG005384.1, CCG005398.1, CCG005628.1, CCG006999.1, CCG011118.1, CCG013673.1, CCG014084.1, CCG015028.1, CCG016727.1, CCG018209.1, CCG021629.1, CCG022273.1
						GO:0006720	isoprenoid metabolic process	7	0.00079	0.0194667	CCG000351.1 CCG002008.1 CCG004281.1 CCG009144.1 CCG021556.1 CCG022250.1 CCG022962.1	ko00590	Arachidonic acid metabolism	13	0.000812711	0.0352717	CCG000769.1, CCG004844.1, CCG004845.2, CCG004847.1, CCG008769.1, CCG008903.1, CCG009996.1, CCG012737.1, CCG018116.1, CCG020127.1, CCG020129.1, CCG024333.1, CCG024335.1
Blue	1335	66	liver	0.97	4e-09	GO:0006082	organic acid metabolic process	116	< 1e-30	0	CCG000373.1 CCG000510.1 CCG000535.1 CCG000617.1 CCG000922.1 CCG000961.2 CCG000975.1 CCG000976.1 CCG001036.1 CCG001226.1 CCG001340.1 CCG001454.1 CCG001699.2 CCG001810.1 CCG001966.1 CCG002433.1 CCG002591.1 CCG002602.1 CCG002742.1 CCG003029.1 CCG003241.1 CCG003253.1 CCG003355.1 CCG003559.1 CCG003560.1 CCG003803.1 CCG005624.1 CCG006237.1 CCG006243.1 CCG006324.2 CCG006491.1 CCG006675.1 CCG006923.1 CCG…	ko01100	Metabolic pathways	276	1.37473e-56	3.39557e-54	CCG000024.1, CCG000058.1, CCG000227.1, CCG000373.1, CCG000385.1, CCG000510.1, CCG000535.1, CCG000562.1, CCG000665.1, CCG000880.1, CCG000922.1, CCG000940.1, CCG000953.1, CCG000961.2, CCG000967.1, CCG000975.1, CCG000976.1, CCG001036.1, CCG001144.1, CCG001349.1, CCG001372.1, CCG001456.1, CCG001477.2, CCG001607.1, CCG001610.1, CCG001699.2, CCG001724.1, CCG001810.1, CCG001858.1, CCG001966.1, CCG001992…
						GO:0043436	oxoacid metabolic process	113	< 1e-30	0	CCG000373.1 CCG000510.1 CCG000535.1 CCG000617.1 CCG000922.1 CCG000961.2 CCG000975.1 CCG000976.1 CCG001036.1 CCG001226.1 CCG001340.1 CCG001454.1 CCG001699.2 CCG001810.1 CCG001966.1 CCG002433.1 CCG002591.1 CCG002602.1 CCG002742.1 CCG003029.1 CCG003241.1 CCG003253.1 CCG003355.1 CCG003559.1 CCG003560.1 CCG003803.1 CCG005624.1 CCG006237.1 CCG006243.1 CCG006324.2 CCG006491.1 CCG006675.1 CCG006923.1 CCG…	ko04610	Complement and coagulation cascades	57	3.68948e-28	4.55651e-26	CCG000182.1, CCG000801.1, CCG000912.1, CCG001684.1, CCG002402.1, CCG002638.1, CCG003049.1, CCG003274.3, CCG003897.1, CCG003898.1, CCG004408.1, CCG005134.1, CCG005436.1, CCG005863.1, CCG006215.1, CCG006324.2, CCG006387.1, CCG006744.1, CCG006754.1, CCG007283.1, CCG007614.1, CCG008247.1, CCG008642.1, CCG009290.1, CCG009291.1, CCG009292.1, CCG009575.1, CCG009576.1, CCG010165.1, CCG010338.1, CCG011298…
						GO:0019752	carboxylic acid metabolic process	111	< 1e-30	0	CCG000373.1 CCG000510.1 CCG000535.1 CCG000617.1 CCG000922.1 CCG000961.2 CCG000975.1 CCG000976.1 CCG001036.1 CCG001226.1 CCG001340.1 CCG001454.1 CCG001699.2 CCG001810.1 CCG001966.1 CCG002433.1 CCG002591.1 CCG002602.1 CCG002742.1 CCG003029.1 CCG003241.1 CCG003253.1 CCG003355.1 CCG003559.1 CCG003560.1 CCG003803.1 CCG005624.1 CCG006237.1 CCG006243.1 CCG006324.2 CCG006491.1 CCG006675.1 CCG006923.1 CCG…	ko00980	Metabolism of xenobiotics by cytochrome P450	41	1.93666e-24	1.59452e-22	CCG000058.1, CCG001144.1, CCG002368.1, CCG002422.1, CCG005480.1, CCG006199.1, CCG006563.3, CCG006564.1, CCG007173.2, CCG008262.1, CCG008352.1, CCG009007.1, CCG012104.1, CCG012193.1, CCG013335.1, CCG013599.1, CCG013600.1, CCG013602.1, CCG015575.2, CCG017140.1, CCG017875.1, CCG018121.1, CCG018122.1, CCG018814.1, CCG020128.1, CCG020327.2, CCG020328.1, CCG020718.1, CCG020807.1, CCG021726.1, CCG021728…
						GO:0044281	small molecule metabolic process	196	1.7e-28	3.91e-26	CCG000058.1 CCG000362.1 CCG000373.1 CCG000510.1 CCG000535.1 CCG000617.1 CCG000880.1 CCG000922.1 CCG000961.2 CCG000975.1 CCG000976.1 CCG001036.1 CCG001226.1 CCG001339.1 CCG001340.1 CCG001454.1 CCG001699.2 CCG001810.1 CCG001858.1 CCG001966.1 CCG002090.1 CCG002433.1 CCG002520.1 CCG002591.1 CCG002602.1 CCG002742.1 CCG002821.1 CCG003029.1 CCG003241.1 CCG003253.1 CCG003355.1 CCG003559.1 CCG003560.1 CCG…	ko00982	Drug metabolism - cytochrome P450	37	4.97039e-23	3.06921e-21	CCG001144.1, CCG002368.1, CCG002422.1, CCG005480.1, CCG006199.1, CCG006563.3, CCG007173.2, CCG008262.1, CCG008352.1, CCG012193.1, CCG012746.1, CCG013335.1, CCG013599.1, CCG013600.1, CCG013602.1, CCG015575.2, CCG016397.1, CCG017140.1, CCG018121.1, CCG018122.1, CCG019818.1, CCG019819.1, CCG019820.1, CCG019822.1, CCG020327.2, CCG020328.1, CCG020718.1, CCG021726.1, CCG021728.1, CCG021730.1, CCG021731…
						GO:0044710	single-organism metabolic process	300	1.2e-25	1.38e-23	CCG000024.1 CCG000058.1 CCG000247.1 CCG000362.1 CCG000373.1 CCG000442.1 CCG000510.1 CCG000535.1 CCG000562.1 CCG000617.1 CCG000665.1 CCG000880.1 CCG000922.1 CCG000940.1 CCG000961.2 CCG000975.1 CCG000976.1 CCG001036.1 CCG001226.1 CCG001339.1 CCG001340.1 CCG001372.1 CCG001454.1 CCG001457.1 CCG001699.2 CCG001724.1 CCG001810.1 CCG001857.1 CCG001858.1 CCG001915.1 CCG001966.1 CCG001992.1 CCG002090.1 CCG…	ko00830	Retinol metabolism	31	9.5115e-17	4.69868e-15	CCG001144.1, CCG002368.1, CCG002391.1, CCG002759.1, CCG002824.1, CCG006563.3, CCG006564.1, CCG007887.1, CCG008176.1, CCG008670.1, CCG009449.1, CCG013335.1, CCG013599.1, CCG013600.1, CCG013602.1, CCG013909.1, CCG017140.1, CCG018121.1, CCG018122.1, CCG020327.2, CCG020328.1, CCG020599.1, CCG020718.1, CCG021726.1, CCG021728.1, CCG021730.1, CCG021731.1, CCG022553.2, CCG022987.1, CCG024331.1, CCG024332…
Darkmagenta	1174	58	spleen	0.92	3e-06	GO:0002376	immune system process	202	< 1e-30	0	CCG000034.1 CCG000065.1 CCG000459.1 CCG000803.3 CCG000861.1 CCG000882.1 CCG000931.1 CCG000952.1 CCG000981.3 CCG001136.1 CCG001185.1 CCG001336.1 CCG001427.1 CCG001515.1 CCG001691.1 CCG001735.1 CCG002185.1 CCG002337.1 CCG002535.1 CCG002615.1 CCG002627.1 CCG002629.1 CCG002637.1 CCG002819.1 CCG002956.2 CCG003391.1 CCG003415.1 CCG003503.1 CCG003658.1 CCG003760.1 CCG003835.1 CCG003915.1 CCG004063.1 CCG…	ko04062	Chemokine signaling pathway	69	1.59071e-26	3.38821e-24	CCG000298.1, CCG001691.1, CCG001842.1, CCG004220.1, CCG004898.1, CCG005290.1, CCG005752.1, CCG005879.1, CCG006012.1, CCG006014.2, CCG006469.1, CCG006586.2, CCG006656.1, CCG006677.1, CCG006743.3, CCG006932.1, CCG007485.1, CCG007923.1, CCG008086.1, CCG009046.1, CCG009337.1, CCG009355.1, CCG009516.1, CCG009811.2, CCG009892.1, CCG010800.1, CCG010832.1, CCG010873.1, CCG011247.1, CCG011604.1, CCG011693…
						GO:0001775	cell activation	116	< 1e-30	0	CCG000034.1 CCG000803.3 CCG000861.1 CCG000931.1 CCG000952.1 CCG000981.3 CCG001025.1 CCG001136.1 CCG001336.1 CCG001515.1 CCG001691.1 CCG001735.1 CCG001842.1 CCG002185.1 CCG002615.1 CCG002627.1 CCG002637.1 CCG002988.1 CCG003415.1 CCG003503.1 CCG003658.1 CCG003835.1 CCG003915.1 CCG004063.1 CCG004220.1 CCG004324.1 CCG004854.1 CCG006323.1 CCG006469.1 CCG006621.1 CCG006677.1 CCG007133.1 CCG007468.1 CCG…	ko04064	NF-kappa B signaling pathway	61	1.8149e-18	1.93287e-16	CCG001691.1, CCG002055.1, CCG002804.1, CCG002806.1, CCG003110.1, CCG003415.1, CCG003538.1, CCG003541.1, CCG003835.1, CCG004324.1, CCG004420.1, CCG004759.1, CCG006323.1, CCG006489.1, CCG006656.1, CCG007078.1, CCG007468.1, CCG007563.1, CCG007867.1, CCG008049.3, CCG008170.1, CCG008640.1, CCG009051.1, CCG009811.2, CCG009892.1, CCG009910.1, CCG010800.1, CCG010902.1, CCG011460.2, CCG011461.2, CCG011462…
						GO:0045321	leukocyte activation	100	< 1e-30	0	CCG000034.1 CCG000803.3 CCG000861.1 CCG000931.1 CCG000952.1 CCG000981.3 CCG001136.1 CCG001336.1 CCG001515.1 CCG001691.1 CCG001735.1 CCG002185.1 CCG002615.1 CCG002627.1 CCG002637.1 CCG003415.1 CCG003503.1 CCG003658.1 CCG003835.1 CCG003915.1 CCG004063.1 CCG004220.1 CCG004324.1 CCG004854.1 CCG006323.1 CCG006469.1 CCG006621.1 CCG006677.1 CCG007133.1 CCG007468.1 CCG008086.1 CCG008650.1 CCG009337.1 CCG…	ko05330	Allograft rejection	46	9.11087e-18	6.46872e-16	CCG000863.2, CCG000864.1, CCG000869.1, CCG002535.1, CCG003110.1, CCG003415.1, CCG003538.1, CCG003541.1, CCG003658.1, CCG004033.1, CCG004420.1, CCG005252.2, CCG006489.1, CCG007078.1, CCG007430.4, CCG007563.1, CCG011328.1, CCG011461.2, CCG012052.1, CCG012157.1, CCG012183.1, CCG012281.2, CCG012321.1, CCG012323.1, CCG012455.1, CCG012642.1, CCG012903.1, CCG012905.1, CCG012906.1, CCG014910.1, CCG014912…
						GO:0046649	lymphocyte activation	86	< 1e-30	0	CCG000034.1 CCG000803.3 CCG000861.1 CCG000931.1 CCG000952.1 CCG000981.3 CCG001136.1 CCG001336.1 CCG001515.1 CCG001691.1 CCG001735.1 CCG002615.1 CCG002637.1 CCG003415.1 CCG003658.1 CCG003835.1 CCG003915.1 CCG004063.1 CCG004324.1 CCG006323.1 CCG006469.1 CCG006621.1 CCG006677.1 CCG007133.1 CCG007468.1 CCG008086.1 CCG009337.1 CCG009387.1 CCG009388.1 CCG009571.1 CCG009892.1 CCG010012.1 CCG010268.1 CCG…	ko04145	Phagosome	59	1.68398e-17	8.96717e-16	CCG000065.1, CCG002437.1, CCG002535.1, CCG002627.1, CCG002628.1, CCG002864.1, CCG004033.1, CCG004250.1, CCG004854.1, CCG005252.2, CCG005954.1, CCG006489.1, CCG006662.1, CCG007067.1, CCG007078.1, CCG007133.1, CCG007430.4, CCG009248.1, CCG009678.1, CCG011085.1, CCG011194.1, CCG011328.1, CCG012052.1, CCG012157.1, CCG012183.1, CCG012281.2, CCG012321.1, CCG012323.1, CCG012455.1, CCG012642.1, CCG013408…
						GO:0006955	immune response	92	< 1e-30	0	CCG000459.1 CCG000803.3 CCG000861.1 CCG000882.1 CCG000931.1 CCG000952.1 CCG000981.3 CCG001136.1 CCG001336.1 CCG001515.1 CCG002185.1 CCG002337.1 CCG002627.1 CCG002629.1 CCG002637.1 CCG003415.1 CCG003503.1 CCG003760.1 CCG003835.1 CCG003915.1 CCG004105.1 CCG004324.1 CCG004854.1 CCG006012.1 CCG006018.1 CCG006165.1 CCG006394.1 CCG006469.1 CCG006621.1 CCG006677.1 CCG006945.1 CCG007468.1 CCG008381.2 CCG…	ko05140	Leishmaniasis	36	9.86919e-17	4.20427e-15	CCG001136.1, CCG004124.3, CCG004322.1, CCG006489.1, CCG006662.1, CCG007078.1, CCG009248.1, CCG009571.1, CCG010800.1, CCG011085.1, CCG011194.1, CCG011461.2, CCG012052.1, CCG012183.1, CCG012281.2, CCG012642.1, CCG014119.1, CCG014810.1, CCG014910.1, CCG014912.1, CCG014917.1, CCG016041.1, CCG016402.1, CCG016855.1, CCG016856.1, CCG016857.1, CCG016858.1, CCG016859.2, CCG017106.1, CCG017630.2, CCG018690…
Honeydew1	432	21	striploin	0.92	4e-06	GO:0043170	macromolecule metabolic process	161	7.5e-11	8.175e-09	CCG000409.1 CCG000468.1 CCG000470.1 CCG000724.1 CCG000739.1 CCG000960.1 CCG001132.1 CCG001133.1 CCG001200.1 CCG001277.1 CCG001344.1 CCG001426.1 CCG001473.1 CCG001485.1 CCG001847.1 CCG001849.1 CCG002088.1 CCG002102.1 CCG002490.1 CCG002608.1 CCG002618.1 CCG002693.1 CCG003116.2 CCG003219.1 CCG003303.1 CCG003712.6 CCG003787.1 CCG003875.1 CCG003877.1 CCG003926.1 CCG003946.1 CCG004663.1 CCG005265.1 CCG…	ko03040	Spliceosome	25	6.58628e-12	1.04063e-09	CCG000470.1, CCG000807.1, CCG001485.1, CCG004867.1, CCG005030.1, CCG005925.1, CCG007340.1, CCG007791.1, CCG008984.1, CCG009927.1, CCG010820.1, CCG011440.1, CCG011441.1, CCG011890.1, CCG012671.3, CCG013175.1, CCG013451.1, CCG013915.1, CCG013942.1, CCG015249.1, CCG015990.1, CCG017658.1, CCG018427.1, CCG021029.1, CCG023444.2
						GO:0008152	metabolic process	189	2.5e-08	1.3625e-06	CCG000409.1 CCG000468.1 CCG000470.1 CCG000724.1 CCG000739.1 CCG000740.1 CCG000960.1 CCG001132.1 CCG001133.1 CCG001200.1 CCG001277.1 CCG001344.1 CCG001426.1 CCG001473.1 CCG001485.1 CCG001847.1 CCG001849.1 CCG002088.1 CCG002102.1 CCG002488.1 CCG002490.1 CCG002608.1 CCG002618.1 CCG002693.1 CCG003116.2 CCG003219.1 CCG003303.1 CCG003712.6 CCG003787.1 CCG003875.1 CCG003877.1 CCG003926.1 CCG003946.1 CCG…	ko03050	Proteasome	12	3.27057e-11	2.58375e-09	CCG002608.1, CCG003926.1, CCG005395.1, CCG009913.1, CCG010034.1, CCG014605.1, CCG017807.1, CCG018734.1, CCG018946.1, CCG019500.1, CCG021016.1, CCG023300.1
						GO:0006396	RNA processing	25	1.9e-07	6.90333e-06	CCG000470.1 CCG000739.1 CCG001344.1 CCG001485.1 CCG003303.1 CCG005451.2 CCG005925.1 CCG007340.1 CCG007791.1 CCG008103.1 CCG009180.1 CCG010820.1 CCG012068.1 CCG013453.1 CCG013915.1 CCG013942.1 CCG013960.1 CCG014071.1 CCG015685.1 CCG015990.1 CCG017658.1 CCG018427.1 CCG018534.1 CCG021029.1 CCG023444.2	ko05169	Epstein-Barr virus infection	17	0.000126817	0.00667905	CCG003116.2, CCG005395.1, CCG008775.1, CCG008938.1, CCG009913.1, CCG010034.1, CCG010049.1, CCG011440.1, CCG011441.1, CCG011453.3, CCG012734.1, CCG013427.1, CCG013429.1, CCG014605.1, CCG016457.1, CCG018639.1, CCG020077.1
						GO:0044260	cellular macromolecule metabolic process	137	5.9e-07	1.60775e-05	CCG000409.1 CCG000470.1 CCG000724.1 CCG000739.1 CCG000960.1 CCG001132.1 CCG001133.1 CCG001200.1 CCG001277.1 CCG001344.1 CCG001426.1 CCG001473.1 CCG001485.1 CCG002102.1 CCG002490.1 CCG002618.1 CCG003116.2 CCG003219.1 CCG003303.1 CCG003712.6 CCG003787.1 CCG003875.1 CCG003877.1 CCG003946.1 CCG004663.1 CCG005265.1 CCG005276.1 CCG005366.3 CCG005395.1 CCG005449.1 CCG005451.2 CCG005550.1 CCG005634.1 CCG…	ko03020	RNA polymerase	5	0.000724445	0.0286156	CCG008775.1, CCG008938.1, CCG016457.1, CCG018639.1, CCG020077.1
						GO:0071704	organic substance metabolic process	173	1.9e-06	4.142e-05	CCG000409.1 CCG000468.1 CCG000470.1 CCG000724.1 CCG000739.1 CCG000960.1 CCG001132.1 CCG001133.1 CCG001200.1 CCG001277.1 CCG001344.1 CCG001426.1 CCG001473.1 CCG001485.1 CCG001847.1 CCG001849.1 CCG002088.1 CCG002102.1 CCG002490.1 CCG002608.1 CCG002618.1 CCG002693.1 CCG003116.2 CCG003219.1 CCG003303.1 CCG003712.6 CCG003787.1 CCG003875.1 CCG003877.1 CCG003926.1 CCG003946.1 CCG004663.1 CCG005064.1 CCG…	ko05016	Huntington's disease	13	0.0020002	0.0632062	CCG000740.1, CCG008752.1, CCG008938.1, CCG009000.1, CCG011102.1, CCG012087.2, CCG015263.1, CCG016457.1, CCG018639.1, CCG018987.1, CCG020077.1, CCG020078.1, CCG023884.1
Coral2	39	2	neck	0.9	1e-05	GO:1901796	regulation of signal transduction by p53 class mediator	1	0.013	0.049	CCG019670.1	ko04360	Axon guidance	3	0.0116074	0.255362	CCG011646.1、CCG018224.2 CCG020561.1
						GO:0034097	response to cytokine	2	0.029	0.049	CCG010485.1 CCG020561.1	ko04115	p53 signaling pathway	2	0.0235713	0.259284	CCG002131.2, CCG024627.3
						GO:0030154	cell differentiation	5	0.033	0.049	CCG005256.1 CCG008685.1 CCG018173.1 CCG019670.1 CCG020561.1	ko00760	Nicotinate and nicotinamide metabolism	1	0.0711588	0.410221	CCG008339.4
						GO:0015908	fatty acid transport	1	0.036	0.049	CCG015817.1	ko00230	Purine metabolism	2	0.0767669	0.410221	CCG005306.1,CCG008339.4
						GO:0001708	cell fate specification	1	0.038	0.049	CCG008685.1	ko00970	Aminoacyl-tRNA biosynthesis	1	0.116999	0.410221	CCG020156.1
Plum1	812	40	subcutaneous fat	0.68	0.007	GO:0016477	cell migration	69	1.1e-20	6.204e-18	CCG000286.1 CCG000547.1 CCG000548.1 CCG000552.1 CCG001101.1 CCG002072.1 CCG002296.1 CCG002497.1 CCG003194.1 CCG003481.1 CCG003605.2 CCG003864.1 CCG003949.1 CCG004144.1 CCG004185.1 CCG004257.1 CCG004918.1 CCG005618.1 CCG006529.2 CCG007004.1 CCG007115.2 CCG007655.1 CCG008747.1 CCG009044.1 CCG009610.1 CCG009636.1 CCG009701.1 CCG009752.1 CCG010392.1 CCG010445.1 CCG010962.4 CCG011537.1 CCG011570.1 CCG…	ko04512	ECM-receptor interaction	28	2.39493e-10	4.59828e-08	CCG000458.1, CCG002195.1, CCG002200.1, CCG002589.1, CCG002798.1, CCG003484.1, CCG005654.1, CCG006346.1, CCG008629.1, CCG009024.1, CCG009025.1, CCG011537.1, CCG012491.1, CCG013727.1, CCG015430.2, CCG016769.2, CCG017086.1, CCG018022.1, CCG019024.1, CCG019159.1, CCG019304.1, CCG019447.1, CCG019671.1, CCG021627.1, CCG021688.2, CCG021690.1, CCG021846.1, CCG022792.1
						GO:0001944	vasculature development	46	6.9e-20	1.9458e-17	CCG000286.1 CCG001056.1 CCG001101.1 CCG002497.1 CCG003194.1 CCG003484.1 CCG003949.1 CCG004159.1 CCG004918.1 CCG005305.1 CCG005618.1 CCG006522.1 CCG006529.2 CCG007115.2 CCG007655.1 CCG008238.1 CCG008252.1 CCG010371.1 CCG010960.1 CCG011537.1 CCG011654.1 CCG012264.1 CCG014384.3 CCG015497.1 CCG015901.1 CCG015931.2 CCG015957.1 CCG016079.1 CCG016868.1 CCG018409.1 CCG018590.1 CCG018654.1 CCG018731.1 CCG…	ko05200	Pathways in cancer	49	1.30875e-08	8.53139e-07	CCG000334.1, CCG000612.2, CCG000663.1, CCG001166.1, CCG002234.1, CCG002700.1, CCG003484.1, CCG003881.2, CCG004368.1, CCG004594.4, CCG004918.1, CCG005172.1, CCG005463.1, CCG005618.1, CCG006201.1, CCG006241.1, CCG007115.2, CCG007132.1, CCG007174.2, CCG009752.1, CCG010445.1, CCG010856.1, CCG011730.1, CCG012394.1, CCG012729.1, CCG013135.1, CCG013826.1, CCG014384.3, CCG015660.1, CCG015901.1, CCG015931…
						GO:0048870	cell motility	73	1e-18	1.222e-16	CCG000286.1 CCG000547.1 CCG000548.1 CCG000552.1 CCG001101.1 CCG002072.1 CCG002296.1 CCG002497.1 CCG003194.1 CCG003481.1 CCG003605.2 CCG003864.1 CCG003949.1 CCG004144.1 CCG004185.1 CCG004257.1 CCG004918.1 CCG005618.1 CCG006529.2 CCG007004.1 CCG007115.2 CCG007655.1 CCG008747.1 CCG008777.2 CCG009044.1 CCG009610.1 CCG009636.1 CCG009701.1 CCG009752.1 CCG010371.1 CCG010392.1 CCG010445.1 CCG010962.4 CCG…	ko04510	Focal adhesion	41	1.33303e-08	8.53139e-07	CCG000458.1, CCG001707.1, CCG002195.1, CCG002200.1, CCG003484.1, CCG003633.1, CCG005654.1, CCG006208.1, CCG006241.1, CCG006346.1, CCG007132.1, CCG008363.1, CCG009024.1, CCG009025.1, CCG010445.1, CCG011537.1, CCG012491.1, CCG012660.1, CCG013135.1, CCG013727.1, CCG013826.1, CCG015430.2, CCG015855.1, CCG015901.1, CCG015931.2, CCG016769.2, CCG017042.1, CCG017566.2, CCG018022.1, CCG018075.1, CCG019024…
						GO:0051674	localization of cell	73	1e-18	1.222e-16	CCG000286.1 CCG000547.1 CCG000548.1 CCG000552.1 CCG001101.1 CCG002072.1 CCG002296.1 CCG002497.1 CCG003194.1 CCG003481.1 CCG003605.2 CCG003864.1 CCG003949.1 CCG004144.1 CCG004185.1 CCG004257.1 CCG004918.1 CCG005618.1 CCG006529.2 CCG007004.1 CCG007115.2 CCG007655.1 CCG008747.1 CCG008777.2 CCG009044.1 CCG009610.1 CCG009636.1 CCG009701.1 CCG009752.1 CCG010371.1 CCG010392.1 CCG010445.1 CCG010962.4 CCG…	ko04350	TGF-beta signaling pathway	21	5.10109e-08	2.44852e-06	CCG001156.1, CCG001495.1, CCG002589.1, CCG004508.1, CCG005010.1, CCG005172.1, CCG007115.2, CCG007132.1, CCG007455.1, CCG010147.3, CCG010373.1, CCG011560.1, CCG012305.1, CCG013135.1, CCG013727.1, CCG014038.1, CCG015942.1, CCG016021.1, CCG017050.1, CCG019447.1, CCG020194.1
						GO:0072358	cardiovascular system development	55	1.3e-18	1.222e-16	CCG000286.1 CCG000547.1 CCG000548.1 CCG001056.1 CCG001101.1 CCG002497.1 CCG003194.1 CCG003484.1 CCG003591.1 CCG003949.1 CCG004159.1 CCG004918.1 CCG005305.1 CCG005618.1 CCG006522.1 CCG006529.2 CCG007004.1 CCG007115.2 CCG007655.1 CCG008238.1 CCG008252.1 CCG009636.1 CCG010371.1 CCG010804.1 CCG010960.1 CCG011537.1 CCG011654.1 CCG012264.1 CCG014384.3 CCG015155.1 CCG015497.1 CCG015901.1 CCG015931.2 CCG…	ko05219	Bladder cancer	11	0.000147018	0.00564551	CCG002700.1, CCG003881.2, CCG004594.4, CCG005172.1, CCG007132.1, CCG013727.1, CCG015901.1, CCG015931.2, CCG015988.1, CCG018590.1, CCG019447.1
Yellow4	37	2	lung	0.68	0.008	GO:0018149	peptide cross-linking	1	0.0063	1	CCG011938.1	ko04512	ECM-receptor interaction	2	0.0380006	0.41626	CCG002146.1,CCG003176.1
						GO:0007431	salivary gland development	1	0.0287	1	CCG014692.2	ko00531	Glycosaminoglycan degradation	1	0.0404484	0.41626	CCG012129.1
						GO:0035272	exocrine system development	1	0.0299	1	CCG014692.2	ko00360	Phenylalanine metabolism	1	0.0600756	0.41626	CCG002663.1
			rumen	0.66	0.01	GO:0010921	regulation of phosphatase activity	1	0.0566	1	CCG018864.1	ko04670	Leukocyte transendothelial migration	2	0.0605294	0.41626	CCG002091.1,CCG014692.2
						GO:0035303	regulation of dephosphorylation	1	0.0578	1	CCG018864.1	ko04144	Endocytosis	2	0.101519	0.41626	CCG009213.1,CCG010866.2
