# Supplementary material for: A draft genome of Drung cattle reveals clues to its chromosomal fusion and environmental adaptation
Source: Commun Biol. 2022 Apr 13;5:353. doi: 10.1038/s42003-022-03298-9 (PMC9008013; doi:10.1038/s42003-022-03298-9)
Supplement: Supplementary file 22 — Supplementary Data 19 [file 42003_2022_3298_MOESM22_ESM.xlsx]

## Sheet: Sheet1
Supplementary Data 19. Hub genes identified in the heart tissue of Drung cattle.
Gene_ID	Gene	Blast nr	Heart	Lung	Liver	Spleen	Kidney	Rumen	Testis	Striploin	Rump	Tenderloin	Chuck	Neck	Abdominal fat	Subcutaneous fat
CCG001504.1	KCNE1	gi|118151402|ref|NP_001071445.1|/4.23015e-94/potassium voltage-gated channel subfamily E member 1 [Bos taurus]	1752.2	0	0	1.31205	9.09561	0	2.36713	0	2.15474	2.81406	1.81467	1.5436	0	0.422236
CCG006854.1	NRAC	gi|329665052|ref|NP_001192317.1|/1.71688e-62/nutritionally-regulated adipose and cardiac-enriched protein homolog [Bos taurus]	545.942	0	6.56921	0	0	0	8.86882	0	0	0	0	0.415249	0.426782	0.220735
CCG007894.1	NPPB	gi|262118291|ref|NP_001160042.1|/1.37768e-68/natriuretic peptides B precursor [Bos taurus]	136.311	0.267027	0	0	0	0	0	0	0	0	0	0	0	0.220285
CCG007895.1	NPPA	gi|440911443|gb|ELR61113.1|/7.7906e-92/Atrial natriuretic factor, partial [Bos mutus]	17.6968	0	0	0	0	0	0	0	0	0	0	0	0	0
CCG008508.1	TNNI3	gi|262205454|ref|NP_001035607.1|/7.6913e-110/troponin I, cardiac muscle [Bos taurus]	50884.9	0.437645	0.511379	0.405889	0.407165	0.486248	214.962	1.71432	56.5953	40.2848	47.2824	28.4451	19.0224	23.8029
CCG009686.1	SCN5A	gi|555978510|ref|XP_005901194.1|/0/PREDICTED: sodium channel protein type 5 subunit alpha isoform X2 [Bos mutus]	37.6428	0	0	0.749859	0.234812	0.0668064	0.733254	0	0.0546791	0.0263757	0.0242928	0.10759	0.0111018	0.0118201
CCG009757.2	KCNJ5	gi|555970047|ref|XP_005897046.1|/0/PREDICTED: G protein-activated inward rectifier potassium channel 4 [Bos mutus]	25.4114	0	0	0	0.419094	0	0.111642	0	0	0	0	0	0	0
CCG009858.1	LOC105001401	gi|742193170|ref|XP_010855955.1|/1.36303e-30/PREDICTED: zinc finger protein 585A-like isoform X1 [Bison bison bison]	7.22754	0	0	0	0	0	0	0	0	0	0	0	0	0
CCG009880.1	GPR22	gi|329664212|ref|NP_001192364.1|/0/probable G-protein coupled receptor 22 [Bos taurus]	71.2846	0	0.109362	0.0685505	0.0823889	0.0866788	0.117533	0	0	0.163192	0	0	0	0
CCG011344.1	LRRC10	gi|742131303|ref|XP_010839839.1|/0/PREDICTED: leucine-rich repeat-containing protein 10 [Bison bison bison]	96.3964	0	0.130244	0	0	0	0	0	0.180401	0	0	0	0	0.0750705
CCG013219.1	SLC4A3	gi|296490333|tpg|DAA32446.1|/0/TPA: anion exchange protein 3-like [Bos taurus]	48.7591	0.590926	0.0344975	1.06814	2.97575	0.9051	3.58599	0.786763	0.450114	0.276858	0.702808	0.95738	0.715717	1.01373
CCG014633.1	FGF16	gi|300795746|ref|NP_001179706.1|/5.82279e-153/fibroblast growth factor 16 [Bos taurus]	43.1991	0.0639604	0	0.032243	1.12449	0.0394166	0.153626	0.536079	0.418254	0	0.0734242	0.334316	0.102929	0.910478
CCG018541.1	RYR2	gi|578802309|ref|XP_006711871.1|/0/PREDICTED: ryanodine receptor 2 isoform X7 [Homo sapiens]	413.351	1.60845	0.398919	2.84737	1.11272	4.06477	2.09272	0.264365	0.647455	0.532857	0.427352	0.340692	0.536712	0.758992
CCG019995.2	ACTC1	gi|637243920|ref|XP_003214525.2|/0/PREDICTED: actin, alpha cardiac muscle 1 [Anolis carolinensis]	21429	1.69949	0.0629241	0.591246	0	0.0445955	0.494126	2.81488	36.4449	52.5252	27.7145	36.6813	6.232	8.35659
CCG021446.1	—	gi|589995531|ref|XP_006998984.1|/1.10474e-114/PREDICTED: FERM domain-containing protein 5-like [Peromyscus maniculatus bairdii]	130.294	0.122793	0	0.11552	0	0	1.0568	0	0	0.256525	0	0.205892	0.318726	0.108731
CCG022114.1	—	gi|9967319|dbj|BAB12359.1|/1.9438e-13/hypothetical protein [Macaca fascicularis]	9.90053	0	0	0	0.0140206	0.0151217	0.0846172	0.100076	0.0862342	0	0.0512973	0	0	0.0151329
CCG022884.1	GABRB1	gi|119613436|gb|EAW93030.1|/1.03531e-48/gamma-aminobutyric acid (GABA) A receptor, beta 1, isoform CRA_a, partial [Homo sapiens]	13.9916	0	0	0	0	0	0	0	0	0	0	0	0	0
CCG024527.1	TPA	gi|296489190|tpg|DAA31303.1|/3.62068e-79/TPA: TNNI3 interacting kinase-like [Bos taurus]	52.9778	0.228163	0	0	0	0	0.416905	0	0	0	0.399848	0	0	0
