# Supplementary material for: A draft genome of Drung cattle reveals clues to its chromosomal fusion and environmental adaptation
Source: Commun Biol. 2022 Apr 13;5:353. doi: 10.1038/s42003-022-03298-9 (PMC9008013; doi:10.1038/s42003-022-03298-9)
Supplement: Supplementary file 23 — Supplementary Data 20 [file 42003_2022_3298_MOESM23_ESM.xlsx]

## Sheet: Sheet1
Supplementary Data 20. Genome-wide methylation levels of four tissues in the Drung cattle genome.
Sample	Context	Covered C	mC	mC percent(%)	Covered C methyl Level (%)	mC methyl Level (%)	mC Rate(%)
Heart	C	185408248	5096405	2.74875	3.84967	85.3539	100
	CG	6408479	4963413	77.4507	74.0583	85.722	97.3905
	CHG	40178101	30777	0.0766014	1.21242	71.6116	0.603896
	CHH	138821668	102215	0.0736304	1.37188	71.6154	2.00563
Lung	C	131333855	4293043	3.2688	3.40621	81.3548	100
	CG	4763379	4158650	87.3046	74.2489	81.8557	96.8695
	CHG	29807529	31235	0.104789	0.685167	66.3864	0.727572
	CHH	96762947	103158	0.106609	0.757028	65.6966	2.40291
Fat	C	202988006	6378699	3.1424	3.9215	85.0292	100
	CG	7629653	6207410	81.359	75.168	85.4158	97.3147
	CHG	46587082	40095	0.0860646	1.05659	71.0254	0.628576
	CHH	148771271	131194	0.088185	1.1648	71.0143	2.05675
Muscle	C	184281043	6062730	3.28994	4.02476	84.8734	100
	CG	7241249	5894411	81.4005	74.9914	85.2853	97.2237
	CHG	42932038	38865	0.0905268	1.0457	70.7885	0.641048
	CHH	134107756	129454	0.0965298	1.14655	70.347	2.13524
mC: number and percentage of methylated cytosine in whole genome (considered as 100%); mCG: numbers of methylated cytosine in CG context and percentage of methylated cytosine in whole genome; mCHG: numbers of methylated cytosine in CHG context and percentage of methylated cytosine in whole genome; mCHH：numbers of methylated cytosine in CHH context and percentage of methylated cytosine in whole ge…
