# Supplementary material for: A draft genome of Drung cattle reveals clues to its chromosomal fusion and environmental adaptation
Source: Commun Biol. 2022 Apr 13;5:353. doi: 10.1038/s42003-022-03298-9 (PMC9008013; doi:10.1038/s42003-022-03298-9)
Supplement: Supplementary file 24 — Supplementary Data 21 [file 42003_2022_3298_MOESM24_ESM.xlsx]

## Sheet: Sheet1
Supplement Data 21. The evolutionary genes involved in the biological processes associated with circulation system and myocardial contraction of Drung cattle.
Type	Gene_ID	Official symbol	Heart	Lung	Liver	Spleen	Kidney	Rumen	Testis	Striploin	Rump	Tenderloin	Chuck	Neck	Abdominal fat	Subcutaneous fat
Expansion gene	CCG002407.1	MYH13	0	0	0	0	0	0	0.253124	0.0200956	0.0190697	0.130158	0.234938	0.189127	0	0
	CCG002408.1	MYH8	1.26693	0	0	0.0494506	0.0109973	0	0.726734	0.123936	0.114219	0.245917	1.26148	1.29091	0	0.0099181
	CCG002409.1	MYH4	0	0	0	0.0342091	0.0115182	0	0.309722	0.817917	0.199345	1.23018	1.16425	0.220023	0	0.0208894
	CCG002410.1	MYH1	17.0934	0	0	0	1.29752	0	0.111304	7011.32	1017.85	9513.28	7348.69	234.37	9.76699	8.77102
	CCG002411.1	MYH2	15.1555	0	0	0	0.578307	0	0.0137316	2194.24	5496.55	2914.99	2704.41	8183.8	11.4981	8.44718
	CCG002412.1	MYH3	0.920098	1.30304	0.550798	0.782062	0.675082	1.24458	0.81871	1.43273	0.774616	1.72605	1.12156	1.87501	4.3205	3.27843
	CCG002799.1	CACNA2D4	0	0	0	0	0	0	1.3841	0.14854	0	0	0	0	0.597823	0.204326
	CCG004151.1	MYH15	0.0187236	0	0	0.0331189	0.0104654	0.0103022	0.749807	0.0418519	0.896624	0.0196398	0	1.33725	0.0093656	0
	CCG004744.1	MYH9	51.0662	190.862	98.1432	183.444	136.44	151.641	16.5525	79.4835	41.7751	44.8766	40.4587	26.3847	318.406	380.769
	CCG005394.1	COX8B	15319.7	0	0	34.8015	173.945	4951.12	0	15289	5701.11	7838.14	5094.61	4804.09	54.3729	46.9414
	CCG005657.1	MYH11	3.701	68.1742	17.5208	176.747	23.2851	284.911	31.3357	54.8381	21.9601	7.47925	14.4724	5.90753	21.2148	37.8919
	CCG006112.3	ROCK2	5.90625	9.84563	6.60292	5.72326	8.65647	12.9559	4.26121	6.03741	38.2272	28.4315	28.7185	24.4824	8.31258	9.69135
	CCG007004.1	MYH10	8.32376	31.1071	12.8489	7.38551	21.4875	4.72548	6.33303	6.78322	7.10556	5.04992	4.87163	8.05197	23.5472	24.6466
	CCG011357.1	UQCRC2	1711.08	94.1421	278.261	112.565	301.331	364.972	203.428	1060.51	1417.87	1642.46	1530.05	750.61	187.081	120.817
	CCG013155.1	UQCRC1	2750.3	112.628	311.068	190.518	401.063	596.188	191.909	1477.35	1258.5	1468.86	1127.9	793.463	196.421	143.785
	CCG014271.1	-	21.902	28.5041	35.7556	22.3278	16.8835	26.787	14.723	10.2391	25.978	20.2592	23.7138	20.4288	22.5121	25.9973
	CCG014602.1	MYH7B	807.68	0.680649	0.0527858	1.53792	0.527193	0.901817	2.6634	99.8718	195.533	109.132	112.145	203.532	0.823734	0.888112
	CCG017036.1	MYH7	0	0.372886	0.00654445	0.0524171	0.329981	0.032264	0.536078	1464.12	0	3222.01	3805.91	3337.19	16.2261	9.80155
	CCG018391.1	MYH14	90.1934	115.744	119.451	1.19521	49.9071	44.217	0.715371	86.0985	113.534	79.7212	127.151	115.866	87.5937	60.866
	CCG020197.1	-	0	0	0	0	1211.23	11.4629	0	0	502.888	568.206	0	13.5748	231.804	0
	CCG023194.1	ARPC2	214.247	317.496	368.24	771.563	257.366	408.713	238.158	231.377	197.709	214.766	174.152	172.939	182.196	187.006
	CCG023610.1	-	12.6048	17.5311	20.2401	19.4779	24.4325	17.1745	25.5308	12.5292	13.7779	13.5408	13.8396	9.62558	19.6222	15.7759
Positive selection gene	CCG006186.1	similar to solute carrier family 8 (sodium/calcium exchanger)	0	0.0680038	0.00583594	0	0.168885	0.0359627	0.805399	0.0194234	0.00881644	0.0275877	0.0623729	0.0159687	0.0123987	0.0136221
	CCG004811.1	similar to calcium channel	0.168435	1.92789	0.408392	0.804034	2.09369	4.79266	0.198688	1.12999	0.734873	1.50615	1.16178	1.24654	1.8799	2.54848
	CCG007786.1	similar to embryonic muscle myosin heavy chain	11.0451	5.94203	5.20586	5.55597	10.8732	7.16928	12.3284	4.34595	6.26967	5.05796	5.36486	5.38164	7.66128	6.84826
	CCG003145.1	SGCB	61.2765	6.00075	4.8849	6.17539	9.1476	9.05587	11.0112	40.5233	147.206	109.414	116.656	140.666	15.3427	17.4933
	CCG015430.2	similar to integrin beta-8	1.57902	6.55382	0.640652	2.68005	0	0	1.06148	7.45501	0.899426	2.58978	2.32518	2.93212	9.01932	21.1866
	CCG004368.1	sl	37.2095	79.2604	29.4844	30.0498	31.6792	1.1281	11.8169	13.7454	8.84404	9.50736	12.7027	5.50675	90.4004	73.7972
	CCG004668.1	similar to Calmodulin CG8472-PA	1.64785	1.76655	1.41879	1.90256	1.71113	0.809474	10.0416	3.38615	1.72395	3.31202	2.26828	2.17608	1.49256	1.64329
	CCG004844.1	Pla2g4f	3.05293	7.38057	6.09391	5.72921	5.55513	37.9417	7.11913	4.23674	7.21909	4.06268	6.35655	4.92805	7.00986	6.85503
	CCG009047.1	PIK3R5	1.65184	3.75776	0.998062	4.9575	0.900803	1.57566	0.716319	0.884493	0.500824	0.786745	0.188956	0.366609	5.26148	3.79091
	CCG014083.1	-	21.1076	23.5224	16.1859	34.8738	18.5716	20.8111	33.0739	41.6091	18.1456	22.8715	18.9532	17.8901	38.0414	30.2835
	CCG014498.1	PLA2G6	7.65557	4.03405	1.6355	6.08881	6.24454	1.59854	17.5104	13.9892	9.24695	9.20514	11.3329	12.4948	6.46218	6.81506
	CCG014860.1	CHRM4	9.21835	11.3257	9.97049	10.9566	10.4444	13.5361	12.6	19.1032	15.9822	12.7195	15.936	14.627	9.54069	10.0106
	CCG016521.1	similar to Rho guanine nucleotide exchange factor 4	3.59784	4.35273	1.93134	19.9324	6.48954	6.97829	5.10872	8.17655	2.56423	5.10662	2.81216	1.1343	9.20916	8.4529
	CCG017874.2	RAC3	5.22197	5.02154	2.64357	7.64317	6.60776	6.42133	8.71892	4.55135	1.67921	2.90126	2.6317	2.05746	6.39763	6.97293
	CCG018709.1	MYLK2	2.05578	1.18552	2.91035	7.69418	0.718062	2.67216	16.2735	507.192	138.335	449.455	380.667	207.624	1.18366	1.67352
	CCG020918.1	Os07g0658700	1.02648	0.868246	0.85746	0.323394	1.24106	0.832651	3.15726	0.450463	0.0735209	0.135586	0.319961	0.331885	1.06286	0.841911
	CCG021084.1	SSH2	2.34542	5.13806	2.98002	5.49492	4.85849	2.06735	3.76027	23.1577	19.0237	18.1298	20.7208	18.8438	3.14488	4.80171
Hub gene	CCG008508.1	TNNI3	50884.9	0.437645	0.511379	0.405889	0.407165	0.486248	214.962	1.71432	56.5953	40.2848	47.2824	28.4451	19.0224	23.8029
	CCG019995.2	actc1	21429	1.69949	0.0629241	0.591246	0	0.0445955	0.494126	2.81488	36.4449	52.5252	27.7145	36.6813	6.232	8.35659
	CCG018541.1	RYR2	413.351	1.60845	0.398919	2.84737	1.11272	4.06477	2.09272	0.264365	0.647455	0.532857	0.427352	0.340692	0.536712	0.758992
Specific gene	-	GNA13	0.419024	0.395382	0.630475	0.406169	0.803974	0.624031	0.414221	0.632705	0.364087	0.437559	0.364766	0.360448	0.377096	0.394487
