# Supplementary material for: A draft genome of Drung cattle reveals clues to its chromosomal fusion and environmental adaptation
Source: Commun Biol. 2022 Apr 13;5:353. doi: 10.1038/s42003-022-03298-9 (PMC9008013; doi:10.1038/s42003-022-03298-9)
Supplement: Supplementary file 25 — Supplementary Data 22 [file 42003_2022_3298_MOESM25_ESM.xlsx]

## Sheet: Sheet1
Supplementary Data 22. Phylogenetic analysis of the MYH gene family in six species of Bovinae.
Species	Sequences	Description	Score	E-Value
Bison bison	XP_010829714.1	PREDICTED: myosin-7 [Bison bison bison]	54	4e-08
Bison bison	XP_010841306.1	PREDICTED: myosin-2 [Bison bison bison]	51	2e-07
Bison bison	XP_010829601.1	PREDICTED: myosin-6 [Bison bison bison]	50	4e-07
Bison bison	XP_010841309.1	PREDICTED: myosin-1 [Bison bison bison]	49	8e-07
Bison bison	XP_010841312.1	PREDICTED: myosin-4 [Bison bison bison]	49	1e-06
Bison bison	XP_010838195.1	PREDICTED: myosin-11 isoform X1 [Bison bison bison]	48	2e-06
Bison bison	XP_010853315.1	PREDICTED: myosin-7B [Bison bison bison]	46	8e-06
Bison bison	XP_010841310.1	PREDICTED: myosin-8 isoform X1 [Bison bison bison]	46	8e-06
Bison bison	XP_010841308.1	PREDICTED: myosin-3 [Bison bison bison]	43	5e-05
Bison bison	XP_010841331.1	PREDICTED: myosin-10 isoform X1 [Bison bison bison]	41	0.0002
Bison bison	XP_010858921.1	PREDICTED: myosin-9 [Bison bison bison]	40	0.0006
Bison bison	XP_010836860.1	PREDICTED: myosin-15 [Bison bison bison]	39	0.0008
Bison bison	XP_010841493.1	PREDICTED: myosin-13 [Bison bison bison]	36	0.007
Bubalus bubalis	XP_006050134.1	LOW QUALITY PROTEIN: myosin-11 [Bubalus bubalis]	761	0
Bubalus bubalis	XP_025139302.1	myosin-9 [Bubalus bubalis]	758	0
Bubalus bubalis	XP_025125810.1	LOW QUALITY PROTEIN: myosin-14 [Bubalus bubalis]	725	0
Bubalus bubalis	XP_025136376.1	myosin-10 isoform X1 [Bubalus bubalis]	744	0
Bubalus bubalis	XP_025151888.1	myosin-6 [Bubalus bubalis]	758	0
Bubalus bubalis	XP_025151889.1	myosin-7 [Bubalus bubalis]	749	0
Bubalus bubalis	XP_025119375.1	LOW QUALITY PROTEIN: myosin-7B [Bubalus bubalis]	732	0
Bubalus bubalis	XP_025136334.1	LOW QUALITY PROTEIN: myosin-1 [Bubalus bubalis]	721	0
Bubalus bubalis	XP_025136336.1	LOW QUALITY PROTEIN: myosin-8 [Bubalus bubalis]	723	0
Bubalus bubalis	XP_025136338.1	myosin-13 [Bubalus bubalis]	728	0
Bubalus bubalis	XP_006055109.1	myosin-2 [Bubalus bubalis]	724	0
Bubalus bubalis	XP_025136337.1	LOW QUALITY PROTEIN: myosin-4 [Bubalus bubalis]	717	0
Bubalus bubalis	XP_025139298.1	myosin-15 [Bubalus bubalis]	326	9e-89
Bubalus bubalis	XP_025136331.1	myosin-3 isoform X1 [Bubalus bubalis]	732	0
Bubalus bubalis	XP_025131427.1	myosin-16-like [Bubalus bubalis]	217	7e-56
Bos taurus	NP_001095305.1	myosin-3 [Bos taurus]	748	0
Bos taurus	NP_001095597.1	myosin-11 [Bos taurus]	763	0
Bos taurus	NP_777259.1	myosin-10 [Bos taurus]	755	0
Bos taurus	NP_001179691.1	myosin-9 [Bos taurus]	758	0
Bos taurus	NP_777152.1	myosin-7 [Bos taurus]	751	0
Bos taurus	XP_010813538.1	PREDICTED: myosin-14 isoform X1 [Bos taurus]	726	0
Bos taurus	XP_005215059.1	PREDICTED: myosin-7B isoform X1 [Bos taurus]	579	0
Bos taurus	NP_001159699.1	myosin-2 [Bos taurus]	725	0
Bos taurus	NP_001193103.1	myosin-8 [Bos taurus]	724	0
Bos taurus	NP_776542.1	myosin-1 [Bos taurus]	719	0
Bos taurus	XP_010807339.1	PREDICTED: myosin-6 isoform X1 [Bos taurus]	716	0
Bos taurus	XP_015314238.1	PREDICTED: myosin-13 [Bos taurus]	731	0
Bos taurus	XP_002695852.1	PREDICTED: myosin-4 [Bos taurus]	718	0
Bos taurus	XP_015326755.1	PREDICTED: myosin-15 [Bos taurus]	692	0
Bos indicus	XP_019842901.1	PREDICTED: LOW QUALITY PROTEIN: myosin-11 [Bos in...	1570	0
Bos indicus	XP_019836117.1	PREDICTED: LOW QUALITY PROTEIN: myosin-4-like [Bo...	655	0
Bos indicus	XP_019827867.1	PREDICTED: LOW QUALITY PROTEIN: myosin-7B [Bos in...	626	0
Bos indicus	XP_019836115.1	PREDICTED: myosin-1 [Bos indicus]	655	0
Bos indicus	XP_019836982.1	PREDICTED: myosin-10 isoform X1 [Bos indicus]	1605	0
Bos indicus	XP_019835981.1	PREDICTED: myosin-13 [Bos indicus]	623	0
Bos indicus	XP_019833865.1	PREDICTED: myosin-14, partial [Bos indicus]	1349	0
Bos indicus	XP_019832647.1	PREDICTED: myosin-15 [Bos indicus]	555	0
Bos indicus	XP_019836112.1	PREDICTED: myosin-2 [Bos indicus]	657	0
Bos indicus	XP_019836116.1	PREDICTED: myosin-3 [Bos indicus]	659	0
Bos indicus	XP_019823882.1	PREDICTED: myosin-7 [Bos indicus]	513	0
Bos indicus	XP_019836118.1	PREDICTED: myosin-8 [Bos indicus]	656	0
Bos indicus	XP_019816879.1	PREDICTED: myosin-9 isoform X1 [Bos indicus]	1605	0
Bos mutus	XP_005907262.1	PREDICTED: LOW QUALITY PROTEIN: myosin-1 [Bos mutus]	640	0
Bos mutus	XP_014336700.1	PREDICTED: LOW QUALITY PROTEIN: myosin-14 [Bos mu...	1295	0
Bos mutus	XP_014337468.1	PREDICTED: LOW QUALITY PROTEIN: myosin-2 [Bos mutus]	610	0
Bos mutus	XP_005907263.1	PREDICTED: LOW QUALITY PROTEIN: myosin-4 [Bos mutus]	661	0
Bos mutus	XP_014339151.1	PREDICTED: LOW QUALITY PROTEIN: myosin-6 [Bos mutus]	247	3e-65
Bos mutus	XP_014339150.1	PREDICTED: LOW QUALITY PROTEIN: myosin-7-like, pa...	243	5e-64
Bos mutus	XP_005907264.1	PREDICTED: LOW QUALITY PROTEIN: myosin-8 [Bos mutus]	646	0
Bos mutus	XP_005907614.1	PREDICTED: myosin-10 isoform X1 [Bos mutus]	1593	0
Bos mutus	XP_005906408.2	PREDICTED: myosin-11 [Bos mutus]	1567	0
Bos mutus	XP_014337467.1	PREDICTED: myosin-13 [Bos mutus]	614	0
Bos mutus	XP_005905985.1	PREDICTED: myosin-15 [Bos mutus]	558	0
Bos mutus	XP_005907260.1	PREDICTED: myosin-3 [Bos mutus]	662	0
Bos mutus	XP_005909865.1	PREDICTED: myosin-7 [Bos mutus]	663	0
Bos mutus	XP_014335160.1	PREDICTED: myosin-7B [Bos mutus]	513	0
Bos mutus	XP_014333549.1	PREDICTED: myosin-9 [Bos mutus]	1608	0
Bos frontalis	XP_005907262.1	PREDICTED: LOW QUALITY PROTEIN: myosin-1 [Bos mutus]	640	0
Bos frontalis	XP_014336700.1	PREDICTED: LOW QUALITY PROTEIN: myosin-14 [Bos mu...	1295	0
Bos frontalis	XP_014337468.1	PREDICTED: LOW QUALITY PROTEIN: myosin-2 [Bos mutus]	610	0
Bos frontalis	XP_005907263.1	PREDICTED: LOW QUALITY PROTEIN: myosin-4 [Bos mutus]	661	0
Bos frontalis	XP_014339151.1	PREDICTED: LOW QUALITY PROTEIN: myosin-6 [Bos mutus]	247	3e-65
Bos frontalis	XP_014339150.1	PREDICTED: LOW QUALITY PROTEIN: myosin-7-like, pa...	243	5e-64
Bos frontalis	XP_005907264.1	PREDICTED: LOW QUALITY PROTEIN: myosin-8 [Bos mutus]	646	0
Bos frontalis	XP_005907614.1	PREDICTED: myosin-10 isoform X1 [Bos mutus]	1593	0
Bos frontalis	XP_005906408.2	PREDICTED: myosin-11 [Bos mutus]	1567	0
Bos frontalis	XP_014337467.1	PREDICTED: myosin-13 [Bos mutus]	614	0
Bos frontalis	XP_005905985.1	PREDICTED: myosin-15 [Bos mutus]	558	0
Bos frontalis	XP_005907260.1	PREDICTED: myosin-3 [Bos mutus]	662	0
Bos frontalis	XP_005909865.1	PREDICTED: myosin-7 [Bos mutus]	663	0
Bos frontalis	XP_014335160.1	PREDICTED: myosin-7B [Bos mutus]	513	0
Bos frontalis	XP_014333549.1	PREDICTED: myosin-9 [Bos mutus]	1608	0
