# Supplementary material for: A draft genome of Drung cattle reveals clues to its chromosomal fusion and environmental adaptation
Source: Commun Biol. 2022 Apr 13;5:353. doi: 10.1038/s42003-022-03298-9 (PMC9008013; doi:10.1038/s42003-022-03298-9)
Supplement: Supplementary file 26 — Supplementary Data 23 [file 42003_2022_3298_MOESM26_ESM.xlsx]

## Sheet: Sheet1
Supplementary Data 23. Functional description of MYH gene family in six species of Bovinae.
Clade in phylogenetic tree	Bison bison	Bubalus bubalis	Bos taurus	Bos indicus	Bos mutus	Bos frontalis		Gene name	Description	Function	Reference
I	√	-	√	√	-	√		MYH1	myosin heavy chain 1 (Myosin-1)	Adult skeletal muscle development	(Moreno-Sánchez et al. 2010)
II	√	√	√	√	-	√		MYH2	myosin heavy chain 2 (Myosin-2)	Adult skeletal muscle development	(Spurgeon et al. 2008)
III	√	√	√	√	√	√		MYH3	myosin heavy chain 3 (Myosin-3)	Skeletal and cardiac muscle development	(Wang et al. 2013)
IV	√	-	√	-	-	-		MYH4	myosin heavy chain 4 (Myosin-4)	Skeletal muscle growth	(Davoli et al. 2003)
V	√	√	√	-	-	-		MYH6	Myosin heavy chain, α isoform (MHC-α)	Cardiac and skeletal muscle development	(Dickel et al. 2014)
VI	√	-	√	√	√	√		MYH7	myosin heavy chain, beta isoform (MHC-β)	Myocardium and skeletal muscle development	(Warkman et al. 2012)
VII	√	-	√	-	-	√		MYH7B	myosin heavy chain 7B (Myosin-7B)	Myocardium and skeletal muscle development	(Holm et al. 2011)
VIII	√	-	√	√	-	√		MYH8	myosin heavy chain 8 (Myosin-8)	Trismus pseudocamp todactyly syndrome	(Minzer-Conzetti et al. 2008)
IX	√	√	√	√	√	√		MYH9	myosin heavy chain 9 (Myosin-9), or non-muscle myosin heavy chain IIA (NMMHC-IIA)	Intracellular chemo-mechanical force and translocation of the actin cytoskeleton	(Pecci et al. 2018)
X	√	√	√	√	√	√		MYH10	myosin heavy chain 10 (Myosin-10), or non-muscle myosin heavy chain IIB (NMMHC-IIB)	Lung development and homeostasis; Epicardial function and coronary vessel formation	(Kim et al. 2018; Ridge et al. 2017)
XI	√	-	√	-	√	√		MYH11	myosin heavy chain 11 (Myosin-11)	Vascular smooth muscle cell contraction	(Conti et al. 2008)
XII	√	√	√	√	√	√		MYH13	myosin heavy chain 13 (Myosin-13)	Extraocular and laryngeal muscles development	(Rossi et al. 2010)
XIII	-	-	√	√	-	√		MYH14	myosin heavy chain 14 (Myosin-14)	Cell polarity, cell migration, and cell adhesion	(Conti et al. 2008)
XIV	√	√	√	√	√	√		MYH15	myosin heavy chain 15 (Myosin-15)	Extraocular muscles development	(Rossi et al. 2010)
XV	-	√	-	-	-	-		MYH16	myosin heavy chain 16 pseudogene (Myosin-16)	Jaw muscle contraction	(Heide et al. 2017)
XVI	-	-	-	-	-	√	(CCG013652.1)	Myo1b	unconventional myosin-Ib	Membrane tension, actin architecture, slowly contraction	(Mcintosh et al. 2016; Kittelberger et al. 2016)
	-	-	-	-	-	√	(CCG008747.1)	Myo1c	unconventional myosin-Ic	Membrane tension, actin architecture, actively contraction	(Mcintosh et al. 2016; Kittelberger et al. 2016)
	-	-	-	-	-	√	(CCG003245.1)	Myo1e	unconventional myosin-Ie	Atrial fibrillation	(Michael et al. 2012)
	-	-	-	-	-	√	(CCG008760.1)	—	TPA: myosin XV-like	-	-
	-	-	-	-	-	√	(CCG020971.1)	—	TPA: crinkled-like	-	-
	-	-	-	-	-	√	(CCG016529.1)	—	unconventional myosin-VIIb	Transport in renal proximal tubule cells and intestinal epithelial cells	(Chen et al. 2001)
Note: √ indicates the presence of the MYH gene in the species
Reference:
1.	Moreno-Sánchez, N. et al. Skeletal muscle specific genes networks in cattle. Functional & Integrative Genomics 10, 609-618 (2010).
2.	Spurgeon, S.L., Jones, R.C. & Ramakrishnan, R. High throughput gene expression measurement with real time PCR in a microfluidic dynamic array. PloS one 3, e1662 (2008).
3.	Wang, L. et al. Single nucleotide polymorphisms, haplotypes and combined genotypes in MYH3 gene and their associations with growth and carcass traits in Qinchuan cattle. Molecular biology reports 40, 417-426 (2013).
4.	Davoli, R. et al. Identification of SNPs, mapping and analysis of allele frequencies in two candidate genes for meat production traits: the porcine myosin heavy chain 2B (MYH4) and the skeletal muscle myosin regulatory light chain 2 (HUMMLC2B). Animal Genetics 34, 221-225 (2003).
5.	Holm, H. et al. A rare variant in MYH6 is associated with high risk of sick sinus syndrome. Nature genetics 43, 316 (2011).
6.	Dickel, D.E. et al. Function-based identification of mammalian enhancers using site-specific integration. Nature Methods 11, 566-571 (2014).
7.	Warkman, A.S. et al. Developmental expression and cardiac transcriptional regulation of Myh7b, a third myosin heavy chain in the vertebrate heart. Cytoskeleton 69, 324-335 (2012).
8.	Minzer-Conzetti, K., Wu, E., Vargervik, K. & Slavotinek, A. Phenotypic variation in Trismus-pseudocamptodactyly syndrome caused by a recurrent MYH8 mutation. Clin Dysmorphol 17, 1-4 (2008).
9.	Pecci, A., Ma, X., Savoia, A. & Adelstein, R.S. MYH9: Structure, functions and role of non-muscle myosin IIA in human disease. Gene 664, 152-167 (2018).
10.	Kim, H.-T. et al. Myh10 deficiency leads to defective extracellular matrix remodeling and pulmonary disease. Nature communications 9, 4600 (2018).
11.	Ridge, L.A. et al. Non-muscle myosin IIB (Myh10) is required for epicardial function and coronary vessel formation during mammalian development. PLoS genetics 13, e1007068 (2017).
12.	Conti, M.A., Kawamoto, S. & Adelstein, R.S. Non-Muscle Myosin II, 223-264 (Springer Netherlands, 2008).
13.	Rossi, A.C., Cristina, M., Carla, A., Carlo, R. & Stefano, S. Two novel/ancient myosins in mammalian skeletal muscles: MYH14/7b and MYH15 are expressed in extraocular muscles and muscle spindles. Journal of Physiology 588, 353-364 (2010).
14.	Heide, M., Long, K.R. & Huttner, W.B. Novel gene function and regulation in neocortex expansion. Current Opinion in Cell Biology 49, 22 (2017).
15.	Mcintosh, B.B. & Ostap, E.M. Myosin-I molecular motors at a glance. Journal of Cell Science 129, 2689 (2016).
16.	Kittelberger, N., Breunig, M., Martin, R., Knölker, H.-J. & Miklavc, P. The role of myosin 1c and myosin 1b in surfactant exocytosis. J Cell Sci 129, 1685-1696 (2016).
17.	Michael, I. et al. Novel Loci for metabolic networks and multi-tissue expression studies reveal genes for atherosclerosis. Plos Genetics 8, e1002907 (2012).
18.	Chen, Z.-Y. et al. Myosin-VIIb, a novel unconventional myosin, is a constituent of microvilli in transporting epithelia. Genomics 72, 285-296 (2001).
